# Supplementary material for: Modelling inflammation-induced peripheral sensitization in a dish—more complex than expected?
Source: Pain. 2025 Feb 25;166(7):1662–79. doi: 10.1097/j.pain.0000000000003512 (PMC12168811; doi:10.1097/j.pain.0000000000003512)
Supplement: SUPPLEMENTARY MATERIAL [file jop-166-1662-s003.xlsx]

## Sheet: D50vD30
	baseMean	log2FoldChange	lfcSE	stat	pvalue	padj	Expressed?	T8_D30	T9_D30	T35_D29	T8_D53	T9_D50	T34_D50	T35_D52	T8_D70	T9_D69	T34_D70	T35_D70
HOXD1	476.928	7.51491	0.701383	10.7144	8.71085e-27	8.04447e-23	yes	0.13282	0	0.233262	7.92132	18.6756	18.4061	29.7005	22.3586	24.8911	27.7828	55.2113
ENSG00000285525.1	43.3223	7.04248	1.32364	5.32054	1.03461e-07	3.89983e-05	yes	0	0	0.054694	1.15015	1.36872	3.27924	2.68751	1.19949	2.79332	6.92084	10.1167
LIX1	2544.18	6.85648	0.460194	14.8991	3.33946e-50	6.16798e-46	yes	0.448552	0.181763	0.41565	12.9299	35.6423	77.6239	53.8675	38.1602	120.013	142.751	129.182
ZPLD1	406.158	6.22354	0.981359	6.34175	2.27164e-10	1.90714e-07	yes	0	0.069866	0.0754233	4.5691	2.95729	4.44683	4.78146	21.3324	5.61534	6.53455	16.1129
SLC30A8	580.368	5.62945	0.68602	8.20595	2.28769e-16	5.2817e-13	yes	0.332473	0.0471581	0.278511	29.3828	20.1914	14.2638	11.8202	43.1702	30.5836	30.5588	12.3055
CCKBR	434.11	5.49147	0.671419	8.1789	2.86453e-16	5.70575e-13	yes	0.184273	0.304007	0.407243	6.385	7.09372	27.0879	13.4029	13.0127	20.22	36.5167	66.254
MPPED2-AS1	17.8288	5.40363	1.28326	4.21087	2.54386e-05	0.00321816	yes	0.0430263	0	0	1.31506	1.74533	3.84149	2.20405	1.77006	6.95017	6.29864	5.7607
CLEC7A	339.29	5.17619	1.01085	5.12065	3.0448e-07	8.65191e-05	yes	0.441045	0.408656	0.735274	3.37257	12.8229	36.5228	30.0904	2.38921	2.48837	46.0322	69.5322
HAGLR	403.785	5.03926	0.586388	8.59373	8.41881e-18	3.10991e-14	yes	0.230225	0.542835	0.441454	3.51238	9.79608	8.54981	9.00356	2.8433	11.722	19.2742	30.6059
TMEM233	1347.58	4.98465	1.02034	4.88527	1.03288e-06	0.000232649	yes	1.59291	0.2663	1.53526	4.15913	4.3901	70.0577	58.6783	3.59098	22.2029	141.192	160.445
ENSG00000271860.9	141.545	4.85255	0.770835	6.29519	3.07024e-10	2.3628e-07	yes	0.614815	0.139026	0.912106	3.14876	2.41387	10.4455	18.3576	4.79584	9.34236	21.201	21.6443
DISC1FP1	26.6458	4.6497	0.901358	5.15855	2.48872e-07	7.41399e-05	yes	0.365435	0.100944	0.217578	2.37972	2.06614	4.09354	8.17391	1.70831	2.86572	6.97746	8.67417
C6orf141	270.275	4.34869	0.723036	6.01448	1.80466e-09	1.11107e-06	yes	2.44363	0.0285206	2.03915	9.28706	12.2493	24.8683	28.7048	9.5415	35.3927	87.2204	54.5228
PCSK1	3508.29	4.22154	0.96171	4.38962	1.13551e-05	0.00176242	yes	2.71143	2.62883	3.68512	13.0081	14.3253	83.4946	71.6424	9.69673	21.8459	200.935	308.596
SYNDIG1L	320.783	4.06576	0.823102	4.93956	7.83001e-07	0.000183064	yes	1.12816	0.294343	0.146465	4.80175	6.81502	19.8852	12.5802	5.67776	9.6349	76.0561	88.5847
GABRA2	2111.43	3.90079	0.922823	4.22702	2.36811e-05	0.00305867	yes	2.07494	0.744126	0.638641	2.44418	7.90573	34.1794	34.5548	5.30447	21.437	132.72	151.186
STYK1	261.02	3.86101	0.55406	6.96858	3.2016e-12	3.69584e-09	yes	1.94502	1.07272	1.39227	6.79061	6.301	23.469	16.7545	4.50234	15.0192	23.4091	24.6309
NPAS2	290.461	3.84752	1.11435	3.45271	0.000554985	0.0305987	yes	0.560675	0	1.1644	1.42399	2.9053	5.15872	2.5138	1.49873	3.43324	34.9501	51.0122
CCDC178	198.66	3.81492	0.607197	6.28283	3.32471e-10	2.45629e-07	yes	0.692518	0.437153	1.65329	11.0991	8.30601	40.8427	16.5999	16.8154	12.8021	30.5975	19.0086
GABRG2	1337.22	3.69145	0.490592	7.52448	5.29294e-14	7.52005e-11	yes	5.23839	0.613775	1.99394	17.75	22.2604	44.2647	23.0164	22.2709	50.0201	61.1999	65.9263
HS3ST4	1619	3.67609	0.445919	8.24385	1.66753e-16	4.3999e-13	yes	5.43754	1.68728	1.60629	16.3513	27.1747	54.1281	45.9171	25.8545	80.4133	79.472	74.9979
HPCAL4	1433.79	3.62635	0.40897	8.86702	7.51263e-19	3.46896e-15	yes	2.11924	1.02819	2.48171	23.5315	18.3238	16.8412	24.196	17.1346	34.5405	36.6137	55.1494
CFHR1	34.6325	3.62324	0.989249	3.66261	0.000249654	0.0173561	yes	0.298661	0.326955	0.0818599	5.1316	2.96135	3.85886	0.548331	3.74931	4.43522	1.50568	2.25909
HTR1E	194.141	3.61917	0.822518	4.40012	1.08193e-05	0.00171286	yes	0.551476	0.959625	0.121082	5.87982	16.73	12.486	4.73169	10.6769	16.1349	8.73159	4.64871
KCNA4	62.7024	3.56297	0.766085	4.65088	3.30518e-06	0.000629348	yes	0.0275998	0.113317	0.128964	0.514835	0.602131	1.00142	3.26951	1.42283	1.51771	2.24551	5.85902
HSPB8	563.401	3.5606	0.560023	6.35796	2.04455e-10	1.79823e-07	yes	2.47845	1.57062	2.07074	7.59472	12.4042	32.6896	23.0907	11.7962	28.8373	88.3655	79.2522
RBP4	40.5425	3.51547	0.847229	4.14937	3.33387e-05	0.00394722	yes	0.480181	0.118972	0.679561	1.23472	0.942991	8.68507	5.98089	1.47132	2.64493	10.7121	6.26561
RTP1	88.103	3.46403	0.539826	6.41693	1.39046e-10	1.28409e-07	yes	0.249	0.0855769	0.420829	1.80208	1.61	3.26301	3.30636	2.47703	3.99051	5.9904	9.79263
PTH1R	538.927	3.45336	0.785403	4.39692	1.09797e-05	0.0017186	yes	2.72027	1.22037	1.04216	22.0768	22.563	14.4024	10.2607	37.7574	62.148	26.0014	11.4879
INHBB	189.517	3.4407	0.591629	5.81564	6.04036e-09	2.78914e-06	yes	1.085	0.136495	0.537343	2.18085	12.4257	6.85618	3.25364	2.03416	11.7231	5.09747	4.0414
ENSG00000286342.3	74.5199	3.42205	0.612687	5.58531	2.33284e-08	9.79261e-06	yes	0.861836	0.114128	0.837645	4.86968	5.19396	11.2939	5.07509	3.7234	5.79658	18.5519	17.2671
MYL3	89.6675	3.41988	0.861456	3.96988	7.19082e-05	0.00710237	yes	0.612888	0.475655	0.324251	9.00583	5.69302	5.95523	4.31466	32.9696	23.7278	13.2762	7.14807
GUCA1A	28.0525	3.41861	0.680489	5.02376	5.06686e-07	0.000128199	yes	0.0957648	0	0.404434	1.26468	1.2653	1.70182	1.52891	0.541664	1.87342	3.66411	1.44261
GSTO2	416.143	3.29699	0.578829	5.69596	1.2268e-08	5.26952e-06	yes	1.19936	0.435272	0.828048	11.909	9.99004	5.25806	2.84384	20.9057	17.1847	12.1912	8.02844
EPDR1	394.327	3.26871	0.738886	4.42383	9.69673e-06	0.00160102	yes	1.63159	0.326165	1.54342	3.99628	2.28717	23.6215	18.294	5.93969	13.029	53.6934	33.3577
NTS	2519.92	3.2123	0.642724	4.99795	5.79437e-07	0.000142696	yes	27.2172	15.6907	49.6601	198.168	141.257	485.997	265.676	107.326	33.1416	214.82	173.403
PCDH8	185.477	3.19067	0.909373	3.50865	0.000450392	0.0267406	yes	1.2053	0.0486204	0.12859	0.149754	0.960196	4.4846	0.975738	1.23612	11.6355	26.1614	3.6124
MSANTD1	210.929	3.15692	0.656703	4.80723	1.53034e-06	0.000317589	yes	2.87347	0.543207	0.998239	17.394	5.79001	9.2379	8.77629	11.5626	13.7469	12.7551	13.5777
CRIP3	20.519	3.08495	0.75206	4.102	4.09599e-05	0.00453011	yes	0.292709	0.446462	0.409932	2.43718	1.13597	4.51122	5.58019	0.744222	1.20545	3.95393	4.8004
DACT1	1833.26	3.0174	0.364109	8.2871	1.16045e-16	3.57225e-13	yes	8.45291	3.58624	8.54501	21.2622	48.0252	67.1905	68.2222	15.986	45.9544	51.2256	81.49
ADRA1B	283.168	3.01104	0.729744	4.12616	3.68868e-05	0.0042849	yes	2.48013	0.35748	1.32361	11.8721	9.87578	8.38882	5.32748	9.73297	19.9858	6.32122	3.54046
CTXN2-AS1	45.064	2.99712	0.536989	5.58135	2.38665e-08	9.79589e-06	yes	0.266861	0.0825362	0.156022	1.47367	1.36319	2.27964	2.33318	0.992189	2.1263	3.32267	3.77325
PFKP	1984.37	2.87748	0.36341	7.918	2.41365e-15	4.05273e-12	yes	20.8001	2.45784	8.36164	38.2799	62.4882	71.0619	51.4638	31.8146	101.256	175.211	114.08
B3GAT2	1682	2.8768	0.553399	5.19842	2.00992e-07	6.40055e-05	yes	5.87411	0.820106	3.57201	9.59995	16.27	34.6521	29.0506	4.83148	25.6098	36.6343	51.0346
SHD	433.371	2.87469	0.572773	5.01889	5.19696e-07	0.000129713	yes	4.22162	1.70074	2.10725	22.1342	21.1768	19.8723	10.578	20.4114	27.8363	25.7492	12.1857
MCF2	142.876	2.84833	0.37062	7.68531	1.52621e-14	2.34909e-11	yes	0.401577	0.302611	0.708601	2.02246	3.70121	3.80043	1.76094	3.13187	7.91457	5.78288	7.26494
TUB	3430.05	2.78391	0.637253	4.36862	1.25036e-05	0.00187758	yes	10.2953	1.62577	7.10274	7.98251	60.2655	59.7159	35.7098	7.92505	81.2295	115.317	88.8415
HSPB1	614.732	2.77708	0.303804	9.14102	6.18668e-20	3.80893e-16	yes	14.0785	6.90175	11.8634	60.4366	72.3103	96.1027	79.1758	67.29	146.834	119.206	123.625
BRINP2	246.843	2.77634	0.590642	4.70055	2.5946e-06	0.000515293	yes	1.21547	0.236012	1.20527	2.06202	5.78897	12.8467	2.81224	1.30131	5.57252	12.5938	5.7502
TCEAL2	855.25	2.77065	0.44533	6.22156	4.92244e-10	3.36731e-07	yes	9.52519	2.57716	19.9683	34.8355	62.0589	96.2311	68.585	32.2024	147.741	135.836	158.706
RPH3A	2703.22	2.76495	0.804561	3.43659	0.00058908	0.031868	yes	8.56167	4.6135	10.3154	6.12521	67.513	82.32	41.4209	2.96948	105.596	143.529	145.442
GAL3ST1	49.402	2.76247	0.777614	3.5525	0.000381586	0.0240542	yes	0.487712	0.279164	0.0918845	1.10828	2.63958	1.4403	1.21595	4.56635	4.5101	1.94511	3.02666
KCNH6	125.478	2.7341	0.523408	5.22364	1.75438e-07	5.90539e-05	yes	0.853826	0.0878831	0.594095	0.825006	4.56416	3.88906	2.10751	1.78721	8.33479	5.28297	6.82795
PPP4R4	177.885	2.72463	0.522293	5.21667	1.82172e-07	6.00843e-05	yes	0.678288	0.233843	0.281765	1.05472	2.75084	4.14657	3.55719	2.98967	6.04759	10.2545	15.3501
MT3	183.615	2.71298	0.546658	4.96285	6.94665e-07	0.000166629	yes	6.83964	10.5787	5.51447	62.1279	42.5765	81.1641	54.1434	67.6969	160.012	166.353	142.354
LDHD	102.267	2.64884	0.608665	4.35189	1.3497e-05	0.00196291	yes	0.717646	0.325211	0.45758	3.19739	3.4503	2.25079	3.04458	5.84793	8.66376	3.67685	5.1858
PIRT	2593.23	2.64635	0.515294	5.13561	2.81237e-07	8.11633e-05	yes	13.4765	4.14149	12.4202	30.0069	37.0972	71.2839	92.5901	22.3283	50.0531	112.119	169.678
TMCC3	585.787	2.62392	0.635759	4.12723	3.67159e-05	0.0042849	yes	3.22782	0.220862	1.23595	2.96939	3.72818	8.63771	12.2807	3.98548	9.21761	13.5195	24.4543
ZDHHC23	831.911	2.60856	0.470246	5.54721	2.90257e-08	1.16544e-05	yes	1.53245	1.04316	2.62107	4.76779	11.221	19.6475	8.77672	4.96795	17.8088	41.1688	31.9607
SCML4	119.417	2.59573	0.439486	5.9063	3.49875e-09	1.74654e-06	yes	1.07304	0.300839	0.300518	2.11254	4.42626	2.94905	3.12725	2.31739	4.57129	5.71069	6.6131
SCN1A	320.416	2.5697	0.682814	3.76339	0.000167624	0.0132308	yes	2.13052	0.160312	0.361961	4.06086	9.08961	4.71088	1.66488	5.3012	11.0585	7.34598	3.43371
AGA-DT	172.727	2.56476	0.430024	5.96424	2.45779e-09	1.33516e-06	yes	1.70655	0.610703	0.632833	5.34701	4.81137	8.9364	5.35664	4.75591	9.1802	18.7303	12.3103
B3GNT4	186.047	2.55158	0.487395	5.23515	1.64854e-07	5.74502e-05	yes	1.48927	0.461293	1.30677	1.61072	3.60612	11.9795	4.48254	5.91092	13.9562	12.0312	13.5702
TUBA4A	703.988	2.52254	0.722489	3.49145	0.000480398	0.0278149	yes	12.2279	3.85282	2.34468	37.3869	22.0463	25.6258	20.5681	53.4306	30.6292	39.7922	29.3232
EPS8L2	77.582	2.51072	0.570378	4.40186	1.07329e-05	0.00171286	yes	1.35833	0.0997852	0.930686	2.51391	4.71303	3.14232	5.07525	2.20263	8.73881	14.3089	7.74493
FLRT2-AS1	192.944	2.50952	0.707862	3.54521	0.000392297	0.0243145	yes	0.706055	0.572289	0.674689	1.03346	5.66015	6.68031	3.35776	0.575075	7.29047	15.4963	19.8276
OGDHL	476.634	2.50371	0.513476	4.87601	1.08252e-06	0.000240894	yes	2.50871	0.856238	0.892229	7.15934	9.95756	6.37985	5.00888	12.0674	23.5812	17.2629	10.6413
GCHFR	140.042	2.49729	0.676557	3.69117	0.000223228	0.0159807	yes	1.50853	3.01388	5.17056	12.5109	8.57862	24.5118	33.7715	18.3155	13.896	33.9884	46.0495
HS3ST5	1334.65	2.47786	0.472239	5.24705	1.54557e-07	5.48976e-05	yes	6.03929	1.25437	13.7681	15.3731	40.8376	53.314	26.2411	12.7096	40.7093	35.1027	31.628
NUDT17	56.711	2.44518	0.668186	3.65943	0.000252776	0.0173561	yes	1.73633	0.377063	0.922318	5.07295	3.52486	2.71024	5.34138	4.4496	4.41275	6.84359	4.36078
PDE2A	1031.03	2.43682	0.724966	3.3613	0.000775775	0.038132	yes	5.0908	2.26641	6.47685	5.4048	22.2801	39.5541	29.3429	6.759	31.0732	73.0039	86.2849
PCP4	723.008	2.42102	0.704901	3.43455	0.000593535	0.031868	yes	14.9035	25.1301	56.5964	88.84	88.0195	121.398	406.413	188.595	196.723	195.868	263.914
AARD	209.372	2.39611	0.643881	3.72136	0.000198153	0.0150712	yes	3.44192	0.214112	3.78886	4.91837	4.53629	20.6827	5.89171	4.98407	7.66665	26.4995	17.1361
ENSG00000290829.1	118.768	2.3733	0.497324	4.77214	1.82283e-06	0.000374085	yes	0.545285	0.186084	0.791195	1.7914	1.77425	4.25325	1.74659	3.32779	3.59164	5.98377	4.31819
GLRA3	281.774	2.37323	0.500759	4.73928	2.14483e-06	0.000430599	yes	1.03954	0.231466	0.202912	1.2222	5.17416	2.21197	1.62196	1.72389	5.02564	4.30753	5.99413
NEGR1	1474.75	2.36631	0.674734	3.50702	0.000453156	0.0267406	yes	1.5619	2.01395	8.02311	3.44788	22.6389	33.0119	23.7816	3.99763	36.5118	34.5768	24.8388
NCKAP5-AS2	14.7524	2.34269	0.712029	3.29015	0.00100133	0.0467034	yes	0.189052	0.107418	0.916484	1.09424	2.23841	1.17978	1.69208	1.07267	2.91759	2.92266	2.89677
ENPP5	85.7889	2.31478	0.666483	3.47313	0.000514425	0.0293254	yes	0.52657	0.105969	0.320882	1.3828	2.02888	1.07906	1.46762	4.35575	2.88118	1.59181	3.51441
SUSD2	353.466	2.28551	0.465125	4.91375	8.93487e-07	0.000203737	yes	1.97198	0.322193	2.71847	2.60283	9.05334	11.8426	6.8299	5.16122	20.3104	15.5292	16.6698
ENSG00000287555.1	102.434	2.28347	0.36498	6.25642	3.93923e-10	2.79837e-07	yes	0.459189	0.170403	0.659824	1.43092	2.40298	2.91041	1.21836	1.05848	3.8759	5.29478	3.6021
MARCHF11	1989.01	2.24202	0.546417	4.10313	4.07602e-05	0.00453011	yes	28.1504	21.264	37.0071	115.017	94.8049	156.864	147.004	168.229	165.409	172.448	183.749
CCNA1	213.538	2.22276	0.582235	3.81764	0.000134735	0.0115211	yes	2.65404	0.714822	5.27715	7.7111	5.94231	24.3903	9.49507	3.74509	9.32412	20.5472	19.5398
KCNK4	178.835	2.2056	0.422269	5.22321	1.75851e-07	5.90539e-05	yes	3.49019	1.11744	2.54425	7.29311	6.62924	11.4643	14.3079	7.29334	9.41868	15.1087	16.0135
DCHS2	1151.75	2.18241	0.616765	3.53848	0.00040244	0.0246128	yes	2.18995	1.1572	1.52724	1.36383	10.4751	12.4142	5.26403	1.48556	9.49412	16.7845	12.31
WNT10B	202.18	2.16555	0.446315	4.85207	1.22177e-06	0.000268645	yes	1.25229	1.21242	2.38886	5.27647	5.40496	9.01645	10.2419	4.50922	6.8959	13.717	13.1579
PLAAT1	329.725	2.14764	0.559194	3.84059	0.000122737	0.0105933	yes	6.88022	4.3421	6.59548	26.2442	18.5633	26.1095	31.4845	41.3242	33.0126	32.8386	42.5857
CALY	1267.6	2.12989	0.614742	3.46469	0.00053085	0.0298683	yes	83.5955	17.055	29.9993	135.915	84.4279	91.8029	108.415	122.835	143.702	106.56	153.334
TLL1	889.892	2.12947	0.33744	6.31067	2.77824e-10	2.23105e-07	yes	4.14856	1.17579	4.12257	5.08205	16.3791	11.9069	14.4889	5.87479	14.4553	19.3449	32.7516
SLC25A43	71.8836	2.12947	0.419302	5.07862	3.8019e-07	9.8903e-05	yes	0.601974	0.261651	0.717089	1.72359	1.48999	1.89712	2.9163	1.32967	3.24838	5.33277	4.55244
TMEM117	2088.18	2.12767	0.447493	4.75464	1.98798e-06	0.000403495	yes	20.0059	17.1693	20.2734	63.0528	70.0208	92.0746	103.721	120.716	123.74	90.2366	136.569
ADGRG5	110.817	2.10725	0.452992	4.65186	3.28959e-06	0.000629348	yes	1.07998	0.72055	0.504637	1.95464	2.78657	2.27791	2.38821	1.43636	9.14302	7.07838	4.553
ESRRG	185.706	2.10639	0.481578	4.37394	1.22021e-05	0.00184732	yes	1.72044	0.328318	0.563111	1.54155	5.47387	4.11213	7.08189	2.50884	4.91004	7.58863	4.54485
CLU	1302.03	2.09904	0.509295	4.12147	3.7647e-05	0.00431889	yes	46.5886	15.5342	43.9442	54.8477	77.1745	278.654	138.303	53.3257	192.045	417.44	322.351
CHRM2	2514.21	2.09761	0.467736	4.48459	7.30543e-06	0.00126104	yes	29.2286	13.4625	9.72871	29.2796	96.6925	85.0749	28.527	25.0776	57.7832	42.0815	38.924
CACNB2	285.331	2.09516	0.409973	5.11048	3.21334e-07	8.88435e-05	yes	2.13248	1.07024	2.42441	4.01314	12.5981	8.64071	5.80575	2.24144	12.4736	9.20399	9.37544
FXYD7	958.217	2.09243	0.496652	4.21308	2.51914e-05	0.00320886	yes	54.2846	11.0751	58.5861	59.2024	160.246	233.458	204.997	45.5501	231.231	255.07	438.485
RGS9	99.2891	2.07867	0.618446	3.36112	0.000776265	0.038132	yes	3.58816	1.43626	0.398203	7.60228	7.19956	3.38343	8.63052	10.7968	12.6104	7.96041	7.62912
PNCK	591.898	2.07693	0.558551	3.71842	0.00020047	0.0150712	yes	11.307	7.17042	6.74994	39.2327	34.1771	18.0462	32.6266	41.7679	95.1621	40.5257	42.1784
HS6ST3	1805.02	2.07506	0.574412	3.61249	0.000303269	0.0199337	yes	11.6616	1.82387	3.3219	8.04987	37.9912	28.809	16.6557	2.95495	33.5071	17.1881	14.7701
NUAK1	1033.25	2.07438	0.300227	6.90938	4.86768e-12	5.28859e-09	yes	4.62252	1.41406	3.32857	5.39383	13.872	17.9635	15.8777	8.13066	26.3019	21.7469	22.6672
GLUD2	54.4483	2.05742	0.605382	3.39854	0.000677467	0.0348546	yes	1.13383	0.155475	0.234536	1.70295	2.18338	1.15153	2.13427	1.07097	2.05509	1.65465	3.6106
LINC01322	29.6667	2.03501	0.623346	3.26465	0.00109598	0.0497366	yes	0.330274	0.326371	1.3138	1.39268	1.41414	3.05359	5.71083	1.16224	1.84224	2.14252	0.963707
TFR2	72.7356	2.03384	0.616689	3.298	0.000973765	0.0457645	yes	0.866787	0.530874	1.31659	5.24379	1.50412	2.11472	5.08458	4.61447	3.31911	6.24309	5.09748
CPNE4	64.9713	2.0029	0.575348	3.48119	0.000499187	0.0285448	yes	0.317972	0.0196784	0.223407	0.512861	0.759737	1.32265	1.12663	1.15296	3.74988	6.2133	4.7753
CTXN2	78.3544	1.95552	0.5404	3.61864	0.00029615	0.0196759	yes	0.539621	0.385146	0.290428	1.07353	1.38539	2.34657	2.36169	2.21023	2.62286	3.29846	2.26819
BMP2	146.609	1.95361	0.437563	4.46475	8.01619e-06	0.00134599	yes	1.73242	0.462591	0.578394	2.28637	4.80393	4.30319	2.62687	2.04203	6.18613	3.01884	3.74716
ENSG00000290588.1	43.8532	1.932	0.447405	4.31824	1.57277e-05	0.00220069	yes	0.976568	0.198856	0.682908	2.33008	2.4241	1.97874	2.19869	2.15538	3.74804	3.42427	3.63382
OPRL1	591.483	1.91763	0.320569	5.98196	2.2047e-09	1.23397e-06	yes	5.64067	2.04235	4.89213	7.62935	12.8176	23.6351	19.2792	7.70911	16.8421	21.1278	24.8617
GSAP	85.7633	1.90884	0.48481	3.93728	8.24095e-05	0.00786908	yes	0.898433	0.354492	0.429577	1.16486	1.2288	2.54544	2.11841	1.92139	3.98618	6.68659	3.41261
SLC30A10	335.032	1.88665	0.499932	3.77381	0.000160775	0.012855	yes	1.59104	0.445335	1.81289	1.83836	2.90861	6.93715	5.02189	2.06945	6.64602	11.5425	9.95565
ENSG00000290366.1	46.3765	1.87884	0.542264	3.46481	0.000530598	0.0298683	yes	0.969633	0.228013	0.868018	2.91056	3.29648	2.84081	1.68398	5.61106	11.1601	5.82325	5.98514
TRIM29	115.24	1.87781	0.548135	3.42581	0.000612969	0.0325332	yes	3.07529	1.41028	0.782718	3.77107	5.87612	11.6668	4.87439	2.16709	7.17174	15.3771	8.14586
TOM1L1	232.185	1.87556	0.476866	3.9331	8.38572e-05	0.00794278	yes	2.3444	3.71578	5.15398	8.02387	9.526	12.7045	12.9029	8.99361	11.8104	23.3942	31.4462
STAC	952.922	1.86085	0.435019	4.27762	1.88898e-05	0.00257937	yes	6.82378	4.43306	7.97963	12.0474	17.2857	33.6961	35.783	18.7758	28.6056	45.2093	55.4154
LGI3	1209.92	1.8599	0.493047	3.77226	0.000161773	0.012879	yes	13.8877	1.91107	7.89588	10.9584	20.8193	47.9856	23.8084	11.1441	48.6149	72.8642	59.8971
LINC01166	32.0582	1.84687	0.521541	3.54117	0.000398354	0.0245401	yes	0.206476	0.0993387	0.160969	0.366853	0.721821	0.818952	0.304527	1.16601	1.64048	2.50148	1.64385
VEGFB	563.592	1.81287	0.48773	3.71695	0.00020164	0.0150712	yes	25.3136	2.85288	6.71907	23.7565	51.2687	36.2598	34.029	19.7873	78.1163	55.251	72.9587
STPG1	260.783	1.80357	0.374832	4.81168	1.49664e-06	0.000314124	yes	2.3317	1.41731	2.66295	5.63619	9.79247	6.79697	10.4402	8.42706	11.6378	10.2911	10.4071
MPPED2	2948.06	1.79071	0.294615	6.07815	1.21578e-09	7.74324e-07	yes	32.4281	12.941	18.6413	46.9802	89.3893	107.487	73.2756	95.4204	144.086	277.171	189.92
ZNF365	279.757	1.76889	0.304906	5.80142	6.57544e-09	2.96216e-06	yes	2.40222	1.26886	1.78313	3.72973	6.77138	7.01269	7.12169	4.48099	7.53113	7.13676	9.73173
PDZD7	345.731	1.75661	0.292722	6.00094	1.96175e-09	1.1323e-06	yes	5.61964	2.16546	5.31833	11.9542	16.3292	14.571	11.1289	8.81364	17.2779	17.7107	15.6045
CERCAM	349.961	1.74883	0.322879	5.41636	6.08244e-08	2.34047e-05	yes	5.1467	1.82535	4.67878	10.0499	12.8041	13.8451	12.2304	12.2708	17.2988	15.2984	18.5967
NUP93	2751.21	1.7424	0.419779	4.15077	3.3136e-05	0.00394722	yes	20.315	16.5197	25.2241	61.1027	59.8581	45.5899	65.5604	66.6881	75.9284	59.0185	71.7776
ZDHHC2	2401.48	1.72423	0.382699	4.50544	6.62348e-06	0.0011651	yes	9.74954	12.1059	11.6159	26.2201	29.8114	46.8193	37.6385	33.6979	23.9858	61.8434	43.487
NEBL	1008.23	1.71683	0.389975	4.40242	1.07051e-05	0.00171286	yes	10.2667	2.5057	3.70359	11.4221	26.4466	16.4128	9.08	9.23698	27.4099	23.9671	22.436
FGF12	1148.69	1.71612	0.496094	3.45926	0.000541653	0.0302245	yes	16.7909	4.84576	9.41907	21.8752	36.1852	29.5265	38.7199	19.9739	51.6742	47.7709	56.4608
TMEFF2	9284.71	1.71554	0.355552	4.825	1.40004e-06	0.000297227	yes	87.9047	31.8552	71.8125	111.194	202.497	227.771	269.843	176.38	317.913	436.45	786.548
MB21D2	3043.03	1.68557	0.514985	3.27304	0.00106396	0.0488883	yes	23.3432	16.8172	22.3846	50.9183	48.3744	74.5705	102.061	80.1042	133.838	69.7687	84.9919
RAB27B	692.776	1.66905	0.321028	5.19908	2.00272e-07	6.40055e-05	yes	5.93721	1.82417	5.25331	7.31476	16.7378	23.6359	11.9428	5.82712	15.0519	37.3434	30.1395
SLC6A17	1715.94	1.61352	0.31381	5.14171	2.72244e-07	7.98151e-05	yes	8.83333	2.49694	9.58197	9.95412	32.3605	26.7596	14.3004	8.36427	33.54	36.7418	30.6743
PID1	355.314	1.60959	0.39524	4.07243	4.65249e-05	0.00496713	yes	5.51878	1.48115	3.66421	5.11157	10.5817	11.4562	9.17302	14.5499	14.3203	18.1686	16.6244
ENSG00000289503.1	87.6861	1.593	0.473874	3.36165	0.000774774	0.038132	yes	1.04251	0.709475	0.855268	2.19926	2.52197	3.01526	3.28362	2.21082	8.80439	4.15589	3.66707
SYT9	177.815	1.57308	0.430277	3.65597	0.000256208	0.0174618	yes	1.42011	0.236967	1.28661	1.39982	2.98523	3.42226	2.37759	2.13133	4.19309	9.42247	7.77832
CES4A	65.7133	1.55771	0.425826	3.65809	0.000254106	0.0173827	yes	1.07509	0.342181	0.596641	1.05115	2.78298	3.44017	1.03071	1.72064	3.21011	7.84185	5.98667
TMEM150C	462.551	1.51151	0.299844	5.04099	4.63138e-07	0.000118808	yes	6.54827	2.1359	4.17882	10.2878	9.07618	14.7292	13.2158	7.22212	16.3109	16.2081	19.2539
FBXO27	211.075	1.49903	0.379866	3.94622	7.93947e-05	0.007718	yes	8.63683	1.25685	7.22377	8.71013	19.6377	15.3981	8.17602	11.0136	18.4427	24.7471	23.0158
MIGA1	1347.27	1.47258	0.278988	5.27829	1.30395e-07	4.72236e-05	yes	9.24149	2.78652	8.7881	9.11664	21.9986	20.2005	14.69	10.5744	19.7701	34.8914	35.0405
DBNDD2	282.797	1.47102	0.385877	3.81214	0.000137767	0.0116722	yes	12.1643	4.70682	7.63573	18.3558	16.5255	25.3947	23.5939	16.3079	21.1669	37.4958	42.7882
TMEM47	1953.79	1.46759	0.394556	3.7196	0.000199537	0.0150712	yes	21.16	9.01457	14.6307	33.2494	50.3488	44.1842	34.9524	29.8827	39.4768	36.3738	30.2168
NALCN	1320.26	1.46063	0.35091	4.16241	3.14906e-05	0.00380152	yes	7.88726	2.48056	9.32196	7.99735	19.3705	22.3621	17.7099	8.9669	28.9187	29.7627	35.1811
STK32A	3696.13	1.42934	0.348095	4.10617	4.02271e-05	0.004503	yes	27.7464	8.51241	41.8766	30.6533	80.539	74.9046	58.0379	28.8085	73.5061	134.451	119.822
FAM81A	237.467	1.41615	0.39803	3.55791	0.000373818	0.0236895	yes	7.35566	4.65365	8.43391	22.1488	20.768	14.5039	18.9631	25.583	20.1028	19.5032	28.5219
PPP2R2C	2697.25	1.37909	0.338229	4.07739	4.55434e-05	0.00489062	yes	37.1174	6.28213	24.2945	26.6386	63.8899	73.8438	46.1413	26.6973	88.5825	112.028	99.0625
SLITRK3	1862.66	1.35579	0.362043	3.74483	0.000180519	0.0139505	yes	20.1765	7.16236	12.0812	10.4358	52.8719	46.592	33.5462	16.5323	32.6603	38.5343	32.9601
SLC4A10	317.999	1.34436	0.401282	3.35017	0.000807633	0.0393588	yes	4.08003	0.792029	2.06116	3.98786	8.24862	6.96662	3.41959	1.68806	5.40239	8.38804	8.20508
LIFR	2967.72	1.34406	0.369026	3.64218	0.000270343	0.0182903	yes	13.0866	3.03508	15.2672	10.1493	29.4312	34.3149	29.8926	6.82989	24.7622	40.3663	47.5133
EPHA8	787.366	1.33333	0.4084	3.26477	0.00109552	0.0497366	yes	12.8205	6.02665	6.70694	24.8423	19.247	21.2886	17.855	30.962	36.9033	32.1318	37.3519
UAP1L1	334.692	1.32496	0.327516	4.04549	5.22128e-05	0.00547938	yes	4.08023	1.59809	3.56767	7.58623	8.11659	8.81036	5.48746	5.73001	8.55623	11.2579	13.811
DNAJC27	361.59	1.31355	0.363135	3.61724	0.000297763	0.0197121	yes	4.29698	1.11997	4.24002	2.20479	9.31662	9.75807	6.49637	3.86524	6.72818	13.1522	15.5097
ANXA6	7760.02	1.28056	0.247661	5.17063	2.33301e-07	7.1818e-05	yes	114.78	55.2628	116.264	161.636	233.101	284.048	229.86	158.034	395.559	288.548	341.277
CD47	3549.6	1.26818	0.281218	4.50958	6.49547e-06	0.00116458	yes	26.2658	12.3497	26.5603	31.9568	59.8184	67.5822	46.1067	39.9954	58.7243	66.738	58.9777
CHRM4	387.753	1.25476	0.294986	4.25362	2.10344e-05	0.002795	yes	5.91436	1.62538	5.09785	5.18476	13.1255	9.69598	11.2578	5.49057	16.9632	11.4603	18.6421
PITPNM1	2058.76	1.25321	0.364818	3.43516	0.000592198	0.031868	yes	52.5604	7.88818	23.8475	31.1636	95.0645	69.27	44.9515	14.4085	76.7157	68.3103	99.4913
TMEM151A	847.438	1.25013	0.303545	4.11844	3.81441e-05	0.0043489	yes	19.145	4.51085	10.1396	18.0736	29.6638	29.2989	21.967	13.9757	46.6974	33.0001	44.9021
MSN	4188.89	1.23949	0.361693	3.42691	0.000610492	0.032495	yes	52.4426	18.0576	43.9055	46.353	72.8288	122.198	105.636	27.0437	74.2511	130.04	145.712
ENSG00000291214.1	396.13	1.23482	0.290523	4.25035	2.13437e-05	0.00281585	yes	18.2884	4.06566	14.867	14.3081	30.3526	32.4532	27.4617	12.5765	29.1284	46.956	44.67
RINL	90.9256	1.23207	0.348005	3.54038	0.000399555	0.0245401	yes	3.83621	0.904852	2.22986	4.35981	5.87775	5.34172	3.23056	4.10187	6.0776	8.69598	6.41137
ME3	373.698	1.22428	0.366598	3.33957	0.000839095	0.0403596	yes	13.7727	9.21259	9.93458	20.4959	25.6772	21.471	14.644	18.7978	24.9245	24.9483	22.3465
NPM2	671.617	1.2073	0.317635	3.8009	0.000144174	0.011995	yes	48.971	10.6573	23.2147	31.7794	52.492	73.554	44.2146	19.6106	100.518	105.572	97.4695
ZFHX3-AS1	262.169	1.19557	0.316385	3.77885	0.000157556	0.0127077	yes	4.35853	1.67126	5.03646	3.81049	7.11396	6.39078	9.78761	2.90967	6.40454	10.7968	11.681
BMPER	6450.91	1.18414	0.291707	4.05936	4.9207e-05	0.00519345	yes	111.312	50.0468	149.344	141.004	271.65	208.341	237.073	92.2353	235.152	180.685	236.413
SMIM13	2326.35	1.14245	0.289471	3.94668	7.92432e-05	0.007718	yes	22.1166	8.33307	18.7352	24.7254	37.3861	42.3826	34.6316	26.9225	33.8704	52.8767	46.9237
NCALD	11386.5	1.14055	0.272495	4.18557	2.84452e-05	0.00347936	yes	222.074	88.5577	181.349	188.028	459.434	524.621	254.47	138.087	421.968	436.064	288.616
FAM151B-DT	144.418	1.14041	0.309201	3.68824	0.000225808	0.016103	yes	1.11957	0.314699	1.19577	1.03241	1.92574	2.17559	1.88636	1.14368	3.59794	3.99419	3.68803
ABCG4	639.314	1.13618	0.257069	4.41973	9.88261e-06	0.00161533	yes	9.87874	4.88434	6.60677	14.483	27.6176	17.1663	8.82137	10.3458	14.8644	23.9968	22.9781
FKBP14	348.402	1.13402	0.328247	3.45478	0.000550752	0.030518	yes	6.78629	1.21594	5.27963	6.69613	15.5132	10.2389	9.88647	10.7103	21.3058	16.3122	17.2115
CDKL2	687.315	1.12114	0.329615	3.40136	0.000670511	0.03469	yes	6.55675	3.89408	8.14973	5.64935	15.2719	14.1751	11.4519	5.98235	16.7069	20.9759	25.2127
KCNK10	2010.97	1.11896	0.319007	3.50765	0.00045209	0.0267406	yes	15.523	4.52714	20.579	15.5682	42.869	34.1538	33.164	10.9638	26.8959	20.7702	29.2601
CRIP2	3064.27	1.1151	0.319625	3.48878	0.000485228	0.0279195	yes	135.274	84.2682	114.602	180.995	265.609	293.141	268.353	100.078	231.061	254.992	422.086
RIMKLA	3372.03	1.05113	0.283166	3.71208	0.000205566	0.0152482	yes	17.2865	6.99568	12.1088	15.9481	25.8804	33.3447	28.249	14.8375	24.3376	40.6336	41.6856
ETFDH	269.555	1.04981	0.299051	3.51048	0.000447301	0.0267406	yes	5.05972	2.50602	4.40766	6.18307	9.26597	8.59214	5.98561	8.94904	13.7127	14.1707	14.8377
ST3GAL5	1626.39	1.03838	0.312249	3.32548	0.000882653	0.0422347	yes	30.5263	13.5315	34.7952	47.1306	56.8531	55.3737	44.829	43.466	65.4192	63.8728	70.0975
DKK3	7932.85	1.03108	0.201909	5.10663	3.27949e-07	8.90769e-05	yes	180.221	70.0281	132.378	151.436	296.154	296.649	250.858	108.258	327.99	314.412	413.36
ENSG00000278730.1	1412.04	1.02716	0.236132	4.34994	1.36177e-05	0.001965	yes	26.1397	8.5344	21.0784	19.8766	42.9697	44.6035	39.9712	15.1977	52.4703	61.8413	62.9547
SKAP2	1153.75	1.01561	0.294599	3.44743	0.000565951	0.0309264	yes	17.4938	9.12892	11.0539	17.4446	25.6108	32.1069	23.0076	13.8116	28.4668	45.025	31.1864
LINC-PINT	95.0276	1.01318	0.283505	3.57378	0.00035186	0.0226441	yes	2.31857	1.33316	2.80418	2.78445	4.7315	3.64509	3.44722	2.30017	4.43984	7.45523	7.9585
HS3ST2	3025.07	1.0092	0.223291	4.51966	6.194e-06	0.0011216	yes	53.5892	26.9355	61.584	59.9112	114.484	96.1901	108.928	65.2211	149.758	136.306	170.826
ANKDD1A	232.831	0.930322	0.278283	3.34308	0.00082854	0.0400606	yes	6.63937	2.37798	4.41296	8.10072	10.0158	7.44699	4.619	6.3183	13.2211	11.6762	13.2004
DNASE1L1	352.83	0.915856	0.268337	3.41308	0.000642327	0.0336085	yes	10.3124	3.63815	10.5837	14.2091	15.7229	17.0529	12.1016	10.2222	16.7665	25.2473	23.1289
RAB15	2597.62	0.894071	0.244289	3.65989	0.000252328	0.0173561	yes	46.8684	14.2822	36.853	31.4335	70.9491	70.3004	61.8165	22.8979	71.035	88.2989	101.898
PNMA2	4381.24	0.892451	0.2125	4.19976	2.672e-05	0.0033122	yes	54.4452	22.1459	41.818	43.9429	75.8262	101.716	64.1615	41.5376	84.0044	111.979	99.6453
ZDHHC15	599.993	0.884388	0.224659	3.93657	8.2653e-05	0.00786908	yes	5.40275	2.42245	5.37775	4.88525	10.5357	9.45617	6.89739	4.98869	7.72489	10.4186	11.6774
TK2	518.218	0.882128	0.179503	4.91429	8.91047e-07	0.000203737	yes	12.1784	5.8548	7.65858	11.4981	15.1012	17.1778	12.3539	14.217	27.3266	27.4362	28.4859
FSD1L	2412.83	0.846996	0.155821	5.4357	5.45826e-08	2.14498e-05	yes	30.0684	15.6454	27.4107	26.8177	54.3702	50.3686	37.1955	21.8076	41.365	56.0337	56.7565
IFNAR2	278.634	0.845297	0.240819	3.51009	0.000447949	0.0267406	yes	7.32327	4.5138	8.23687	7.71424	13.2369	8.43706	14.4623	8.38958	15.3962	15.0003	17.3669
PSD	3275.58	0.802619	0.22202	3.61507	0.000300266	0.0198068	yes	88.6149	32.6528	60.023	75.7773	122.336	123.062	109.338	61.711	125.697	164.855	184.658
CDK20	603.625	0.73387	0.215708	3.40214	0.000668592	0.0346879	yes	16.0981	8.09129	15.6329	15.3322	23.6933	28.9873	16.8645	14.5643	25.9658	29.9427	32.1852
RCCD1	538.433	0.732442	0.217216	3.37195	0.000746389	0.0374614	yes	16.1564	5.51272	11.5849	12.5989	19.5994	18.9183	15.2884	10.7868	27.4397	27.8943	26.6443
SLC45A1	685.583	0.729057	0.201034	3.62653	0.000287252	0.0192929	yes	18.2141	7.92737	16.5555	15.7712	23.0777	25.3196	19.6153	12.179	27.333	29.3832	27.1771
ATP13A2	7587.8	0.697805	0.200181	3.48588	0.000490526	0.0281367	yes	163.21	53.3756	118.562	114.106	207.672	212.461	164.065	87.0771	218.562	197.004	226.068
PREPL	9438.39	0.6282	0.126767	4.95557	7.212e-07	0.000170776	yes	129.947	50.9078	121.584	96.6966	182.266	172.913	143.985	72.6137	173.839	198.471	200.826
LGALSL	1242.59	0.611842	0.177	3.45674	0.000546759	0.0304176	yes	27.0584	12.0379	19.9205	22.514	36.1361	28.6482	29.0608	23.2141	26.6008	37.3256	37.7356
BMERB1	3213.79	-0.533454	0.136249	-3.91529	9.02938e-05	0.00839326	yes	210.759	74.1315	186.182	67.2284	132.597	127.593	96.5637	45.9394	112.964	142.149	128.875
TRMT61A	240.562	-0.684166	0.209191	-3.27053	0.00107347	0.0490767	yes	8.53791	2.92378	7.75185	2.30585	5.28568	4.98216	2.91741	2.49768	6.95625	8.60397	7.10273
TMEM237	916.121	-0.714594	0.184772	-3.86743	0.000109988	0.00981394	yes	21.7135	17.9279	25.1875	9.56185	21.7173	18.5567	20.1416	8.2637	12.8231	15.7302	13.3899
PACSIN2	2322.1	-0.721358	0.176502	-4.08697	4.37036e-05	0.00474827	yes	137.364	49.6795	104.219	35.6472	85.1879	62.647	42.1942	29.6642	63.5887	71.9346	73.1161
NFYC	1174.57	-0.772454	0.193309	-3.99596	6.44325e-05	0.00653884	yes	88.0427	52.2733	89.7131	31.6028	65.1644	49.9609	39.8253	23.7387	48.2031	53.4517	48.4088
PIK3R3	5732.16	-0.788195	0.233823	-3.37091	0.000749208	0.037501	yes	194.198	82.846	178.671	52.9741	137.385	85.8549	52.9893	23.3917	53.0379	68.0837	62.4308
PNRC1	392.505	-0.801996	0.206925	-3.87578	0.000106286	0.00952959	yes	22.3622	10.6634	26.8297	6.51353	16.019	14.083	11.6395	5.75691	14.8333	14.9705	12.1863
ITGB1	12837	-0.856199	0.243064	-3.52252	0.000427468	0.0259715	yes	358.81	226.979	526.535	144.774	269.556	225.482	192.623	78.4745	142.599	165.459	183.576
ZNF444	558.929	-0.871733	0.188072	-4.63511	3.56754e-06	0.000665581	yes	53.2138	18.8654	42.5548	10.5016	31.4832	21.6305	16.4834	7.76564	20.7668	20.7969	23.3781
SLC45A3	680.599	-0.925549	0.280156	-3.3037	0.000954189	0.0449588	yes	25.4586	14.4374	23.0946	7.89858	14.115	11.3071	12.1711	4.47413	10.1481	10.6695	16.653
PDE7A	455.876	-0.931531	0.254419	-3.66141	0.000250832	0.0173561	yes	14.7265	8.23956	12.594	4.64727	10.1446	7.58432	5.50459	2.65937	6.57979	11.0729	9.36556
MTF2	1270.94	-0.941712	0.265259	-3.55016	0.000384996	0.0241047	yes	48.9391	29.4245	45.1182	13.5728	37.1051	19.7159	17.5774	8.10606	20.8436	18.8395	18.9009
KLHL21	711.65	-0.941976	0.241165	-3.90594	9.38604e-05	0.00862488	yes	26.9167	8.37272	22.9522	6.04411	14.4037	11.8195	7.19095	5.13846	9.91203	11.1132	9.48798
MCM2	308.322	-0.950342	0.276441	-3.43778	0.000586503	0.0318609	yes	13.072	5.81528	10.6199	2.44355	7.41354	6.95695	5.0663	2.73551	7.56491	8.81887	5.61211
MXD4	1437.54	-0.969219	0.229941	-4.21507	2.49696e-05	0.00320269	yes	62.5626	46.8157	62.2197	22.3342	42.6175	35.707	27.432	15.4778	32.6036	39.7525	30.6056
MCM7	758.752	-0.980413	0.297497	-3.29553	0.000982346	0.0460506	yes	56.5852	20.6432	53.6348	9.69035	31.5079	25.6297	24.0364	7.91636	39.0662	32.2181	20.7418
CCNJ	655.15	-0.987642	0.295258	-3.34501	0.000822782	0.0398866	yes	24.1148	12.4496	21.5595	4.99708	19.0278	11.7134	6.99448	4.06322	7.80564	9.99086	8.73338
GALNT16	707.101	-1.02646	0.292817	-3.50546	0.000455816	0.0268119	yes	36.6017	10.3577	30.2547	8.52875	21.299	18.3605	11.6192	6.63478	19.6035	17.4454	16.1359
FLRT3	1104.63	-1.05082	0.300465	-3.49732	0.000469961	0.0274049	yes	45.2755	18.8595	51.2611	9.03023	20.7005	24.632	19.5128	5.81867	9.3392	15.7008	8.87841
MXI1	547.307	-1.07026	0.303626	-3.52492	0.000423607	0.0258219	yes	38.101	14.7783	25.6908	8.85983	23.1905	11.037	13.5391	6.35344	14.2966	13.968	11.5535
TSKU	152.483	-1.08214	0.313775	-3.44879	0.000563114	0.0308627	yes	9.44983	3.88379	8.98393	2.03155	6.29	3.20956	1.95677	1.89378	3.13777	3.97924	3.16376
RND3	7730.64	-1.08271	0.27656	-3.91493	9.04309e-05	0.00839326	yes	417.188	185.242	520.948	118.889	207.791	238.02	124.799	53.9457	135.051	178.21	99.3202
KMT5C	230.965	-1.08756	0.282939	-3.8438	0.000121142	0.0105542	yes	17.3948	5.69452	16.309	3.78699	10.9872	8.84725	4.13889	2.52546	7.54301	13.3546	6.76967
SCML2	447.12	-1.11906	0.273733	-4.08814	4.3484e-05	0.00474827	yes	17.6781	10.8161	16.7254	4.70816	11.5303	7.16166	6.66958	2.50204	6.24476	6.95813	6.18465
LINC00900	279.834	-1.12	0.250479	-4.47143	7.7698e-06	0.00131659	yes	14.4647	9.84844	14.4304	4.01542	7.72598	6.57439	3.22695	3.45391	8.17771	10.223	9.2873
SOX8	205.853	-1.13354	0.329464	-3.44057	0.000580483	0.0316269	yes	11.4131	3.14064	10.8218	2.57865	5.09441	4.30379	2.17362	0.824858	3.8234	3.76828	3.57371
CRHR1	140.635	-1.14432	0.297552	-3.84579	0.000120167	0.0105189	yes	11.3392	3.18753	9.79194	1.78197	3.68211	4.21522	5.05706	1.34908	3.73024	3.3784	2.32779
SMARCD2	589.103	-1.18636	0.316549	-3.74778	0.000178404	0.0139035	yes	31.6135	24.1781	35.0685	10.6489	26.1232	15.3961	14.8388	9.35781	18.7545	21.9866	23.2758
RAP2B	239.536	-1.21306	0.338766	-3.58083	0.0003425	0.0221964	yes	2.88277	1.63386	5.16403	0.782217	1.67759	2.12408	1.0025	0.777986	1.23423	1.99993	1.52966
SERPINH1	384.917	-1.21456	0.328159	-3.70112	0.000214648	0.0156253	yes	33.5323	14.0808	21.4061	7.72909	11.6253	10.4192	11.3315	7.04082	14.0321	14.0826	9.83621
CTBP2	1175.41	-1.24735	0.327045	-3.814	0.000136736	0.0116383	yes	95.428	40.9394	65.2672	20.5401	46.6181	22.4508	22.0548	7.66307	12.1983	10.746	17.3568
BBC3	483.329	-1.25313	0.378878	-3.30746	0.000941446	0.0445859	yes	25.3701	16.2758	37.4506	6.39591	11.4874	11.391	15.8253	15.7131	26.6658	24.535	20.4986
PXN	1640.34	-1.27997	0.348024	-3.67782	0.000235235	0.0167108	yes	108.212	26.6841	92.794	14.7469	53.2814	28.9216	18.9747	4.77897	19.965	23.7286	24.913
LMNA	384.818	-1.28863	0.314934	-4.09174	4.28154e-05	0.00470715	yes	42.0691	17.947	26.069	8.38414	12.6048	10.6137	18.8107	5.24035	11.2165	18.2667	16.3919
ARHGEF26-AS1	225.185	-1.2927	0.345103	-3.74586	0.00017978	0.0139505	yes	12.2756	5.35285	20.4647	3.74767	8.27045	5.71372	3.22653	1.26595	4.85436	3.1676	4.38153
SERPINB8	225.991	-1.3159	0.38698	-3.40044	0.000672772	0.0347098	yes	18.6276	10.9278	17.9698	6.73059	5.52447	6.49016	3.53258	1.97199	5.17106	8.78132	6.27213
NEK6	285.25	-1.33045	0.268079	-4.96289	6.94506e-07	0.000166629	yes	12.8253	9.17158	14.8555	3.97436	6.18027	6.64974	5.19125	3.53977	4.76396	7.4604	7.51269
ASIC2	1900.33	-1.34818	0.362635	-3.71774	0.000201014	0.0150712	yes	104.885	34.8612	99.2339	28.5214	40.8019	28.5755	15.1682	8.81973	25.1175	19.1219	20.19
PDIA5	73.9852	-1.3494	0.388716	-3.47142	0.000517708	0.0294217	yes	3.69062	4.04232	7.58613	1.46576	2.92814	3.00743	3.08219	1.71186	3.88167	3.09315	3.92411
RFTN1	167.232	-1.37892	0.30407	-4.53488	5.76376e-06	0.00105403	yes	8.68196	5.75275	7.61452	1.62809	3.60952	3.09789	3.02432	0.997835	3.87674	4.97376	5.88804
CALHM5	518.686	-1.3831	0.39624	-3.49055	0.000482034	0.0278224	yes	7.226	3.46334	11.1754	1.77798	3.23813	2.39735	3.27635	0.375055	1.28197	1.53311	2.79755
TMOD1	798.253	-1.42433	0.400073	-3.56019	0.000370586	0.0236213	yes	53.8898	13.6721	23.494	5.15775	15.6253	17.5746	7.77234	4.29421	15.1459	23.9179	14.6954
CITED2	1110.92	-1.4432	0.405396	-3.55998	0.000370882	0.0236213	yes	89.1611	43.6245	67.4382	23.7299	40.1295	21.1166	24.3993	13.0308	15.5375	21.0525	14.0727
ITGA7	1214.24	-1.4629	0.395288	-3.70085	0.00021488	0.0156253	yes	39.4796	18.2939	63.967	6.93606	24.5767	16.7182	14.7082	6.50292	20.9482	8.67804	14.8012
LIN28B	1620.02	-1.47589	0.378691	-3.89735	9.72501e-05	0.00880495	yes	58.0125	27.7403	49.8464	9.6531	35.9599	13.9883	11.9669	2.98505	8.38457	8.73472	13.9036
TP53INP1	873.7	-1.48033	0.437391	-3.38447	0.000713164	0.0363871	yes	15.677	16.5007	26.4419	4.83715	9.80143	10.0011	6.67945	2.44754	5.93809	5.05728	2.33011
IGDCC3	921.534	-1.48167	0.404532	-3.66267	0.000249599	0.0173561	yes	46.2233	10.2867	43.123	4.97189	21.6035	12.1641	9.19483	1.48931	10.5153	9.86386	11.638
DUSP4	2688.18	-1.48998	0.341449	-4.36369	1.27885e-05	0.0018984	yes	108.436	26.2618	74.2851	14.9843	34.6023	30.3299	14.8948	8.38624	18.3529	26.6206	13.2034
PIM1	388.163	-1.49099	0.342157	-4.35762	1.31482e-05	0.00192736	yes	19.3425	9.8132	26.2708	4.5616	6.12329	8.127	8.5085	6.2462	7.51643	10.2006	8.23827
EZH2	93.7683	-1.50265	0.339693	-4.42357	9.7084e-06	0.00160102	yes	5.70543	3.45806	5.30798	0.97848	2.82996	1.3875	1.9856	0.585695	2.05676	2.00596	1.60394
ENSG00000288926.2	36.2399	-1.56497	0.433382	-3.61108	0.00030493	0.0199718	yes	2.93042	2.34667	3.43495	0.488241	1.87304	0.90337	1.33673	0.876285	1.61897	1.91777	1.76179
NHLH1	134.028	-1.56991	0.476834	-3.29236	0.000993497	0.0464554	yes	10.6245	2.7979	7.13557	1.11442	1.78918	3.33493	2.60597	1.97205	1.43605	4.09101	4.77331
YBX3	426.164	-1.57127	0.477717	-3.28911	0.00100503	0.0467581	yes	16.5893	21.6167	52.7945	3.67938	13.7505	14.4941	17.2273	3.95264	14.3467	12.7533	16.2298
P2RX6	71.2301	-1.58029	0.434989	-3.63295	0.000280197	0.0188877	yes	2.79519	2.26667	3.60441	0.914087	1.06509	0.929601	1.45621	0.970888	2.46234	2.04585	1.3823
BCL2L11	203.239	-1.6307	0.382934	-4.25843	2.05871e-05	0.0027755	yes	12.9711	6.74814	9.28469	1.6905	6.59082	3.99636	2.22381	0.801303	1.42677	4.17531	2.27699
SVIP	4012.19	-1.64365	0.420764	-3.90634	9.37037e-05	0.00862488	yes	142.76	134.177	230.655	47.1927	59.9239	51.0181	74.2069	41.9705	36.1604	64.3262	82.0302
CEMIP2	1400.42	-1.67654	0.434141	-3.86174	0.000112583	0.00990198	yes	63.6435	12.063	53.9924	7.35197	22.0211	14.7114	10.7771	2.50652	10.0758	7.73252	5.66628
QKI	124.857	-1.69142	0.490431	-3.44885	0.000562986	0.0308627	yes	9.42962	0.906928	5.70592	2.08601	2.28016	2.22951	1.52982	1.19788	1.69638	3.08284	2.73175
FAM210B	506.879	-1.77908	0.487236	-3.65138	0.000260831	0.0177116	yes	24.0951	18.9831	25.0034	5.55007	13.0253	6.38668	6.9952	7.33115	7.6002	8.69555	7.65221
NR2F2	434.885	-1.80157	0.507656	-3.5488	0.000386985	0.0241474	yes	18.5497	7.18166	30.3252	1.38068	8.88981	6.82995	3.17561	1.26882	6.74198	5.85423	5.51371
STK17B	90.0678	-1.80913	0.545147	-3.31861	0.000904659	0.0430646	yes	2.94414	2.39782	3.08467	0.546866	1.78352	1.01203	0.239292	0.518013	0.428221	1.43266	0.796023
ENSG00000255372.1	74.1198	-1.84609	0.546936	-3.37533	0.000737281	0.0372065	yes	41.692	33.1483	26.5661	9.73363	13.3591	5.31074	12.6906	5.40651	7.93616	8.41551	7.43093
CASP3	1396.17	-1.86933	0.454991	-4.1085	3.98237e-05	0.00448502	yes	130.144	61.7331	83.2591	27.6004	28.6265	17.3066	15.735	11.8821	25.3625	16.925	16.7709
PLCD3	123.098	-1.89564	0.563369	-3.36482	0.000765926	0.0380923	yes	14.383	4.2612	8.39894	1.09532	5.17538	4.13475	4.64858	1.99654	5.20921	2.81182	3.44416
DUSP10	170.185	-1.92037	0.580506	-3.3081	0.000939313	0.0445859	yes	20.665	6.90043	10.8857	2.27577	7.00205	2.38574	1.90359	0.277871	3.05625	0.781974	1.33293
FGFBP3	3086.27	-1.96131	0.558318	-3.51289	0.000443259	0.0266678	yes	319.5	82.6228	222.857	32.2641	102.212	40.9603	32.9967	9.31296	89.2723	27.2573	25.4534
GAS2	143.357	-1.96197	0.451419	-4.34623	1.38499e-05	0.001983	yes	11.7704	15.7673	16.4386	2.02409	6.78463	3.1362	4.16082	2.04216	2.93983	7.37455	7.09553
SEMA3D	482.962	-1.97609	0.519888	-3.801	0.000144115	0.011995	yes	11.137	4.85773	22.1216	1.07469	7.39279	3.6085	4.22465	0.263655	1.55116	2.39602	1.87905
ENSG00000272267.2	146.225	-1.98247	0.442774	-4.47739	7.55597e-06	0.00129221	yes	15.0975	15.8908	19.0378	3.56475	5.48424	7.55755	2.42408	1.54049	2.81502	5.20506	4.40633
ARHGAP28	921.067	-1.98876	0.5601	-3.55073	0.000384172	0.0241047	yes	34.0369	9.10403	44.2769	3.51598	17.11	6.30465	4.03501	0.92181	7.31046	5.47983	3.45392
SNAI1	38.1868	-1.99545	0.537842	-3.71011	0.000207173	0.0153059	yes	3.17294	2.91017	4.46006	0.52239	1.33793	1.01215	1.15739	0.312529	1.18273	0.805011	0.231039
TGFBI	71.4998	-2.01954	0.508687	-3.9701	7.18422e-05	0.00710237	yes	7.32924	3.22886	3.88522	0.854335	1.86806	0.789723	0.390689	0.727075	1.79017	1.41951	1.52887
GNG4	812.054	-2.04987	0.348555	-5.88104	4.07694e-09	1.98161e-06	yes	32.2791	23.4785	43.764	5.97345	9.0358	9.12964	6.0819	3.47711	2.70133	6.42335	4.60009
ITGAV	152.13	-2.09894	0.525659	-3.99297	6.52508e-05	0.0065857	yes	5.16166	2.41129	3.47387	0.928044	1.46465	0.718944	1.05706	0.694543	0.658921	0.700557	1.13577
LINC01465	27.0267	-2.10295	0.535965	-3.92367	8.72105e-05	0.00819084	yes	2.51189	1.76599	2.69289	0.556929	0.732905	0.712815	0	0.0961146	0.452497	0.606303	0.477159
TTYH2	89.8756	-2.10621	0.618626	-3.40466	0.000662458	0.0344665	yes	6.22868	4.63203	2.06479	1.48921	2.45012	0.418874	1.66293	1.33571	2.46382	2.52083	0.504884
GCNT4	650.645	-2.10742	0.601877	-3.50142	0.000462784	0.0271353	yes	21.5387	9.29351	28.4268	1.66971	4.451	6.94187	5.38916	1.23967	1.77468	5.58663	13.3918
ENSG00000229588.3	98.7943	-2.11537	0.584095	-3.62162	0.000292766	0.019592	yes	4.36394	6.76502	6.594	1.76756	2.48493	1.56716	0.574798	0.683427	0.791873	1.53895	1.44468
RHBDL3	52.6846	-2.12704	0.575293	-3.69731	0.000217894	0.0157823	yes	2.64772	1.91434	2.57554	0.598552	0.833742	0.49246	0.475658	0.096231	1.02863	0.403909	0.247452
DPY19L2P4	47.4937	-2.12806	0.56022	-3.79861	0.000145507	0.0120517	yes	5.53595	4.94785	4.03822	0.777875	1.27428	1.23228	0.572641	3.22977	1.10844	2.0371	2.87663
DBH	115.949	-2.22781	0.547278	-4.07072	4.68683e-05	0.00497504	yes	11.4803	4.50065	6.29141	1.59656	2.48142	1.76961	0.192759	0.273536	1.14903	1.20218	0.834149
PRKACB-DT	24.9377	-2.26524	0.589609	-3.84194	0.000122064	0.0105846	yes	1.69099	2.31162	1.79695	0.34069	0.854367	0.387807	0.348423	0.329253	0.876943	1.43137	1.21732
PRKD3	58.9029	-2.30992	0.574202	-4.02283	5.75022e-05	0.00590036	yes	3.30516	1.82976	2.55549	0.496175	1.2286	0.308782	0.117964	0.119634	0.455675	0.850085	0.441544
TCF4	28.4228	-2.33379	0.682705	-3.41844	0.000629809	0.0332359	yes	5.67651	1.30939	1.98179	0.0153863	0.698108	1.40522	1.96554	0.671366	0.22692	0.0972346	0.24272
MEGF10	104.929	-2.36339	0.547256	-4.31863	1.57004e-05	0.00220069	yes	3.87831	1.50174	4.20441	0.457304	0.892523	1.80611	1.27323	0.410246	0.321326	0.179173	0.687274
CDKN1A	663.104	-2.37164	0.675827	-3.50925	0.000449377	0.0267406	yes	13.9484	32.7116	107.917	7.1768	11.6562	7.01614	13.3978	10.8761	6.24222	20.9967	13.4251
LINC01201	9.4377	-2.50933	0.732944	-3.42363	0.000617906	0.0327012	yes	12.2851	3.27348	21.9732	1.17557	2.33951	1.77309	7.82281	0	0.421103	0.485111	0
NES	1887.98	-2.55988	0.783082	-3.26898	0.00107935	0.0492236	yes	134.622	7.58248	71.0328	3.45372	18.4322	16.6471	5.60516	0.764198	10.8858	17.8333	3.6445
TYMS	51.1277	-2.56731	0.504532	-5.0885	3.60899e-07	9.52259e-05	yes	5.00622	4.13081	6.76815	1.34689	1.57509	1.36589	1.44152	1.09482	1.41601	2.35218	0.779285
JAG1	85.8977	-2.60534	0.612392	-4.25438	2.09632e-05	0.002795	yes	5.10371	1.1952	2.44385	0.351101	0.634638	0.575798	0.12674	0.0742823	0.552717	0.569849	0.0589277
EPOP	97.1467	-2.62676	0.731015	-3.59331	0.000326509	0.0213096	yes	4.26929	3.55818	7.27312	0.638773	2.19739	0.623236	0.080014	0.248775	1.84425	0.632871	0.446673
SEMA5B	1005.74	-2.66513	0.6345	-4.20037	2.6648e-05	0.0033122	yes	55.7997	11.9201	71.9349	2.16119	15.8592	6.95208	4.09698	0.22186	4.0274	1.81351	2.33928
GPM6B	662.806	-2.7838	0.599856	-4.64078	3.47088e-06	0.000654155	yes	43.6137	33.3567	70.5961	8.98604	8.12451	4.39452	7.99027	5.96598	3.11684	4.83525	3.86972
GYPC	1368.06	-2.81624	0.642978	-4.37999	1.18683e-05	0.00181164	yes	219.246	340.972	186.594	49.3846	52.0452	46.5952	21.0274	11.162	23.3153	24.0329	8.5287
TNFRSF10D	67.9359	-2.88874	0.670702	-4.30704	1.65454e-05	0.0022977	yes	1.14191	1.93459	6.6718	0.452049	0.448661	0.508998	0.219572	0.197898	0.465373	1.53628	0.714948
ENSG00000250543.1	12.3286	-2.90361	0.793217	-3.66055	0.000251673	0.0173561	yes	4.23602	5.34525	7.18041	0.807679	0.497286	0.752975	1.35103	0.0905846	0	0	0.380387
DMRTA1	156.897	-2.9208	0.708254	-4.12394	3.72443e-05	0.00429939	yes	2.52744	4.61356	6.7473	0.434503	1.61276	0.676668	0.270302	0.26809	0.286445	0.0959228	0.263931
TRHDE-AS1	70.6379	-3.02353	0.585675	-5.16247	2.43709e-07	7.37918e-05	yes	7.07386	1.74902	3.40799	0.297682	1.08452	0.263991	0.314458	0.283254	0.144655	0.323422	0.188119
HAPLN1	2055.8	-3.04457	0.765384	-3.97783	6.95482e-05	0.00694355	yes	28.4902	73.9958	184.796	3.40271	9.71201	27.1086	12.7279	0.522007	1.03142	2.14599	4.67814
WEE1	43.8263	-3.05218	0.857975	-3.55742	0.000374517	0.0236895	yes	2.01379	1.5118	4.63532	0.145616	0.916491	0.798694	0.726468	0.40018	0	1.70033	0.614108
YAP1	46.3262	-3.05738	0.516837	-5.91557	3.30732e-09	1.72543e-06	yes	2.5463	1.52071	1.85705	0.15645	0.60963	0.269991	0.336665	0.251172	0.235363	0.46442	0.522091
PMAIP1	45.2541	-3.1753	0.844041	-3.76202	0.000168545	0.0132469	yes	3.19554	4.78973	3.04701	0.417095	0.286151	0.198572	1.16697	0.571309	0.193233	0.665785	0.815099
CDH7	160.962	-3.22739	0.66615	-4.84483	1.2672e-06	0.000275354	yes	9.90759	2.00266	5.60204	0.204592	1.75396	0.523866	0.194082	0.845832	2.20059	2.10197	0.893085
LOXL2	166.891	-3.23915	0.522098	-6.2041	5.50101e-10	3.6287e-07	yes	21.5943	4.89395	12.1874	1.04875	1.95568	1.88232	2.35773	0.704649	1.59831	1.71623	0.579927
A2M	176.119	-3.33925	0.871012	-3.83376	0.000126199	0.0108414	yes	2.12836	4.98	23.7423	0.121606	1.61022	1.60861	6.48201	0.287716	0.301206	0.913478	2.19845
TRHDE	215.26	-3.34214	0.655232	-5.10071	3.3839e-07	9.05806e-05	yes	12.5647	3.15624	10.2852	0.531431	2.28017	1.59146	0.4707	0.336435	0.33387	0.143395	0.586439
ADAMTS5	275.906	-3.38685	0.896026	-3.77985	0.000156922	0.0127077	yes	7.00572	2.59506	7.97969	0.0115992	1.42843	0.955956	0.359602	0.0451097	0.169881	0.819146	0.364834
MFGE8	169.048	-3.44008	0.827719	-4.15609	3.23738e-05	0.00388276	yes	22.1156	13.308	15.3931	2.12815	2.9421	0.6116	1.07051	2.6079	1.27611	1.43551	1.31979
LPAR6	26.8607	-3.63947	1.08	-3.36989	0.000751982	0.0375381	yes	1.7074	3.77967	1.1422	0.20974	0.478403	0.0387738	0.84903	1.59088	0.110763	0.127209	0.479624
FRZB	44.5208	-3.72642	1.00279	-3.71605	0.000202364	0.0150712	yes	1.75321	1.73237	7.56167	0.212385	0	0.700665	0.100743	0.136144	0.0533803	0.367792	0.393793
C3orf52	480.423	-3.78489	0.560734	-6.74989	1.47957e-11	1.5182e-08	yes	22.7248	25.4309	92.5038	2.16485	6.56014	2.97656	2.1787	0.402521	0.810487	1.18547	2.00328
TGIF1	52.2472	-3.96161	1.1634	-3.40519	0.000661179	0.0344665	yes	8.66459	14.649	8.73788	1.75225	0.429376	0.250745	0.287302	0.899547	0.635089	0	0.183231
FN1	833.151	-3.97711	0.911621	-4.36268	1.28479e-05	0.0018984	yes	80.9302	1.25293	18.7462	0.83426	2.81789	5.19579	2.62046	0.320925	2.05808	1.47059	2.40622
WLS	652.444	-4.06847	0.677909	-6.0015	1.95508e-09	1.1323e-06	yes	49.4	37.3455	101.55	3.87561	3.24214	4.86348	9.03155	3.98767	1.31166	12.6211	5.1309
NKAIN4	79.0175	-4.15137	0.702097	-5.91282	3.36304e-09	1.72543e-06	yes	6.92708	13.3806	16.6748	0.619009	1.55094	0.607186	0.616483	0.96252	1.02851	0.591449	0.183064
GRM2	70.4974	-4.26814	0.522429	-8.16979	3.0892e-16	5.70575e-13	yes	5.1177	2.3185	4.36775	0.149665	0.314213	0.362857	0	0.0587097	0.15356	0.459451	0.0809682
SOCS3	37.4148	-4.60258	0.699608	-6.5788	4.74265e-11	4.61035e-08	yes	1.99114	2.50391	3.81205	0.0437351	0.213636	0.134656	0.193613	0.0130832	0.0512945	0.0883541	0.243247
LIN28A	498.518	-4.9117	1.19469	-4.11126	3.935e-05	0.00445886	yes	63.4471	2.11727	56.4394	0.0677405	4.33707	0.813109	0.224845	0	0.456692	0.797993	0.292854
EBF2	484.492	-5.09638	0.893977	-5.7008	1.19248e-08	5.24406e-06	yes	21.1907	10.1041	35.9344	0.353593	1.72661	0.873955	0	0	0.116597	0.0297491	0.0410329
NXPH2	76.8588	-5.64024	0.803513	-7.01948	2.22699e-12	2.74217e-09	yes	2.51973	6.49428	7.80512	0.117812	0.19183	0.108821	0.0977914	0	0	0.119004	0.0546055
LPAR4	26.416	-5.91987	0.803031	-7.37191	1.68199e-13	2.21902e-10	no	1.50035	0.815915	1.83051	0.0306754	0.0560873	0	0	0	0.0454505	0.0309878	0.0568769
SUCNR1	56.0145	-5.09621	0.867351	-5.87561	4.21298e-09	1.99523e-06	no	0.760732	3.2507	3.0376	0.0552871	0.119968	0.119085	0.0611583	0.0248089	0.0810137	0	0.0170659
CDH6	78.2362	-4.37883	0.824115	-5.31337	1.07616e-07	3.97533e-05	no	5.36159	0.640771	5.16747	0.171763	0.276373	0.248344	0.0289945	0.0280266	0.0857836	0.469579	0.158325
GCSAM	55.7945	-4.42674	0.852833	-5.19063	2.09589e-07	6.5612e-05	no	3.03353	0.640755	13.4397	0.0716939	0.33067	0.463253	0	0.0687031	0.135232	0.144793	0.13285
IRX1	9.24151	-5.18726	1.01513	-5.10993	3.2228e-07	8.88435e-05	no	1.18759	0.495925	1.52886	0	0.0322279	0.0731351	0	0	0.139283	0.11997	0.0734259
GPR149	97.8295	6.76848	1.40226	4.82683	1.38721e-06	0.000297227	no	0.0103052	0	0	0.233409	0.201057	0.291434	0.774421	2.22414	4.28438	0.803679	3.64742
NR3C1	115.507	2.62001	0.557962	4.69567	2.6573e-06	0.000522131	no	0.433658	0.502801	0.115294	0.508602	1.32008	2.64961	0.668025	0.716693	3.01253	5.25397	6.35919
CD69	27.0921	5.81545	1.24572	4.66833	3.0366e-06	0.000590379	no	0	0	0.0892355	0.989858	1.69612	0.938875	1.68708	1.73104	1.07272	0.821409	3.53894
PLA2R1	47.2922	4.08437	0.886858	4.60544	4.11604e-06	0.000760233	no	0.0115524	0.0136987	0.0129333	0.169692	0.360583	0.455033	0.244801	0.172156	0.910762	2.59565	2.04707
NPY1R	36.2256	2.57036	0.570231	4.50757	6.55747e-06	0.00116458	no	0.442512	0.315541	0.242869	0.453032	0.868484	1.49132	0.941849	0.944433	1.80982	2.56281	1.44318
HTR6	61.7548	2.34403	0.522438	4.48672	7.23281e-06	0.00126028	no	0.275668	0.0947219	0.357868	0.27548	1.74365	1.78972	1.28677	0.71422	2.6196	1.46273	2.72161
ITGA8	25.4242	-3.86657	0.878866	-4.3995	1.08503e-05	0.00171286	no	3.19371	0.160231	1.58412	0.0172599	0.0936005	0.106178	0	0.0309803	0.187296	0.314244	0
ENSG00000237356.7	26.7299	3.27128	0.746673	4.38114	1.1806e-05	0.00181164	no	0.0852061	0.0527111	0.17915	0.727333	0.728208	1.17612	0.955806	1.277	1.66407	1.87234	0.708417
VCAM1	23.54	4.80348	1.10941	4.32977	1.49263e-05	0.00212068	no	0.0973498	0	0	0.243236	0.230142	0.571316	1.72313	0.40747	0.62563	1.10326	1.27128
TRPC4	61.7473	3.13777	0.732752	4.28217	1.85084e-05	0.00255111	no	0.844182	0	0.103379	0.770504	1.87565	1.95645	0.522913	0.435073	1.5202	2.24119	1.34399
CCN1	51.4507	-3.74713	0.876231	-4.27642	1.89927e-05	0.00257937	no	2.69017	0.610388	14.9006	1.35951	0.328094	0.491867	0	0.214573	0.149328	0.214377	0.358563
GIPR	17.6234	-3.31458	0.78216	-4.23773	2.25794e-05	0.00295774	no	1.43961	0.747266	1.87911	0.238825	0.249601	0.0437161	0	0	0.0416346	0	0
SULF1	534.233	5.16083	1.21905	4.23348	2.301e-05	0.00299292	no	1.53896	0.0998958	0.677575	0.535729	4.71682	28.6487	10.1048	0.944297	27.574	35.7359	14.856
MAOB	25.5437	6.03129	1.43588	4.20041	2.66434e-05	0.0033122	no	0	0	0	0.140473	0.194669	0.605572	0.207309	0.168087	3.1011	2.90125	3.4345
ENSG00000283400.1	15.2323	7.17116	1.71027	4.193	2.75292e-05	0.00338976	no	0	0	0	0.568066	0.373505	4.6661	12.1735	0.917335	0.605185	6.2661	10.9409
RASD2	69.7871	2.07657	0.497945	4.17028	3.04223e-05	0.00369672	no	0.153042	0.0946581	0.119229	0.260565	0.737628	0.753146	0.526444	0.986208	5.57887	4.30112	4.03013
TRPC5	492.557	5.49303	1.33113	4.1266	3.6816e-05	0.0042849	no	0.0823259	0.022626	0.016011	0.0487458	0.17839	6.16612	1.59654	0.0464824	1.68118	12.5823	14.7381
HTR2A	79.8419	4.45207	1.09084	4.08134	4.47769e-05	0.00483643	no	0.097996	0	0.128761	0.196386	0.997169	4.67566	0.758197	0.220311	1.54131	5.50434	0.389539
PPP2R5A	27.6329	-2.1422	0.530201	-4.04035	5.3372e-05	0.00556938	no	1.5791	0.606235	2.01528	0.217666	0.393702	0.223328	0.401406	0.238752	0.173549	0.298998	0.291308
DLX3	6.59006	-4.21906	1.0469	-4.03005	5.5766e-05	0.00578345	no	0.908516	0.357344	0.540449	0.0153959	0.0250704	0.143328	0	0	0.162526	0.0933177	0.115705
ARHGEF28	38.5589	5.66002	1.40775	4.02061	5.80486e-05	0.00592353	no	0.117627	0	0	0.0433915	0.430839	0.201124	0.0299148	0.263416	2.37661	0.931888	1.11362
COL10A1	5.76408	5.87669	1.47646	3.98026	6.88404e-05	0.00691023	no	0	0	0	0.0953377	0.0969983	0.264104	0.500033	0.117647	0.18327	0.152358	0.280839
LMOD3	41.2902	-2.6806	0.675958	-3.96564	7.32005e-05	0.00719156	no	3.74113	0.204656	3.93615	0.0930448	0.837775	0.339486	0.122022	0.0347946	0.161639	0.185629	0.0861377
VEGFC	23.1073	2.68765	0.68138	3.94442	7.9994e-05	0.00773555	no	0.162286	0	0.12658	0.283762	0.763208	0.923124	0.47885	0.792503	2.31526	1.54901	1.63825
TBILA	51.7274	-4.45268	1.13036	-3.93917	8.17629e-05	0.00786542	no	4.6694	0.518001	18.284	0.0429168	1.1188	0.198357	0	0	0.113326	0.260307	0.0796684
ENSG00000291112.1	48.411	3.67304	0.936224	3.92325	8.73631e-05	0.00819084	no	0.0695585	0	0.0813445	0.278071	0.779837	0.656448	0.820739	0.235687	2.17973	3.46455	7.87742
FLJ16779	7.74329	-4.08777	1.04884	-3.89743	9.72176e-05	0.00880495	no	0.265018	0.14568	0.180454	0	0.0398877	0.0090494	0	0	0.00861953	0.019792	0.0363
PROX1	26.2417	-4.42953	1.1365	-3.89752	9.71831e-05	0.00880495	no	1.3777	0.0934284	1.44858	0	0.125222	0.0422065	0	0	0.00804042	0	0.230782
TEAD3	10.4737	-3.1114	0.802598	-3.87666	0.000105902	0.00952959	no	0.696327	0.531012	1.38844	0.0926555	0.0951408	0.0469438	0.168708	0	0.102796	0.102676	0.141453
LINC01098	4.64661	5.33804	1.38081	3.86588	0.000110691	0.00982917	no	0	0	0	0.461174	0.709199	0.354345	0.307129	0.248296	0.772909	0.85092	0.774089
CACNG5	187.94	3.82402	0.990021	3.86256	0.000112203	0.00990198	no	0.0737459	0	0.0983554	0.374261	2.00964	1.58719	1.42518	0.310553	5.32109	3.73809	5.19207
NME9	19.6726	2.2415	0.589495	3.80241	0.000143295	0.011995	no	0.486754	0.0353829	0.351118	0.900133	1.1335	0.810074	0.759515	0.670835	1.79009	2.03233	1.89531
ENSG00000258465.8	14.1959	-6.27124	1.64989	-3.801	0.000144112	0.011995	no	0.130285	0.709547	1.1505	5.04153e-08	0	0	0.49008	0.000166276	0.514747	1.0226	0.815579
FSTL4	114.667	4.32252	1.13938	3.79375	0.000148389	0.0122355	no	0.192699	0	0.0299285	0.136377	0.807399	3.38658	1.01297	0.242723	3.7538	8.15622	2.95964
BCL2A1	5.81469	5.6657	1.49692	3.78491	0.000153764	0.0125664	no	0	0	0	1.09023	0.669094	0.992688	0.431023	0.978245	0.36144	1.52358	0.893172
ENSG00000288832.1	6.66841	-5.50706	1.45476	-3.78555	0.00015337	0.0125664	no	0.575225	0.156931	1.91545	6.464e-09	0.0307531	0	0	0	0.332582	0.453493	0.440264
ENSG00000285859.1	9.94721	-5.36475	1.41908	-3.78044	0.000156551	0.0127077	no	0.272247	1.56683	0.494031	0.022211	0.0327291	0.0372969	0	0	0.0940482	0	0
CHRM5	72.9445	4.59131	1.21648	3.77428	0.000160473	0.012855	no	0	0	0.512408	0.312045	0.843249	2.93727	1.5788	0.424841	0.829526	7.7125	2.23089
THBS1	69.4289	-3.57844	0.950167	-3.76611	0.000165809	0.0131437	no	6.24702	0.0968055	1.09471	0.0528627	0.265802	0.221702	0.127533	0.0215649	0.0422342	0	0.615201
LAMA1	30.7539	-3.96774	1.05598	-3.7574	0.000171685	0.0134365	no	2.1462	0.0107438	0.77824	0.0704421	0.233084	0.0976307	0.0255919	0.0158041	0.0339002	0.0700555	0.260027
LINC02200	6.43147	5.76438	1.543	3.73582	0.000187103	0.0143991	no	0	0	0	0.85972	1.13638	0.552345	0	0.177221	2.42236	1.54317	1.00503
FAM110D	33.1199	-1.52602	0.409057	-3.73058	0.000191041	0.0146412	no	2.17365	0.692206	1.76663	0.398909	0.725959	0.480895	0.396863	0.21116	1.0301	1.06022	0.59532
MRO	63.7024	1.55966	0.419654	3.71652	0.000201983	0.0150712	no	0.420338	0.431276	0.673818	1.28821	1.69362	1.34904	0.684605	0.790175	1.2437	1.23484	1.2438
ARSJ	5.98683	-5.09891	1.37562	-3.70662	0.00021004	0.0154559	no	0.4079	0.117477	0.612765	0	0.0135417	0.0153621	0	0	0	0.0503982	0
KCNK1	18.5265	3.17574	0.857489	3.70354	0.000212612	0.0155831	no	0.0600017	0.0185601	0.205097	0.924086	0.35823	1.1455	0.66406	0.771417	1.23153	1.69722	0.568833
TCF7L1	6.91452	-4.24356	1.14894	-3.69346	0.000221222	0.0159608	no	1.21234	0.196692	0.348495	0.0132413	0.0862302	0	0	0	0.0232922	0.0267462	0
ENSG00000286615.3	6.43894	-3.26756	0.88496	-3.69233	0.000222208	0.0159696	no	0.696982	0.314259	0.881737	0.0250131	0.10035	0.129334	0	1.12456	0.396427	0.500215	0.646195
GLDC	12.6236	-2.85179	0.777481	-3.66799	0.000244469	0.0173001	no	0.773268	0.815459	1.60983	0.205935	0.173006	1.40697	0	0.261918	0.547111	0.878826	0.996931
RFPL4B	12.5283	3.58848	0.979293	3.66435	0.000247964	0.0173561	no	0	0.0611825	0.0385932	0.309998	0.340495	0.661662	0.875762	0.157698	0.657848	1.273	1.41384
NAV2-AS6	34.4848	2.99499	0.817775	3.66236	0.000249905	0.0173561	no	0.151287	0.0234018	0.265837	0.302454	0.780527	1.49172	1.84285	0.542844	2.30803	6.83132	5.47809
CYYR1	22.0172	-2.36685	0.654032	-3.61887	0.000295898	0.0196759	no	0.939785	0.622255	2.44619	0.148865	0.498324	0.165921	0.253193	0.200364	0.112868	0.0770254	0.139547
MEI4	25.3566	2.67635	0.745466	3.59017	0.000330463	0.0214917	no	0.139578	0	0.0679197	0.215716	0.479129	0.386194	0.334011	0.355086	0.204349	0.812794	0.74701
ZIM2-AS1	6.13256	6.07815	1.69845	3.57865	0.000345368	0.022304	no	0	0	0	0.0399867	0.661605	0.207905	0.68146	0.197805	0.305199	0.254632	0
ENSG00000285758.2	9.89518	4.17677	1.1694	3.57172	0.000354642	0.0227439	no	0.0727605	0	0.0426103	0.456574	1.02727	0.464507	0.161129	0.413366	0.482907	0.78449	0.0940145
AHNAK	25.5547	-3.50459	0.988148	-3.54663	0.000390198	0.0242658	no	0.906527	0.0145375	0.250283	0.0934238	0.262245	0.156094	0.0129836	0.0419159	0.148517	0.147024	0.523396
ENSG00000276278.1	21.5425	6.63206	1.87339	3.54013	0.000399923	0.0245401	no	0	0	0	0	0	1.67738	2.4042	0.961937	2.95626	5.70823	3.81973
ENSG00000285817.1	6.32344	5.49825	1.565	3.51326	0.000442647	0.0266678	no	0	0	0.036506	0.228598	0.40629	1.3446	0	0.0745989	0.0731629	0.462142	0.115719
ABCD2	92.351	1.26107	0.3589	3.51371	0.000441903	0.0266678	no	0.693301	0.211593	0.75687	0.57581	2.42009	1.19554	1.07455	0.387577	1.44449	1.35581	1.44326
ENSG00000264016.3	5.87903	5.56195	1.59045	3.4971	0.00047035	0.0274049	no	0	0	0	0.778556	0.283692	0.966424	2.3126	0.853905	0.153223	1.9385	2.18424
LYPD5	26.0302	3.63715	1.04159	3.49192	0.000479559	0.0278149	no	0.22236	0.205256	0	2.63121	1.58108	0.343088	0.392351	1.43496	1.15269	1.78726	0.945091
ENSG00000261839.1	5.08704	-3.4716	1.00103	-3.46804	0.000524267	0.0297031	no	0.300761	0.239189	0.248342	0	0.0228535	0.0777846	0	0.0377901	0.123935	0.145741	0.156119
ITGA4	29.9969	-3.39134	0.979216	-3.46332	0.000533554	0.0298683	no	3.47139	0.0582763	1.33098	0.207411	0.433396	0.273033	0.163542	0.0348491	0.00975086	0.312535	0.13711
SLC35F2	25.0801	-3.79063	1.09452	-3.46327	0.000533651	0.0298683	no	1.38197	2.88276	0.646052	0.141062	0.379781	0	0	0.129015	0.542076	0.235821	0.0890981
TNR	979.221	3.04845	0.882527	3.45423	0.000551868	0.030518	no	1.3855	0.345763	0.486531	0.879976	14.2589	6.26467	2.67645	0.408034	20.558	12.743	10.8698
FCRLA	26.5678	-5.07063	1.47612	-3.4351	0.000592337	0.031868	no	6.99979	0.584985	1.42379	0.139963	0.055843	0.105128	0	1.28789	0	0.114978	0.262175
WNT4	17.045	2.84431	0.829766	3.42784	0.000608397	0.0324772	no	0.155029	0	0.0512522	0.220295	0.110989	0.215848	0.323317	0.306009	0.71391	2.42477	0.838474
NETO1	19.7374	-2.59427	0.7568	-3.42795	0.000608151	0.0324772	no	0.934319	0.255274	1.31172	0.842833	0.136625	2.12119	0.300875	0.615016	0	0.672574	0.121053
CDCA7	15.6025	-2.63169	0.770306	-3.41643	0.000634482	0.0333871	no	1.09849	0.963475	1.08062	0.165274	0.73928	0.504898	0.194359	0	0.3483	0.147198	0.0844375
CNN2	30.3453	-2.98882	0.875108	-3.41538	0.000636942	0.0334213	no	2.62852	0.395878	8.03209	0.209716	0.473769	0.558301	0.840153	0.571213	0.222888	0.235832	0.216082
ITGA10	8.4052	-3.40089	1.00107	-3.39724	0.000680691	0.0349232	no	0.218231	0.344916	0.475734	0.0242303	0.078858	0.0149097	0	0	0.0426019	0.0163047	0.0747777
C21orf62	13.7819	6.91977	2.04264	3.38766	0.000704911	0.0360657	no	0	0	0	0	0.107713	1.41669	0.383593	0	0.243929	1.98054	0.977479
WFDC1	10.7211	3.1569	0.933607	3.3814	0.000721176	0.0366946	no	0	0.0964355	0.121891	0.726996	0.508273	1.03446	0.122441	0.310659	2.00663	0.786447	1.21965
STK32A-AS1	8.04898	4.70753	1.3934	3.37844	0.000728975	0.0368881	no	0.0883931	0	0	0.353668	0.578276	1.31318	1.17897	0.475994	0.833028	2.03465	3.41588
FIGN	14.4848	-4.78326	1.41563	-3.3789	0.00072776	0.0368881	no	0.439254	0.135222	0.915608	0	0.119181	0	0	0.0140054	0	0.0393599	0
TNFRSF11A	8.09173	4.54262	1.34618	3.37445	0.00073963	0.0372233	no	0	0.0100645	0	0.108409	0.070582	0.160148	0.143927	0.126479	0.438504	0.328373	0.180758
ENSG00000258185.2	4.72754	4.99622	1.48534	3.36368	0.00076912	0.0380923	no	0	0	0	1.79072	0.888039	1.35993	1.20456	0.802741	1.59856	4.41698	5.66367
SSTR1	30.3386	4.45972	1.32587	3.36362	0.00076927	0.0380923	no	0.0131337	0.0162456	0.0460229	0.0262486	0.170864	2.13218	0.232279	0.0314093	0.215382	2.31401	1.11803
VXN	13.5508	3.6758	1.09483	3.35743	0.000786717	0.0385429	no	0	0.318528	0	1.07637	0.264929	0.329801	0.166223	0.307468	1.36364	0.55625	0.5341
FAM182A	19.7723	2.0744	0.618239	3.35534	0.000792664	0.0387315	no	0.163821	0	0.225364	0.321705	0.526751	0.389101	0.618488	0.4254	1.18301	0.884011	1.55386
GPR139	11.0466	4.27439	1.27643	3.34872	0.000811865	0.0394609	no	0.0118674	0	0.0559479	0.0316234	0.141511	0.294238	0.157398	0.0638567	0.222398	0.4505	0.702652
CLCNKB	5.17733	5.89809	1.76532	3.3411	0.000834478	0.0402423	no	0	0	0	0.637651	0.195723	0.106838	0.169541	0.179697	0.311309	0.318863	0
HSPB7	8.18411	3.33757	1.00063	3.33546	0.000851583	0.0408538	no	0.0578639	0	0.160857	0.544181	0.487159	0.609268	0.12807	0.650474	0.386355	0.439115	0.250405
LPL	75.4335	-4.46435	1.34428	-3.32099	0.000896984	0.0428096	no	17.4992	0.0670961	1.01566	0.949975	1.04639	0.033389	0.778033	0.764821	0.0960749	0.0882534	0.640792
LINC00463	9.66252	4.07969	1.23448	3.3048	0.000950444	0.0448969	no	0.0598867	0.0536941	0	0.270985	0.629787	0.751262	0.924294	0.415008	0.56316	2.38928	1.92825
AGT	41.4574	-3.25777	0.99111	-3.28699	0.00101264	0.0469937	no	0.525857	2.48243	7.04219	0.43685	0.555191	0.179306	0.128894	1.06211	0.330869	0.683203	0.20376
GPR12	46.7382	2.70243	0.823125	3.28313	0.0010266	0.0475222	no	0.28283	0	0.124223	0.334616	0.243419	1.29856	0.522494	0.581823	0.982816	2.79724	0.970468
ENSG00000275719.1	17.8489	-1.81777	0.554159	-3.28023	0.00103722	0.0478937	no	2.87351	0.853795	2.96236	0.317124	0.587338	0.824293	0.648102	0.74723	0.833667	0.617274	1.617
KIF12	7.17842	4.58548	1.40129	3.27232	0.0010667	0.0488883	no	0	0	0	0.061954	0.365679	0.252946	0	0.342818	0.722285	1.07751	1.34167
CFC1	29.0014	3.28334	1.00334	3.27241	0.00106634	0.0488883	no	0.229161	0	0.447436	1.01809	0.207426	2.21257	3.38366	0.616704	0.67234	2.47117	3.49901
AGTR2	17.0124	-7.26342	1.80285	-4.02885	5.60497e-05	0.00578345	no	0.0416189	0.270307	4.57379	0	0	0.0707445	0	0	0	0.0773692	0.154202
NHSL1	31.1358	-3.565	1.09361	-3.25983	0.00111477	0.0504653	no	1.27331	0.417664	1.75531	0	0.105682	0.137388	0.0705632	0	0.749697	0.333297	0.157464
CTDSP2	403.038	-0.929926	0.285572	-3.25636	0.0011285	0.0509617	yes	14.8037	6.71416	15.2546	4.38385	10.9102	5.77039	4.40503	1.84952	9.35676	9.84404	8.49698
ADGRE2	9.15094	3.29368	1.01349	3.24985	0.00115467	0.0510614	no	0.0480303	0	0.0504739	0.290191	0.509208	0.411224	0.192954	0.00994167	0.222169	0.440418	0.0598608
GPM6A	400.053	2.20429	0.677456	3.25378	0.00113879	0.0510614	yes	2.44507	4.42843	1.20614	10.918	11.0588	13.2284	11.8772	15.4979	18.546	8.69574	7.87488
ANKRD29	159.128	2.20389	0.677789	3.25159	0.0011476	0.0510614	yes	1.15335	0.241224	3.49749	4.13843	2.32919	11.6499	5.8838	4.42843	6.89174	18.0972	9.25671
KIAA0319	492.937	1.89988	0.584855	3.24846	0.0011603	0.0510614	yes	2.89636	0.40331	1.37858	1.7704	5.59004	8.58644	5.7903	1.09015	7.65417	12.4592	13.559
PRR29	39.8961	1.70928	0.525699	3.25145	0.00114817	0.0510614	yes	0.536331	0.0823854	0.7523	1.28984	1.99294	1.87681	2.14315	1.34333	1.50857	1.79333	1.2862
CCDC85A	1925.79	1.59257	0.489375	3.2543	0.00113671	0.0510614	yes	20.3245	3.40992	18.2232	13.0123	56.7234	58.4901	32.3158	8.52996	49.6814	66.248	70.3712
CLUL1	158.411	1.37669	0.423536	3.25048	0.00115211	0.0510614	yes	2.44852	2.21062	3.00335	3.98236	9.13344	4.74742	12.2351	6.87721	17.5494	13.3903	14.807
KATNAL1	2542.98	0.550353	0.169332	3.25014	0.0011535	0.0510614	yes	32.679	12.2649	27.3496	24.3149	50.7455	36.0522	38.0955	17.0024	32.593	39.0264	44.5992
GTPBP1	1815	-0.624165	0.191844	-3.25351	0.00113987	0.0510614	yes	55.5927	25.1416	59.8455	18.0793	39.8321	36.9956	24.4788	10.765	26.7102	31.2201	23.8728
MAN1A1	169.576	-2.89987	0.892532	-3.24903	0.00115798	0.0510614	yes	6.51209	1.50234	11.0546	0.167146	0.791209	1.44451	0.857119	0.0613666	0.253792	2.63788	2.93999
NID2	34.5959	-3.49741	1.0767	-3.24826	0.00116111	0.0510614	no	6.76259	0.381933	1.71507	0.263634	0.587613	0.382304	0.106418	0.00714124	0.699089	1.21878	0.367221
ADAMTS1	47.0771	-1.68293	0.519173	-3.24156	0.00118878	0.0521538	no	3.21102	0.568688	1.1135	0.30071	0.799166	0.519402	0.221802	0.169919	0.956917	0.901796	0.412694
BCO2	53.1994	2.58595	0.798109	3.24009	0.0011949	0.0521746	yes	1.69318	0	1.5121	3.68434	3.83695	5.80568	4.09086	2.57527	5.63553	9.33278	4.88443
VPS9D1	660.674	0.949091	0.292892	3.24041	0.00119356	0.0521746	yes	14.8014	4.82072	18.2393	12.7857	29.3056	26.8336	24.2226	9.85055	37.929	31.5849	37.4444
KCNJ11	334.086	1.54735	0.478107	3.23641	0.00121044	0.0527283	yes	4.33016	1.54231	2.59146	3.3081	9.29674	9.11694	7.196	3.50801	14.4648	17.7273	21.4101
NADK2	759.433	-0.655041	0.202443	-3.23568	0.00121354	0.0527388	yes	33.1485	15.2289	24.2004	10.9341	17.361	13.2167	12.4555	9.33522	19.7304	19.4963	16.739
KPNA5	2184.41	0.73213	0.226408	3.23368	0.00122206	0.0529846	yes	32.7029	19.9645	30.0996	31.8737	60.6359	45.7495	44.9243	23.3004	37.2837	47.4244	52.1227
MGST1	54.7796	-2.75396	0.852569	-3.23019	0.00123708	0.0535103	yes	6.20113	19.2791	11.5921	2.0347	4.20026	0.695428	1.11003	3.49679	1.48123	0.56337	1.73333
AQP4	3.37086	4.95154	1.53366	3.22858	0.00124408	0.0536871	no	0	0	0	0.202483	0.095715	0.250557	0.180086	0.0243091	0.0648817	0.232078	0.210684
NXPH1	59.144	-3.07655	0.955874	-3.21857	0.00128831	0.0554666	yes	12.5717	3.4923	1.46667	0.372492	1.24024	1.62595	0.141242	0.246726	1.23535	1.63131	0.0854614
CSDC2	192.104	1.32238	0.411332	3.21487	0.00130504	0.0557963	yes	4.17137	0.973159	2.36958	4.431	9.02609	6.25134	3.69159	3.43266	13.4409	7.47678	6.33199
TMEM100	21.7196	-2.88414	0.896951	-3.21549	0.00130223	0.0557963	yes	1.9128	2.43397	2.53618	0.601257	0.15678	0.311332	0	0.0863314	0.0846962	0.0486391	0.0446675
PLAT	180.719	-3.57453	1.11182	-3.21502	0.00130436	0.0557963	yes	44.0418	3.12355	3.46551	2.10881	1.8277	0.224895	0.529544	2.66886	0.427804	0.576087	1.00273
COL18A1	341.85	-3.13567	0.975715	-3.21372	0.00131029	0.0558916	no	39.9441	0.121723	6.90312	0.639593	3.05359	2.02124	2.14065	0.44029	1.90901	2.82598	3.31415
LINC00877	12.1549	3.47448	1.08221	3.21055	0.00132481	0.0563807	no	0.0240896	0.275782	0	0.304993	0.518674	0.378688	0.47953	0.553186	2.50946	1.09595	0.845979
RNF165	297.414	-0.733471	0.228686	-3.20733	0.00133972	0.0568842	yes	20.4417	8.34895	18.4971	8.45174	12.199	8.98929	9.98359	3.93591	10.1733	12.2996	12.282
TTC39A	417.559	1.06415	0.331986	3.2054	0.00134875	0.0571361	yes	9.55491	3.20462	7.03168	12.3767	11.7763	18.5026	17.8532	11.4688	16.9666	19.9276	16.2746
EIF5A2	350.644	1.0253	0.320359	3.20047	0.00137204	0.0579899	yes	4.7767	4.8767	5.66519	7.56677	5.78051	10.1869	9.68769	18.1993	7.6951	8.19905	10.3249
DNER	5537.75	0.93472	0.292539	3.1952	0.00139736	0.0587416	yes	101.834	35.2003	88.2758	87.273	136.795	202.461	126.658	57.6774	103.294	215.86	185.536
XRCC3	101.184	-1.13043	0.353808	-3.19504	0.0013981	0.0587416	yes	7.40898	3.12944	9.9004	1.72963	7.76927	2.64466	5.06164	1.87876	3.85003	4.64215	4.99861
RGS8	241.26	-1.15706	0.362172	-3.19478	0.00139937	0.0587416	yes	6.48997	3.42681	7.49995	1.46269	4.39947	3.55372	1.30158	0.928912	2.44274	2.99173	1.30244
ENSG00000273394.1	2.95877	4.88584	1.5313	3.19065	0.00141953	0.0594529	no	0	0	0	0.683823	0.936732	1.06382	0.763258	0.613479	0.202357	1.3969	0.645632
RANBP3L	7.74399	-4.14244	1.29878	-3.18949	0.00142524	0.0595568	no	0.576828	0.314937	0.995839	0	0.183849	0	0.375361	0.0506629	0	0.0167149	0
CFAP95	8.63922	6.12896	1.92365	3.18612	0.00144196	0.0601197	no	0	0	0	0.192495	0.396876	4.15256	1.21673	0.0724407	0.14291	8.22969	0.55913
DLG2	367.978	1.61178	0.506088	3.18477	0.00144867	0.0601691	yes	2.39938	0.61463	1.32289	1.678	7.73145	6.83134	7.1719	3.56083	10.0855	14.3978	9.24372
MYLK2	32.8308	-1.62186	0.509285	-3.18458	0.00144966	0.0601691	yes	2.53514	1.10295	3.94508	0.633549	1.07576	1.12309	0.175483	0.189515	1.34827	1.70883	1.2398
MYCBP	81.4736	-1.26324	0.396791	-3.18364	0.00145434	0.0602278	yes	2.9703	3.12311	3.69148	0.716163	1.79348	4.87524	2.29116	1.42124	1.9535	6.80657	3.81516
LINC01574	6.44476	3.46302	1.08875	3.18072	0.00146911	0.0602762	yes	0.173968	0.107871	0.413879	3.25232	1.52783	1.08448	2.3341	0.833605	0.618854	1.18677	0.877732
RNF43	89.0669	3.16226	0.993677	3.18238	0.0014607	0.0602762	no	0.0526801	0.0129384	0.205152	0.0696611	0.156759	1.17194	0.94429	0.478797	1.83284	4.41735	6.88296
CA10	3246.95	1.86107	0.585106	3.18074	0.00146901	0.0602762	yes	23.5016	29.2342	14.1381	93.6868	81.296	107.509	83.5489	80.2099	84.1518	85.1516	62.059
MESP1	117.045	1.7966	0.564908	3.18034	0.00147104	0.0602762	yes	2.95656	1.86998	1.96369	10.6686	7.74566	7.22549	5.99296	9.91944	17.9115	10.4205	16.2912
STAR	335.663	-2.1395	0.672761	-3.18018	0.00147182	0.0602762	yes	24.1686	14.6842	25.0598	2.42308	2.89282	14.0174	5.36684	0.9815	3.32783	11.1514	3.53442
UHMK1	4754.69	1.09202	0.34362	3.17797	0.00148308	0.0604713	yes	19.7996	12.9066	19.1428	27.9545	42.2788	42.1701	40.9903	30.3351	35.0887	58.8639	68.3529
NKPD1	13.8922	-2.34731	0.738621	-3.17796	0.00148314	0.0604713	no	1.08653	0.197709	0.3741	0.0638834	0.277558	0.117007	0	0.11466	0.347197	0.559679	0.205389
ADORA1	540.255	0.960531	0.302879	3.17134	0.00151737	0.0617308	yes	17.2985	7.68413	10.3067	13.9224	26.8762	25.6297	24.0431	14.0414	32.8058	24.4662	25.3043
CYP4A11	22.1521	1.85887	0.586797	3.16783	0.00153582	0.0622448	no	0.796763	0.0760651	0.423413	0.826138	1.69141	1.16218	1.69357	0.276902	1.84309	1.83685	1.09696
LINC02249	16.8278	1.7526	0.553279	3.16765	0.00153674	0.0622448	no	0.081355	0.0838601	0.292105	0.70192	1.24415	1.80628	0.268073	0.237449	0.74436	1.4801	1.98334
SGCZ	12.5077	4.38793	1.38634	3.16511	0.00155022	0.0626535	no	0	0	0.00894812	0.0204255	0.0996846	0.0942323	0	0.119153	0.466729	0.401888	0.160651
UNC5B	305.253	1.96096	0.619974	3.16296	0.00156171	0.062752	yes	1.18252	0.127571	1.10777	0.648499	6.463	3.61701	1.47305	1.35661	7.04923	8.57919	6.59225
SNAP25-AS1	80.0838	-1.17213	0.370605	-3.16275	0.00156286	0.062752	yes	3.90382	3.60885	5.83268	1.27884	2.45154	3.36769	2.76615	1.46954	1.99794	2.36106	2.96959
PTPN14	11.5826	-3.13549	0.991289	-3.16304	0.00156129	0.062752	no	0.555762	0.0410518	0.123788	0	0.0179809	0.0203961	0.0549995	0.00496095	0.0531977	0.0610825	0.0186788
HSF4	37.5319	1.95146	0.617357	3.16099	0.00157233	0.0629956	yes	1.16487	0.313403	0.417041	2.9591	0.697388	4.10572	0.913184	1.70528	4.78348	7.65576	6.27762
NECAB1	3831.57	1.8576	0.587947	3.15947	0.00158055	0.0630513	yes	42.4821	4.42397	17.9431	29.9113	93.3996	88.1528	47.127	18.5774	95.6183	145.561	146.844
SLC17A6-DT	188.561	-1.18724	0.37574	-3.15973	0.00157915	0.0630513	yes	48.716	36.6001	41.1098	14.9044	27.4479	19.1711	14.3398	10.7872	16.1101	21.2794	23.3644
GATA3-AS1	7.33888	-6.11384	1.93709	-3.1562	0.00159838	0.0636252	no	0.171248	5.72609	1.4659	0	0.0300273	0	0	0	0	0	0
ENSG00000286235.1	7.99115	6.34715	2.01295	3.15316	0.00161512	0.0641532	no	0	0	2.26237e-08	0	0.269026	0.100515	0.253721	0.0840305	0	0.303608	0.0194047
SFXN1	2079.09	0.477985	0.151641	3.15209	0.00162108	0.0642518	yes	60.6252	28.3652	48.3291	42.2253	92.0655	68.8709	64.0623	30.7225	64.1329	84.1393	75.9838
CAMK1G	123.275	1.30567	0.414811	3.14762	0.00164603	0.0651011	yes	2.3174	2.08665	1.67121	2.28155	5.36297	4.01876	2.24012	3.80171	8.59516	5.87051	3.53118
INKA2	318.523	-1.63691	0.521373	-3.13962	0.00169166	0.0667627	yes	7.84803	4.37089	21.2144	2.58848	5.68688	3.59648	4.69165	0.747401	3.16549	2.16429	2.34749
TMEM125	22.3422	2.86243	0.91353	3.13337	0.00172811	0.0680559	no	0.170177	0.173795	0.123358	1.69679	0.921634	0.585641	1.53834	1.17757	1.31831	0.503216	0.504084
LYSMD4	358.336	-0.951102	0.30367	-3.13203	0.00173604	0.0682227	yes	17.8855	12.2367	17.8934	7.24716	9.7645	8.67953	6.91974	4.92328	9.28958	8.30768	10.3888
SEMA3B	60.2218	-2.41341	0.77095	-3.13043	0.0017455	0.0684486	yes	9.75518	0.798233	1.93205	0.369894	1.33378	0.964218	0.82848	1.09347	1.68107	1.49424	1.12324
CDKN2B	336.844	1.40469	0.449075	3.12797	0.00176018	0.0688782	yes	4.56981	1.31197	2.72451	3.66452	12.039	10.6381	4.99764	7.88404	18.394	8.65727	8.26093
GRM1	48.7901	1.81502	0.580387	3.12725	0.00176449	0.0689009	no	0.18396	0.051711	0.312374	0.317503	1.04985	1.00534	0.258707	0.420076	1.01555	1.49055	0.659868
HBEGF	640.834	0.738124	0.236625	3.11938	0.00181233	0.0706199	yes	16.1634	6.72966	15.5304	14.8748	19.6661	25.5506	22.1328	11.4068	26.6889	25.9633	31.2209
MEF2C-AS1	10.6485	3.87071	1.24247	3.11533	0.00183738	0.0714452	yes	0.167745	0	0	0.297242	0.616916	0.988371	1.58579	1.06223	3.23571	1.6426	2.04845
UGT3A1	3.54065	-5.70062	1.83141	-3.1127	0.00185384	0.0719336	no	0.279133	0.475957	0.497167	0	0	0	0	0	0.0455278	0	0
LINC02370	29.8034	2.34132	0.752533	3.11126	0.00186293	0.0721348	no	0.339751	0.0955417	0.253067	0.370457	1.27414	1.71204	1.36742	0.110818	2.20988	3.9526	2.29194
COL11A1	83.7608	-3.38534	1.08865	-3.10968	0.00187288	0.0723685	no	7.94838	0.1233	2.293	0.301155	0.800131	0.302285	0.238532	0.0500951	0.24075	0	0.387645
ANKRD45	63.9416	1.4376	0.463119	3.10416	0.0019082	0.0731213	yes	1.2569	0.320849	0.896617	1.77303	3.02385	2.13743	1.09986	0.584169	4.08148	2.3071	2.39588
FAM107B	594.008	-0.941926	0.303321	-3.10537	0.0019004	0.0731213	yes	26.9611	17.4575	29.251	10.1569	14.5422	14.7459	11.4236	10.6289	14.0853	16.1873	17.4613
TGFBR3	33.6136	-2.2446	0.723033	-3.10442	0.0019065	0.0731213	no	2.20068	0.452603	0.989626	0.0272494	1.08577	0.181881	0.262531	0.096371	0.27193	0.360015	0.213164
CAPG	4.34491	-4.13592	1.33202	-3.105	0.0019028	0.0731213	no	1.79347	0.705379	0.318643	0	0	0.259651	0	0.344465	0.494074	0.960923	0.23101
GRAMD1C	19.1558	1.82751	0.590247	3.09617	0.00196036	0.0749647	no	0.342496	0.424704	0.0714326	0.342978	3.29202	0.470145	0.76569	1.82617	0.811985	1.83392	1.47888
KLF8	716.549	1.37424	0.444034	3.09489	0.00196886	0.0751342	yes	3.69663	0.680898	4.45388	3.88547	12.8701	10.4498	8.51089	3.01178	11.8619	14.1382	16.4847
TRPA1	34.8995	3.75354	1.21318	3.09397	0.00197494	0.0751531	no	0.95143	0	0.0257429	0.1415	0.167146	2.94207	0.513899	0.0507967	1.24648	3.42955	1.76577
RASEF	112.818	2.33531	0.755183	3.09237	0.00198564	0.0751531	no	0.234443	0.182812	0.417907	0.0882749	1.22765	2.88961	2.17047	0.493623	2.30649	3.89839	4.95795
ENSG00000275180.2	30.3729	-2.06125	0.666472	-3.09277	0.00198298	0.0751531	yes	4.094	4.87775	6.38769	0.364762	2.90386	1.69044	1.21455	0.0818282	0.804459	1.75633	1.27541
ADAM12	2878.74	-2.09732	0.678066	-3.0931	0.0019808	0.0751531	yes	94.1392	10.4562	97.8842	3.9129	37.6708	10.3792	9.18841	1.3106	12.2716	10.0822	15.5446
FAAH2	55.3134	1.41749	0.458629	3.09071	0.00199678	0.0752664	yes	2.89308	0.491859	1.87524	4.99664	3.02599	3.00078	1.80747	2.37339	6.56219	2.68707	4.60295
ENSG00000261526.3	99.223	-1.41534	0.4579	-3.09094	0.00199526	0.0752664	yes	8.53034	6.30533	7.25102	1.58465	4.42742	4.27975	2.34055	0.519231	3.76487	4.57877	4.39199
TTC9	2651.77	0.94052	0.304602	3.0877	0.00201711	0.0758284	yes	32.3417	8.06734	25.2623	17.3125	54.3207	52.5112	38.7591	14.893	43.8875	60.9717	67.6377
CRAT	1248.96	0.684445	0.221698	3.08729	0.0020199	0.0758284	yes	34.8252	11.8386	36.4274	27.5842	48.8753	49.1629	42.0419	22.2747	51.2033	52.5647	58.7488
NPB	23.9343	2.50049	0.810944	3.08343	0.00204628	0.0766628	yes	1.64148	0	0.299155	6.19236	2.17343	4.81749	7.11462	2.10613	4.02833	7.40342	7.65125
EBF3	2251.58	-1.15935	0.376388	-3.08021	0.00206854	0.0773398	yes	77.3863	23.3634	84.9865	11.2705	35.0991	33.2594	28.4005	6.71042	29.537	40.0584	45.6194
ENSG00000286185.1	7.23208	6.75745	2.19599	3.07717	0.00208976	0.0779303	no	0	0	0	0.0517738	0.0224487	0	0.183749	0.0129448	0	0	0.0303723
ENSG00000260878.1	12.4685	5.7275	1.86243	3.07529	0.00210301	0.0779303	no	0	0	0	0.292394	0.28168	1.13167	3.27898	0	1.89683	4.43618	14.7906
CISH	58.4645	-1.34243	0.436532	-3.07521	0.00210356	0.0779303	yes	5.19035	2.09005	4.2788	0.573012	2.66722	1.36422	1.90355	0.899904	1.26432	0.910157	1.78518
HRK	224.245	-1.48536	0.483013	-3.07521	0.00210357	0.0779303	yes	5.06606	2.14942	3.04931	0.686739	1.54299	1.26751	1.56236	1.29134	7.47348	2.71937	2.31252
ENSG00000289316.1	3.87622	-5.12311	1.66608	-3.07494	0.00210543	0.0779303	no	1.785	1.70947	0.346877	0.0990889	0	0	0.175744	0	0.122361	0	0
SATL1	19.7128	1.80888	0.588415	3.07415	0.00211103	0.0779816	no	0.0828833	0.104851	0.120993	0.316364	0.426893	0.374458	0.486833	0.411727	0.624571	0.551952	0.530867
CTSC	107.043	-1.91706	0.624391	-3.07028	0.00213856	0.0788407	yes	11.0788	4.34597	4.97977	1.95545	2.31605	1.15761	2.11513	5.5879	0.793584	3.6938	1.5978
NRAV	134.834	0.788915	0.257014	3.06955	0.00214384	0.0788779	yes	4.22579	2.40899	4.11209	4.96628	7.92209	7.83894	6.90523	3.92443	7.7651	7.35635	8.16245
RALY	4098.61	-0.737365	0.240406	-3.06716	0.00216104	0.0793528	yes	304.736	184.132	311.832	136.898	192.45	195.426	150.023	76.8734	149.484	147.537	166.655
ENSG00000254692.1	10.4059	7.02843	2.29286	3.06536	0.00217411	0.0793591	no	0	0	0	0	0.627641	0	1.49194	0.18543	0.210413	0.387375	0
CDS1	363.308	0.834413	0.272105	3.06651	0.00216576	0.0793591	yes	3.87133	1.99083	3.77993	4.24497	6.91291	5.89819	4.5014	5.13374	7.86148	10.0174	8.95768
MMP14	88.3652	-3.64909	1.1902	-3.06593	0.00216991	0.0793591	no	24.4308	0.0223448	5.22606	0.481325	1.09257	0.216897	0.439546	0.345557	0.0970414	0.71206	0.671931
ENSG00000286451.1	23.6818	3.40987	1.11402	3.06086	0.00220701	0.0804014	yes	0.214517	0.0663836	0.0629404	0.0357457	0.233277	2.51524	2.61612	1.63593	2.14235	4.2022	3.45986
AQP3	12.3961	-2.20433	0.720901	-3.05775	0.00223008	0.081082	no	1.86241	0.832202	1.21403	0.206843	0.0911607	0.801927	0.305464	0.100084	0.283249	0.232078	0.313911
CA2	122.647	-2.41703	0.79068	-3.05689	0.00223644	0.0811532	yes	6.29281	14.4646	17.2634	3.10038	4.03274	3.41899	1.66636	2.77562	0.583022	6.42825	1.32617
ZEB2	140.267	-2.8413	0.932662	-3.04644	0.00231566	0.0838633	no	11.2916	0.910943	9.16055	0.42513	1.39165	1.82284	2.28384	0.451553	0.210374	1.09201	1.75998
IRAG1-AS1	12.9456	4.7451	1.56041	3.04093	0.00235848	0.0840068	no	0.152988	0	0.181565	1.55992	0.811025	1.36752	4.90845	5.28313	0.43546	1.58605	0.862944
BHLHA15	14.7124	2.4099	0.791591	3.04438	0.00233159	0.0840068	no	0.181174	0	0.0421872	0.158293	1.29672	0.403307	0.241177	0.134227	0.573723	0.805422	1.48512
RSPH9	64.4933	2.08883	0.686276	3.04371	0.00233679	0.0840068	yes	1.06454	0.289181	0.470826	3.59002	0.921565	1.48741	2.08885	1.38256	1.61904	2.18132	2.41498
TAGAP-AS1	115.786	1.88844	0.620968	3.04112	0.00235701	0.0840068	yes	1.76691	0.335305	2.36696	3.06775	4.10717	6.43323	4.94524	3.69607	4.76773	9.59901	11.6232
ASB1	2145.87	0.555647	0.182475	3.04505	0.00232638	0.0840068	yes	22.0446	8.67506	22.6957	19.025	28.7813	30.9111	23.02	13.0281	40.3416	33.8716	39.7903
FGF18	259.406	-2.0048	0.659205	-3.04124	0.00235609	0.0840068	yes	33.1319	7.28759	31.3963	1.53913	10.561	8.69073	3.30247	0.35313	8.38483	4.56366	5.57382
ENSG00000268129.2	20.2241	-2.09001	0.686929	-3.04254	0.00234587	0.0840068	yes	5.43202	7.72064	7.71485	0.9975	3.06248	2.4822	1.48419	2.28696	3.11685	1.13164	2.30473
NTRK1	80.5237	-2.40317	0.790343	-3.04067	0.00236056	0.0840068	yes	2.19261	2.68291	7.90151	0.735534	0.434937	1.26693	1.49114	0.322426	0.783051	4.01581	3.5112
LAMB2	93.9428	-2.69002	0.884348	-3.04181	0.00235163	0.0840068	yes	8.2297	1.33067	5.15742	1.77851	7.50012	0.470288	1.22837	2.29727	3.9294	0.719821	0.585697
PHF11	41.4982	1.85671	0.611964	3.03401	0.00241326	0.085717	yes	1.50116	0.860085	2.02024	4.31023	2.43977	2.84733	3.79355	3.67666	4.68207	3.49579	2.92509
TIPARP	412.898	-1.09809	0.362442	-3.0297	0.002448	0.0867843	yes	14.4577	8.22882	14.1958	5.73966	7.16992	6.03037	3.43724	3.03893	7.69453	5.77228	4.95984
LPGAT1	2553.76	0.64187	0.211907	3.02901	0.00245355	0.0868145	yes	40.0983	12.892	26.2513	29.8821	52.5661	36.889	25.8714	22.714	32.0174	51.5481	52.0041
SMAGP	27.4677	-2.14452	0.708649	-3.02621	0.00247642	0.0874559	yes	2.64852	2.85327	4.34296	1.21498	0.882174	1.14644	2.06287	0.197672	1.87172	0.535946	0.690347
ENSG00000285578.1	23.1185	2.36746	0.782751	3.02454	0.00249013	0.0877724	no	0.149777	0	0.20439	0.282753	0.514657	0.706857	0.552339	0.164192	1.99013	2.45346	1.78916
REEP5	6753.01	0.721016	0.238488	3.02328	0.00250053	0.0879711	yes	133.142	75.2686	130.084	157.514	226.413	233.708	168.273	187.88	251.899	326.515	263.892
ZSCAN5A	39.1859	1.33341	0.441171	3.02243	0.00250751	0.0880488	yes	2.38862	2.81859	2.21133	3.73881	2.56398	10.0396	4.9647	1.95574	3.60286	5.79594	8.31818
DYNLT5	45.8067	2.1404	0.708787	3.0198	0.00252941	0.0881477	yes	0.501556	0.346976	0.504137	2.47698	3.02418	1.93591	0.423442	3.25736	2.96039	1.92753	1.42533
SLC26A8	28.401	2.12014	0.701941	3.02039	0.00252448	0.0881477	no	0.39664	0.01813	0.130477	0.261382	1.82006	1.01738	0.30177	0.733653	3.99113	3.25842	1.63762
PDGFRL	18.6306	1.7861	0.591342	3.02042	0.00252423	0.0881477	yes	0.784672	0.0801271	0.55654	0.489016	1.10971	1.27738	2.21263	1.21697	1.2159	3.14768	1.92502
ASIC4	158.994	-1.77713	0.588465	-3.01994	0.00252824	0.0881477	yes	20.6315	4.38879	7.90443	1.84362	7.15494	1.37332	1.65044	0.341123	1.23036	1.06325	1.52952
FBN1-DT	11.9976	2.87811	0.953348	3.01894	0.00253657	0.0882306	no	0.0962664	0	0.112695	0.470414	0.104515	0.632489	0.284155	0.422156	1.12924	1.03753	0.714467
SERPING1	58.5141	-1.83412	0.607737	-3.01795	0.00254494	0.0883553	yes	5.27488	6.68337	4.5708	1.28378	3.13017	1.62845	0.605843	0.863024	6.67683	3.87926	1.88869
KNCN	8.23249	5.2559	1.74676	3.00894	0.00262165	0.0904034	no	0.0262516	0	0	0.805363	0	0.151686	0.636134	0.0122827	0.408598	0.353483	0.869193
SNAI2	16.636	-2.25103	0.748167	-3.00872	0.00262351	0.0904034	yes	1.74551	1.11175	1.08711	0.479438	0.326393	0.242694	0	0.370368	0.849898	0.586583	0.360963
PLIN2	10.089	-2.5104	0.834236	-3.00922	0.00261916	0.0904034	no	1.14837	0.53057	1.1064	0.065937	0.322311	0.0406361	0.446229	0.326772	0.401283	2.18741	0.273672
CA4	30.1043	-3.21029	1.06642	-3.01034	0.00260952	0.0904034	yes	6.76848	10.0314	1.08315	1.86404	1.17896	0.611586	0	0.300328	0.292243	0.497112	0.215904
TIMP3	136.178	-1.62943	0.541831	-3.00727	0.00263603	0.0906657	yes	6.50447	1.08306	3.43331	0.808308	1.55944	0.584565	1.21668	1.03952	0.981657	3.93649	2.0986
MMP9	6.19037	-2.88194	0.95857	-3.00649	0.00264279	0.0907291	no	1.16049	0.209497	0.548544	0.0347149	0.169619	0.0962251	0	0	0	0	0
PDCD4-AS1	25.742	-2.23113	0.743007	-3.00285	0.00267468	0.0916538	yes	2.32882	5.61901	5.48362	1.39217	1.5751	1.09281	0	0.576553	1.22912	2.39039	1.19996
GPCPD1	1722.16	-0.640173	0.213574	-2.99743	0.00272266	0.0931252	yes	40.0102	15.4515	43.0151	14.3175	32.5604	22.6723	21.757	10.2617	21.2392	34.0582	31.4741
LACC1	700.999	1.92185	0.64226	2.99233	0.00276856	0.0944268	yes	4.51153	0.637498	5.27344	3.37841	12.2141	22.467	10.2457	4.89247	29.8787	33.45	35.8698
AEN	549.135	-1.42579	0.476525	-2.99207	0.00277094	0.0944268	yes	11.8476	24.6172	31.2187	5.96495	11.0643	10.0352	8.35014	6.75979	8.70622	13.8088	12.176
LIF	5.17397	-4.28328	1.43272	-2.98961	0.00279334	0.0950147	no	0.165163	0.0835788	0.749755	0.020006	0.0162804	0	0	0.0359089	0	0	0.018529
MEX3C	2619.39	-0.555485	0.185854	-2.98882	0.00280054	0.0950846	yes	78.7519	34.0936	87.1045	34.1808	70.9451	54.9204	37.4327	12.5975	41.6139	48.7642	54.529
TMX4	5002.18	0.697078	0.2334	2.98663	0.00282074	0.0954259	yes	50.4741	33.8599	44.6272	43.4225	62.3919	85.3523	66.3986	41.8366	72.0828	85.8974	100.892
ZNF664	3718.27	-0.546727	0.18306	-2.98661	0.00282093	0.0954259	yes	126.896	54.6876	119.697	41.6265	115.834	75.614	62.4501	37.7765	79.9252	92.8353	95.8307
RILPL2	23.0356	1.98865	0.666129	2.98538	0.00283222	0.0956327	no	0.361626	0	0.381189	0.602457	0.706919	0.935863	0.960977	0.973165	2.5884	1.26715	2.28261
PGR	47.367	4.73756	1.58791	2.98353	0.00284947	0.0960396	no	0	0	0.0446738	0.0219258	0.00460879	1.92715	0.545093	0.0393529	0.0946142	1.00984	0.639646
ENSG00000290960.1	64.4716	1.70172	0.570742	2.9816	0.00286748	0.0964707	yes	1.33884	0.286754	1.80607	1.09874	3.92467	6.54905	3.59998	4.18874	7.14159	6.90683	4.76388
GMDS-DT	142.737	0.812314	0.272565	2.98026	0.00288008	0.0965429	yes	2.53195	1.55679	2.47064	1.91039	4.04987	4.30343	4.62542	2.81772	6.48406	6.68907	9.53081
DGKQ	694.98	0.673659	0.22601	2.98066	0.00287631	0.0965429	yes	9.74168	2.90695	7.33165	6.40956	14.2701	11.3976	11.2572	5.84546	20.1125	16.5219	20.2771
CDC25B	550.553	0.517987	0.173857	2.97938	0.00288828	0.0966422	yes	11.9099	5.46896	11.2459	8.43819	16.7923	14.2686	13.3714	6.71564	20.0724	21.2427	22.5629
PLEKHD1	1415.99	2.27748	0.764703	2.97826	0.00289891	0.0968226	yes	6.44719	1.49831	3.85889	3.62212	21.7017	38.0268	14.8437	2.60284	17.5215	88.1793	63.4666
SYNE4	80.2023	2.44742	0.822654	2.97504	0.00292954	0.0974929	yes	1.64716	0.580936	0.847549	8.32529	3.81424	2.6756	4.40234	8.07532	6.52576	5.34088	3.2816
CENPN	151.731	-0.808033	0.271599	-2.9751	0.00292896	0.0974929	yes	13.3729	7.44806	12.4101	5.24654	7.39994	7.28485	5.57548	3.37247	4.75959	5.98135	6.45322
PHGDH	3373.11	-1.71255	0.575974	-2.97332	0.002946	0.097826	yes	264.643	245.038	255.428	86.2398	74.0025	80.5284	117.661	158.849	108.109	138.23	149.194
SNX33	27.5343	-2.78465	0.936682	-2.97289	0.00295014	0.097826	no	0.970821	0.21201	0.978067	0.161717	0.380467	0	0	0.258007	0.126486	0.254199	0.12108
DICER1-AS1	141.529	-0.754073	0.253876	-2.97024	0.00297567	0.0984112	yes	11.7478	6.6705	17.9009	4.18245	8.71589	8.00015	5.53083	4.71248	12.8636	12.0129	11.5073
COL5A1	87.5274	-3.92252	1.32074	-2.96995	0.00297844	0.0984112	no	6.20114	0.0205288	0.883421	0	0.711033	0.606906	0.0586828	0.644392	0.0699606	0.762034	1.2853
TEC	7.72256	2.44759	0.824855	2.9673	0.00300426	0.0990871	no	0.288109	0	0.11326	0.115421	1.00917	0.243734	0.328534	0.450706	0.592914	0.39038	0.496115
GPR26	128.683	1.75012	0.590048	2.96607	0.0030163	0.0991301	no	0.627439	0.0802759	0.239868	0.374718	1.70545	1.38942	0.597544	0.171383	1.55774	1.87562	1.74651
ACTA2	59.2545	-2.5425	0.857105	-2.96638	0.0030133	0.0991301	yes	1.36849	6.71871	23.4561	0.797968	2.31059	0.71719	3.50087	0.698702	1.20385	2.97048	4.22045
LDLRAD4	99.2077	2.26294	0.76345	2.9641	0.00303568	0.0994132	yes	1.93043	1.11084	1.38093	1.09234	5.78101	3.02319	1.17333	2.3524	4.3127	3.32105	0.814231
BCL2L2	1000.66	0.635753	0.214476	2.96421	0.00303461	0.0994132	yes	16.3493	5.18538	14.5423	11.32	24.8867	18.6895	17.596	16.976	30.002	36.6479	37.2413
TBL1X	41.7332	-1.96986	0.664737	-2.96337	0.00304291	0.0994736	yes	1.37485	1.19332	2.25605	0.28504	0.355073	0.337709	0.394819	0.272431	0.434635	1.18917	0.831832
TSPAN10	8.85719	2.84394	0.960057	2.96226	0.00305387	0.0996553	no	0.0683285	0.0458469	0.117285	0.45532	0.697822	0.207607	0.756449	0.241694	0.519702	0.0499734	0.500051
ARHGEF6	147.715	-1.375	0.464642	-2.95928	0.00308364	0.100449	yes	3.90293	1.39315	7.20325	0.593843	2.455	2.62206	0.692338	0.475333	1.70723	2.04119	1.67911
LSP1P5	103.487	1.64562	0.556446	2.95739	0.0031026	0.100889	yes	9.13283	3.17402	2.58911	15.8079	18.1697	12.9126	13.8515	22.9871	40.0657	23.0439	28.1891
SMIM10L2A	1372.68	1.10726	0.374653	2.95542	0.00312245	0.101252	yes	11.6947	5.03106	10.2776	16.6236	20.1014	20.1631	16.7986	16.3053	28.0425	21.9992	18.1946
PRR5L	20.1552	-1.91304	0.647349	-2.95519	0.00312473	0.101252	no	0.48051	1.30192	2.63772	0.500655	0.493996	0.279016	0.491846	0.830107	0.635403	1.05966	0.434829
TNFSF12	59.3667	1.56904	0.531297	2.95322	0.0031448	0.101724	yes	2.66961	0.737601	1.16142	2.5126	2.36907	5.27946	4.66123	1.09247	6.58156	7.2375	8.04053
CHST2	172.752	-1.3445	0.455653	-2.95071	0.00317043	0.102374	yes	4.45643	2.97222	6.67467	1.20058	1.57522	2.73205	2.03845	0.584671	1.50559	3.94599	4.0335
PDE3A	613.804	-1.63421	0.554041	-2.94963	0.00318159	0.102555	yes	17.9522	2.98009	13.6246	1.21205	7.43778	3.61644	1.32653	0.191251	0.988753	0.887824	0.987486
GALM	5.62526	-3.24008	1.0987	-2.949	0.00318809	0.102585	no	0.649347	0.282945	1.36353	0	0.152777	0.0867152	0	0.12591	0.377209	0.478961	1.06858
COL5A2	140.282	-2.25453	0.76473	-2.94814	0.00319694	0.102691	no	8.81566	0.245384	2.38883	0.277735	1.1587	1.21771	0.795053	0.285314	0.703495	2.35646	0.825534
LRIG1	40.4228	-1.5923	0.540598	-2.94545	0.00322485	0.103408	no	1.69162	0.381777	1.0635	0.15708	0.510573	0.978581	0.807033	0.263813	1.6936	1.42993	0.831394
NANOS1	1841.8	1.22803	0.417831	2.93906	0.00329209	0.105199	yes	33.1943	18.1604	22.6581	51.3787	48.1647	66.3087	79.4077	52.8366	71.0694	87.4665	86.1674
DAB1	42.3871	-1.86852	0.635752	-2.93908	0.0032919	0.105199	no	3.16386	0.321978	1.21571	0.706186	0.541968	0.485871	0.267476	0.407565	0.965763	0.729379	0.744214
C1orf127	3.48013	4.40612	1.49972	2.93797	0.00330373	0.105207	no	0.0257667	0	0	0.188852	0.332693	0.125824	0	0.0785919	0.126486	0.0726284	0.200003
LONRF3	87.8429	1.19727	0.407489	2.93817	0.00330151	0.105207	yes	2.24253	0.724781	1.72166	2.92178	4.23964	2.72171	2.6678	2.53586	3.47771	2.67472	3.64407
TMEM38A	467.514	1.60217	0.54579	2.93551	0.00333002	0.105861	yes	5.05719	3.54221	3.26894	11.6389	13.1246	11.3157	11.6147	21.4697	14.2833	17.7486	21.099
HCP5	144.52	3.1624	1.07758	2.93473	0.00333833	0.105943	yes	0.0122254	0	1.08461	0.500432	0.386243	2.76343	2.00618	2.13049	2.4317	12.5363	9.47166
ARHGAP42	31.1446	-2.54422	0.867672	-2.93224	0.00336529	0.106616	no	0.6147	0.185373	1.41324	0.0730544	0.402041	0.0338253	0.453014	0.0874187	0.039707	0.182417	0.168769
PRSS12	1179.31	1.26937	0.433331	2.92933	0.00339689	0.107432	yes	12.3266	3.84153	5.64319	10.4909	18.7564	16.8974	15.3222	6.8769	56.2893	39.4192	30.8439
MAT1A	39.695	2.1378	0.730172	2.9278	0.00341368	0.107447	no	0.300854	0.3106	0.222986	1.42407	0.547222	0.869982	2.80553	1.16159	0.955288	1.39582	2.69802
ENSG00000251867.4	96.7067	-1.08109	0.369244	-2.92784	0.00341328	0.107447	yes	7.97148	2.89544	10.0095	1.96779	3.44004	4.55777	2.58864	1.06384	4.6758	7.27928	4.36846
TFAP2A	40.0028	-2.01702	0.689068	-2.92717	0.00342061	0.107447	no	6.66142	0.6587	1.61713	0.236609	1.02551	0.529236	0.731579	0.510418	0.398059	0.889357	0.327034
EMP1	15.4083	-3.90609	1.33434	-2.92736	0.00341848	0.107447	no	1.41782	1.33243	0.852902	0	0.0208165	0.0354211	0.0848966	0.618495	0	0.0516466	0.341845
CYP2S1	20.616	4.64163	1.5878	2.92331	0.00346331	0.108603	no	0.0460193	0	0	0.0766539	1.59454	0	0.30543	0.632885	3.77951	0.309741	1.5596
UIMC1	229.137	-0.514543	0.176081	-2.92218	0.00347586	0.108812	yes	13.9169	5.21496	15.2854	6.20777	10.4304	8.41513	5.91238	4.85408	8.95574	10.8311	9.49101
SYNPO2L	5.77513	4.81185	1.64708	2.92145	0.00348408	0.108885	no	0	0	0	0.0187146	0.0510022	0.13821	0.0621066	0.0167955	0.0493619	0.48072	0.546995
MT1G	14.085	2.47212	0.846691	2.91975	0.00350314	0.108928	yes	1.35726	0.619579	1.21453	7.15049	4.43308	5.45836	2.99804	4.18332	3.64817	23.0264	9.01006
C2orf92	22.3369	-1.37816	0.471984	-2.91993	0.00350109	0.108928	yes	5.56828	3.30488	3.94359	1.44499	1.76201	1.94924	1.57886	1.06776	3.55256	3.55286	3.87447
TCN1	11.4377	-4.7337	1.62095	-2.92033	0.00349665	0.108928	no	5.98222	0.406483	1.23595	0	0.190945	0	0.555453	0.131364	0	0	0
RNF122	247.905	-0.950158	0.325493	-2.91914	0.00351001	0.108958	yes	19.157	8.76489	17.7636	4.01713	10.764	9.7794	8.15663	3.68512	12.0229	7.49084	5.88384
CREB5	568.71	-1.48997	0.510806	-2.91691	0.00353518	0.109555	yes	39.1989	25.2211	32.3693	7.93531	16.0034	9.85219	10.8311	10.0134	20.3832	17.1184	7.10853
TAFA2	1044.08	1.36482	0.468501	2.91317	0.00357783	0.110691	yes	3.97757	5.12987	8.66207	8.74861	18.9877	21.017	18.9896	20.6172	38.9403	38.5923	42.4187
LINC02381	46.6613	-2.10923	0.72473	-2.91037	0.00361002	0.1115	yes	4.14182	7.4155	2.83103	1.19633	2.46555	0.89773	1.5054	0.17409	1.25349	0.719973	0.360869
CHRNA6	114.675	1.88996	0.649952	2.90785	0.00363922	0.112214	yes	3.27527	1.0778	1.3896	1.86937	5.09466	9.17061	1.90155	0.921941	6.48175	14.5291	3.09235
SALL1	72.9423	-2.6347	0.907209	-2.90418	0.00368216	0.113349	yes	5.96301	1.59264	3.06867	0.121802	1.61632	0.0960619	0.444628	0	0.405992	0.0772879	0.0886256
CNTN6	99.6162	1.62063	0.558198	2.90333	0.00369213	0.113467	no	1.075	0.380583	0.21644	0.70124	1.89294	3.17406	1.57547	0.991376	2.7295	5.38198	3.40759
ENTPD3	22.2026	2.38591	0.82358	2.89699	0.00376757	0.115401	no	0.0771453	0.0954668	0.0953406	0.17659	0.309622	0.401458	0.721553	0.275675	0.406221	1.88215	2.64418
ENSG00000287705.1	26.2113	1.69426	0.584738	2.89746	0.00376198	0.115401	no	0.514473	0.167416	0.435654	0.918913	0.785993	1.77195	0.85351	1.10976	1.72691	0.91764	1.73423
CALCOCO1	578.793	-0.802961	0.277645	-2.89205	0.0038274	0.11704	yes	45.8446	22.1051	46.552	17.3616	38.2477	21.2545	18.39	13.3091	31.8266	28.9402	28.2421
DUSP6	3870.42	-1.4071	0.486921	-2.88979	0.003855	0.117689	yes	186.895	132.528	202.091	88.0239	97.2176	47.3989	40.1653	21.8504	44.3532	40.8365	47.177
CNMD	21.4438	3.52849	1.22168	2.88823	0.00387419	0.11808	yes	0.181887	0	0	0.210203	0.197671	0.390802	1.80386	2.37443	1.32262	2.78355	2.6867
PDLIM3	4.9712	-3.53683	1.22493	-2.88738	0.00388469	0.118205	no	1.19274	0.0261742	0.783664	0.107026	0.0229514	0	0	0.298399	0.398432	0.0854281	0.211816
CADM1	9874	-1.03187	0.357827	-2.8837	0.00393031	0.119396	yes	390.275	188.897	360.332	113.193	249.756	148.922	99.8342	96.7911	236.997	133.432	129.786
CMTM7	45.8198	-1.66178	0.576722	-2.88143	0.00395876	0.120063	yes	5.47295	3.5174	7.65836	0.934435	3.85407	1.52887	2.2639	0.168355	3.21232	1.52003	1.88496
COL8A1	90.7337	-3.48406	1.20963	-2.88026	0.00397341	0.12031	no	14.74	0.24576	0.823126	0.116971	0.8679	0.38425	0.365264	0.557607	0.15653	0	0.169073
CPEB1	753.746	1.34645	0.467737	2.87865	0.00399386	0.120654	yes	13.149	5.45059	6.64452	21.0263	23.1802	19.7263	19.2706	28.6149	30.1184	22.7653	31.8309
LRRC17	18.996	-1.89641	0.658857	-2.87833	0.00399785	0.120654	yes	2.038	1.24293	1.26078	0.32682	1.34364	0.747043	0.874594	0.173939	0.546376	0.447395	0.452647
MORN5	5.54641	4.79207	1.66553	2.8772	0.00401221	0.120693	no	0	0	0	0.312455	0.513151	0.444694	2.0274	2.88557	1.65646	0.48647	1.74203
ENSG00000290846.1	26.1358	3.69369	1.28359	2.87762	0.00400687	0.120693	no	0.309997	0	0.630527	0.520573	0.796203	9.45915	1.81758	0.214716	1.49522	15.1002	2.30565
GDNF	16.3834	-2.18789	0.760607	-2.8765	0.00402113	0.120765	no	0.898609	0.442987	1.56211	0.203236	0.0696019	0.130587	0.141928	0.0479708	0.112805	0.0559542	0.0396102
SLC19A3	65.0246	-1.63869	0.569844	-2.87567	0.00403165	0.120884	yes	7.69571	2.07873	4.07719	0.468702	3.12759	1.79541	0.205272	0.509044	2.13371	1.47668	1.16402
ENSG00000276724.1	14.8251	2.38397	0.829317	2.87462	0.0040451	0.121091	yes	1.07962	0	0.28369	1.12029	2.75341	2.23337	2.13781	0.502607	6.09043	6.02654	4.50517
NECTIN1-DT	11.8544	2.68957	0.935991	2.87349	0.00405958	0.121327	yes	0.197262	0.734214	0.235269	4.21626	3.90489	1.4782	2.64971	3.19017	3.51495	2.96661	3.74404
PCDH10	1245.59	-1.1375	0.396231	-2.87081	0.00409424	0.122166	yes	30.9772	10.7738	37.392	5.49476	21.8726	11.0082	9.29609	3.72956	9.74863	14.4652	11.69
HAGLROS	9.00733	2.98365	1.03967	2.8698	0.00410731	0.122358	no	0.373291	0	0.0730906	1.32713	1.4217	0.307379	0.27608	0.223294	0.950881	1.09254	1.31376
NRGN	54.0371	-1.98201	0.690788	-2.8692	0.00411506	0.122392	yes	5.36454	3.55488	11.704	0.337972	2.24369	4.31131	0.843748	0.710031	5.67244	6.42885	2.95464
MINAR1	812.325	1.87454	0.653707	2.86756	0.0041365	0.122817	yes	4.84583	0.327464	3.53141	3.18575	16.9355	10.872	7.70005	2.02344	27.0095	12.3704	13.2193
C2orf80	118.723	1.79042	0.624474	2.86709	0.00414267	0.122817	yes	6.45359	1.98453	2.76932	10.3391	12.008	9.01397	10.6648	13.5539	15.9111	12.8476	14.2116
PWRN4	25.5173	1.93367	0.674945	2.86493	0.00417101	0.123459	no	0.828541	0.113315	0.193158	0.6204	0.965193	1.07959	0.779638	1.24525	0.527563	1.96544	1.71485
SLC1A5	1139.32	-2.01906	0.704989	-2.86395	0.0041839	0.123643	yes	61.9776	44.2685	44.7963	16.1843	6.54201	14.9416	17.4759	41.7163	7.34222	30.2756	29.518
SYT5	1773.29	1.10754	0.386959	2.86217	0.00420748	0.124141	yes	68.7614	20.9886	46.6845	51.8193	90.4696	158.086	140.98	34.5885	129.302	138.353	180.353
TMPO	677.853	-0.630759	0.220435	-2.86144	0.00421725	0.124231	yes	22.8395	11.3958	18.1399	6.49191	17.2454	13.5346	9.88602	6.32706	13.3706	16.102	17.7706
SS18	375.486	-1.08552	0.379582	-2.85978	0.00423934	0.124682	yes	20.5197	6.95802	21.0202	2.68165	12.867	8.7131	4.87131	1.35194	7.03613	8.54673	8.60403
PLCD4	127.182	1.63769	0.573841	2.85391	0.00431841	0.126564	yes	0.781597	0.306027	1.2454	1.26531	2.44636	2.76397	2.12175	2.05224	10.2064	13.211	6.34615
GPR83	1705.4	1.24642	0.436746	2.85388	0.00431889	0.126564	yes	30.6573	4.2933	13.3837	14.5087	52.1165	48.4014	32.1115	9.28992	40.8558	47.1941	52.9928
KCNA6	2541.7	0.76275	0.267302	2.85351	0.00432389	0.126564	yes	41.0933	12.1538	36.6933	24.4192	52.5741	66.9481	51.3012	18.4772	55.5086	75.0889	73.9854
CHRNA2	13.478	3.80867	1.33516	2.85259	0.00433641	0.12673	no	0	0	0.0429092	0.205661	0.417003	0.123616	0	0.662113	1.26948	0.643405	1.19605
SEPTIN4	391.533	1.09307	0.383424	2.85081	0.00436082	0.127042	yes	12.7817	7.00799	14.3586	27.2297	22.0753	19.7778	25.0021	29.2681	34.1816	28.2058	40.9689
XPR1	19475.9	0.48777	0.171099	2.85081	0.00436085	0.127042	yes	156.684	74.5334	168.904	100.868	267.317	227.902	170.743	65.9121	179.783	169.096	191.806
GCOM1	9.02587	2.64038	0.928738	2.84298	0.00446943	0.129764	no	0.0527707	0	0.165943	0.184647	0.0629448	0.388838	0.383746	0.171925	0.326243	0.534263	0.279346
RELT	246.842	-1.0098	0.355297	-2.84212	0.00448147	0.129764	yes	13.0723	3.57182	12.9362	2.14068	7.84793	5.72469	2.58465	2.28385	6.8585	5.63103	4.13885
C16orf74	152.981	-1.63743	0.576097	-2.84229	0.00447911	0.129764	yes	16.1902	29.1649	19.2665	5.88226	8.90271	6.13946	12.8427	6.45345	9.3074	16.1768	22.6074
BCAS3	1865.45	-1.65708	0.583057	-2.84206	0.00448237	0.129764	yes	32.0304	131.711	46.834	19.2289	28.9392	33.2155	29.852	16.3133	25.3434	37.6241	36.7547
B4GALT1	392.289	-0.80836	0.284581	-2.84053	0.00450392	0.130184	yes	15.1638	4.1707	13.4724	2.88782	9.10311	5.87538	5.93991	1.65603	4.86701	5.42064	6.71546
ENPP4	546.373	0.792203	0.279034	2.83909	0.00452423	0.130566	yes	5.93994	2.83176	5.43448	5.62239	10.9066	7.86805	8.53503	6.28883	9.33467	10.568	13.3574
RGS7	628.458	0.651085	0.229491	2.83708	0.00455282	0.131186	yes	14.4962	6.26604	12.5878	12.1401	20.5865	18.9631	19.9183	14.3824	26.6071	30.2729	31.2363
ENSG00000223486.1	15.0457	-1.83847	0.648358	-2.83558	0.00457427	0.131599	no	0.601175	0.482052	1.1716	0.103845	0.217401	0.438496	0.098513	0.0798807	0.313192	0.689325	0.220036
PAK6	147.685	3.16345	1.11666	2.83297	0.00461183	0.132268	no	0.290935	0	0.575548	0.357619	2.62827	4.79583	3.37384	0.68513	4.42898	14.4468	9.55452
COL1A2	450.923	-3.32095	1.17211	-2.83332	0.0046068	0.132268	no	59.473	0.655584	6.88031	2.49271	1.88252	0.665627	2.08416	1.50335	0.783658	0.272869	0.741278
SAMD3	160.96	0.895297	0.316309	2.83045	0.00464829	0.132901	yes	6.03901	2.89142	7.00636	5.47256	9.64837	8.86718	13.9905	2.72304	11.3535	13.3899	12.2725
BARD1	13.2976	-2.30297	0.81363	-2.83049	0.00464772	0.132901	no	0.860984	0.518027	0.629813	0	0.159069	4.5767	0.0459813	0.0435315	0.448864	0.455478	0.299005
ENSG00000265399.1	7.55076	6.38142	2.25624	2.82834	0.00467899	0.133572	no	0	0	0	0.523547	0	0.294841	0.94896	0	0.013803	0.998677	0.743796
FILIP1	158.357	-3.27837	1.16043	-2.82514	0.00472597	0.134705	no	3.90055	0.634001	15.9294	0.0565657	1.88178	0.782202	0.594955	0	1.03056	1.31522	1.43079
SETBP1-DT	34.6827	-1.49867	0.530588	-2.82455	0.00473469	0.134745	no	3.59218	0.944483	3.01298	0.63829	1.49475	0.774272	0.265038	0.161104	0.807504	1.7338	0.962447
LINC02253	9.89735	3.05182	1.08138	2.82214	0.00477037	0.135552	no	0.513744	0.0950941	0	1.69979	1.26356	0.757685	0	1.2708	1.14287	1.63023	0.941117
TMEM132E-DT	303.349	-0.751392	0.266328	-2.8213	0.00478296	0.135701	yes	8.0677	4.00408	7.18751	2.46503	5.88404	4.30138	2.759	2.81954	8.05739	6.90939	5.38943
ARHGAP44	653.365	0.980976	0.347861	2.82002	0.00480207	0.135826	yes	9.04476	1.6787	6.99462	5.23197	18.3433	12.5068	8.93159	6.47546	23.3375	18.4246	18.3492
PHYHIPL	3459.95	-1.01441	0.359665	-2.82044	0.00479577	0.135826	yes	208.657	95.2271	205.162	78.0248	112.189	96.7268	42.6279	25.6292	35.8848	49.8176	34.936
UBE2Q2P1	8.3449	2.60198	0.92339	2.81786	0.00483453	0.135935	no	0.183923	0	0.0669282	1.14897	0.514644	0.779293	4.02497	0.0937169	1.23167	1.99312	1.42115
RNF175	424.996	1.539	0.546264	2.81731	0.00484274	0.135935	yes	11.3744	7.80924	8.94814	28.2442	18.3748	27.9513	29.2398	44.4923	34.1161	47.0938	43.4397
ENSG00000226530.4	158.244	1.28502	0.456083	2.81752	0.00483967	0.135935	no	1.38457	0.359928	1.31049	0.80028	1.81132	3.421	3.87277	0.949442	3.00982	5.29709	6.27244
ZFYVE1	1525.77	-0.434403	0.154189	-2.81734	0.00484237	0.135935	yes	47.2842	18.3943	39.3908	14.2861	32.4623	32.0589	22.0806	10.9109	26.4582	28.521	28.0241
C5orf38	13.5939	-2.52778	0.8967	-2.81899	0.00481758	0.135935	yes	15.7888	2.09533	10.0995	0.334846	2.99754	0.155822	0	0.923304	3.05199	1.04379	0.370924
NHLRC1	72.5512	1.95352	0.693987	2.81492	0.004879	0.136745	yes	0.792659	0.557994	0.223859	2.64079	2.07651	1.85119	1.93565	3.514	3.14102	2.72379	2.87196
PRRG3	89.9677	2.0815	0.740227	2.81198	0.00492376	0.137791	yes	0.24923	0.0616523	0.278288	1.25854	1.53043	1.87515	5.31129	0.976655	3.69899	9.73219	5.04931
SCG2	6068.81	1.63624	0.582799	2.80756	0.00499184	0.139485	yes	116.502	12.9913	66.2134	47.1093	222.54	302.212	183.89	47.8499	375.515	444.771	447.651
SSTR5	21.6052	-2.02649	0.722545	-2.80466	0.00503702	0.140534	no	0.79959	0.621792	1.9235	0.106549	0.322214	0.365572	0.404328	0.478105	0.428479	0.329948	0.169337
EML6	366.485	2.11855	0.755999	2.80232	0.00507368	0.141344	no	1.52803	0.0659042	1.33541	0.933374	3.48048	4.19985	3.65655	0.747619	5.76073	17.4388	26.7925
GABRA5	405.456	1.53775	0.549133	2.80033	0.00510509	0.142005	yes	3.873	4.02519	11.8022	9.14933	22.4608	32.981	21.0697	9.62053	26.5506	27.8314	39.6661
PTPRK	26.2102	-2.65665	0.949985	-2.79652	0.00516559	0.143471	no	1.28702	1.15694	0.926161	0.0330526	0.557905	1.38766	0.485896	0.383793	0.231771	1.6963	0.86463
SEMA4F	3849.9	0.60652	0.216942	2.79577	0.00517764	0.14359	yes	54.2767	30.3502	61.5377	43.8233	75.1405	90.5802	67.9853	53.7205	70.4641	95.9334	110.319
RBPMS2	42.858	-2.74968	0.983745	-2.79512	0.0051881	0.143664	yes	8.14791	1.9973	2.84915	0.28683	2.17078	0.0757459	0.160806	0.330951	1.3207	0.293593	0.179748
PTAR1	1634.26	0.655068	0.234446	2.79411	0.00520432	0.14387	yes	10.5844	5.00726	9.85089	8.81232	20.0684	11.2453	11.6819	8.81851	13.3439	14.6486	16.3653
MMP28	7.69298	-3.38491	1.21163	-2.79369	0.0052111	0.14387	no	0.687718	0.47924	0.797558	0	0.13259	0.180811	0.285934	1.86258	1.22221	0.329429	0.364456
SLC17A8	5.36181	4.03748	1.44656	2.79108	0.00525321	0.144816	no	0.0145607	0	0	0.0730232	0.0793397	0.391932	0.16178	0.471301	0.128584	0.391721	0.0898376
MAP2K4	2885.87	0.474158	0.169974	2.78959	0.00527754	0.14527	yes	59.6124	26.0666	52.7737	46.9514	83.9553	72.0815	50.9132	45.8322	78.9194	88.2292	91.8808
PLAUR	11.1848	-2.45389	0.880209	-2.78785	0.00530596	0.145835	no	5.89227	0.444535	0.952941	0.237538	0.945728	0.239609	0.252047	0.300283	0.333886	0.0655108	0.223086
NIPA1	4558.63	0.799888	0.287222	2.78491	0.00535418	0.146942	yes	38.0232	17.2322	43.1286	35.4496	58.6265	70.247	58.6728	36.3714	48.9971	72.6614	80.2076
LAMC2	47.2307	2.37739	0.855116	2.78019	0.00543265	0.148868	no	0.137323	0	0.0817435	0.0633325	0.275676	0.652375	0.414194	0.183146	1.67395	2.14479	2.37883
COL4A2	461.862	-2.13438	0.767837	-2.77973	0.00544048	0.148868	yes	23.3665	2.97698	23.0584	3.29939	3.63894	7.15002	5.46076	1.25282	1.58738	2.33229	3.71159
PREX1	156.104	-2.04296	0.735884	-2.7762	0.00549986	0.15027	no	7.8606	0.804307	3.76918	0.156015	2.61068	0.863768	0.369696	0.227392	1.381	0.626992	0.802133
PPM1D	295.211	-0.905544	0.326379	-2.77452	0.0055283	0.150824	yes	7.44147	6.95147	11.2491	3.37771	6.26453	4.4505	5.33156	1.75952	3.32983	5.79612	5.48317
TYMSOS	13.6749	-2.38868	0.861504	-2.77269	0.00555957	0.151453	no	0.558405	2.71433	4.87873	0.696925	1.06861	1.1261	0.320652	1.61113	0.382651	1.22069	1.20685
OGFRL1	1760.15	1.20709	0.435567	2.77131	0.00558316	0.151872	yes	10.6777	1.79421	9.48068	6.95845	17.3195	22.6804	14.9735	4.92106	17.6028	30.1286	35.0569
CHST4	19.9992	1.94696	0.702728	2.77057	0.00559586	0.151993	no	0.250607	0.228905	0.411596	1.26943	1.35668	0.876312	0.251977	0.18036	1.70733	1.28502	0.457465
PANX1	1953.3	0.566948	0.204713	2.76947	0.0056147	0.152281	yes	51.022	19.4981	46.0023	30.1597	67.1193	71.7275	59.7427	22.6824	44.2661	64.239	64.5758
RSPO4	91.413	2.2873	0.826243	2.76832	0.00563468	0.152392	no	0.940297	0.0536422	0.456285	0.404452	3.0039	3.62868	1.72652	0.207412	7.19154	8.22457	8.54866
CNIH3	299.745	1.59908	0.577744	2.7678	0.00564352	0.152392	yes	3.69342	3.87264	2.34051	7.32799	5.82864	7.63051	13.794	17.8177	17.4755	16.5069	22.3092
ENSG00000261840.5	24.9816	-1.70333	0.615325	-2.76819	0.00563694	0.152392	yes	3.89556	4.6381	3.94089	0.744007	3.44965	2.67259	0.530045	1.0964	4.00384	1.81938	5.28474
ANGPT4	5.94725	5.24807	1.89674	2.76689	0.0056594	0.152597	no	0	0	0	0	0.0663514	0.195704	0.108241	0	0.258087	0.362178	0.16611
SOX1	12.5459	-1.90111	0.687283	-2.76613	0.00567266	0.152732	no	0.681576	0.14051	0.530719	0.100902	0.0820992	0.155226	0.0558043	0.0754625	0.0295686	0.152775	0.0778536
ENSG00000286632.1	5.44375	4.19313	1.51707	2.76396	0.00571039	0.153524	no	0	0	0.0704922	0.280055	0.457094	0.444708	0.26629	0.718021	0.352755	0.162118	1.04341
ZNF789	231.516	-0.6195	0.22443	-2.76033	0.00577438	0.154902	yes	17.6079	7.72619	16.7754	6.59187	12.6777	12.0292	9.5342	5.07186	10.5154	12.4004	9.41803
TMED8	3497.86	-0.727193	0.263467	-2.7601	0.00577843	0.154902	yes	58.1751	20.2448	57.7375	15.7202	47.2774	28.6974	17.6652	8.82693	27.6733	30.4379	28.9301
CPQ	127.993	1.3209	0.478735	2.75914	0.00579538	0.155051	yes	4.75022	1.54827	2.60898	6.84915	4.47234	6.12757	5.8633	2.082	4.2813	9.34797	7.81877
LASP1	5432.41	0.486301	0.176271	2.75884	0.00580078	0.155051	yes	111.189	44.753	77.861	64.2781	137.351	123.417	113.51	48.3529	123.934	120.22	133.645
BTN3A3	114.02	2.14096	0.776683	2.75654	0.00584157	0.155868	yes	0.148761	0.648313	1.86797	1.29232	0.883403	3.98373	5.36197	1.93378	3.5493	7.75042	8.43163
ADGRA3	599.104	-0.515732	0.187119	-2.75617	0.00584821	0.155868	yes	15.4943	6.65996	15.4274	5.23224	13.1123	9.36368	10.0258	3.1808	8.85093	10.3499	9.77866
BTN3A1	680.419	0.925109	0.336054	2.75286	0.00590767	0.157108	yes	16.1213	2.88114	12.6017	10.2429	30.3763	16.0705	16.1403	12.1983	35.8862	23.6451	33.4116
BIRC7	4.34188	-5.31454	1.93071	-2.75264	0.00591177	0.157108	no	0.100151	1.14954	0.605384	0.0343889	0	0	0	0	0	0	0
CRLF1	1214.45	-1.49079	0.541821	-2.75144	0.00593336	0.157456	yes	120.214	110.921	165.885	21.5323	100.149	46.314	48.0845	2.56944	19.596	7.9454	34.8548
SCN7A	948.354	1.46408	0.53249	2.74949	0.00596881	0.158169	yes	5.02878	2.54161	2.54677	4.80058	7.75037	15.2066	11.3532	4.74697	13.6328	31.0693	38.2389
KLHL36	1571.55	0.473822	0.172373	2.74881	0.00598114	0.158269	yes	19.3665	8.59183	14.0986	13.0213	26.9253	20.1185	19.4527	10.917	18.1478	21.7602	26.6614
SKAP1	5.76918	3.81334	1.38849	2.74639	0.00602544	0.159072	no	0.203191	0	0	0.242733	0.4841	1.31861	0	0.598106	0.942031	1.16976	0.47104
LRRC36	47.3239	1.72147	0.626957	2.74575	0.00603734	0.159072	yes	1.33634	0.630909	1.1388	3.62414	2.4224	1.49202	3.39805	5.92422	4.87646	4.22843	6.21128
SLITRK2	23.3461	-3.14987	1.14705	-2.74606	0.0060315	0.159072	no	1.78323	0.00453164	0.163154	0.0488144	0.109383	0.0431224	0.0294168	0.0397946	0.0257401	0.167217	0.0574339
SFTPD	6.55705	4.87691	1.77759	2.74355	0.00607795	0.159509	no	0	0	0.0187444	0	0.0741309	1.19403	2.75817	0.0314261	0.318543	1.52241	0.663029
TRARG1	85.033	2.02343	0.737543	2.74347	0.0060793	0.159509	no	0.162869	0.100735	0.266436	0.17361	0.618148	0.621129	1.65665	0.516107	3.74017	5.19296	8.52336
DELE1	657.508	-0.621575	0.226567	-2.74344	0.00607983	0.159509	yes	28.5499	14.5527	21.8496	13.9488	24.1561	15.7173	12.0689	13.687	14.1355	22.5977	25.1684
FBXL13	42.4285	1.26754	0.462433	2.74103	0.00612472	0.160232	yes	0.890177	0.162474	1.04865	1.28864	1.37368	1.03584	1.79042	1.14478	2.41167	2.07386	3.25857
DEK	579.077	-0.843787	0.307793	-2.74141	0.00611756	0.160232	yes	24.6007	11.8748	25.9496	5.95835	18.9455	16.3561	7.25775	6.01434	17.2354	17.8885	15.1778
CTSB	8139.56	0.653318	0.238398	2.74045	0.00613556	0.160288	yes	220.98	111.169	195.798	203.463	299.305	399.345	239.176	197.277	337.23	398.672	303.563
DCBLD1	109.236	-2.18378	0.797284	-2.73902	0.00616224	0.160758	yes	6.82481	2.61383	8.91257	0.699842	3.57629	1.37712	0.0714712	0.695711	1.81776	1.00035	0.392433
NATD1	823.919	-0.740138	0.270667	-2.7345	0.00624752	0.162753	yes	22.571	6.50898	21.53	4.19439	14.091	12.1995	9.19275	3.5351	11.4697	14.1064	11.9931
CTNNB1	10873.4	-0.626395	0.229231	-2.73259	0.00628385	0.163469	yes	539.575	214.766	472.255	169.059	350.021	287.676	195.786	81.6513	251.363	234.38	256.021
RHBDD1	190.761	-1.06736	0.390854	-2.73083	0.00631757	0.164115	yes	4.51399	7.09275	6.11012	1.61218	4.58837	3.08993	3.52797	2.91344	4.2143	7.87895	6.59541
WDFY2	1626.33	0.578439	0.21191	2.72964	0.00634027	0.164242	yes	12.3759	3.55573	10.5087	6.93585	19.016	14.424	10.7049	5.29084	16.4841	16.9056	17.6951
CDC14B	157.634	-0.858997	0.314677	-2.72977	0.0063378	0.164242	yes	4.874	4.85314	5.40406	1.99357	3.87749	2.10316	1.22227	0.888186	1.91591	3.23995	2.6105
COLEC10	3.6145	4.26971	1.56537	2.7276	0.00637972	0.164802	no	0	0	0	0.012562	0.102251	0.0928043	0.0834017	0.0225474	0.154671	0.405953	0.186243
OBSL1	1756.23	0.696771	0.255417	2.72797	0.00637254	0.164802	yes	42.175	11.3637	32.4567	26.7089	50.3154	47.0578	42.3543	19.0073	59.7991	71.7701	70.6227
ENSG00000290449.1	5.77997	3.85194	1.41255	2.72694	0.00639239	0.164899	yes	0	0	0.160455	0.632708	1.96869	0.185204	1.20864	1.732	3.04286	1.28956	1.18973
TMPRSS9	5.50393	3.26654	1.19847	2.72559	0.00641863	0.165345	no	0.0340671	0	0.0198635	0.215074	0.0922394	0.0835941	0.075044	0.101583	0.11947	0.137094	0.253931
NHLRC4	186.625	-1.93221	0.709126	-2.72477	0.00643456	0.165524	yes	11.1581	16.2409	8.69087	5.24209	4.95057	1.65368	2.37748	1.43762	2.23956	1.24582	1.85608
ENSG00000279249.4	11.0904	-2.01298	0.738986	-2.72397	0.00645026	0.165697	no	0.734521	0.778368	1.35322	0.316131	0.392454	0.469324	0.0491907	0.00504564	0.101523	0.722743	0.500853
NPAS3	318.832	1.78009	0.653957	2.72203	0.00648814	0.166439	yes	1.79327	1.4403	1.49345	1.10849	4.0002	8.58575	4.83449	1.13449	8.25433	13.1836	14.0287
TEAD1	18.7203	-2.50602	0.921167	-2.72049	0.00651856	0.166987	no	1.59406	0.475815	0.200818	0.0316193	0.128582	0.0475564	0.0584331	0.0462169	0.0486254	0.106638	0.0162979
COL4A1	141.689	-2.37378	0.873805	-2.71661	0.00659552	0.168725	no	12.8901	0.252776	2.59916	0.630026	1.15763	0.705734	0.726103	0.981268	0.182242	0.480253	0.573174
EPS8L1	249.634	-0.783893	0.288619	-2.71601	0.00660741	0.168795	yes	81.8378	31.2471	65.3115	21.2297	51.992	39.5126	32.14	7.89847	44.882	35.1629	42.4731
IL13RA1	148.781	-1.06464	0.392159	-2.71482	0.0066311	0.169166	yes	2.93185	2.64815	4.71382	1.11136	3.14284	2.53481	2.56122	0.997275	2.24443	3.49466	4.02972
CNTN1	14452.9	0.776478	0.286126	2.71376	0.00665236	0.169474	yes	220.496	70.6584	142.637	131.236	344.182	321.632	198.824	66.6619	246.471	315.552	328.12
MEOX2	422.138	-1.46768	0.541724	-2.70927	0.00674312	0.17155	yes	35.7414	15.8811	27.3334	7.03337	20.602	8.95883	3.4016	3.67686	6.00798	3.17376	3.83134
DOCK1	79.0222	-2.34891	0.8672	-2.70862	0.00675643	0.171652	no	5.8677	0.661217	2.69203	0.173426	2.12725	0.162691	0.455533	0.155627	1.23286	0.376359	0.45373
JPT2	1894.52	-0.525339	0.194169	-2.70558	0.00681862	0.172994	yes	68.7867	43.6779	56.5459	46.215	51.8986	43.025	49.044	18.8968	31.2879	41.1441	43.7864
ENSG00000290685.1	35.7757	2.4279	0.898354	2.70261	0.00687981	0.174069	no	0.38155	0	1.13101	0.5954	1.58654	4.96432	2.19387	0.628578	5.41912	9.27519	7.03703
CALCRL	88.0957	-2.35242	0.870331	-2.70291	0.00687358	0.174069	yes	1.52581	3.62805	3.47483	0.416991	1.22725	0.463136	0.27743	1.41686	0.332974	0.337656	0.460345
HOXD-AS2	13.3876	2.37311	0.878281	2.70199	0.00689254	0.174152	yes	0	0.310054	0.0942642	0.480483	1.98681	0.693366	1.10502	1.39776	3.20054	3.07348	2.04879
ATF3	234.253	-1.77075	0.655524	-2.70127	0.00690749	0.174291	yes	23.7558	9.37732	19.7036	4.81571	2.08025	6.05415	5.82937	11.5668	4.60327	7.7631	7.52514
MTMR11	21.5559	1.37351	0.509317	2.69676	0.00700175	0.176429	no	0.411459	0.0810414	0.346295	0.476274	1.37347	0.641606	0.372232	0.439184	1.21587	2.19543	1.73764
AVPI1	81.5426	1.03699	0.384613	2.6962	0.00701357	0.176486	yes	2.26796	0.62711	3.2826	2.76585	4.87814	3.75032	3.85035	4.79085	8.44418	7.35656	9.51181
ARL4C	2639.45	2.10521	0.781247	2.69468	0.00704553	0.176607	yes	8.52523	2.4664	35.7037	12.6371	25.9359	133.806	71.2999	13.6476	46.4825	122.248	81.3206
CCL28	17.4404	2.08366	0.773398	2.69416	0.00705663	0.176607	no	0.360161	0.0264987	0.211977	0.519496	0.843894	0.837709	0.524368	0.174318	1.25783	2.7468	0.703277
CELF6	449.051	0.905637	0.336105	2.69451	0.00704926	0.176607	yes	9.93734	1.81796	7.28092	6.33652	16.0881	12.8306	9.5381	4.71534	16.4635	15.8947	17.6627
DCBLD2	1602.25	-1.5296	0.567528	-2.6952	0.00703472	0.176607	yes	37.2608	12.4573	67.7856	6.85777	15.4684	18.6718	12.4586	3.61262	4.90634	24.4846	17.4937
REEP2	5396.38	0.628536	0.233615	2.69048	0.00713497	0.178326	yes	204.175	64.2606	168.274	123.5	249.306	278.69	222.297	77.093	305.47	273.765	281.496
CT66	12.5505	1.64378	0.611189	2.68949	0.00715621	0.178615	no	0.131616	0.228031	0.154092	0.490946	0.670492	0.405375	1.09322	0.3345	1.88319	0.797972	0.936225
GASK1B	29.0363	-2.3099	0.859837	-2.68643	0.00722192	0.179769	no	1.6281	0.235367	1.09283	0.0674871	0.0764701	0.902592	0.279932	0.0843509	0.0413119	0.443036	1.14194
SOX6	15.6074	-2.60403	0.969254	-2.68664	0.00721755	0.179769	no	1.05341	0.270816	0.854402	0.253391	0.641886	0.0390594	0.112345	0	0	0.267922	0.209832
CATSPER2P1	22.5123	-1.46816	0.546688	-2.68555	0.00724116	0.180006	yes	2.09085	3.49649	3.63831	0.784173	1.34052	1.1372	1.09903	2.14652	2.26817	3.42088	3.00617
GALNT17	3503.92	0.719278	0.267931	2.68456	0.00726248	0.180263	yes	59.3323	15.9908	57.5141	33.3122	83.8395	98.6144	61.0414	28.0749	77.1272	101.925	106.889
SPDYE2	4.40202	-5.20528	1.93925	-2.68417	0.00727103	0.180263	no	0.412225	0	0.288049	0	0	0.00502317	0	0	0.114199	0.303217	0.252754
PPP1R16B	596.309	1.43048	0.533124	2.68319	0.00729226	0.180547	yes	4.21746	0.5541	4.02578	2.54423	10.7289	11.7055	4.6404	2.12103	10.5345	18.1758	10.2554
EFNA4	29.6254	-2.0906	0.779318	-2.68261	0.00730504	0.180555	yes	1.70011	4.69835	3.36174	0.495932	2.32362	1.21542	0.300222	0.646642	1.45655	1.02153	0.46948
SMAD3	53.8677	-2.27662	0.848761	-2.68228	0.00731212	0.180555	no	2.63794	0.108247	2.21916	0.50562	0.608348	1.32374	0.798635	0.221105	1.19523	1.28784	0.450661
GAS6-DT	111.454	1.19152	0.444614	2.67989	0.00736453	0.181364	yes	2.48032	0.890509	2.69035	3.62961	3.43074	4.85238	4.23976	4.13721	3.84094	6.66525	7.17319
TCF7	27.5846	-2.06733	0.771337	-2.68019	0.00735812	0.181364	no	4.70346	0.132215	2.42224	0.445658	0.540463	0.53315	1.19237	0.223384	0.188711	0.895331	0.233637
PRKCG	54.064	1.62282	0.606133	2.67733	0.00742125	0.182517	yes	1.62984	0.406654	0.477772	1.94033	1.99805	1.00569	3.01232	0.727455	2.83339	1.77658	3.16413
HERC6	285.283	1.65675	0.61923	2.6755	0.00746189	0.183273	yes	2.12958	0.447587	3.96711	1.95167	4.42187	9.86952	10.8284	3.50256	12.2308	12.6699	21.6116
HELLPAR	13.4663	-1.93845	0.724682	-2.67489	0.00747527	0.183357	no	0.00732385	0.0018072	0.0121636	0.000176998	0.00389992	0.00204718	0.00121536	0.00190603	0.0045205	0.00960458	0.00726923
FKBP9	1962.92	0.54526	0.204085	2.67173	0.00754615	0.184851	yes	65.6846	22.5818	42.1326	38.7514	53.0225	65.9238	50.9879	32.5738	58.5155	70.2946	79.2886
GRM7	288.375	1.0926	0.409178	2.67024	0.00757973	0.185182	yes	2.70403	1.39338	2.31689	1.4913	6.23352	6.91184	3.70002	2.71779	9.65494	16.1619	15.4414
GINS2	94.4274	-1.33149	0.49861	-2.6704	0.00757608	0.185182	yes	4.22023	4.67045	3.92584	1.24867	1.85971	1.21897	2.52046	2.51292	3.52373	3.87453	2.9545
TBX2-AS1	71.0016	-1.39615	0.523409	-2.66742	0.00764372	0.186499	yes	16.7768	14.255	15.5064	3.77662	17.7659	7.53771	5.52443	2.29141	9.51865	8.4364	3.86958
INSIG1-DT	258.165	-0.769475	0.288532	-2.66686	0.00765639	0.186561	yes	16.6797	10.981	21.7199	6.05827	9.48891	14.5683	10.1558	4.53844	10.4378	12.4152	14.0952
MCM5	140.46	-1.09715	0.411829	-2.66409	0.00771971	0.187856	yes	7.07864	5.51366	7.62232	2.60541	4.28452	2.80857	3.96682	5.65673	6.0064	3.27364	2.94695
FBXO2	1418.16	1.28867	0.484039	2.66233	0.00776009	0.188343	yes	30.3046	27.3938	35.0845	79.4316	93.555	74.5994	70.9458	104.55	158.265	101.322	127.331
LINC01122	49.13	-0.976234	0.366648	-2.66259	0.00775412	0.188343	yes	3.34933	1.7097	4.40935	1.20602	1.72016	2.36151	1.47508	1.04514	3.81437	4.01013	3.91976
CBX2	137.21	-1.343	0.504556	-2.66174	0.00777376	0.188427	yes	7.23307	2.03107	6.53801	2.71115	3.18334	2.35213	0.604029	2.13373	2.78082	1.00043	1.91301
LITAF	285.811	1.92176	0.722362	2.66039	0.00780509	0.188444	yes	6.14901	4.81039	2.95518	23.6235	10.5832	7.93359	14.3258	18.8213	8.17549	6.45871	17.7392
SCN4B	542.335	0.784758	0.294964	2.66052	0.00780196	0.188444	yes	5.49513	2.87859	7.65775	6.28839	13.0329	9.50341	7.25495	6.90583	20.3904	15.7151	18.8189
HGH1	337.11	0.758281	0.285015	2.66049	0.00780266	0.188444	yes	9.77446	2.12087	10.155	8.70301	16.3946	11.7377	9.6759	6.5195	18.1802	16.2636	15.5696
ENSG00000291133.1	15.3947	1.99597	0.750808	2.65843	0.00785052	0.188818	no	0.0826211	0.113075	0.502549	0.356418	0.347829	1.00537	0.734365	0.425219	0.940978	2.89846	2.31099
RAPGEF4	2475.22	0.898153	0.337903	2.65802	0.00786009	0.188818	yes	27.2185	11.422	31.6421	21.0588	53.7669	63.3797	40.6825	17.2629	57.9847	89.4396	101.421
ZCCHC8	195.012	-0.869526	0.327071	-2.65852	0.0078484	0.188818	yes	8.36299	3.7035	5.74491	1.46243	5.26722	3.97862	1.92089	1.44008	4.33062	4.20024	5.05225
VCAN	330.468	-2.59442	0.976095	-2.65796	0.00786144	0.188818	no	25.3968	0.152921	4.31794	0.323407	1.93579	2.07235	2.45848	0.404432	1.13202	0.606024	1.27417
GRXCR1	16.1989	-3.25406	1.22474	-2.65694	0.00788545	0.189149	yes	1.29989	1.27139	4.1773	0.335339	0.318911	0.103401	0	0	0	0.282703	0.882963
CNTNAP3C	19.1468	2.03661	0.766759	2.65613	0.00790442	0.189358	no	0.298705	0	0.556282	0.185388	1.34191	1.23068	1.40467	0.424616	1.59821	1.26213	1.70515
SLC12A5	487.5	0.978008	0.368674	2.65277	0.00798338	0.190508	yes	72.1712	42.5016	63.1013	54.9723	113.675	66.144	64.5572	45.9611	119.728	79.1962	103.67
CEROX1	637.399	-0.834595	0.31457	-2.65313	0.00797493	0.190508	yes	42.1281	13.005	46.5065	10.5788	26.5751	25.9908	14.8986	4.36489	23.6949	20.7	21.1278
ENSG00000272405.1	7.59208	-3.17226	1.19552	-2.65345	0.00796747	0.190508	no	0.384799	0.158388	0.72441	0	0.119025	0.0675173	0	0	0.043567	0.246117	0.270984
CALHM4	8.07066	2.53107	0.955103	2.65005	0.00804788	0.190953	no	0.0743966	0	0.294056	1.46872	0.32235	0.211425	0.686942	0.224578	0.0735673	0.253582	0.29214
IDS	14511.8	0.710306	0.267998	2.65042	0.00803921	0.190953	yes	176.988	75.3986	155.626	159.421	236.345	241.431	225.563	138.069	151.935	302.566	314.653
CMTM3	352.462	-0.591599	0.223282	-2.64956	0.0080596	0.190953	yes	31.1508	10.9353	25.2245	9.10633	17.1593	20.5041	14.2728	8.76187	13.5202	20.5744	17.9012
METAP1D	110.286	-0.718591	0.271103	-2.65062	0.00803446	0.190953	yes	5.21612	1.97814	5.74663	1.29113	4.10489	2.95124	2.29482	1.27063	2.87224	4.40531	4.27688
TNC	48.3204	-2.7739	1.04681	-2.64987	0.00805223	0.190953	no	4.74755	0.0627996	1.09431	0.0745855	0.512348	0.136944	0.603656	0.102683	0.0122805	0.551084	0.168116
COL5A3	85.1503	-3.51883	1.32818	-2.64937	0.00806409	0.190953	no	9.72271	0.0677497	0.831374	0.170284	0.662927	0.0112241	0.161411	0.125534	0.106907	0	0.123825
CACNA2D3	3228.38	0.556521	0.21011	2.64871	0.00807988	0.191082	yes	57.8874	29.9607	66.8794	47.4589	71.3919	88.5697	79.677	39.6477	89.2661	85.2127	102.171
VAMP1	762.741	0.662504	0.250364	2.64617	0.00814101	0.192282	yes	14.7274	6.05203	12.6607	11.1386	21.6945	21.33	15.436	19.5458	28.5279	40.1521	41.8926
P2RY1	740.212	2.662	1.00692	2.64371	0.0082002	0.193186	no	1.48996	0.610587	1.57187	0.520192	2.38332	14.2352	14.4014	0.778091	3.34239	32.1115	31.2095
ENSG00000290920.1	443.718	1.04738	0.396155	2.64386	0.00819657	0.193186	yes	7.89301	6.78572	6.72227	7.46024	29.0954	19.7471	14.8474	8.72261	33.2304	22.829	23.2509
GABRE	6.73163	3.06755	1.16067	2.64291	0.00821979	0.193401	no	0	0.368756	0.0509017	0.0580101	0.45114	1.245	1.23377	0.260085	0.0659213	0.981183	0.300972
TMEM273	12.7471	-2.64375	1.0019	-2.63874	0.00832144	0.195543	no	0.469973	1.42598	2.56228	1.07189	0.611098	0.369237	0.71355	0.192316	0	0.652813	0.442862
IFRD1	634.417	-1.32234	0.501293	-2.63785	0.00834329	0.195807	yes	55.5977	9.10773	26.0845	6.33023	18.5102	10.3319	11.776	21.5173	14.8129	24.897	22.6512
ING1	448.872	-0.702339	0.266567	-2.63475	0.00841989	0.197355	yes	20.0118	14.9962	19.2018	8.66534	16.2969	12.4531	8.76576	6.41869	10.613	10.8729	9.8989
ANO2	38.4244	2.70802	1.02813	2.63393	0.00844039	0.197584	no	0.0795287	0.429455	0.468812	0.262562	0.103034	2.58392	1.54075	0.104609	1.99258	2.89741	2.22664
THSD4-AS1	13.1157	3.04662	1.15689	2.63346	0.00845199	0.197605	no	0.040406	0	0.354515	0.0410221	0.814333	3.28713	1.93293	0.140983	0.436277	4.94908	7.62832
ENSG00000287215.1	13.1058	2.20804	0.838874	2.63215	0.00848476	0.198121	no	0.168137	0.0173359	0.0983689	0.417837	0.285214	0.138677	0.284784	0.0866293	0.308165	0.985751	0.588944
SHISA4	296.164	1.08217	0.411294	2.63114	0.00850984	0.198455	yes	17.0165	5.18668	9.79561	19.7102	15.409	18.3753	23.3694	20.1603	31.4375	26.7759	30.1794
SEMA3E	1744.61	-1.29525	0.492622	-2.6293	0.0085562	0.199034	yes	55.0608	11.4992	69.6758	6.22556	27.6677	27.7998	10.5575	1.80193	4.15626	9.87286	6.318
EXOC3L2	3.92691	-3.25339	1.2373	-2.62943	0.00855279	0.199034	no	0.351187	0.102893	0.0648105	0.0246289	0	0.0227432	0	0.044206	0.129959	0.174099	0.022826
TDRD7	233.347	0.837679	0.318668	2.62868	0.00857158	0.199141	yes	4.30126	1.02697	2.51287	2.31774	6.7175	3.96846	5.10504	2.79862	6.50306	6.21185	8.54832
MANSC1	353.942	0.57377	0.218641	2.62426	0.00868381	0.201495	yes	8.3366	3.76425	9.81956	6.54405	11.9794	15.6285	10.1939	6.10018	12.4336	14.9845	14.9489
DACH2	625.197	1.69806	0.647207	2.62367	0.00869875	0.201588	yes	3.66936	1.1626	9.72508	6.94768	8.92851	20.9807	16.6863	3.3901	11.9858	15.2101	23.8907
C2orf72	267.556	1.08317	0.413197	2.62144	0.00875586	0.202658	yes	3.93699	1.52551	2.27642	2.15452	2.83472	7.93381	9.53019	3.39578	10.3009	18.4906	10.728
ZNF496-DT	398.028	-0.623383	0.2379	-2.62036	0.00878369	0.203047	yes	17.5814	7.08827	14.1843	4.56806	13.9005	10.0159	5.96786	5.54653	15.8091	18.7412	14.9818
LAMA4	103.341	-2.54029	0.969752	-2.61952	0.00880536	0.203294	yes	13.0588	0.726955	1.14109	2.13988	1.65312	1.06748	0.736957	1.90273	2.05988	1.72012	2.4421
SGK1	79.3465	1.70347	0.650732	2.61777	0.0088507	0.203415	yes	1.25981	0.634468	1.19517	5.29754	1.03249	3.69061	5.16235	0.848655	2.21708	6.75505	3.05515
TTC29	21.2252	1.47638	0.563762	2.6188	0.00882391	0.203415	no	0.355715	0.176069	0.349337	0.758534	0.965741	0.813255	0.157538	0.836881	1.46081	1.36047	1.20921
PURPL	82.6651	-2.15415	0.822937	-2.61764	0.00885408	0.203415	yes	2.95329	11.3495	16.7182	1.05406	4.78611	2.29579	3.21637	0.139801	0.948106	3.28073	2.7015
ROBO2	996.336	-2.47062	0.943845	-2.61761	0.00885468	0.203415	yes	31.8814	2.70799	46.5088	0.525921	12.077	6.17616	2.20298	0.550264	2.64284	7.47755	8.27848
FAM225A	45.839	2.97518	1.13736	2.61588	0.00889982	0.203882	no	5.70111e-05	0	0.126528	0.0460017	0.217226	0.522479	0.452001	0.98373	0.688525	1.83297	0.46059
LINC03026	17.153	1.45696	0.556881	2.61629	0.00888912	0.203882	yes	0.755107	1.15986	0.279732	1.38322	1.49419	1.59299	0.357759	1.20469	2.26223	3.52224	4.66897
BTG2	186.15	-1.18967	0.454844	-2.61556	0.00890813	0.203882	yes	6.28895	4.81449	11.6295	2.90694	5.35859	2.51727	3.5778	2.64812	6.06944	3.86293	3.82567
SNHG3	137.582	-1.37636	0.526463	-2.61436	0.00893959	0.204349	yes	4.30307	7.62472	6.18044	2.03124	4.53915	2.62347	2.34221	0.933752	4.44991	7.63932	5.31016
FBLIM1	579.751	0.478097	0.182942	2.61338	0.00896513	0.20468	yes	27.806	7.91121	16.1966	14.1715	30.7801	24.667	20.3639	11.6967	24.6283	17.2992	26.0496
CCDC102A	139.917	1.79609	0.687542	2.61234	0.0089925	0.205051	yes	1.7683	0.338945	0.553499	2.60533	3.64839	2.67021	2.20429	3.85712	21.0528	4.439	3.66244
DDR2	71.3067	2.59889	0.996016	2.60928	0.00907317	0.206635	no	0.352479	0.0357021	0.0516285	0.0810398	0.379007	1.22434	1.15312	0.0946172	0.239536	1.76747	3.21739
ENSG00000269242.1	6.16678	5.27628	2.02341	2.60762	0.00911745	0.207388	no	0	0	0	0	0.319509	0.504478	1.92833	1.10905	1.99314	0	0.79191
P4HA2	676.965	0.788064	0.302437	2.60571	0.00916839	0.20829	yes	12.1668	6.18482	11.5552	12.5841	14.8595	21.6123	22.5251	15.9119	18.007	30.175	27.26
ANO4	979.151	1.16851	0.448635	2.6046	0.00919817	0.208454	yes	18.7008	3.50626	10.8045	10.5311	42.1363	27.0925	15.5518	6.09281	28.6622	40.2096	36.054
GPX8	86.0783	-2.27887	0.874841	-2.60489	0.00919038	0.208454	yes	4.95229	3.75909	4.57216	0.330478	0.362061	1.44971	4.601	1.18603	0.0811638	1.7601	3.46861
NR2F1-AS1	74.9262	-1.39431	0.535468	-2.60391	0.00921681	0.208621	yes	11.7301	5.76547	9.28361	3.47536	2.89354	1.76661	2.39189	0.898369	1.24764	1.79613	3.32311
MTMR12	614.547	-0.550818	0.211752	-2.60124	0.00928869	0.20999	yes	16.4341	7.65923	15.9316	4.41928	11.9402	9.0923	10.491	4.16035	7.98849	12.6267	11.2512
C8orf34	286.442	1.31703	0.506458	2.60047	0.00930972	0.210209	yes	2.50526	3.01265	6.10822	4.77621	7.8212	15.954	6.25568	7.25403	12.6668	11.9417	6.91897
CDH8	180.89	1.25972	0.484785	2.59852	0.00936275	0.210579	yes	3.67314	0.415524	3.72496	1.15757	3.07031	3.94843	2.82072	5.73907	25.0784	20.6919	10.8144
TPD52	7115.2	0.84948	0.326832	2.59914	0.00934589	0.210579	yes	188.579	106.882	156.654	233.682	216.719	370.647	274.25	222.178	217.899	433.503	401.336
FSTL1	598.531	-1.60812	0.618941	-2.59819	0.00937174	0.210579	yes	16.2607	21.0167	36.2365	4.92279	14.0042	6.91729	12.3207	12.493	14.1854	2.23259	7.06421
MAP2K5-DT	11.292	-2.05466	0.790627	-2.59877	0.00935583	0.210579	no	0.761821	1.17851	0.644875	0.282059	0.321898	0.156555	0.187534	0.354365	0.397477	0.399493	0.419413
LINC00668	22.3672	1.86601	0.718355	2.59761	0.00938746	0.210676	yes	0.781823	0.662955	0.217578	1.88536	2.49379	0.54447	0.459618	1.62079	1.3569	2.12627	1.50053
EGR4	4.184	4.00639	1.54303	2.59645	0.00941926	0.21086	no	0	0	0.0645453	0.477771	0.149679	0.126121	0	0.0659736	0.0970329	0.0742894	0.0949471
ORMDL3	868.895	-0.645409	0.248611	-2.59606	0.00942992	0.21086	yes	44.7996	20.2714	50.023	19.0959	30.8125	24.492	19.5494	16.9832	39.9569	33.869	33.6954
ENSG00000288045.1	11.8332	-1.42236	0.547852	-2.59626	0.00942454	0.21086	no	1.69806	0.795205	1.39913	0.367039	0.798046	0.452838	0.203407	0.0548958	0.323341	0.557138	0.398141
NMNAT3	117.113	2.24333	0.864928	2.59366	0.00949591	0.211823	yes	1.65634	0.493724	0.540949	5.44453	3.77896	1.30111	1.5715	17.3516	12.457	5.93516	6.27732
PCDH19	106.593	-1.95202	0.752605	-2.59369	0.00949521	0.211823	no	0.784542	0.445829	3.20853	0.0754165	0.610882	0.756666	0.151709	0.194592	1.64716	0.977896	0.514622
GAREM1	907.209	1.98028	0.764077	2.59173	0.00954958	0.212297	yes	5.75055	0.786531	2.0338	1.57201	8.41132	19.9973	12.8018	1.7222	10.9909	25.5133	24.6584
KCTD2	1630.35	0.514235	0.198381	2.59216	0.0095375	0.212297	yes	33.3071	11.2756	26.213	19.7401	45.8132	43.8123	27.1719	18.1497	51.7239	41.2521	45.9321
GRTP1	12.8962	-1.8852	0.727413	-2.59165	0.00955166	0.212297	no	1.5057	0.831793	2.29622	0	0.972596	0.637515	0.292548	0.486359	1.35232	1.07678	0.947117
HIF3A	14.5737	1.8195	0.702795	2.58895	0.009627	0.212336	no	0.345743	0.0543677	0.914834	1.02979	2.41989	1.07265	0.806597	0.193079	1.67953	1.60474	0.712292
SLC16A10	147.948	1.10378	0.426307	2.58916	0.00962111	0.212336	yes	0.824656	0.845951	1.13174	1.82137	1.3772	2.37493	4.87131	2.36982	2.42052	1.76031	5.0038
SKIV2L	529.256	0.570731	0.220459	2.58883	0.00963013	0.212336	yes	13.8223	7.44591	7.16021	7.9958	14.7796	9.87597	13.8698	10.1475	20.4571	14.5404	17.3286
DNAJB2	2501.36	-0.416762	0.161044	-2.58788	0.00965686	0.212336	yes	98.4651	44.3936	99.7457	42.8793	69.412	65.4006	57.5765	27.9332	82.3715	78.915	85.3989
ENSG00000248540.3	1058.55	-0.707225	0.273238	-2.58831	0.00964476	0.212336	yes	75.8275	29.0754	78.6247	19.4551	63.4449	43.8209	29.7138	5.95479	26.7739	25.9378	20.8374
CPE	17076.2	-1.0402	0.401806	-2.5888	0.00963117	0.212336	yes	627.913	594.935	828.139	314.377	422.363	404.285	358.895	240.301	357.525	398.483	362.019
AMIGO2	1528.42	-1.16943	0.451816	-2.58828	0.00964557	0.212336	yes	86.2146	36.9321	60.9436	28.3801	33.7846	18.4667	22.8924	7.16579	6.51259	12.205	15.3897
ENSG00000237461.3	4.54723	-2.75948	1.06562	-2.58955	0.00961006	0.212336	no	1.99788	0.216504	0.66128	0	0.109051	0.351877	0	0.341784	0.601023	0.718144	0.211702
SLC22A31	3.50145	-4.87447	1.88189	-2.5902	0.00959199	0.212336	no	1.20903	0.303356	0.150082	0	0.14752	0	0	0	0.318708	0	0
CYTH2	3002.9	-0.534953	0.206796	-2.58687	0.00968534	0.212709	yes	135.834	68.3228	153.355	77.833	105.62	95.4817	91.3121	48.0955	95.9424	79.63	90.2235
DYDC2	252.112	2.61104	1.01072	2.58334	0.00978481	0.21446	yes	3.14362	0.509418	2.04324	14.4265	6.15166	4.61778	5.09421	34.8688	13.7769	7.98763	6.37599
BEX5	1027.03	1.69379	0.655691	2.58322	0.00978827	0.21446	yes	17.3642	18.5845	95.6339	103.284	47.7413	162.434	189.637	122.022	138.081	193.793	227.48
ENSG00000258311.5	123.82	-0.716266	0.277778	-2.57856	0.00992135	0.217118	yes	5.13586	3.13931	4.32181	1.44901	2.58502	3.02392	2.99286	0.92264	3.52333	2.77568	2.85723
MCM9	114.862	-0.816018	0.31659	-2.57753	0.00995104	0.21751	yes	8.51585	7.44828	8.04747	3.21664	3.94268	4.56513	3.50978	1.73707	4.87801	3.70382	5.71548
ENSG00000289496.2	25.2583	-1.20724	0.468946	-2.57437	0.0100424	0.219246	yes	2.93938	1.17748	4.01193	0.566233	1.39031	1.43488	1.4061	0.316094	1.25328	1.22268	2.48501
FADS3	544.56	1.22867	0.477722	2.57194	0.0101129	0.220526	yes	13.0367	5.8743	13.1683	27.2443	18.0376	25.2521	18.2542	24.2149	24.7393	25.5277	34.2008
SCN2B	1529.09	0.815054	0.317088	2.57044	0.010157	0.221111	yes	16.5672	5.07281	15.6628	8.67946	35.5986	26.4457	18.6144	9.96746	44.8087	31.9052	39.3045
PSD2	1674.15	0.792292	0.30826	2.57021	0.0101637	0.221111	yes	36.5163	6.29166	27.7136	17.8446	42.1044	53.1745	38.0772	13.871	42.8171	47.7931	48.4386
RASGEF1A	78.4918	2.05056	0.798141	2.56916	0.0101944	0.221518	yes	0.865739	0	0.670711	1.88778	1.05197	2.70064	4.41884	1.53703	3.89711	4.84094	2.84149
SV2B	12596.1	0.766144	0.298465	2.56694	0.01026	0.222681	yes	120.933	58.263	105.155	115.505	167.772	197.349	167.392	107.911	123.291	161.911	144.838
TNFRSF10C	7.34347	-3.14866	1.22726	-2.5656	0.0102996	0.223279	no	0.663787	0.440122	2.00177	0	0.506552	0.116974	0	0	0.495519	0.98796	0.235093
ITPKA	3.31166	-3.47741	1.35584	-2.56477	0.0103245	0.223556	no	1.00525	0.106693	1.05721	0	0	0.334286	0	0	0.105684	0.121476	0.128028
ZNF385B	19.5186	-1.75245	0.683594	-2.56358	0.01036	0.224062	yes	1.36841	1.51105	1.97121	0.372989	0.916527	0.215978	0.101896	0.183768	0.137109	0.849602	0.284505
DDX5	12108.4	-0.490057	0.191386	-2.56056	0.0104503	0.22575	yes	563.516	349.274	567.832	270.942	500.624	342.032	289.93	164.847	313.191	424.774	434.078
GARNL3	521.712	0.787333	0.307573	2.55982	0.0104725	0.225967	yes	11.7239	4.62842	8.88116	13.8669	20.2884	16.6623	14.7855	13.2055	30.5872	25.5667	22.0447
CLEC18A	4.90535	5.51353	2.15813	2.55477	0.0106257	0.228738	no	0	0	0	0	0.018905	0.644989	0.444085	0	0.0425178	0.635694	0.408
BCL2L12	15.8178	-1.57729	0.617334	-2.55501	0.0106185	0.228738	yes	4.48163	1.3952	3.46037	1.66229	1.82457	1.3102	1.85479	1.31048	5.90505	4.03848	1.57344
CRYZL2P-SEC16B	4.43128	4.69543	1.83894	2.55333	0.0106697	0.228946	no	0	0	0	0.0315523	0.114252	0.0255785	0	0	0.0728371	0.304693	0.155073
SOX13	133.963	-1.6785	0.657401	-2.55324	0.0106726	0.228946	yes	7.43937	1.39927	7.89444	0.291905	3.01535	2.63746	3.49062	0.736752	3.01767	1.09979	1.26888
TGFB1	15.5378	-2.24138	0.877773	-2.55349	0.010665	0.228946	no	1.67569	0.385373	0.276302	0.390227	0.0707905	0.132205	0.0950454	0.256909	0.602913	0.289154	0.21228
SNHG28	30.9352	1.81928	0.712679	2.55273	0.0106882	0.229015	yes	0.304054	0	0.133571	0.131555	0.813294	1.61862	0.336707	2.16559	3.96897	3.82904	3.43381
SATB2	19.5167	-2.81643	1.10374	-2.55172	0.0107193	0.229348	no	0.546867	0.0401764	1.71148	0	0.429261	0.328004	0.118415	0.0468242	0.375866	0.295332	0.159967
ANGPTL4	7.74603	-3.04925	1.19512	-2.55142	0.0107286	0.229348	no	1.80853	0.254062	0.431346	0.0497515	0.080313	0.13802	0.165342	0.287444	0.043805	0	0.184831
SGSM1	371.258	1.35653	0.531879	2.55045	0.0107584	0.229719	yes	3.97634	0.340561	2.03503	3.60938	8.7779	5.4821	3.49051	1.56917	9.18923	5.96027	8.05737
PTGER1	13.4379	2.50198	0.981399	2.54941	0.0107906	0.229963	no	0.326768	0	0.164224	0.808906	0.304421	0.806121	0.827638	1.06093	0.328909	1.57427	1.21505
MYORG	537.178	1.28117	0.502589	2.54914	0.010799	0.229963	yes	4.28263	0.792373	3.67817	1.85322	10.1579	9.65637	5.89602	1.54252	7.19357	10.7368	13.3077
MYO10	253.022	-2.73666	1.07367	-2.54887	0.0108071	0.229963	no	10.4017	0.572966	15.1905	0.144237	3.52432	1.74673	0.706941	0.0142807	1.33723	1.94096	0.643114
CPXM1	190.632	-1.57538	0.618328	-2.54781	0.0108402	0.230401	yes	25.4587	5.01245	10.5548	1.54984	6.87889	5.63329	4.07231	0.168127	3.896	2.27147	1.769
C6orf136	288.233	0.593213	0.232906	2.54701	0.0108651	0.230664	yes	14.4434	6.12003	13.8274	9.52916	20.7715	17.079	14.0446	11.9892	26.0558	23.2789	25.2921
PPP2R2B	6965.05	0.9234	0.362843	2.5449	0.0109308	0.231794	yes	113.962	77.1926	88.0468	212.423	239.14	174.246	137.847	191.227	212.016	154.033	143.843
DGCR5	1268.92	0.639722	0.251475	2.54388	0.010963	0.232209	yes	23.2643	8.061	19.2074	14.2299	30.2756	36.4896	26.2397	12.2752	31.697	49.2701	45.2601
ENSG00000288985.2	3.21186	4.74418	1.86637	2.54193	0.0110243	0.232973	no	0	0	0	0.0311118	0	0.201692	0.724404	0.0558383	0.43049	0.330881	0.462876
ENSG00000281613.2	3.15229	4.50784	1.77328	2.5421	0.0110189	0.232973	no	0	0	0	0.130167	0.109433	1.51387	0	0.040456	0.642437	1.52788	1.87677
NFYC-AS1	18.3626	-1.46801	0.577685	-2.54118	0.0110478	0.233202	no	0.952199	1.09304	1.37688	0.127683	0.899127	0.652952	0.344231	0.314689	0.952424	1.08882	1.11669
TRIM3	1101.96	0.5504	0.216638	2.54064	0.011065	0.233301	yes	30.7436	10.5358	29.2461	22.7448	37.7832	30.7825	26.8545	16.6271	47.6444	38.3417	43.3716
TMEM106B	2009.99	0.585757	0.230608	2.54005	0.0110836	0.233425	yes	28.7136	18.6595	30.2673	22.9982	36.4432	37.5701	33.2385	25.7879	37.2805	50.0571	48.9042
TRPC7	22.3685	2.90606	1.1444	2.53937	0.0111053	0.233617	no	0	0	0.258658	0.0913663	0.4987	1.19071	0.406753	0.132268	0.900797	1.51556	1.5417
TMEM17	227.74	1.06533	0.419773	2.53786	0.0111532	0.234357	yes	5.47933	2.68806	6.00841	5.00767	6.77456	11.6552	16.0157	7.62919	11.5965	17.7365	19.7414
NXPE3	1740.88	0.667156	0.263235	2.53445	0.0112623	0.236112	yes	19.0233	6.94287	15.9901	12.2312	28.1599	22.7521	18.9527	11.977	26.988	34.0842	35.4463
WDR48	1975.23	-0.497323	0.196217	-2.53455	0.0112592	0.236112	yes	70.1088	21.8062	62.6178	19.2263	46.8942	41.899	32.1319	11.2116	45.2762	45.6286	43.8783
CLCN5	2334.75	0.389116	0.154027	2.52629	0.0115275	0.241398	yes	19.3458	8.88045	17.4402	12.6929	27.3132	22.5436	21.1537	11.8192	21.529	29.2365	26.955
NOTCH1	19.4503	-4.16911	1.65237	-2.5231	0.0116325	0.24332	no	2.00685	0	0.152948	0.0104411	0.23135	0.0124353	0	0	0	0.0210832	0.0249444
ENSG00000259006.1	4.31736	-4.3639	1.73039	-2.52191	0.0116719	0.24387	no	0.117791	0.612377	0	0	0	0.000998295	0	0.539481	1.11709	0.540417	0.604455
CASP7	30.0175	-1.817	0.720838	-2.52068	0.0117129	0.244449	no	0.735387	1.56426	2.74824	0.984293	0.502815	0.977899	1.24647	0.354192	1.04672	0.314484	0.564989
TBX2	1058.88	-1.21531	0.482574	-2.51839	0.0117891	0.245762	yes	47.3229	16.226	50.1223	5.57556	32.2635	23.2904	7.85588	4.86476	25.6081	24.022	12.097
FAM47E-STBD1	32.5607	1.98748	0.789443	2.51757	0.0118166	0.246057	yes	0.593565	0	1.44909	1.09104	1.94834	2.95937	3.12838	1.41351	1.51877	2.21824	1.92535
SLC7A14	336.81	1.19111	0.473578	2.51514	0.0118984	0.246847	yes	1.66092	0.227864	0.904983	0.714387	3.24768	3.18375	1.02073	1.33489	4.64866	6.11705	4.98995
TRIM16	1017.08	0.93193	0.370477	2.51549	0.0118867	0.246847	yes	24.2823	15.7671	23.8938	31.5674	38.7783	36.7089	47.2466	36.2158	47.2486	43.7719	47.3241
BUD13	178.47	-0.754133	0.299871	-2.51486	0.011908	0.246847	yes	10.6603	3.58299	9.82167	2.1067	7.56156	6.07306	3.46769	2.44203	8.89178	6.55648	7.22934
TMEM243	11.8055	-2.32809	0.925684	-2.51499	0.0119036	0.246847	yes	1.50497	1.77813	1.95315	0.61212	0.828583	0.247616	0	0.726642	0.364261	0.364671	0.481243
CCKAR	7.96867	4.60793	1.83349	2.51321	0.011964	0.247729	no	0	0	0	0	0	0.536927	0.160806	0.217125	0.468635	1.46796	1.61774
CBLN3	14.3911	2.51169	0.999938	2.51185	0.0120101	0.248406	no	0.0976556	0	0.199883	0.0813334	0.450339	0.541003	0.972311	0.0437947	0.967131	1.77432	0.81451
FKBP10	1589.48	-1.08297	0.431561	-2.50943	0.0120926	0.249833	yes	63.017	49.7952	86.5701	19.4556	55.5552	35.0781	28.8422	26.3218	48.5839	29.2495	29.6709
ENSG00000290507.1	11.8612	4.16633	1.6635	2.50455	0.0122608	0.252128	no	0	0	0.210541	0.238991	0	1.84477	2.12092	0.251695	0.0702397	3.38944	2.15177
SCN1A-AS1	8.05278	3.35973	1.34268	2.50226	0.0123402	0.252128	no	0	0.0115635	0.189819	0.103714	0.526997	1.58025	0	0.0181603	0.650568	0.836041	0.172836
KLK13	5.84776	3.10413	1.24006	2.50321	0.0123074	0.252128	no	0.0691976	0	0.497724	0.0987622	0.485564	1.6185	0.660702	0.199544	0.446524	1.29977	0.61624
SEMA5A	458.469	1.78768	0.714351	2.50252	0.0123313	0.252128	no	1.83451	0.377209	0.838414	0.425161	2.41778	4.15058	5.12945	0.994279	9.05174	4.11377	3.70567
SYN2	1350.84	1.00478	0.401026	2.50552	0.0122271	0.252128	yes	16.1021	3.99034	24.607	12.513	28.6858	35.9206	32.1793	10.5089	38.0232	45.2289	50.9093
CYB561	2203.19	0.802172	0.320285	2.50456	0.0122605	0.252128	yes	56.9527	30.4358	42.731	72.9471	84.5687	67.3801	61.7928	54.771	73.0882	79.78	88.313
LIMK2	1078.43	-0.727931	0.2909	-2.50234	0.0123376	0.252128	yes	68.4839	21.2849	61.087	16.3149	52.2552	31.5788	23.0242	6.50218	28.9967	40.3019	32.995
FBXO5	69.6684	-0.931654	0.372113	-2.50369	0.0122906	0.252128	yes	3.93174	1.77368	3.53576	0.606187	2.5695	2.0582	1.83034	1.28583	1.70809	3.39977	2.69231
AFAP1L1	14.8213	-2.03034	0.811008	-2.50348	0.0122978	0.252128	no	2.2235	0.277196	0.651202	0.179049	0.314131	0.332909	0	0.141317	0.151307	0.14678	0.194395
IL4R	4.89549	-2.43152	0.970682	-2.50496	0.0122464	0.252128	no	1.28617	0.020447	0.389803	0.0231425	0.157269	0.195392	0.828596	0.0415384	0.0721191	0.0828146	0.52335
ACOT9	659.411	0.584094	0.233587	2.50054	0.0124004	0.253078	yes	23.8612	8.23023	15.7119	18.8953	30.7125	21.5275	18.7466	18.0401	31.1936	29.4206	27.7028
SERPINB6	337.009	1.51382	0.605884	2.49854	0.0124708	0.254233	yes	9.1539	4.66235	3.84795	17.9977	9.15335	16.8711	22.8658	28.0909	22.4942	23.5854	27.7742
FERMT2	1068.79	-0.835633	0.334502	-2.49814	0.0124847	0.254235	yes	48.1326	20.1326	68.2214	9.65788	44.2257	25.5651	19.6042	7.42396	21.8105	28.3401	32.9055
TFAP2B	41.5169	-2.16023	0.865051	-2.49723	0.0125168	0.254608	no	3.39884	0.0812498	2.16528	1.35377	0.580055	0.385207	0.0446735	0.177741	0.0118354	0.0271772	0.237773
KCNJ6	436.563	1.61041	0.645587	2.49448	0.0126141	0.256305	yes	0.970397	0.328421	2.18275	1.14665	3.95166	3.7172	4.69712	1.00716	2.83212	3.32594	4.38535
AK5	241.107	2.6793	1.07474	2.49299	0.0126673	0.256541	yes	1.21433	0.0831318	3.02129	0.82361	1.09107	5.94063	4.1098	2.52712	2.86766	25.6705	31.3674
CBLN1	197.277	-0.707488	0.28375	-2.49335	0.0126545	0.256541	yes	13.0659	7.45056	14.2122	5.47589	9.42198	8.03412	6.69501	3.94462	7.36973	6.91428	6.07591
ZNF747-DT	35.3675	-0.916977	0.367717	-2.49371	0.0126417	0.256541	yes	4.1147	2.26869	3.6513	0.80104	2.97782	1.89328	2.40176	1.00634	2.74673	3.3813	2.83306
OTUB2	412.973	0.925804	0.371499	2.49208	0.0126999	0.256638	yes	4.87314	2.35476	4.10866	5.88258	8.95159	7.25378	6.4218	7.37531	10.9518	8.29946	9.98682
ENSG00000285942.1	3.044	-5.12497	2.05625	-2.49239	0.0126886	0.256638	no	0.149089	0.290605	0	0	0	0	0	0	0.0530821	0.0959876	0.161145
SZRD1	1031.39	-0.48284	0.193886	-2.49032	0.0127628	0.257626	yes	39.2616	21.4572	42.102	18.1371	36.6634	27.8415	24.9633	13.018	21.2218	27.1341	27.9221
NRP1	6134.7	-1.59627	0.641241	-2.48935	0.0127978	0.258052	yes	266.733	53.9587	416.676	17.6828	129.599	119.107	66.7316	8.46747	88.6266	86.0711	100.138
TRAF5	72.9179	1.31905	0.530193	2.48788	0.0128509	0.258557	no	0.927101	0.234427	0.696931	0.665658	1.08141	2.08773	1.47098	0.720952	1.98032	5.76773	3.36444
NFE2L1-DT	10.0298	-2.48686	0.999526	-2.48804	0.0128448	0.258557	no	0.507371	2.09705	0.201061	0.112905	0.371163	0	0.0885002	1.31679	0.601374	0.691839	0.426326
FAR2	1090.97	1.26443	0.508371	2.48722	0.0128745	0.25875	yes	14.491	9.60069	6.99599	27.4514	42.1592	24.1629	15.8083	29.6261	33.6625	28.3944	22.9749
AJAP1	125.733	-2.33407	0.939206	-2.48515	0.0129496	0.259977	no	5.09261	0.283685	1.77355	0.101852	0.845312	0.595991	0.0811174	0.106639	2.98553	0.899435	0.220398
HMGA2	35.2664	-2.80446	1.12921	-2.48355	0.0130079	0.260865	no	4.56959	0.741937	0.710006	0.399403	0.957761	0.0864694	0.403061	0.142909	0.049413	0.018912	0
DISP3	932.803	-1.00011	0.402969	-2.48186	0.0130698	0.261821	yes	26.1328	6.09406	33.6003	4.44778	17.9359	12.2215	7.28609	3.65164	14.4475	11.3163	8.55646
GRIA1	671.37	1.54974	0.625269	2.47851	0.0131931	0.263317	yes	4.3065	0.500532	8.29385	6.18819	15.1115	15.5418	9.99832	5.28013	27.7134	19.2881	14.1748
FBXL2	2227.24	0.896012	0.361545	2.47829	0.0132015	0.263317	yes	41.5382	30.7133	33.4	74.2491	76.5421	69.9475	73.7758	69.0891	92.9138	97.4283	125.694
ENSG00000277969.2	37.9824	-0.932602	0.376192	-2.47906	0.0131731	0.263317	yes	1.9625	1.31247	1.79951	0.441766	1.15123	1.20823	1.29111	0.348878	1.02618	1.14275	1.14728
ENSG00000268288.1	7.15873	-2.08105	0.839331	-2.47941	0.0131599	0.263317	yes	3.22977	1.32394	3.71298	0	0.696775	1.52559	0.562687	0.598235	3.04578	3.79861	1.5282
NUDT5	495.483	-0.674726	0.272336	-2.47755	0.0132287	0.263575	yes	21.7537	16.427	21.804	12.6324	19.1977	16.0296	13.0358	12.7535	16.3995	19.7483	18.5877
PAN2	362.19	-0.635035	0.256499	-2.47578	0.0132946	0.264602	yes	11.9967	5.80887	11.7439	3.54622	9.48755	8.98727	5.06995	4.76078	11.4354	13.6483	11.5538
NR6A1	1804.87	-1.48908	0.601572	-2.47531	0.013312	0.264663	yes	57.5394	12.7455	63.5882	3.96616	26.2829	22.603	10.881	1.7617	12.2817	15.7204	13.6891
RHOV	64.129	1.40894	0.569994	2.47185	0.0134417	0.266728	yes	1.74567	0.120015	1.81795	1.29259	2.94965	4.68606	2.40582	1.25276	5.82756	6.95498	7.30049
SESN1	460.174	-0.907898	0.36736	-2.47141	0.0134581	0.266728	yes	10.3217	10.9967	16.644	4.21436	11.0174	6.41488	8.6194	5.22469	8.67178	10.0889	8.36264
CDH13	43.0176	-1.35895	0.549873	-2.47138	0.0134591	0.266728	yes	6.03075	0.857362	2.44764	0.216373	0.69523	1.32087	0.618188	1.20806	3.79642	4.96509	1.38654
ZNF295-AS1	6.10781	-2.20133	0.890987	-2.47067	0.0134861	0.266889	no	0.350727	0.180813	0.603944	0.319797	0	0.163977	0.12938	0.0873859	0.756639	0.314368	0.603072
TTYH1	52.2824	-2.37739	0.962349	-2.4704	0.0134962	0.266889	no	12.9476	0.739115	2.67748	0.989157	0.974404	0.47375	1.04666	2.20493	3.44522	0.880401	1.59565
EIF4E1B	8.18437	2.60644	1.05528	2.46991	0.0135148	0.266972	no	0.346836	0.107526	0.22687	0.0417547	1.36613	0.915598	0.852041	0.3421	1.16901	1.26273	1.91377
DANCR	988.926	-1.08159	0.43811	-2.46875	0.0135584	0.267547	yes	104.036	137.031	100.679	52.0957	74.839	72.6836	57.9711	29.2683	49.8389	69.7441	81.4274
HS3ST3A1	135.966	-1.58111	0.64063	-2.46806	0.0135848	0.267781	yes	4.60624	2.95947	15.3744	0.767156	2.49884	7.24405	2.19381	0.0847367	0.378508	4.14162	6.85049
CYP26A1	6.3754	4.34252	1.76237	2.46403	0.0137385	0.268317	no	0	0	0.21575	0.278849	0.199615	1.8601	0.598569	0	0.107832	0.91082	0.409516
ENSG00000283662.1	23.8244	2.45025	0.994015	2.465	0.0137013	0.268317	no	0.158999	0	0.379793	0.208544	1.79425	1.58126	0.0989185	0.120314	1.40419	1.03497	1.39906
FNDC9	13.4702	2.36433	0.95928	2.4647	0.0137129	0.268317	no	0	0.165038	0.0403131	0.138256	0.428633	0.91269	0.918517	0.248148	0.758256	1.03804	1.22601
LINC01763	8.58493	1.79174	0.72719	2.46392	0.0137427	0.268317	no	0.296374	0.0777206	0.245343	0.509329	0.409396	0.561093	0.74203	0.300467	0.491477	0.790347	0.478365
ENSG00000225889.10	145.228	1.04712	0.424769	2.46516	0.0136954	0.268317	yes	3.39077	2.30675	5.4792	3.26095	7.37042	11.2499	8.93374	1.86195	10.2291	13.6342	17.2329
CGREF1	516.281	0.805407	0.32685	2.46415	0.0137338	0.268317	yes	16.7618	8.07865	14.855	18.4852	23.4457	27.5331	18.2488	18.4055	26.1002	30.894	30.8348
EEF1A2	12764.8	0.78597	0.318928	2.46441	0.0137239	0.268317	yes	561.501	199.639	387.268	325.191	793.011	758.765	742.402	187.29	1015.48	689.756	821.798
SNCB	1116.47	0.741181	0.300711	2.46477	0.0137103	0.268317	yes	64.8131	14.3893	44.006	46.8685	92.356	64.3167	50.1297	32.7964	134.169	113.818	96.3535
LMNB1	439.313	-1.25816	0.510401	-2.46504	0.0137	0.268317	yes	34.7199	6.7535	23.6585	2.18843	14.1899	13.3589	10.447	2.08463	13.0622	12.5482	10.6258
PLCXD2	3577.47	0.884112	0.358944	2.4631	0.0137743	0.26865	yes	26.2024	11.4575	17.335	18.6444	68.8214	34.197	21.5237	21.6317	50.2192	41.0248	38.6393
ANKRD66	7.43228	3.04917	1.23832	2.46234	0.0138034	0.268663	no	0.023619	0.0438311	0	0.0786845	0.538155	0.319826	0.209022	0	0.359949	0.572328	0.525269
HOTAIRM1	43.4071	2.09633	0.851493	2.46194	0.0138186	0.268663	yes	1.42371	0.955262	2.01372	2.07388	5.17234	17.3262	4.04934	1.35417	11.9563	35.5032	4.06927
IGFBP2	503.251	-1.51832	0.616633	-2.46227	0.0138062	0.268663	yes	87.2342	28.5745	55.3265	15.4493	7.05007	34.6905	16.5727	9.93068	7.28454	27.6484	9.94326
BCL11A	34.7717	-2.53445	1.03087	-2.45854	0.0139502	0.270936	yes	7.77096	1.74746	2.89364	0.237411	1.29496	1.0582	0	0	0.592676	1.77858	0.818397
UNCX	7.77641	-3.25619	1.32515	-2.45723	0.0140013	0.271643	no	0.206588	0.675544	1.31247	0	0.256282	0.0363488	0.130646	0	0	0	0
GHRH	11.4253	4.20976	1.71409	2.45598	0.01405	0.272302	no	0	0	0.217578	0	0.401421	1.13978	4.08689	0.766141	1.94477	13.9635	10.8305
ZNF740	561.581	-0.669029	0.272973	-2.4509	0.0142499	0.275887	yes	16.5424	6.2967	13.8421	3.70892	12.0289	9.11291	5.54929	4.21195	8.32417	12.8012	9.02742
HEYL	25.7638	-1.97425	0.805716	-2.45031	0.0142735	0.275987	no	2.72777	0.175737	0.464715	0.179831	0.385093	0.192222	0.188463	0.195367	0.282935	0.0764391	0.192833
OLFML2A	351.489	-2.90139	1.18423	-2.45002	0.014285	0.275987	no	36.5481	0.205496	1.64461	0.797177	3.44543	0.656257	1.24915	1.18897	1.2027	0.460669	0.998519
SERINC5	373.204	-0.700217	0.286067	-2.44774	0.0143756	0.277046	yes	8.29945	2.39782	5.25514	2.33937	5.7335	3.33338	2.72205	1.99764	6.40836	4.48859	4.50062
ENSG00000260669.2	30.0246	-1.17605	0.480496	-2.44757	0.0143824	0.277046	no	1.53497	0.960086	2.20501	0.45932	1.21565	0.670459	0.409195	0.188959	1.1967	1.51444	1.63382
IL1RAP	100.913	-1.25697	0.513569	-2.44751	0.0143848	0.277046	yes	4.51145	2.794	3.25412	1.26811	1.92775	0.992559	1.76648	1.15591	2.45099	1.29287	1.22961
PHC2	2499.88	-0.663848	0.271326	-2.44668	0.0144178	0.277103	yes	118.503	70.0707	110.392	52.3858	76.5131	76.8064	55.9955	36.2714	57.9903	64.1018	58.7671
EPHB1	1002.04	-1.77017	0.723393	-2.44704	0.0144036	0.277103	yes	45.1864	5.27208	65.6668	4.30954	22.0315	9.10576	6.71356	1.38298	17.4774	6.4135	5.86218
LNCDAT	3.29327	4.82658	1.97449	2.44447	0.0145063	0.277668	no	0	0	0	0	0.186168	0.190366	0.0855391	0	0.181297	0.326887	0.0782723
LINC01503	13.3788	1.9499	0.797574	2.44479	0.0144937	0.277668	yes	0.911571	0.234853	0.0717679	2.11342	1.34401	1.56201	1.44591	1.14689	2.66773	1.66587	2.197
STBD1	291.479	1.35338	0.553644	2.44449	0.0145057	0.277668	yes	1.97359	2.4107	3.49935	3.21585	4.26904	14.0406	9.36032	7.22715	11.8119	31.4284	19.713
PGF	369.481	-1.84611	0.755223	-2.44445	0.0145073	0.277668	yes	27.4961	27.8437	33.365	11.0644	13.6652	3.87484	5.83618	10.0262	8.90936	3.17248	5.78623
ASPHD2	613.583	0.559116	0.228797	2.44372	0.0145366	0.277942	yes	11.0909	5.70104	10.0515	8.79912	14.7562	16.1561	14.0113	7.49044	17.426	17.6257	15.0732
IRX5	120.24	1.10366	0.451921	2.44214	0.0146004	0.278751	yes	2.41813	1.07987	3.87675	3.59052	4.99971	7.1018	4.25449	0.783742	5.72477	3.67883	3.62675
CAMTA1-DT	5.03706	-2.61453	1.07068	-2.44193	0.0146092	0.278751	yes	1.93471	3.00857	3.89761	0.431927	1.43094	0	0	1.93454	1.93292	3.11472	1.24338
IGF1	7.70706	3.35642	1.37567	2.43985	0.0146935	0.280062	no	0	0.222501	0	0.638753	0.163467	0.617842	0.0671985	0	0.133054	1.83705	0.126313
DYNC1I1	4420.35	0.391752	0.160588	2.43949	0.0147082	0.280062	yes	122.132	46.7066	101.841	78.9432	139.917	133.509	106.666	58.6318	133.921	131.49	151.301
ENSG00000285966.1	6.68462	2.79732	1.14806	2.43656	0.0148278	0.281186	no	0.0209295	0	0.0489388	0.139445	0.113519	0.077275	0.185184	0.0500573	0.367959	0.563375	0.465284
SEZ6	259.134	1.27623	0.523775	2.4366	0.0148262	0.281186	yes	2.97771	0.552529	3.8331	1.6625	5.85856	7.87804	4.45258	1.40517	10.3541	12.5633	9.42357
EMSY-DT	67.9334	-0.867571	0.356041	-2.43672	0.0148212	0.281186	yes	12.1066	7.43474	17.8634	3.92503	9.27338	10.5711	4.11119	3.28388	9.37476	14.7954	13.704
C1QL4	237.578	-1.56623	0.642808	-2.43655	0.0148281	0.281186	yes	7.89796	18.1799	15.0335	1.80718	10.9026	8.80995	4.6178	0.570303	4.12465	5.41941	5.52814
ENSG00000287514.2	4.8941	2.93631	1.20534	2.43608	0.0148473	0.281261	no	0	0	0.0614822	0.140198	0.142048	0.155353	0	0.0518322	0.246091	0.282583	0.178305
HSD11B2	103.958	1.64468	0.675498	2.43477	0.0149011	0.281991	yes	2.89421	0.163351	1.31377	1.46407	3.60235	6.48181	11.4691	3.45059	6.75182	19.916	28.1716
DOCK9-DT	3.90972	4.87285	2.00305	2.43271	0.0149863	0.282349	no	0	0	0	0.648471	0.636584	0	0.432574	0.407309	2.17791	0	0.364079
CCDC198	29.6819	3.94563	1.62112	2.4339	0.0149371	0.282349	no	0.482061	0	0.0895545	0	0.0757015	6.31642	3.63605	0.0229047	1.32486	16.2715	15.3713
ENSG00000256802.3	29.4222	2.35228	0.967036	2.43247	0.0149964	0.282349	no	1.73119	0	0.163107	0.51338	1.92252	2.10622	5.49644	0.460621	4.37114	1.67614	4.09848
PLAAT5	10.5098	2.33221	0.958471	2.43326	0.0149637	0.282349	no	0.0462738	0.042936	0.15736	0.560684	0.0644283	0.626573	0.102374	0.503321	0.352589	0.261997	0.847261
TMEM262	4.13957	-4.4066	1.81133	-2.4328	0.0149825	0.282349	no	0.0332274	0.128926	0.454031	0	0	0	0	0	0.237923	0.22821	0.202001
RDM1	15.1764	2.46729	1.01448	2.43207	0.0150128	0.282369	yes	0.511801	0.0541489	0.353601	1.42169	1.74084	0.230307	1.82214	3.1916	3.20604	2.62554	2.20748
GABBR1	10578.5	0.421396	0.17335	2.4309	0.0150616	0.282998	yes	183.174	89.785	153.31	129.369	254.291	213.213	181.299	88.6157	228.73	211.124	242.644
ENSG00000270249.2	3.24834	4.69899	1.93366	2.4301	0.0150945	0.28304	no	0	0	0.139244	1.50462	0.131354	0.299271	0	0.0535387	0.194638	0	0.264219
NID1	65.7599	-2.87268	1.18205	-2.43025	0.0150885	0.28304	no	7.7057	0.00651507	0.630154	0.227284	0.560698	0.0965193	0.303627	0.134931	0.0740258	0.0991576	0.145207
GPC4	9.4894	-3.08034	1.26789	-2.4295	0.0151199	0.283229	no	0.739041	0.0071416	0.472002	0.0461563	0.0500704	0.0284003	0	0.0897508	0.0811494	0.0155287	0.0142434
RAB26	44.4453	2.27672	0.937412	2.42873	0.0151519	0.28328	yes	0.839079	0.605351	0.162505	2.49997	1.6985	1.02917	1.83598	3.92072	3.16658	2.06185	1.36165
TGIF2	28.8393	-3.19305	1.31472	-2.4287	0.0151533	0.28328	no	1.67162	1.77935	0.924242	0.0929367	1.70022	0.245373	0	0.901701	0.469004	0.548828	0
GUCY2D	18.1134	1.39336	0.574019	2.42738	0.0152084	0.284023	yes	1.30086	0.461018	1.1068	1.88639	1.49314	4.45215	1.66293	1.55834	3.01518	7.96612	7.77632
LINC01504	21.152	-1.42306	0.586779	-2.4252	0.0152999	0.285443	no	4.2038	0.49028	3.17137	1.00863	2.55579	1.09071	0.241171	0.162631	1.43461	1.02747	2.35124
CKMT1A	1090.05	0.876643	0.361594	2.42438	0.0153345	0.285801	yes	44.6966	20.4793	27.679	51.4023	65.7077	59.6947	48.0489	39.9016	82.0463	59.3817	67.9706
SMAD6	5.04727	-4.00789	1.65394	-2.42323	0.015383	0.286416	no	0.0943335	0.262698	0.291214	0	0.102533	0	0	0	0.0772284	0.0147783	0
DPP10	76.2273	-1.78669	0.737665	-2.42209	0.0154315	0.287028	yes	3.47953	1.30343	2.83601	0.355601	1.22356	1.06409	0.085814	1.40622	1.92479	3.10407	0.489416
RAB6C-AS1	225.723	0.63302	0.261492	2.4208	0.0154866	0.287763	yes	7.51615	2.69714	7.70284	7.02217	9.99313	10.3975	6.70761	4.02917	9.41003	14.6093	12.8734
APOBEC3G	5.93562	2.8134	1.16323	2.41862	0.0155797	0.288127	no	0.0413268	0	0.115529	0.302955	0.360833	0.323346	0.85746	0.356061	0.889014	0.547531	0.768171
CCDC74B	62.0651	1.33409	0.551408	2.41942	0.0155454	0.288127	yes	2.08568	1.31068	1.66671	2.71707	2.29153	8.64314	10.8319	2.48492	5.4328	6.29361	8.39753
PLB1	61.4415	0.901924	0.372925	2.41851	0.0155841	0.288127	yes	1.40023	0.326992	0.904856	1.78394	2.72631	3.97111	1.20864	0.960986	2.32784	4.71363	4.72601
CTNNAL1	15.0951	-1.90447	0.787388	-2.41871	0.0155755	0.288127	no	2.50497	0.335564	0.432603	0.230005	0.20763	0.17668	0	0.61675	0.429849	1.0228	0.397146
COL2A1	66.6732	-2.62355	1.08439	-2.41938	0.0155468	0.288127	no	11.9447	0.296016	1.62662	0.384174	1.11289	0.171819	0.69064	0.334899	0.0363354	0.546796	0.548177
ENSG00000275155.1	3.3847	-2.72046	1.12504	-2.41809	0.0156021	0.288171	no	1.77598	0.550403	2.28205	0.0987621	0.486354	0.184115	0	0	0.875614	0.20145	0.743926
ENSG00000262133.1	3.10389	4.08057	1.68817	2.41716	0.0156423	0.288524	no	0	0	0	0.430177	0.353385	0.401302	0.719964	0.0964938	0.381722	3.07367	2.23135
CC2D2B	21.4486	1.8244	0.754846	2.41692	0.0156525	0.288524	yes	0.53956	0	0.520819	0.255513	1.21765	1.66569	3.02678	1.09805	1.64569	1.87689	3.25859
SNX16	271.189	0.700966	0.290123	2.4161	0.0156878	0.288757	yes	7.97355	2.38711	3.69892	5.62202	12.2889	11.8109	5.80432	7.49975	11.4874	14.203	17.1038
RBPJ	2038.04	-0.473643	0.196053	-2.4159	0.0156964	0.288757	yes	45.2069	21.2579	45.2996	14.8931	43.8022	31.4912	23.7265	13.1511	34.6586	37.9471	31.5554
ITPKB	10.1689	-2.54375	1.0535	-2.41457	0.0157537	0.289523	no	0.533255	0.063642	0.15292	0.0250113	0.0912564	0.0115022	0.0413526	0.168347	0.0328667	0.0377351	0.0692157
TRPM8	1242.66	1.46566	0.607436	2.41287	0.0158276	0.289831	yes	6.66923	8.37441	15.2314	10.0965	18.0924	30.5317	31.8469	6.49514	27.644	38.1298	53.3547
BACH1	1036.69	-0.486436	0.201612	-2.41274	0.0158332	0.289831	yes	28.0644	10.9655	29.0072	9.12556	24.0272	15.8948	13.8409	3.50005	8.97672	10.7942	14.5179
MYC	1067.65	-1.074	0.445015	-2.41339	0.0158048	0.289831	yes	87.916	24.7914	82.4433	17.4598	38.9712	46.0372	20.476	4.35595	16.495	37.8138	22.5899
DLK1	18.9821	-2.36052	0.978042	-2.41351	0.0157995	0.289831	no	1.64805	1.62648	0.842268	0.354125	0.512858	0.311808	0.22408	0.0906857	3.2652	0.477404	0.125353
ZNF697	1374.21	-0.481043	0.199478	-2.41151	0.0158867	0.290522	yes	33.3896	10.634	25.0228	8.62668	21.3031	19.5237	15.4726	6.35111	14.1977	16.9183	13.7173
ENSG00000283103.5	387.661	-0.461749	0.191863	-2.40666	0.0160991	0.294115	yes	32.3149	21.6182	47.4597	16.7581	28.1533	31.0611	30.4325	8.37261	25.4449	35.2076	36.126
TNFAIP8	233.564	1.79854	0.747476	2.40616	0.0161214	0.294232	yes	3.71096	3.02542	2.55173	12.7109	12.923	6.83509	4.18964	15.7457	11.1242	6.76507	5.13088
FAT1	113.669	-2.25229	0.936543	-2.4049	0.016177	0.294955	no	2.69451	0.304726	6.3479	0.0677871	1.13858	0.781052	0.724364	0.214695	1.32411	1.7252	1.74798
CAV1	72.5819	-1.6996	0.706904	-2.40429	0.016204	0.295155	yes	4.65169	5.56476	3.9419	2.69749	2.50691	0.787675	3.14244	0.64781	0.416619	0.246124	1.10805
AEBP1	43.1967	-2.6989	1.12328	-2.4027	0.0162744	0.296145	no	6.82843	0.0874455	0.81194	0.113023	1.01622	0.201307	0.124988	0.0845788	0.579483	0.157609	0.505826
C11orf96	292.113	0.925903	0.38551	2.40176	0.0163163	0.296324	yes	8.97209	7.00901	12.6502	18.0867	16.7187	18.7728	17.9547	9.26045	26.0344	33.9716	41.6808
GREB1L	4105.8	-1.52516	0.635006	-2.4018	0.0163144	0.296324	yes	127.764	18.143	114.388	9.92198	67.7712	38.6791	19.0103	6.20186	23.7669	37.6187	25.3618
OR4D1	37.8019	1.36667	0.570021	2.39758	0.0165036	0.299432	no	0.279155	0.0791288	0.380351	0.550154	0.516955	0.472015	0.668487	0.514378	0.817419	0.422327	0.573882
PHYHIP	97.825	1.27937	0.533759	2.3969	0.0165346	0.299642	yes	1.13658	0.382347	1.22999	1.94819	2.40084	2.6161	2.02107	3.55859	6.8967	3.5363	2.3458
DSE	111.274	-0.926697	0.38667	-2.39661	0.0165476	0.299642	yes	3.30964	1.72299	6.11244	1.07741	2.24987	2.19114	1.12772	0.707677	2.94101	3.05618	3.47617
ENSG00000271853.5	14.3032	-1.86194	0.777242	-2.39558	0.0165942	0.300191	yes	5.3396	5.73133	1.64839	0.736078	0.774732	2.21703	0.719093	0.975772	2.2651	0.893747	2.10578
DBF4	118.98	-0.705825	0.294802	-2.39424	0.016655	0.300996	yes	11.06	5.54111	9.72116	4.32408	5.81499	5.55531	2.14992	0.807687	4.84326	7.32202	5.45002
ENSG00000269954.2	4.64325	4.34175	1.81411	2.39332	0.0166968	0.301456	no	0	0	0	0.0940783	0.287033	0.673162	0	0	2.97822	0.927235	0.262065
CHST14	30.8993	-1.11997	0.468335	-2.39139	0.0167845	0.302449	yes	2.39925	1.18741	1.156	0.489004	0.980356	0.662228	1.26007	0.438843	0.667673	0.950352	0.802617
CDK2	26.1552	-2.0741	0.867284	-2.39149	0.0167803	0.302449	no	2.42315	2.1102	0.815835	0.564107	0.701221	0.706394	0.308311	1.48106	0.983626	1.72585	0.638867
SUV39H2	187.947	-0.771811	0.322853	-2.39059	0.0168212	0.302813	yes	9.67679	6.26066	8.95979	3.41824	7.30251	8.01821	4.40991	3.78217	5.26702	5.47964	7.04531
RAB13	45.9893	-2.93609	1.22884	-2.38931	0.0168799	0.303576	yes	9.6536	8.55637	5.30263	2.28958	0.761647	0.0745878	0.283499	0.945071	0.650484	0	0.593404
NPTX1	3074.62	-1.13513	0.475461	-2.38743	0.0169667	0.30484	yes	125.413	19.3009	97.9124	15.9454	63.3772	43.0377	18.5153	4.56868	29.6391	29.8826	22.019
HMOX1	277.321	1.17978	0.494329	2.38663	0.0170037	0.305208	yes	7.44501	2.88026	5.61252	12.3439	12.4867	8.16358	11.3809	18.0006	20.276	28.502	15.7577
TMEM65	2862.39	0.722471	0.302824	2.38578	0.0170431	0.305617	yes	26.8658	12.3214	25.2029	24.8775	40.5412	57.3841	30.2607	24.9565	34.8109	78.9845	50.1722
TMEM144	9.48106	2.3933	1.0036	2.38471	0.0170926	0.30565	no	0	0.485941	0.0460089	0.187391	0.430705	0.643726	0.18419	1.34306	1.6797	0.415707	0.532999
EPHA2	28.2735	-2.00503	0.840799	-2.38467	0.0170946	0.30565	no	1.67698	0.327534	1.98682	0.520345	0.731203	0.123138	0	0.237469	0.306373	0.277025	0.14522
MGAM2	5.78868	-4.1044	1.72076	-2.38522	0.017069	0.30565	no	0.538447	0	0.145631	0.0539752	0	0.0174719	0	0	0	0.00955324	0.0175211
RHBDL1	63.4211	2.60066	1.09135	2.38299	0.0171729	0.306754	yes	0.982228	0	0.35104	3.15284	1.48414	0.332587	1.59354	7.87793	7.05924	2.94702	4.16032
ENSG00000259436.1	309.227	1.80183	0.756533	2.38169	0.0172333	0.307536	yes	5.16185	0.492825	6.67671	2.14444	27.363	17.7811	8.04136	2.11499	35.6941	25.1545	20.9674
RGS17	970.999	0.778863	0.327077	2.38128	0.0172524	0.307579	yes	5.89762	1.98774	6.16497	3.46174	10.5492	9.60808	8.13533	4.35546	8.82011	17.2261	19.9161
MAPT-AS1	75.7071	0.893804	0.375675	2.37919	0.0173506	0.308733	yes	2.53613	0.347937	1.57484	5.39603	3.55746	3.5451	5.06247	3.5781	3.57317	2.75529	5.17491
SRF	888.991	-0.669552	0.281404	-2.37933	0.0173443	0.308733	yes	29.2279	7.56858	28.3986	6.90602	20.5381	14.4298	10.3871	3.97675	14.3672	16.625	14.8292
CACNA1G	8.81885	-2.09722	0.881734	-2.37851	0.0173826	0.309006	no	0.152054	0.117897	0.24808	0.107983	0.0423395	0.0160093	0	0.0969	0.242209	0.312349	0.121786
XYLB	103.891	0.956857	0.402443	2.37762	0.0174246	0.309454	yes	2.97084	0.564685	1.64696	1.64207	4.95937	4.77239	2.06221	3.36104	5.16275	7.24899	7.15994
SDC1	322.528	1.07218	0.45117	2.37644	0.0174807	0.310152	yes	5.73091	1.94423	3.0733	3.52497	6.6532	10.0631	4.44376	4.00812	20.8165	15.3317	8.67897
ARL9	6.9727	2.44735	1.03056	2.37478	0.0175596	0.311104	no	0.23413	0	0.0557513	0.397813	0.241179	0.732434	0.21072	0.142158	0.426072	0.743666	1.32116
CRABP1	1012.94	1.49332	0.629161	2.37351	0.01762	0.311104	yes	56.0776	51.4681	29.4786	133.432	97.6471	106.969	223.98	119.549	256.328	164.475	100.409
HOMEZ	532.31	-0.610546	0.257151	-2.37427	0.0175837	0.311104	yes	21.3695	11.7032	20.4008	8.2129	15.2086	11.9654	14.2847	4.62692	11.556	10.22	13.726
BATF2	28.4883	-1.21915	0.513615	-2.37366	0.0176128	0.311104	yes	2.29075	1.63024	2.06007	0.627484	0.624874	1.76453	0.424725	0.662447	0.875404	1.72727	0.607034
TMC6	39.4464	-1.8227	0.76804	-2.37319	0.0176354	0.311104	yes	2.05725	2.92694	1.01677	1.09993	2.88301	0.757841	0	0.765871	1.81931	1.99937	1.19495
SLC24A4	24.6262	-1.98392	0.835889	-2.37342	0.017624	0.311104	no	1.40202	0.250684	0.791389	0.0276015	0.270087	0.588109	0.0766699	0.01283	0.122278	0.354364	0.481466
GSTK1	591.101	0.697263	0.294002	2.37163	0.0177099	0.31212	yes	28.7953	13.2302	28.024	29.6039	44.8842	33.5609	40.4959	44.6896	48.2133	58.9388	64.677
IGSF21	356.876	1.19318	0.503292	2.37075	0.0177519	0.312562	yes	6.61679	5.99731	4.377	8.53174	23.6489	17.6519	15.6903	5.77095	27.6843	40.4595	14.0953
NT5C2	2288	-0.491071	0.207181	-2.37025	0.0177759	0.312686	yes	75.4051	45.818	75.7235	33.8643	62.3673	54.4412	42.7981	19.8367	47.2529	59.0355	52.4709
BTN2A2	123.817	0.932003	0.393351	2.36939	0.0178174	0.313118	yes	1.19074	1.34648	2.27086	1.50182	4.10717	2.1361	5.43762	3.99197	8.72967	5.97211	8.55158
KCNIP1	423.069	1.56461	0.660489	2.36887	0.0178425	0.313261	yes	5.23445	2.58014	4.67475	4.46675	8.42231	24.8973	10.675	3.29468	23.5929	75.898	50.235
ENSG00000248636.7	32.9506	1.60994	0.680321	2.36644	0.0179602	0.315028	yes	0.905466	1.90716	2.55234	3.67629	3.05855	7.56128	9.46325	3.85146	5.03761	15.8307	22.0098
LGI1	136.581	1.26503	0.534864	2.36513	0.0180235	0.31554	yes	2.17526	1.86119	3.30133	5.25918	5.06628	6.42538	4.23017	8.80419	9.43938	15.1125	4.0692
PPP2R1B	196.901	-1.19947	0.507073	-2.36548	0.0180065	0.31554	yes	5.53525	5.4987	4.89206	3.57438	4.26082	1.68982	1.13327	2.28222	2.38026	1.97783	2.5609
EDA2R	194.511	-1.80793	0.76467	-2.36433	0.0180626	0.315925	yes	1.03469	4.83236	15.8477	0.711552	3.9713	2.29687	2.40059	0.669305	1.56803	5.79349	4.26785
KIFAP3	6666.06	0.318369	0.13473	2.36302	0.0181269	0.316749	yes	176.661	75.6366	165.025	114.404	219.031	195.986	160.36	75.3264	184.83	186.46	207.574
AP3M2	1151.24	0.604045	0.255696	2.36236	0.0181592	0.317014	yes	20.0821	8.78732	19.5024	14.4242	27.2944	33.4688	19.4758	17.0404	30.5064	51.6314	32.6719
PRKAA2	616.461	0.47542	0.201284	2.36194	0.0181798	0.317072	yes	4.4863	1.48135	4.00885	2.94867	6.54408	4.85337	3.45823	2.23922	6.01466	6.25488	7.39953
ENSG00000243176.8	89.2513	-0.734906	0.311242	-2.36121	0.0182155	0.317072	yes	3.39648	1.62653	3.06377	1.8796	2.02654	2.42219	1.86878	1.58274	2.67654	2.51787	2.25272
EPB41L2	67.5143	-2.11854	0.897347	-2.36089	0.0182312	0.317072	no	8.4146	0.828622	8.90875	0.645265	3.49155	3.46099	0.346956	0.135807	2.49487	2.5734	1.22955
UHRF1	11.513	-2.65183	1.12303	-2.36133	0.0182096	0.317072	no	1.53337	0.0417761	0.741157	0.044995	0.226238	0.109996	0	0.0270696	0.0174602	0.213291	0.128742
COL14A1	3.25953	-5.13572	2.17598	-2.36019	0.0182658	0.317375	no	0.252147	0	0.0532596	0	0	0	0	0.00838142	0.0107702	0.0942269	0
TUBA8	38.7105	1.69009	0.716206	2.35979	0.0182855	0.317418	yes	0.0612266	0.35387	0.331248	0.837385	0.240803	1.26335	0.564995	2.21607	4.27281	4.27466	2.48768
ERF	1365.5	-0.517324	0.219435	-2.35753	0.0183971	0.319055	yes	67.2989	28.9594	58.1808	23.3661	49.9618	39.1726	44.5913	14.7174	37.3547	45.8707	53.7433
ALDOC	1087.36	1.39053	0.590356	2.35541	0.0185021	0.320142	yes	26.2865	13.208	12.359	51.3448	32.2405	30.1873	47.5876	72.1622	58.7729	103.821	61.8675
SH3BGRL2	3620.59	0.778952	0.330734	2.35522	0.0185117	0.320142	yes	46.9176	12.7934	39.5088	25.281	75.4137	62.3393	56.4422	21.5759	73.3033	92.5479	132.599
IMPA2	30.44	-1.35843	0.576628	-2.35582	0.0184816	0.320142	yes	4.4194	4.47074	4.75817	1.54767	3.02332	1.5605	4.66374	0.21247	0.490757	0.366597	0.270004
LINC02302	13.442	2.64612	1.12397	2.35426	0.0185599	0.320674	no	0.0766021	0.0506728	0.0448701	0.63094	0.702035	0.047209	0.0906022	0.820029	1.2791	0.309769	0.958839
TANGO2	360.115	0.639777	0.271994	2.35218	0.018664	0.322172	yes	17.7726	4.15419	12.1498	10.2622	17.4487	22.2625	16.9321	18.1007	21.092	21.5186	26.2588
BTN3A2	92.0213	1.30808	0.556759	2.34946	0.0188008	0.32423	yes	2.54637	0.222138	4.3988	2.65661	7.21695	2.83105	3.06834	0.78679	7.05002	3.52462	5.77041
GFI1B	20.5673	1.6499	0.702466	2.34872	0.0188379	0.324492	no	0.156195	0.133472	0.333893	0.172852	1.14528	1.31972	1.41806	0.239335	0.887865	1.59941	2.1688
TCN2	483.67	0.952364	0.405586	2.34812	0.0188687	0.324492	yes	13.6721	6.91198	14.4798	20.8295	20.6919	21.3118	23.039	18.809	35.1075	26.8533	20.889
SLC41A2	913.271	0.73602	0.313449	2.34813	0.0188679	0.324492	yes	13.3023	7.03508	16.9413	10.993	26.487	22.9692	21.1153	5.97008	17.0141	30.6922	35.571
GAS1	22.312	-1.35845	0.578835	-2.34686	0.0189324	0.325285	no	0.469424	0.476181	1.5802	0.15012	0.305482	0.531411	0.415279	0.246994	0.308058	0.353736	0.463674
SUSD4	1080.45	1.25264	0.533937	2.34605	0.0189734	0.325383	yes	24.5655	15.0935	12.9889	37.8437	54.1339	34.1045	28.7869	42.1424	51.8754	37.9928	27.9687
FAM149A	385.067	0.668588	0.284952	2.34632	0.0189599	0.325383	yes	12.4143	6.57638	13.824	8.62253	14.2321	19.0995	17.9559	7.75133	17.2158	39.3384	30.719
BMF	82.0989	-1.25753	0.536175	-2.34536	0.0190086	0.325418	no	3.3882	0.978718	2.72707	0.759067	2.20277	0.946824	0.50376	0.936511	2.35103	1.826	0.390448
ACTN2	15.4024	-1.77145	0.755312	-2.34532	0.0190106	0.325418	no	0.26872	0.782918	1.09204	0.0107413	1.50461	0.252931	0.0713015	0.151284	0.337599	0.259472	0.420047
POU3F2	304.146	-1.03811	0.442755	-2.34467	0.0190439	0.325686	yes	11.8139	2.97479	7.6453	1.63344	4.5783	6.5787	1.65971	1.00301	4.38335	4.14929	2.43451
ITGB8	20.0534	-2.15054	0.918122	-2.34232	0.0191642	0.32744	no	0.903513	0.00771087	0.599228	0.120409	0.12335	0.166706	0	0.162085	0.105969	0.311345	0.297948
ENSG00000288048.1	16.264	1.53789	0.656922	2.34106	0.0192292	0.328111	no	0.350915	0.0723641	0.273777	0.175369	0.571353	1.18852	0.776698	0.174866	0.823095	1.10282	1.37401
ENSG00000284391.1	4.86018	-2.39099	1.02141	-2.34087	0.019239	0.328111	no	1.01893	0.394065	0.398091	0	0.230647	0.261743	0	0.0253908	0.199361	0.114499	0.0525913
ENSG00000272202.1	3.93502	3.83251	1.63787	2.33993	0.0192874	0.328633	no	0.0596896	0	0	0.0795763	0.129879	0.368546	0.79447	0.107112	0.491136	0.0806119	1.18587
PDE7A-DT	14.1392	-1.41448	0.604944	-2.3382	0.019377	0.329855	no	2.37907	0.596016	2.26109	0.151027	1.10902	0.559443	1.00503	0.271052	0.532542	1.45309	0.843671
RWDD3-DT	5.65997	1.98898	0.851036	2.33713	0.0194322	0.330491	no	0.305904	0	0.331515	0.661194	0.715622	1.32218	0.833664	0.39256	0.994059	0.918278	0.701496
ACVR1C	12.613	2.11734	0.907229	2.33386	0.0196032	0.331886	no	0.0532098	0.0987956	0.0414144	0.144632	0.578612	0.405703	0	0.374447	0.375094	0.245489	0.0660113
SNTA1	236.829	1.36795	0.585931	2.33466	0.019561	0.331886	yes	2.82631	1.06278	4.27958	6.18506	4.57113	7.06324	6.50019	13.0067	10.4627	7.83623	11.5094
FAM131C	286.063	1.00942	0.432514	2.33384	0.0196041	0.331886	yes	10.7151	1.80603	12.3777	10.0951	19.5878	16.4842	12.4376	6.20899	26.2746	13.4457	13.4917
PBXIP1	33.8739	-1.48687	0.636995	-2.33419	0.0195856	0.331886	no	3.11096	0.197509	2.00763	0.599192	0.518394	0.600933	0.498507	0.323304	0.818618	0.272103	0.834902
ENSG00000289975.1	3.47753	-3.32474	1.42408	-2.33465	0.0195616	0.331886	no	0.482395	0.213314	0.729213	0	0.150054	0	0	0	0.567423	0.838308	0.68544
KCNK12	159.281	1.38876	0.595396	2.3325	0.0196743	0.332621	no	0.355448	0.230209	0.73895	1.48725	0.385092	1.41087	1.08313	0.23692	1.43212	3.22924	1.00979
SMIM45	52.5065	1.31792	0.565067	2.33233	0.0196835	0.332621	yes	0.818795	1.97684	1.54731	2.44121	1.2643	2.76325	2.86442	2.78349	4.30038	2.96382	6.60913
ENSG00000287252.3	6.43527	3.24653	1.39271	2.33109	0.0197489	0.333116	no	0.16732	0	0	0.630481	0.398693	0.31895	0	0.756269	0.562532	0.279051	0.51293
CCNJL	808.575	-0.834385	0.357919	-2.33121	0.0197423	0.333116	yes	34.4828	15.7004	46.7459	10.5253	26.3561	19.7463	14.6967	3.54561	13.8307	15.411	23.717
ARMCX2	3038.8	0.419179	0.179905	2.33001	0.0198058	0.333772	yes	109.433	51.1079	101.493	72.9948	160.095	130.331	110.964	58.8816	97.0291	131.635	157.178
ABHD8	705.66	0.894638	0.384557	2.32641	0.0199967	0.336238	yes	18.9468	9.00324	14.4637	22.6369	30.8381	27.1864	23.0861	23.9835	37.9406	27.4304	29.2352
TOX-DT	23.0343	-1.4948	0.642588	-2.32622	0.0200068	0.336238	yes	2.84156	2.26417	2.66088	0.387446	2.01827	1.38175	0.824086	0.46356	0.820618	1.18835	0.240725
PDGFRA	4.32416	-3.0661	1.31778	-2.32671	0.0199809	0.336238	no	0.0609804	0.414303	0.595633	0	0.131766	0.0145943	0	0	0.263108	0.274675	0.0489773
AKT2	853.79	-0.767047	0.329865	-2.32534	0.020054	0.336724	yes	40.3004	11.8759	33.8899	10.2653	33.572	19.3282	9.78186	6.40415	19.865	26.453	32.5501
MTA2	917.447	-0.509645	0.219211	-2.32491	0.020077	0.336804	yes	39.1056	14.9777	31.2724	11.5318	31.0162	23.9358	14.7682	7.80803	24.2283	20.1096	22.2812
ENSG00000263508.6	6.68046	2.16798	0.93303	2.32359	0.0201475	0.336953	no	0	0.173512	1.00563	1.49084	0.991765	1.40097	2.50751	0.668197	1.43778	1.53316	2.85006
MTARC2	32.4636	1.88558	0.81147	2.32366	0.0201437	0.336953	yes	0.106568	1.04622	0.191385	0.362809	1.66179	1.12127	2.29558	1.61223	3.37699	2.90881	4.75424
QRFPR	875.84	1.64895	0.709719	2.32338	0.0201587	0.336953	yes	17.2201	1.35743	33.1593	32.9247	25.7551	76.6407	40.1695	15.2868	13.2295	27.2842	34.7714
PTPRZ1	138.358	-1.91149	0.822719	-2.32338	0.0201588	0.336953	no	8.59741	0.596672	1.82784	1.13127	1.06159	0.921369	3.09789	0.93501	0.514501	1.26956	0.889016
CADM2	2140.88	1.46607	0.631163	2.32282	0.0201891	0.337154	yes	12.4743	3.25612	12.2505	7.10754	39.7843	26.8956	28.3665	6.07383	30.1394	26.3116	27.8334
CHD5	1091.67	2.70565	1.16515	2.32215	0.0202248	0.337445	yes	2.85958	0.0567772	0.713684	1.45871	8.36102	18.1003	4.65266	0.116326	24.224	31.3539	31.1965
ENSG00000286710.1	7.33702	-1.88828	0.813375	-2.32154	0.0202575	0.337686	no	0.551439	0.32581	0.296007	0.0701762	0.343457	0.146662	0	0	0.0618472	0.0710514	0
ZNF232-AS1	144.245	-0.839401	0.361758	-2.32034	0.0203227	0.338253	yes	42.6181	21.5012	45.3812	8.63995	24.9104	31.9301	15.0756	7.48778	34.7831	46.5578	56.783
CTNNA2-AS1	66.0873	-1.41707	0.610744	-2.32024	0.0203282	0.338253	yes	3.38181	3.99769	4.83199	1.37269	1.96604	1.59187	1.91259	1.90696	1.09138	1.50568	1.60146
ENSG00000259185.1	6.29665	4.11635	1.77442	2.31983	0.0203499	0.338309	no	0	0	0.442059	1.76128	0	2.15072	4.40153	1.25396	1.73696	3.63585	0
GBA	569.895	0.484059	0.208696	2.31945	0.0203708	0.338353	yes	19.4109	7.04415	18.4671	11.4845	23.8502	24.4648	22.7642	9.69631	22.9385	25.3771	24.4802
PLPPR1	1663.61	-1.3388	0.577453	-2.31845	0.0204247	0.338943	yes	96.9629	62.7369	115.709	36.6324	53.6986	32.8361	23.713	19.2026	16.4216	13.4371	11.398
KHDRBS1	4874.68	-0.526998	0.227347	-2.31804	0.0204472	0.339012	yes	199.68	93.2204	217.289	68.1205	174.816	135.282	104.621	46.1518	175.185	127.055	137.19
ENSG00000287023.2	6.28223	2.63444	1.13702	2.31697	0.0205054	0.339369	no	0	0	0.622111	0.388914	0.670725	1.99668	1.41465	0.0697989	0.550345	0.837921	0.188943
TMEM229B	1721.11	0.81557	0.351956	2.31725	0.0204902	0.339369	yes	22.2268	9.76398	14.1251	19.3858	31.5078	29.2282	27.9465	27.957	38.115	37.9059	40.5463
TGFB2-OT1	13.1908	4.98798	2.15395	2.31574	0.0205725	0.339565	no	0	0	0	0	0.221107	1.03193	0	0	1.26484	7.1862	1.29829
RIOX2	530.568	0.590517	0.254997	2.31578	0.0205705	0.339565	yes	10.2634	4.72909	8.42766	5.51757	14.4819	13.2869	13.8889	7.67651	18.0679	22.482	25.2182
NR2F1	403.111	-1.63881	0.707608	-2.31599	0.0205588	0.339565	yes	28.437	3.74651	26.1018	3.13592	11.6148	7.10139	6.37179	0.78422	6.69762	4.65028	12.5047
TIGD1	326.007	-0.758743	0.327791	-2.31472	0.0206285	0.340186	yes	4.39312	3.30307	4.37764	2.04121	3.17404	2.61196	2.28218	1.78131	3.09247	3.3798	3.52755
DGAT2	426.217	1.42242	0.614808	2.31361	0.0206892	0.340883	yes	7.14062	2.69937	4.33221	14.116	10.2327	9.91912	13.4594	21.3178	14.3118	14.6514	13.2297
C1QTNF2	70.8277	1.56503	0.676742	2.31259	0.0207452	0.341501	yes	1.62901	0.393636	0.357287	1.52635	0.662888	2.72642	3.7172	1.08061	2.23821	4.93501	5.00149
CHD1L	371.683	-0.52714	0.227989	-2.31213	0.0207705	0.341613	yes	11.5448	7.46013	17.1156	5.2234	12.281	8.43936	7.90182	3.71459	8.53606	10.3973	11.5992
ABLIM1	10260.5	0.606969	0.262623	2.31118	0.0208231	0.341869	yes	131.895	43.2823	102.133	73.2412	210.51	154.861	115.748	38.8477	152.641	163.528	175.996
HMGCR	21280.1	-0.732778	0.317056	-2.31119	0.0208222	0.341869	yes	667.901	369.812	648.04	287.731	378.684	357.889	365.896	162.287	200.113	206.761	295.375
ASH1L-AS1	55.9692	-0.963889	0.4172	-2.31038	0.0208672	0.341916	yes	3.67352	3.37604	8.494	1.78079	3.31651	3.22929	2.96242	2.0308	2.90528	4.21658	3.45369
SAPCD2	65.4642	-1.55924	0.674784	-2.31072	0.0208483	0.341916	no	3.24737	0.811951	1.90409	0.354594	1.0917	0.769368	0.391926	0.0729657	1.78587	2.86064	1.15825
LAMP5	13.8277	-4.51318	1.95366	-2.31012	0.0208815	0.341916	no	3.37756	0.193891	0.0815513	0.0928133	0	0	0	1.36235	0.0817072	0	0.129263
PRKAR1B	5174.56	0.572505	0.247887	2.30954	0.0209134	0.342043	yes	183.626	54.3624	115.027	100.347	206.084	205.303	155.058	79.3513	289.559	222.389	242.392
GRIK2	72.866	-1.25746	0.544519	-2.30931	0.0209263	0.342043	yes	4.01522	1.82275	1.77022	0.929553	1.85974	1.01598	1.66293	0.246307	1.73111	1.32527	1.07816
DAAM2	35.8034	-1.34334	0.582135	-2.3076	0.0210213	0.343292	no	1.50319	0.184994	0.987045	0.464741	0.820371	0.323258	0.0997016	0.429662	0.280755	0.277259	0.434756
LINC02055	17.5126	3.35849	1.45597	2.3067	0.0210716	0.343725	no	0.629561	0.0395529	0	0.807247	1.82676	2.07696	0	2.12021	6.91288	2.35783	0
ENSG00000249240.2	11.5162	3.15312	1.36717	2.30631	0.0210932	0.343725	no	0.139841	0.00612265	0.454055	2.50479	3.09469	1.78284	0	0.705325	0.54973	0	2.08062
PACRG	54.8762	1.64708	0.714219	2.30613	0.0211036	0.343725	yes	1.00327	0.826063	1.46422	4.05865	1.27171	2.82629	3.14836	4.30008	4.44066	5.7933	2.01929
IER2	1259.27	-0.844865	0.366421	-2.30572	0.0211262	0.34379	yes	75.0792	39.1828	63.2866	36.0723	41.8298	25.5078	18.6375	11.0951	32.7846	23.5179	23.3532
SLC9A3R2	460.626	0.645379	0.279945	2.30538	0.0211454	0.343799	yes	26.9877	6.61275	17.4295	17.6862	38.5447	29.873	17.734	13.7605	51.003	34.3803	32.5546
IL34	3.44391	3.88832	1.68943	2.30155	0.0213605	0.345163	no	0	0	0	0.0531052	0.268154	0.178526	0.176515	0.382401	0.424772	0.10743	0.148015
KCNH3	155.652	1.31533	0.571117	2.30308	0.0212743	0.345163	yes	1.09519	0.472366	1.12672	1.33211	2.29615	3.09275	4.4357	0.861574	3.88308	6.09438	12.2045
KIFC2	911.279	1.26709	0.550632	2.30116	0.0213827	0.345163	yes	14.7675	2.84844	12.3598	7.82575	27.6093	35.5156	18.4649	3.65418	41.0538	56.9674	59.8544
CPAMD8	132.819	1.16177	0.504585	2.30243	0.0213108	0.345163	yes	5.18771	0.428856	4.17192	4.48984	5.11955	6.41605	10.2428	4.01228	7.54731	8.27514	6.76292
PGAP4	3824.54	0.857591	0.372721	2.3009	0.0213975	0.345163	yes	56.6064	19.512	29.7569	53.1272	64.3419	60.6354	62.6186	56.038	85.4526	83.3578	80.1882
ZNF396	41.9766	0.841199	0.365249	2.30309	0.021274	0.345163	yes	1.16686	0.48853	0.768358	1.11258	1.19534	0.989674	1.04626	1.15819	2.00171	1.40544	1.60139
MIR4453HG	323.153	-0.786871	0.341917	-2.30135	0.0213719	0.345163	yes	10.4563	8.92513	8.52614	4.16146	8.01852	6.90803	5.50857	2.75372	7.158	8.96427	8.25002
TNFRSF10B	1665.62	-0.945275	0.410701	-2.30161	0.021357	0.345163	yes	28.0459	34.5619	82.6774	13.375	38.5056	32.3475	29.9041	14.5429	23.6078	36.2786	30.2325
CDC6	21.5308	-1.49416	0.649139	-2.30175	0.0213492	0.345163	no	2.06638	0.415677	0.674175	0.539322	1.36629	0.551796	0.141659	0.0765298	0.562954	1.98188	0.791508
IFI30	4.69551	4.80533	2.08975	2.29948	0.0214779	0.346158	no	0	0	0.0416574	2.87496	0.397645	0	0.652624	0.483508	0.536437	0	0.530813
SLC27A6	5.89628	4.41534	1.92315	2.2959	0.0216819	0.347997	no	0	0	0.0243193	0	0	0.307206	0.470645	0.0274703	0.155862	0.64391	0.359668
C10orf82	223.007	1.49877	0.652664	2.2964	0.0216533	0.347997	yes	6.4828	3.65344	1.37918	11.5262	21.8596	9.79894	5.62232	8.25941	16.6538	14.9425	9.03587
TP53I3	673.231	1.39366	0.607462	2.29423	0.0217772	0.347997	yes	23.7361	16.4819	7.16469	53.5666	32.0242	25.9427	52.4137	31.9733	44.7333	47.0406	56.7684
GORAB	77.1833	-0.788866	0.343905	-2.29385	0.0217993	0.347997	yes	4.60581	1.69818	5.02969	1.09862	3.66658	2.10546	3.31658	1.45286	2.48152	2.75216	4.31297
ZNF124	104.346	-0.821715	0.357773	-2.29675	0.0216331	0.347997	yes	5.8868	3.55206	6.7486	1.5148	4.59584	3.83305	6.29673	1.84382	4.09701	4.96345	3.10405
ENSG00000270638.1	29.4724	-0.940586	0.409568	-2.29653	0.0216454	0.347997	yes	1.63045	1.12894	2.00117	0.427747	1.30721	0.909173	1.0318	0.626829	2.46026	1.8839	1.68224
CDC14A	35.0635	-1.04189	0.454104	-2.29438	0.0217688	0.347997	no	1.40498	0.898988	1.41636	0.109186	0.889934	1.04071	0.422729	0.306445	0.463975	0.799996	1.06456
LIPG	538.506	-1.12626	0.490671	-2.29535	0.0217133	0.347997	yes	41.1834	17.7072	23.411	13.9774	14.9352	10.0834	9.9944	6.74226	6.31735	6.01997	4.23877
ADGRL2	939.627	-1.55135	0.676205	-2.29421	0.0217787	0.347997	yes	34.8905	6.55792	29.0292	2.74887	18.3864	11.4741	5.98275	1.2672	5.27092	17.8082	10.9635
DPP10-AS1	4.06049	-2.98167	1.29978	-2.29398	0.0217914	0.347997	no	1.34942	0.700102	0.363776	0.205577	0	0.170504	0	0.307436	0.307208	1.11439	0
LINC02078	3.27274	-3.79751	1.65494	-2.29465	0.0217532	0.347997	no	0.109099	0	0.350466	0	0.0295706	0	0	0.0326141	0.0479295	0.0733781	0.0168305
DPH3	3659.44	0.934809	0.407617	2.29335	0.0218279	0.348153	yes	41.3208	34.8618	57.8177	73.0838	64.5686	91.4716	96.8001	55.9966	68.2395	92.9349	99.2057
MELTF-AS1	30.513	1.31944	0.575472	2.2928	0.0218596	0.348358	yes	4.92343	1.32819	1.94483	5.89404	3.09119	4.54	6.74314	3.01865	6.84439	3.93925	5.45497
SNX18	400.18	-0.764822	0.333635	-2.29239	0.0218832	0.348434	yes	10.5247	4.52368	10.0484	2.31635	5.36752	6.07758	4.37796	2.2221	4.51231	7.88559	8.4855
FAM153A	3.50356	3.86437	1.68613	2.29186	0.0219138	0.348544	no	0	0	0.0134558	0.0591605	1.1317	0	0.0951484	0.998451	0.0543864	0.0413312	0.169338
MIR100HG	101.023	1.21716	0.531136	2.29162	0.0219279	0.348544	yes	1.52853	0.582095	1.2374	2.03167	5.3799	1.80045	1.47709	3.17512	4.33798	2.673	2.73341
INSYN2B	8.29221	3.96989	1.73312	2.29061	0.0219861	0.348879	no	0.00995082	0	0	0.0265156	0.129426	0.0611749	0	0.187434	0.567874	0.867864	0
TRIM59	15.7817	-1.68269	0.734609	-2.2906	0.0219867	0.348879	no	1.53856	0.27481	0.861474	0.0709414	0.478344	0.0374251	0.20181	0.045476	0.273352	0.220838	0.0934668
DIO3	205.543	1.82723	0.798962	2.28701	0.0221953	0.351584	yes	1.02681	1.65161	5.04698	2.30672	5.82759	12.6825	17.7921	1.05259	20.5753	5.4925	10.1209
AK7	27.2376	1.4407	0.629918	2.28712	0.0221891	0.351584	yes	0.920881	0.0953681	1.18382	1.38739	1.34029	1.69963	1.69649	1.04876	2.60532	2.89434	1.91552
C16orf87	429.232	0.562512	0.246071	2.28598	0.0222556	0.352237	yes	5.73319	3.39171	5.07138	6.02512	7.47321	6.53756	4.88036	4.3806	7.29678	6.35181	8.78718
IL11	16.2442	-1.49233	0.653231	-2.28453	0.0223403	0.353275	no	1.19827	0.8123	0.983589	0.139417	0.785539	0.943348	0.309502	2.18713	0.958524	1.30978	0.849914
ADAMTS7	307.709	-1.6466	0.722005	-2.2806	0.0225724	0.35664	yes	11.5689	2.68179	12.6192	1.33357	6.32071	2.195	1.31391	0.577921	5.19549	0.583851	1.17299
ACSF2	6.27347	-2.97769	1.30664	-2.27889	0.0226738	0.357936	no	0.806868	0.366319	0.460172	0.640206	0.254222	0	0	0.5078	0.751293	0	0.0348601
NT5C1A	53.4534	2.03316	0.892344	2.27845	0.0227001	0.358045	no	0.0616818	0.0228862	0.0791895	0.0903944	0.507953	0.272935	0.0545161	0.0442517	2.477	0.961734	0.608216
CMTM4	799.493	0.361858	0.159044	2.27521	0.0228933	0.360784	yes	6.39622	2.64618	8.10593	4.52181	9.2984	7.89071	7.14072	4.03512	9.68929	11.7244	10.7227
HK2-DT	9.85082	-2.28204	1.00356	-2.27395	0.022969	0.361669	no	1.70413	0.248151	2.82237	0.100219	0.490413	0.0618422	0.666646	0.0299778	0.647607	0.27053	0.0621535
RCOR2	703.807	-1.14456	0.50344	-2.27348	0.0229971	0.361803	yes	49.5306	11.6824	29.5444	3.85925	31.6598	13.2676	8.49444	5.06102	24.9997	12.8743	16.2009
RAB3C	9391.73	0.883817	0.388906	2.27257	0.023052	0.36205	yes	80.7728	34.7733	70.5551	65.154	145.235	122.384	98.7363	56.5601	145.132	244.119	242.102
SORBS3	149.618	-1.31673	0.579395	-2.27259	0.023051	0.36205	yes	19.6543	8.20553	18.1859	1.14923	8.72805	4.74614	14.9381	1.47734	10.6849	7.16766	8.63413
CLIC5	6.08799	2.42987	1.06957	2.27181	0.0230978	0.36246	no	0.0498361	0	0.0116381	0.117317	0.0959088	0.108897	0.126053	0.0170492	0.189241	0.0536069	0.182318
BTG3-AS1	4.68324	-3.23793	1.42584	-2.27089	0.0231535	0.363026	no	0.157851	0.557118	0.0654058	0	0.096614	0	0.115015	0.0155882	0.211774	0.174964	0.13829
RUNX1	543.179	2.59474	1.14344	2.26924	0.023254	0.364293	no	1.55056	0.0680565	1.42165	0.777961	1.06566	11.483	7.84467	0.500795	3.46827	22.0748	31.1266
ANKRD55	83.5464	1.70968	0.753645	2.26854	0.023296	0.364519	yes	0.538314	0.41191	3.24433	0.84777	2.01825	7.32077	4.65857	6.39888	4.72264	10.3356	16.8077
MEF2C	462.712	1.18512	0.522534	2.26803	0.0233276	0.364519	yes	8.21232	2.46977	4.01649	5.50559	15.1209	18.8332	10.2828	2.37288	15.994	34.4087	17.6117
MIER3	708.911	-0.724016	0.319187	-2.26831	0.0233102	0.364519	yes	14.0109	11.6121	17.4306	5.95522	11.7053	16.0075	9.95501	4.64504	5.16073	8.69815	9.03827
TMEM120B	810.465	-0.892021	0.393437	-2.26725	0.0233749	0.364949	yes	19.2058	5.89358	16.4796	4.62023	13.7442	8.07694	4.73538	5.93704	8.48914	10.4377	7.32094
KLC3	13.0252	3.03093	1.33719	2.26664	0.0234121	0.365221	no	0	0	0.144857	0.430334	0.610047	0.263602	0	1.43941	1.30109	0.507085	0.372921
ELF1	42.2793	-0.866412	0.382532	-2.26494	0.0235162	0.366535	yes	1.93646	1.57892	1.945	1.13075	1.79916	1.35735	0.755556	0.806923	1.33397	1.4191	1.8089
ENSG00000267598.1	4.69144	6.31861	2.7912	2.26376	0.0235886	0.366798	no	0	0	0	0.339475	0	0	5.17742	0	0.387968	0	0
RAMP1	8.59732	2.06364	0.912013	2.26273	0.0236522	0.366798	yes	0.567221	0.117108	0	0.721296	0.412505	1.74311	0.840957	1.13267	1.78268	2.68956	1.17945
TRAF3IP2	40.9879	0.997966	0.440915	2.2634	0.0236113	0.366798	yes	1.54588	0.557006	0.796241	1.8258	1.63588	2.5941	2.85401	2.61398	4.70742	7.15586	6.16136
PERP	1346.76	0.97754	0.431964	2.26301	0.0236351	0.366798	yes	11.3757	8.44952	15.5247	17.9919	13.9758	34.6061	27.0982	12.5487	19.3595	40.2151	38.5386
SINHCAF	1081.39	-1.12574	0.49739	-2.2633	0.023617	0.366798	yes	40.5018	38.6657	42.9327	16.735	29.4155	18.8165	21.11	17.4435	25.9435	18.2566	13.7189
LIN28B-AS1	22.5368	-1.15247	0.509027	-2.26407	0.0235698	0.366798	yes	2.24093	1.67259	2.6972	1.09559	1.52118	1.17272	0.472552	0.526807	2.10802	0.988918	0.795663
FUS	6375.03	-0.532616	0.235467	-2.26195	0.0237002	0.366927	yes	415.63	259.914	407.222	178.603	302.645	295.719	254.155	96.4264	295.611	263.519	297.616
PANK1	823.302	-0.845119	0.373608	-2.26205	0.0236946	0.366927	yes	37.136	33.7214	32.8156	19.0056	21.6213	16.5712	18.3293	9.41276	13.1871	19.1841	16.678
ENSG00000256861.1	32.6772	8.68029	3.84138	2.25968	0.0238411	0.368799	no	0	4.01376e-06	2.90651e-09	1.50249	0	0	3.54019	1.16799	0	0	0.400124
ENSG00000288587.1	6.68441	3.84742	1.70324	2.25889	0.0238903	0.368941	no	0	0	0	0	0.548414	1.33307	0	2.49636	0.913208	4.50686	6.39114
ENSG00000289239.2	2.97961	-2.64613	1.17137	-2.25901	0.0238829	0.368941	no	0.864357	0.750284	2.87854	0.115414	0.189755	0.215503	0.773027	0.207074	0.204957	0	0.218005
ALPL	48.8118	-2.34248	1.03728	-2.25828	0.023928	0.369063	yes	8.40414	2.29102	2.93337	1.21062	2.57038	0.461368	1.49698	0	1.19009	0.304082	0.400008
SIX3	10.6358	-2.47412	1.09565	-2.25812	0.0239381	0.369063	no	0.744281	0.1365	1.47076	0	0.335157	0.135805	0.0976325	0	0.284527	0.178216	0.109033
UBTD2	1890.65	-0.438703	0.194315	-2.25769	0.0239652	0.369173	yes	65.3352	34.1255	67.3249	24.9855	58.3138	50.2541	36.7092	17.9954	47.7431	44.0027	39.3474
LINC01876	32.0332	0.802066	0.355371	2.25699	0.024009	0.369538	yes	1.9977	1.92331	2.54603	1.84014	3.0604	2.35196	2.72131	0.910544	3.81449	2.87066	3.36108
ZNF385A	204.976	-1.41397	0.626964	-2.25527	0.0241162	0.370879	yes	22.5881	2.23897	23.9513	1.50734	12.5401	6.79472	2.37096	1.02605	5.93409	4.90616	4.0247
MIRLET7IHG	136.374	-0.947121	0.42002	-2.25494	0.0241371	0.370893	no	1.6556	0.701136	2.87971	0.313262	1.1448	1.2115	0.967944	0.200267	0.784396	1.31618	0.88932
PELI2	2652.84	-0.526475	0.233526	-2.25446	0.0241671	0.371044	yes	58.0734	19.9846	70.745	18.515	44.8322	40.9888	28.653	10.626	28.929	26.1869	32.363
SNCA	5675	0.936585	0.415718	2.25293	0.0242634	0.371904	yes	183.991	88.7967	104.971	265.423	224.237	209.923	210.361	190.397	204.546	204.429	255.062
PABIR3	47.6328	-0.822286	0.364955	-2.25312	0.0242516	0.371904	yes	2.7762	1.09918	4.66014	2.0939	2.56737	2.68357	1.5061	1.15781	4.09389	2.70697	3.79551
CDC42SE1	1850.47	-0.505219	0.224348	-2.25194	0.0243261	0.372556	yes	73.0063	45.171	75.0858	33.3095	70.336	46.5421	46.5288	27.6902	53.538	54.4839	61.9077
FAM88F	16.7846	1.44079	0.640084	2.25095	0.0243889	0.373209	no	0.337442	0.129335	0.380468	0.197733	0.676141	0.584943	1.23322	0.438043	0.510069	0.889919	1.6884
BAIAP2L1	68.7877	1.60145	0.711575	2.25057	0.0244128	0.373265	no	0.40034	0.118853	0.463838	0.426742	1.7706	1.1438	0.283273	1.02483	7.21769	3.00362	0.902
TMEM25	760.744	0.556215	0.247555	2.24683	0.0246509	0.376595	yes	29.8864	19.5755	23.734	20.102	41.1482	46.7023	29.8889	34.8961	49.0688	55.0396	59.2923
GPSM2	21.6302	-1.65415	0.736751	-2.2452	0.0247555	0.377879	no	1.85981	0.42438	0.551097	0.110519	0.573518	0.154382	0.374678	0.409516	0.11721	0.278488	0.159561
EIF4E3	1609.12	0.851018	0.379134	2.24463	0.0247916	0.378118	yes	16.8353	10.4675	13.1653	22.6384	23.9579	29.2916	31.15	21.9628	24.7496	29.7695	39.5126
OVCH1	3.30397	3.75792	1.67488	2.2437	0.024852	0.378621	no	0	0	0.0186343	0.0459185	0.185327	0.0211994	0.076208	0	0.10095	0.922104	0.360946
FBXL7	26.7326	-2.11667	0.943503	-2.24341	0.0248702	0.378621	no	1.85854	0.445713	1.21558	0.00976316	0.918671	0.221936	0.159525	0.0861598	0.397147	0.202664	0.0904195
FITM1	2.92225	-2.68948	1.19896	-2.24317	0.0248861	0.378621	no	0.139459	0.426971	0.464653	0	0.0378602	0.0429608	0.1544	0.0625486	0.127019	0.140946	0.0431431
ENSG00000233393.2	3.56168	4.93333	2.20175	2.24064	0.0250492	0.379539	no	0	0	0	0	0.0282914	1.87163	0.11529	0	0.0305443	2.33357	0.896091
ENSG00000284672.1	5.31547	3.19571	1.42544	2.24191	0.0249672	0.379539	no	0	0.0350482	0	0.238081	0.0409716	0.32538	0	0.01708	0.154939	0.252755	0.211887
TMEM249	7.98008	2.4633	1.09903	2.24134	0.0250043	0.379539	no	0.241494	0	0	0.494966	0.568134	0.354158	0	0.888364	0.696873	1.14156	0.40904
PDE6B	29.7153	1.10088	0.491308	2.24071	0.0250446	0.379539	yes	1.17077	0.202789	0.913408	1.13518	2.18795	1.70651	1.87766	0.940897	5.71606	6.73098	3.18712
DPY19L2P2	520.33	0.497721	0.222099	2.24099	0.025027	0.379539	yes	13.7613	6.19669	9.57323	9.13071	20.4793	16.8583	10.4186	6.21286	12.764	19.3355	16.707
ENSG00000259522.3	41.3388	-2.1704	0.969125	-2.23954	0.0251206	0.380309	no	0.845381	0.454931	1.53507	0	0.760558	0.216005	0	0.401961	0.90065	1.11288	1.45364
SPTB	192.604	2.83836	1.2676	2.23916	0.0251452	0.38037	no	0.468716	0	0.246254	0.0879744	2.74242	2.16758	0.437776	0.054281	9.83075	4.70803	1.24724
LRRC63	6.4224	2.65712	1.18843	2.23583	0.025363	0.382333	no	0.0371249	0	0.220626	0.249582	0.135977	0.289849	0.55454	0.391885	0.182826	0.226602	0.175614
NMB	78.2979	1.72015	0.769414	2.23566	0.025374	0.382333	yes	4.12176	2.81258	1.06904	12.8886	4.50142	6.14805	8.31202	15.5265	11.8535	14.744	11.6048
GPR61	511.695	0.778336	0.34819	2.23538	0.0253925	0.382333	yes	7.7568	5.8775	6.44039	10.2248	14.8446	10.4728	9.48918	9.01048	12.2028	14.3674	15.3457
PTPRR	3544.42	0.760628	0.340157	2.23611	0.0253445	0.382333	yes	56.9546	23.9856	56.6493	34.5966	84.6099	95.8095	99.7993	35.8689	85.3093	119.589	177.123
TTC13	1392.58	0.662429	0.296382	2.23505	0.0254141	0.382333	yes	24.0926	13.8306	26.541	24.1164	31.1216	39.6362	36.6984	19.9258	30.8117	42.3605	48.0983
MAP3K7	933.405	-0.477573	0.213683	-2.23496	0.0254199	0.382333	yes	29.2548	15.1828	26.3456	11.6376	27.9973	17.2085	13.863	7.18642	19.8408	21.3976	19.6374
ENSG00000284773.1	21.1759	-1.27307	0.569362	-2.23595	0.0253548	0.382333	no	0.765103	0.288561	0.7634	0.0497309	0.404791	0.275543	0.412712	0.133892	0.940329	0.835094	0.737287
LSM8	918.175	-0.375911	0.168274	-2.23393	0.0254877	0.383042	yes	7.9711	4.21996	10.9215	3.22607	7.7075	5.42058	4.24872	4.55116	6.84	7.88658	6.92632
ENSG00000260693.1	17.7475	1.85257	0.829623	2.23302	0.0255474	0.383102	yes	0.959666	0	0.992916	0.918256	4.01739	2.97783	0	1.42809	8.01289	5.21214	7.46776
TMEM39B	250.428	-0.413461	0.185166	-2.23292	0.025554	0.383102	yes	17.3004	6.52655	17.3054	7.57688	11.3131	10.9272	8.92554	4.28797	12.3516	12.6011	11.9928
ENSG00000288840.1	98.3232	-0.874811	0.391755	-2.23305	0.0255453	0.383102	yes	5.33934	4.756	5.3469	2.10044	4.01591	3.56619	2.9907	0.80784	2.86751	3.20664	4.57549
CFAP65	15.6614	1.68718	0.755738	2.23249	0.0255823	0.383216	no	0.200944	0.133858	0.273176	1.05505	0.318415	0.562554	2.71941	1.31312	0.365283	0.586424	0.345421
SRSF10	1529.75	-0.565269	0.253256	-2.23201	0.0256144	0.383385	yes	67.6044	35.5385	51.3512	25.1089	55.2557	32.7619	28.2184	17.4544	33.2511	42.7867	41.8113
DPY19L2	146.324	0.7743	0.347646	2.22726	0.0259296	0.387789	yes	7.42973	5.41922	6.03995	9.41594	12.4531	8.60792	9.82664	13.8978	16.7219	22.8384	18.1543
LIN7A	1622.82	0.638917	0.287597	2.22157	0.0263123	0.393139	yes	16.9337	8.83537	19.4491	16.4657	26.5721	21.6591	31.9145	8.92181	17.5608	19.0912	25.5998
MEX3B	1059.29	-0.485356	0.218531	-2.221	0.0263511	0.393139	yes	39.2597	13.8341	34.6514	13.7539	28.5277	24.9019	14.0611	6.98412	16.5885	23.8162	21.7063
ENSG00000288856.2	139.47	-1.08153	0.486897	-2.22127	0.0263324	0.393139	yes	13.5941	16.2202	13.5845	7.87271	7.96478	10.3321	4.64005	3.3851	6.86982	7.81009	7.02868
RASGRP3	9.49415	3.51924	1.58632	2.21849	0.0265215	0.394322	no	0.177361	0	0.200313	0.118427	0.389502	0.975934	1.58673	0	0.220571	1.42753	0.196177
SLFN11	35.8083	3.45545	1.55765	2.21838	0.0265292	0.394322	no	0.113708	0	0.0729226	0.00777358	0.109242	1.39081	0.275447	0.0742613	0.38287	6.1927	1.36123
ENSG00000267765.1	16.0169	1.56731	0.706255	2.21918	0.0264745	0.394322	no	1.697	0.0995072	1.0141	0.96446	3.48214	2.68357	2.35716	0.64996	3.19199	6.83288	4.35608
S100A10	6387.12	0.699828	0.315485	2.21826	0.0265372	0.394322	yes	802.587	436.272	625.122	875.884	1002.28	1155.81	1008.57	659.573	1308.82	1213	1300.6
ENSG00000286207.1	4.96997	-3.04503	1.37232	-2.21889	0.0264944	0.394322	no	0.211148	0.038398	0.261142	0	0.0269225	0.0458125	0	0	0.0145445	0.233926	0.122544
PLXDC1	146.936	1.86963	0.843528	2.21644	0.0266613	0.395848	yes	1.19874	0	1.6606	3.30308	4.09709	4.02388	2.91287	3.62574	7.67034	20.9779	13.2109
SETD7	2023.66	-0.808052	0.364761	-2.21529	0.0267402	0.396465	yes	42.2686	17.6808	49.6675	10.301	37.1421	24.3513	21.4499	9.09801	25.66	37.5186	43.4711
COL12A1	57.4836	-2.64441	1.19375	-2.21521	0.0267458	0.396465	no	3.61326	0.123329	0.57846	0.284148	0.820155	0.0623988	0.144556	0.108881	0.0678366	0.0719597	0.140263
ACOT4	34.0026	1.99634	0.901616	2.21418	0.0268165	0.396876	yes	0.232008	0.525409	0.405879	2.05497	0.12564	2.36978	2.37652	2.11855	2.04629	2.79572	2.42859
PLOD2	46.5783	-0.976347	0.440922	-2.21433	0.0268062	0.396876	no	1.56582	0.454929	1.75111	0.668814	0.677517	1.85615	3.44468	0.439558	1.24973	3.94149	1.44582
B4GAT1	5523.46	0.819608	0.370322	2.21323	0.0268817	0.397522	yes	132.035	81.2454	116.363	159.643	198.354	230.78	204.936	189.215	277.928	242.8	271.332
ENSG00000272277.1	32.4655	-1.65063	0.745966	-2.21274	0.0269154	0.397701	yes	5.59862	7.10257	4.04435	2.89046	1.77252	1.66075	1.20453	1.13464	3.48724	1.95662	0.788155
ZBBX	40.7917	0.859071	0.388437	2.21161	0.0269937	0.397903	no	0.966576	0.701287	1.70655	0.441077	1.74322	2.72606	0.968359	0.653126	1.83615	3.08795	3.54669
ISL2	2556.9	-0.651707	0.29467	-2.21165	0.0269908	0.397903	yes	135.797	83.8758	147.504	51.3144	107.378	89.6841	82.9006	55.3291	174.147	108.994	108.254
ENSG00000289535.2	11.8099	-2.6277	1.18784	-2.21217	0.0269548	0.397903	yes	4.00917	4.77911	29.0008	1.67856	1.67779	2.52953	3.01666	2.7062	0	0	5.15741
FEN1	549.868	-0.647538	0.292951	-2.2104	0.0270776	0.398608	yes	28.8789	18.5307	26.2065	11.8077	19.4704	19.8439	14.7095	10.67	23.0507	21.8785	18.4148
TRAM2	141.78	-1.07747	0.487478	-2.2103	0.0270846	0.398608	no	3.72069	0.930268	1.42912	0.895471	1.1186	1.00332	0.424376	0.942383	1.26484	1.22627	1.44024
HK1	10125	-0.31369	0.141955	-2.20979	0.02712	0.398811	yes	304.314	128.463	290.002	124.002	251.837	222.6	173.315	68.3814	213.633	200.793	193.674
FIRRE	155.235	-1.49155	0.675073	-2.20947	0.027142	0.398817	yes	7.50369	4.2206	24.4744	1.16287	6.67443	6.65298	3.42868	1.06038	1.04963	6.8869	5.7432
UTS2	763.191	2.43208	1.10134	2.20829	0.0272239	0.399703	yes	62.2355	11.1613	4.61801	266.573	84.3815	48.9904	36.4604	265.754	219.548	54.4457	41.1354
ARAF	164.556	-0.6696	0.303393	-2.20704	0.0273116	0.400671	yes	9.0885	7.33603	9.17169	5.57631	6.6351	5.1093	6.7083	3.68662	5.26454	7.55343	6.32702
FADS6	8.75901	2.87851	1.30469	2.20628	0.0273643	0.401126	no	0.0564822	0	0.150874	0	0.229918	0.475841	0.790752	0.230412	0.56301	1.91918	1.0048
ZNF648	8.90729	2.57116	1.16576	2.20557	0.0274142	0.401538	no	0.0479843	0	0.0706492	0.0400963	0.502983	0.137736	0.14147	0.0286896	0.356058	0.301248	0.671193
ATP10D	95.9093	-0.711582	0.322678	-2.20524	0.0274375	0.401562	yes	3.29411	1.56949	3.23975	1.1397	4.68366	1.71175	1.61166	0.354165	1.82121	2.32817	2.87482
NCAM2	2674.64	-1.27552	0.578493	-2.20491	0.0274606	0.401581	yes	120.79	18.5447	75.8971	10.851	49.923	24.0323	25.6492	2.81492	27.3482	21.7004	41.6956
TCEAL6	3.55252	4.53007	2.05503	2.20438	0.0274974	0.401801	no	0	0	0	0.465798	0.277827	0	0	0.133125	1.79254	0.257453	0.0929469
PITPNB	2225.17	-0.378001	0.171534	-2.20365	0.0275491	0.402238	yes	90.7204	46.6375	99.7175	38.7925	81.2187	67.82	40.8041	24.2728	61.4768	72.4593	79.3084
ENSG00000230805.8	5.83369	2.51867	1.1438	2.20202	0.0276636	0.403591	no	0.169123	0	0.260191	0.112905	0.266421	0.51896	0.135814	0.537974	0.333647	1.08987	0.845168
WNT5B	125.035	-1.07496	0.489346	-2.19673	0.0280401	0.408761	yes	7.91516	5.61886	13.1607	1.70637	2.1671	7.69799	6.09164	1.86313	4.0903	5.96055	5.52218
KCNA3	105.177	2.2706	1.03491	2.194	0.0282353	0.410323	no	0.22935	0.00359581	0.359908	0.184287	0.533746	2.28424	1.40445	0.183758	1.14488	2.66366	4.32962
SLITRK4	151.566	1.87347	0.854006	2.19374	0.028254	0.410323	no	0.475986	0.0324384	0.298468	0.238418	1.69117	2.03742	0.696473	0.317092	9.18735	4.61691	1.78177
GNAI1	7634.52	0.968003	0.441269	2.19368	0.0282583	0.410323	yes	124.17	99.6303	102.146	222.556	300.406	246.96	159.242	181.628	205.636	234.372	229.699
RRAGC-DT	30.8874	0.893925	0.407386	2.1943	0.0282141	0.410323	yes	4.89319	1.28886	2.97734	3.50275	7.35949	4.2321	5.06704	2.35578	4.87401	3.31385	6.47572
SLC8A1	1242.45	0.776315	0.353852	2.1939	0.0282427	0.410323	yes	12.962	4.3742	6.67565	6.35662	23.4441	20.4779	11.623	8.83374	30.6063	34.1908	29.9881
DSTYK	1329.46	1.15935	0.528743	2.19265	0.0283326	0.410756	yes	7.80676	1.2006	8.12237	3.55793	17.4668	18.2052	9.13767	3.01692	22.1815	24.2038	23.3297
IFFO1	662.356	-0.364155	0.166068	-2.1928	0.0283216	0.410756	yes	29.0615	10.9632	25.2195	10.9195	23.0437	17.5102	16.1803	7.05699	18.2104	18.7802	21.0743
KLF11	349.382	-0.643769	0.293666	-2.19218	0.0283666	0.410926	yes	13.4763	6.81772	10.2988	5.05848	6.8945	5.25883	4.70211	2.64933	6.38222	5.71372	6.4999
FGF1	32.4947	3.14255	1.43462	2.19051	0.0284875	0.412355	no	0	0	0.512041	0.0310557	0.126428	1.41987	0.541681	0.0571943	0.567299	2.86265	5.14166
HLA-DQB1	10.5358	1.70161	0.777134	2.1896	0.0285532	0.412982	no	1.60078	0.251725	0.101757	1.07672	0.332153	0.754978	0.934865	0.841546	3.47659	1.23945	2.68973
GOLT1A	168.036	1.29804	0.593067	2.1887	0.0286189	0.413608	yes	13.4651	9.15233	4.81157	22.4504	24.3644	22.8656	18.2427	25.4135	25.1094	26.3113	28.462
C9orf24	16.9894	1.82936	0.836245	2.18759	0.0286996	0.414126	yes	0.686377	1.61767	0.415323	5.59762	2.47776	1.05204	0.547755	5.12378	3.91088	1.61611	2.8234
ENSG00000235749.3	15.5905	1.37937	0.630466	2.18785	0.0286805	0.414126	no	0.257775	0.127006	0.677443	0.764742	2.12944	0.622335	0	0.380118	1.71967	1.64959	1.00398
DMKN	11.1236	3.02259	1.3826	2.18616	0.0288041	0.414731	yes	1.22754	0	0	3.55326	1.02197	0.800888	1.57562	2.55454	5.62264	1.35385	2.79401
HTRA1	368.141	1.40053	0.640655	2.18609	0.0288089	0.414731	yes	3.39395	1.05896	9.25219	3.33949	6.24526	26.8251	11.7354	15.798	26.9903	39.5208	22.7064
CCDC9	202.151	-0.654289	0.299224	-2.18662	0.0287705	0.414731	yes	13.47	4.09657	11.8267	3.37557	9.6467	6.29624	5.28045	1.81732	11.328	10.698	9.1929
TBC1D1	354.858	-1.13255	0.518237	-2.18538	0.0288609	0.415156	yes	33.8889	8.38527	37.292	4.96041	17.9819	18.2703	13.663	1.24055	10.7123	14.5406	7.90201
NXNL2	26.6031	1.27333	0.582856	2.18465	0.0289148	0.415294	yes	1.53165	0.454282	0.563937	1.06204	1.23389	2.29297	2.18586	2.55008	2.16426	2.24283	3.01365
SLC17A7	1207.89	1.11472	0.510254	2.18463	0.0289157	0.415294	yes	16.8928	9.28054	17.6314	21.0269	55.0662	23.4063	30.3799	33.5014	35.0062	18.3671	37.8194
BAX	552.677	-0.70254	0.321627	-2.18433	0.0289379	0.415294	yes	82.9949	74.6919	125.254	38.3226	75.4572	66.4769	50.7595	34.6985	67.3242	68.2593	60.9967
ZBTB12	427.768	-1.02065	0.467464	-2.18338	0.0290081	0.415979	yes	42.4025	7.94651	36.6428	4.9874	24.7905	14.9241	10.5313	2.46546	17.4474	13.7148	18.0828
RDH10	621.028	-0.891787	0.408929	-2.18079	0.029199	0.417761	yes	35.5352	12.8588	32.2179	11.5323	20.9391	29.6344	11.9234	1.43735	4.70144	13.4572	13.5508
GLUL	2247.41	-0.97102	0.445389	-2.18016	0.0292455	0.417761	yes	152.904	151.06	152.724	71.394	82.9678	84.3483	86.5763	54.992	45.915	64.37	46.4832
GADD45G	126.929	-1.25487	0.575543	-2.18033	0.0292329	0.417761	yes	29.2901	2.96276	20.0218	4.20806	14.1816	4.81913	2.65556	3.1938	16.7606	12.5411	13.3086
ENSG00000229337.2	5.59835	-1.73264	0.7946	-2.18051	0.0292195	0.417761	no	0.2425	0.444489	0.689641	0.0461702	0.225711	0.170746	0	0.103584	0.284515	0.280092	0.300069
COMMD3-BMI1	15.7729	-2.75023	1.26081	-2.18131	0.0291606	0.417761	no	3.49885	2.08042	0.236123	0.585164	0	3.02757	0	1.68078	1.53307	0.895955	2.94365
ZNF24	2760.54	-0.429741	0.197278	-2.17835	0.0293799	0.419032	yes	47.2238	24.9218	40.9697	19.0304	39.3644	29.1888	25.6956	13.9972	25.6732	29.9975	30.2794
PP7080	141.906	-0.577557	0.26513	-2.17839	0.029377	0.419032	yes	11.3603	7.8297	12.4197	4.1906	8.47837	5.77318	5.45224	4.13898	9.26576	15.4192	14.2841
VSTM2B	68.0139	1.07061	0.491631	2.17767	0.029431	0.419301	yes	1.10759	0.425943	1.47145	0.837756	1.46225	4.05571	1.98779	1.44993	4.66948	7.41905	3.8868
TDRP	600.011	0.498311	0.228847	2.17749	0.0294441	0.419301	yes	11.3061	4.73885	10.7932	7.38122	15.6825	14.8997	12.4434	11.0914	17.471	28.2949	22.2108
LZTS2	800.595	-0.733953	0.337222	-2.17647	0.0295202	0.420061	yes	43.5776	19.2834	34.3575	13.6363	29.0021	14.471	10.1266	8.46519	24.4065	14.5833	17.4707
NUP188	839.969	-0.49701	0.2284	-2.17605	0.0295513	0.420179	yes	31.092	8.02324	15.2004	5.46167	16.3295	11.3411	8.3501	5.27097	9.02518	12.4273	15.4604
SMPX	3.11682	4.48724	2.06306	2.17504	0.0296272	0.420853	no	0	0	0	0.569082	0.20924	0.475266	0	0.919108	0.226039	0.115523	0.106345
LINC01721	4.78307	3.51941	1.61928	2.17344	0.0297471	0.420853	no	0.0173517	0	0	0.0510935	0.0752703	0.165758	0	0.031124	0.0609953	0.319296	0.649846
ENSG00000228010.6	5.56267	3.13703	1.44344	2.17329	0.0297582	0.420853	no	0.191043	0	0.227684	0	1.44846	0.933094	2.56513	0.0541628	1.51823	4.99058	3.30674
KLF2	17.0962	-1.49917	0.689525	-2.1742	0.02969	0.420853	no	1.20249	0.575608	1.02143	0.155	0.754161	0.856513	0.187131	0.0126457	0.123942	0.17079	0.496303
INSYN2A	103.247	-1.73232	0.796885	-2.17387	0.029715	0.420853	no	4.95801	0.417533	3.4481	0.126383	1.54241	1.29775	0.294259	0.170136	2.70812	3.05307	1.31632
QKILA	6.06785	-1.87443	0.862056	-2.17436	0.0296778	0.420853	no	1.08216	0.884071	0.292026	0.165702	0.405733	0.23027	0	0.286163	0.552994	0.383595	0.507275
SLC6A2	55.7127	-2.62802	1.20851	-2.1746	0.0296602	0.420853	yes	2.38216	2.39196	1.61442	0.199129	0.346099	0.919842	0	0	0.196382	1.01871	0.0243285
IGF2BP3	1986.26	-0.528302	0.243129	-2.17293	0.0297854	0.420874	yes	50.0955	31.079	50.2005	23.1171	45.7431	30.2976	32.7588	10.8253	24.2233	28.3824	31.9585
ENSG00000268744.1	13.9107	-1.13765	0.523619	-2.17267	0.0298053	0.420874	no	1.00222	0.258275	0.786667	0.108185	0.555292	0.342641	0.205272	0.0970889	0.330004	0.499608	0.315231
LRRN4	17.3249	1.39867	0.644168	2.17128	0.0299101	0.421117	no	0.231589	0.025044	0.287001	0.267968	0.527022	0.670636	0.288907	0.20475	0.750096	1.25822	1.04061
FMNL1-AS1	87.1739	1.36382	0.627876	2.17212	0.0298469	0.421117	no	4.13005	0.596699	2.63397	0.988685	5.80336	9.63435	3.44306	0.59167	4.86543	11.4809	5.41831
PDE4B	2902.51	-0.395838	0.182311	-2.17123	0.0299137	0.421117	yes	74.9455	34.8578	77.7836	27.1659	71.5847	52.8165	48.346	17.2643	47.0554	42.7066	41.2334
CHSY1	361.346	-0.635486	0.292663	-2.1714	0.0299013	0.421117	yes	10.0308	3.90256	8.33188	2.83257	6.07226	7.37697	4.37747	1.59895	3.59448	8.26717	6.904
NYNRIN	279.233	1.57238	0.724972	2.16889	0.0300911	0.422328	no	2.54079	0.13663	0.696321	0.966461	6.13722	3.01468	2.11564	0.664836	7.73486	2.53441	3.71318
ZNF25	548.45	0.84186	0.38805	2.16946	0.0300476	0.422328	yes	7.10487	1.5824	7.49167	4.26735	13.7702	9.99	9.24695	4.39506	17.9882	20.3467	23.9173
ABCB9	849.018	0.624724	0.288037	2.1689	0.03009	0.422328	yes	15.4652	7.61053	13.6201	15.5873	22.3906	20.8266	19.7832	12.5261	24.1001	23.0097	24.1037
RMI2	78.9894	-0.975883	0.449909	-2.16907	0.0300776	0.422328	yes	5.35073	3.31119	5.11859	0.953011	2.75729	4.18862	2.80546	4.28048	3.97962	8.02713	6.44436
RBM25-AS1	13.2304	-1.59733	0.736868	-2.16772	0.0301796	0.423248	yes	1.31323	1.56671	2.38116	0.433828	0.236208	1.25135	0.642161	0.173015	0.935746	1.36857	1.97858
ARAP3	10.3635	-2.90188	1.34023	-2.1652	0.0303723	0.425627	no	0.738373	0.0344382	0.135752	0.0101743	0.240225	0	0	0.140493	0.500356	0.203063	0.0458282
CERS1	1461.63	0.768336	0.355018	2.16422	0.0304474	0.426356	yes	40.5315	21.8973	27.8796	45.9221	49.7589	55.7219	54.5297	32.9259	47.7695	49.5882	70.0394
NPHS1	3.02482	3.39409	1.56913	2.16304	0.0305383	0.426939	no	0	0	0.193712	0.449053	0.402408	0.20309	0	0.195298	0.639788	1.22334	0.32065
PCDHAC2	2072.44	1.07626	0.497699	2.16248	0.0305815	0.426939	yes	16.8481	4.46915	27.3386	10.8607	29.5948	40.027	22.9742	7.89868	65.7906	58.448	70.6104
CAND2	989.068	0.50561	0.233797	2.16261	0.0305715	0.426939	yes	18.3328	5.06122	14.5125	10.4646	25.2063	16.9172	15.5433	6.70134	20.21	19.2196	21.7862
FLT1	4.34507	-3.39667	1.57055	-2.16272	0.0305624	0.426939	no	0.647557	0.141643	0.114871	0.0653818	0.00857545	0	0	0	0	0	0.0246871
PLPP5	114.096	-1.10569	0.511504	-2.16165	0.0306452	0.427505	yes	12.0371	9.81665	6.81839	3.63485	5.22204	4.7872	2.53619	2.04037	2.42923	10.3218	6.9152
SMPD1	1000.64	0.50975	0.235946	2.16045	0.0307379	0.428474	yes	41.0289	14.126	36.3495	29.5812	49.5648	55.2803	38.9577	30.2597	59.2604	45.5107	60.7062
ENSG00000267827.5	3.69257	3.73019	1.72921	2.15716	0.0309929	0.429965	no	0.306534	0	0	0.446355	0.964007	1.7943	2.06713	0	0.730806	0	2.29177
CD44	448.276	2.34932	1.08962	2.15609	0.0310763	0.429965	yes	3.33595	3.027	2.72251	3.28069	3.2841	32.1489	16.8502	2.57215	2.8091	48.143	41.092
CTNNA1	3512.31	-0.850925	0.394397	-2.15753	0.0309641	0.429965	yes	140.342	45.6764	184.991	31.0619	82.7362	90.2677	77.7657	27.008	87.6914	104.871	108.214
TMEM132E	6451.24	-1.10576	0.512768	-2.15646	0.0310477	0.429965	yes	219.451	30.721	184.725	19.9112	103.273	87.7216	42.5806	11.5041	72.9436	93.4522	76.022
EYA4	5.60426	-2.01583	0.934952	-2.15608	0.0310776	0.429965	no	0.452992	0.0320661	0.245806	0	0.200793	0.129967	0	0.0433987	0.216941	0.0830861	0.0602842
GALNT16-AS1	6.44863	-2.16814	1.00505	-2.15723	0.0309874	0.429965	no	0.198203	0.613199	0.743147	0.0792513	0.463966	0.127408	0	0.0237066	0.279155	0.16032	0.673746
FERMT3	6.25986	-2.29234	1.06252	-2.15746	0.0309699	0.429965	no	0.861656	0.32182	1.14948	0.16378	0.184008	0.0400517	0	0	0.289208	0.198119	0.470939
ADGRD1	6.95624	-2.37672	1.10134	-2.15803	0.0309252	0.429965	no	0.288027	0.165434	0.5708	0.0573446	0.126668	0.0759577	0.0910139	0	0.0482251	0.694503	0.0722778
LINC02223	6.00807	-2.41725	1.12111	-2.15612	0.0310739	0.429965	no	0.51294	2.01582	1.48677	0.222599	0.514645	0.39489	0	0.194387	0.305989	0.431313	0.517438
COL6A6	5.77412	-4.55947	2.11376	-2.15704	0.0310022	0.429965	no	0.013252	0	0.353552	0	0.0287342	0	0	0	0.0310465	0.0519793	0.158882
STXBP5-AS1	17.2048	2.06898	0.960563	2.15393	0.0312457	0.43097	no	0.0385453	0.0683768	0	0.264204	0.111939	0.647964	0.601722	0.725099	1.03884	1.95194	2.02248
LRGUK	45.1098	1.76278	0.818277	2.15425	0.0312204	0.43097	no	0.260869	0.90437	0.357553	0.216373	0.616267	2.30745	0.771746	0.281813	0.800324	2.56832	3.42195
C18orf54	75.7986	-0.776906	0.360738	-2.15366	0.0312669	0.43097	yes	2.49052	1.14164	2.31442	0.463648	1.63572	1.26914	1.01229	0.246401	1.12148	1.39681	1.28968
TIA1	1722.55	-0.810489	0.37627	-2.15401	0.0312397	0.43097	yes	56.5757	42.5038	46.2896	26.0399	45.4162	31.8276	35.3297	12.5496	32.7066	46.9644	39.4239
OSGEPL1-AS1	3.61366	-2.41503	1.12087	-2.15461	0.0311923	0.43097	no	1.74648	0.94959	0.654979	0.113613	0	0.684956	0	0.555687	0.605185	1.4458	1.58867
DEF6	53.0865	1.24502	0.57869	2.15145	0.0314407	0.432397	yes	0.710824	0.558618	0.614942	1.42607	2.27634	1.40848	1.05792	1.61989	4.51013	1.43412	1.9565
BCL2L13	1493.92	0.529393	0.246047	2.15159	0.0314295	0.432397	yes	28.5516	14.5676	29.2152	24.3828	35.6303	40.5447	38.8611	29.2941	32.046	61.7862	61.1736
KLF3-AS1	53.5341	-0.906434	0.421213	-2.15196	0.0314003	0.432397	yes	3.9769	2.10563	3.64959	1.20436	2.24184	1.45038	1.03649	1.21054	1.73538	3.48275	1.59736
CHRM3	369.987	2.28297	1.06163	2.15044	0.0315202	0.433015	no	0.684175	0.0670328	0.951216	0.348324	0.826335	5.71128	2.04317	0.248666	3.42703	21.5272	12.5102
TST	76.7564	-1.64676	0.765832	-2.15029	0.0315325	0.433015	yes	4.8118	8.81132	9.28651	2.81534	2.638	1.9379	1.86599	4.47342	2.90486	1.9715	1.25317
ENSG00000233427.1	3.43968	3.10288	1.44399	2.14883	0.0316482	0.433277	no	0.107885	0	0	0.262812	0.264408	0.64087	0.0839821	0.170599	0.692826	0.806242	0.147021
KLHL30	22.4235	2.59593	1.20821	2.14857	0.0316688	0.433277	no	0	0	0.197951	0.153911	0.784914	0.473648	0	0.386758	1.71419	0.642279	0.475183
ENSG00000288921.1	21.5609	1.97801	0.920148	2.14966	0.0315818	0.433277	yes	0.657436	0	1.0353	0.219244	2.99163	3.94101	0.975737	1.50825	3.8785	9.8105	11.7802
TSTD2	646.854	-0.555634	0.25851	-2.14937	0.0316051	0.433277	yes	18.8594	9.15863	18.0256	5.70035	13.5685	12.0281	11.7887	5.02459	9.14317	13.2883	12.3445
GABPB1-IT1	1047	-0.65634	0.30542	-2.14898	0.0316364	0.433277	yes	15.8088	10.9854	15.6614	7.73566	11.7448	10.2957	7.87729	6.56442	12.7011	13.1268	12.0746
GALNT10	536.934	0.957827	0.445939	2.14789	0.0317225	0.43369	yes	7.41212	3.43678	5.81324	2.05636	18.0226	14.5851	5.78716	2.66028	13.0199	12.3826	14.5625
PTPN2	160.604	-0.683389	0.318226	-2.1475	0.0317537	0.433795	yes	9.88193	5.55657	7.49227	2.31154	7.60607	4.72583	3.72388	2.35282	4.8086	6.85053	6.7509
ENSG00000285535.2	4.27895	3.18643	1.48426	2.14681	0.0318082	0.433978	no	0	0	0.0257086	0.0146491	0.119263	0.13531	0	0.0788797	0.257718	0.484848	0.325973
TMEM229A	488.409	0.950339	0.442744	2.14648	0.0318351	0.433978	yes	16.0112	8.06232	10.5579	21.221	39.6352	18.5165	12.0372	8.39245	14.0742	11.8428	13.3459
ITGA5	6.49007	-2.55127	1.1886	-2.14644	0.0318376	0.433978	no	0.906483	0.132006	0.169948	0.0365387	0.233175	0.0676648	0.120206	0.00812703	0.0588733	0	0.0621534
NIBAN2	691.615	-0.573505	0.267226	-2.14614	0.031862	0.433991	yes	23.2722	7.15891	22.5668	6.97543	15.6032	13.2276	11.6713	4.3407	14.9575	9.87664	9.97653
NOL4	156.445	1.20147	0.5601	2.1451	0.0319452	0.434803	yes	2.46027	1.32634	2.63121	0.93051	4.75161	5.31185	2.59775	0.949328	6.84755	5.2696	7.59856
CFL1P1	11.3022	-1.38838	0.647398	-2.14455	0.0319888	0.435076	yes	3.96726	2.65823	7.05109	1.02538	2.69175	2.29327	1.0956	1.44604	8.16202	4.78172	2.64982
LY6H	4187.3	1.14025	0.531832	2.144	0.0320328	0.435353	yes	165.876	136.949	300.093	336.158	206.776	595.776	609.82	321.608	281.645	530.768	525.794
CRIM1	667.953	-1.33621	0.623381	-2.14349	0.032074	0.435594	yes	18.5519	5.44903	19.4254	1.77418	14.4546	4.39612	2.77206	1.66562	14.4127	7.8732	4.00106
GADD45A	947.412	-0.970515	0.453077	-2.14205	0.0321891	0.436835	yes	72.3902	56.0239	97.7786	40.6027	39.1548	39.5008	32.544	30.729	30.5099	90.5519	55.7957
BLVRB	674.493	1.69511	0.791928	2.14049	0.0323156	0.437055	yes	16.8023	20.9071	17.0998	89.0531	43.621	37.3822	75.1145	151.319	82.0032	57.5776	88.2463
VLDLR-AS1	132.982	1.61877	0.756299	2.14039	0.0323236	0.437055	yes	1.5407	0.175438	1.0596	0.543172	1.99812	5.40388	2.94089	1.84893	1.52367	10.1279	8.13234
TMEM102	28.1413	1.12959	0.527564	2.14115	0.0322618	0.437055	yes	0.729863	0.196325	0.371472	0.506699	1.40796	1.091	0.702496	1.40336	1.63154	1.52023	1.64085
LINC00882	56.6465	0.792646	0.370313	2.14048	0.0323162	0.437055	yes	3.05295	0.965522	3.0788	2.45651	4.81938	4.46396	3.02061	2.49457	5.9509	3.94117	7.04266
COL1A1	107.588	-3.20844	1.49886	-2.14059	0.0323067	0.437055	no	13.4056	0.382557	2.94638	0.172694	0	0.960122	0.689025	0	0.303584	0.0777809	0.401546
CHIC1	503.185	0.570359	0.266616	2.13925	0.0324153	0.437974	yes	4.5371	2.05792	3.18454	3.01042	6.4892	5.90244	4.28528	2.80491	5.07999	8.43695	9.6419
ENSG00000288811.2	12.3018	3.17486	1.48651	2.13578	0.0326972	0.439095	no	0	0.112045	0	0.950971	0.476606	0.235605	0	1.3326	3.17532	0.154249	1.77666
ZFPM2	7.64732	2.82875	1.32402	2.13649	0.0326397	0.439095	no	0.230276	0	0.0269601	0.0390526	0.397427	0.164782	0.0788308	0.0639392	0.929262	0.124177	0.0723356
SLC13A5	20.8292	1.87615	0.877963	2.13693	0.0326036	0.439095	no	0.178343	0	0.0370047	0.182963	0.436534	0.168853	0.046696	0.56712	0.81769	0.689157	0.54446
RGS7BP	1045.48	1.76726	0.827608	2.13538	0.0327297	0.439095	yes	12.3273	0.541089	4.92847	4.09512	28.3022	24.7568	13.1644	2.88275	25.5917	51.7436	54.2046
ENSG00000259039.3	25.8829	1.20228	0.562992	2.13552	0.0327185	0.439095	yes	0.651909	0.58559	0.558639	1.41844	0.903726	1.90587	3.34444	1.19494	2.23146	3.71391	3.98643
WSCD1	100.726	0.86206	0.403636	2.13574	0.0327009	0.439095	yes	2.34299	1.9908	0.750585	0.730775	1.93916	2.21676	2.71748	2.78722	3.40967	2.5299	3.88067
PRNP	5613.75	0.68588	0.321085	2.13613	0.0326687	0.439095	yes	106.643	59.725	130.635	112.034	155.948	191.129	171.41	140.805	176.757	234.8	261.119
QSOX2	435.796	-0.615022	0.287798	-2.13699	0.0325989	0.439095	yes	11.2864	5.86246	9.7383	3.9612	8.95793	6.02758	5.61178	4.86709	6.2028	8.26218	9.06578
ADPRHL1	141.288	-0.873943	0.408841	-2.13761	0.0325481	0.439095	yes	4.79452	3.39452	7.24893	2.22236	3.13156	5.03803	2.27441	2.72388	2.74013	4.29444	4.36168
NR4A2	16.5259	-2.10267	0.984715	-2.13531	0.032736	0.439095	no	2.49142	0.0127935	0.562576	0.0826806	0.252428	0.203634	0.316848	0.0592169	0.300029	0.379867	0.519976
GPR22	184.197	0.927765	0.435117	2.13222	0.0329889	0.442166	yes	4.36684	5.56752	5.36765	2.50813	12.8504	14.8546	4.9691	2.54576	4.74955	15.8991	9.91498
DEPDC7	30.1704	-1.10454	0.518118	-2.13182	0.0330213	0.44228	yes	2.07645	1.08189	3.02561	0.606896	0.83083	1.5713	0.832063	0.718913	1.83809	0.638255	1.08212
ZNF501	168.981	-0.670779	0.314722	-2.13134	0.0330612	0.442493	yes	5.00263	4.0319	4.8734	2.12054	3.86463	4.85782	2.78949	1.4078	3.25846	4.11858	3.74951
CEBPA-DT	39.3367	-1.08693	0.510083	-2.13089	0.0330985	0.442672	no	0.892595	0.724746	1.40343	0.223032	0.968771	0.274799	0.740786	0.767256	3.3037	3.3057	2.72418
GRIA3	226.041	1.25145	0.587519	2.13006	0.0331664	0.443259	yes	4.83886	1.65834	1.15206	5.35663	7.93066	8.85735	4.28395	8.80321	12.129	10.5422	4.32273
CD2BP2-DT	18.5956	-1.26205	0.593129	-2.12777	0.0333558	0.445146	no	0.983764	0.445185	1.37666	0.065865	0.609822	1.05466	0.399509	0.647847	0.908815	1.33846	0.834396
ENSG00000223947.1	4.29932	-3.27901	1.5409	-2.12798	0.0333391	0.445146	no	0	0.155911	0.0860037	0	0.0205933	0	0.0829323	0.040191	0.133494	0.207414	0.163105
ENSG00000253965.3	2.99704	3.83022	1.80049	2.12732	0.0333935	0.445327	no	0	0	0	0	0.189189	0.411843	0	0.122974	0.476945	0.547965	1.02604
TTC39B	228.924	1.42833	0.671515	2.12702	0.0334184	0.445338	no	1.29236	0.612898	1.08546	0.735329	4.68627	3.12952	1.77046	0.652988	2.39281	6.19359	4.92232
FAM72A	3.97804	-2.24845	1.05743	-2.12634	0.033475	0.44577	no	0.500305	0.105494	0.238071	0.190265	0.382219	0.192557	0	0.0426282	0.120199	1.0318	0.46369
RASGRF1	110.425	2.31984	1.09136	2.12563	0.0335337	0.446041	no	0.554561	0	0.322379	0.582251	3.18337	1.62536	0.198859	0.198239	14.5394	5.27512	1.87738
DYRK2	938.698	-0.60348	0.28396	-2.12523	0.0335678	0.446041	yes	20.3715	6.6179	20.3219	7.9983	17.1525	14.2225	9.35597	3.99745	6.32039	13.4548	11.0923
PRICKLE1	386.873	-0.774436	0.364391	-2.12529	0.0335627	0.446041	yes	10.6166	4.1176	11.0156	3.96496	10.429	5.79359	4.02924	3.77893	10.0539	10.4922	9.59693
CFAP91	13.3335	1.5567	0.732758	2.12444	0.0336334	0.446271	no	0.158132	0.0487176	0.433219	0.280062	0.742434	0.884753	0.699115	0.489162	1.444	1.45702	1.18948
SP6	16.3142	-1.30318	0.613358	-2.12466	0.0336146	0.446271	no	0.486788	0.141129	0.79979	0.0510147	0.21588	0.263747	0.270899	0.0636665	0.376791	0.552513	0.337914
HMGCS1	28709.9	-0.672138	0.316638	-2.12273	0.0337763	0.447845	yes	1252.22	501.597	1298.17	489.48	1008.95	614.203	448.335	224.605	628.304	374.59	522.29
SCUBE1	146.688	-1.89921	0.894869	-2.12233	0.03381	0.44797	no	8.09618	0.301332	3.66376	0.198342	1.43276	2.2776	0.125908	0.037474	0.724031	0.719959	0.231763
FAIM2	9407.44	0.672865	0.317146	2.12163	0.0338689	0.448334	yes	177.263	48.4502	167.335	124.268	230.154	233.491	183.531	109.16	266.189	245.066	254.968
PRTG	150.005	-1.52002	0.71651	-2.12143	0.033886	0.448334	no	2.89866	0.51797	2.98372	0.258472	1.2636	0.920652	1.28764	0.301855	0.986794	2.44331	0.971832
MYZAP	2.99739	3.56618	1.68153	2.12079	0.0339396	0.448396	no	0	0.0174076	0	0	0.161356	0.284457	0	0.0504785	0.208515	0.226915	0.228333
H1-10-AS1	15.9502	-1.21028	0.570752	-2.1205	0.0339635	0.448396	no	3.48373	0.768189	2.20041	0.550332	1.1671	1.00375	1.09839	0.35254	1.67923	1.25382	1.33326
ENSG00000272948.2	6.46062	-1.73566	0.818502	-2.12053	0.0339617	0.448396	yes	1.04957	1.37285	2.06759	0.31115	0.637143	0.868229	0	0.62818	0.41297	0.633174	0.875548
PRSS23-AS1	4.68435	2.83684	1.33879	2.11895	0.0340947	0.448845	no	0	0	0.211008	0.199598	0.325774	0.221862	1.06281	0.035822	0.915135	0.404397	0.520545
TM6SF1	33.1116	2.09199	0.987228	2.11906	0.0340856	0.448845	yes	0.366646	0	0.290778	0.97195	0.985675	0.411365	0.213874	3.27995	1.0843	3.58772	2.25632
CAV2	12.1449	-1.69444	0.799617	-2.11907	0.034085	0.448845	no	1.22526	0.812058	0.938623	0.343279	0.218129	0.382815	0.458138	0.482769	0.11784	0.0541263	0.125917
ID3	368.385	-2.84566	1.3429	-2.11904	0.0340874	0.448845	yes	4.64677	122.396	20.1553	13.7355	21.609	7.27984	1.72026	24.0478	11.1212	2.30473	0.674818
C1GALT1	412.201	-0.6044	0.28559	-2.11632	0.0343174	0.451455	yes	12.4615	7.13977	12.9143	7.25609	10.6838	7.23265	7.34876	5.97316	5.63454	9.97699	11.2771
ASS1	397.48	1.7378	0.821283	2.11595	0.0343488	0.451547	yes	4.4158	1.80695	1.19566	8.43492	4.39722	5.31533	8.17046	55.6215	31.4991	37.7056	28.1505
POLR3G	100.684	1.03796	0.490611	2.11564	0.0343758	0.451579	yes	2.09164	0.403349	2.05258	2.32134	3.0791	2.87568	5.19411	6.76768	4.97113	9.50375	5.86459
TMEM175	440.237	0.447719	0.211729	2.11458	0.0344655	0.452115	yes	20.6193	8.94881	18.4031	14.291	28.0176	25.0007	22.1904	14.8244	28.6785	28.9675	34.2415
TLCD1	30.892	-1.3076	0.618329	-2.11473	0.0344532	0.452115	yes	5.54571	5.11001	4.83058	3.66448	1.2095	3.06341	1.35377	1.35804	0.963522	2.43541	1.68792
OMG	5.05176	3.97914	1.88223	2.11406	0.0345104	0.452377	no	0	0	0.0417139	0.405567	0	0.307243	0	0.213001	0.208961	1.20662	0.0440797
SH3BGRL3	3046.43	0.343887	0.162688	2.11378	0.0345344	0.452377	yes	446.165	199.542	389.811	308.738	533.095	503.934	400.269	169.053	429.427	442.226	481.568
SLC48A1	645.031	0.749111	0.354658	2.11221	0.0346687	0.453171	yes	11.8462	5.98329	10.9128	10.9767	16.45	18.0989	19.2711	19.1251	18.647	20.3071	23.0839
DHDDS	1034.53	0.421076	0.199342	2.11233	0.0346582	0.453171	yes	35.7067	11.0288	47.6151	24.2757	51.2191	37.3213	39.7189	27.0707	46.3342	55.1277	65.4086
STEAP1	11.9124	-2.43453	1.15235	-2.11267	0.0346291	0.453171	no	1.34922	2.4237	0.854681	0.179891	0.121823	0.416812	0.993599	0.322845	0.0793432	0.18234	0
ENSG00000258422.6	3.16049	-2.46258	1.16684	-2.11047	0.0348175	0.454795	no	1.83921	0.740894	0.482571	0	0.181588	0.601183	0	0.406546	0.321109	1.08723	0.555999
MAFB	261.434	-0.880958	0.417583	-2.10966	0.0348877	0.455126	yes	9.45593	6.04146	9.51239	2.80376	6.49843	8.07557	2.45109	1.12868	3.44979	6.10495	2.62958
GALNT5	5.43445	-2.80781	1.33096	-2.10961	0.0348922	0.455126	no	0.113161	0	0.0943283	0	0.0116771	0.0198687	0	0.0161074	0.0189253	0.108637	0.0730506
CLEC1A	109.377	-1.81638	0.861125	-2.10931	0.0349176	0.455136	yes	0.768739	5.35722	13.7809	1.18118	2.76966	2.12352	3.42009	0.752128	2.32195	1.69884	6.55558
JAKMIP1	970.744	0.900917	0.427379	2.108	0.0350307	0.45615	yes	29.1397	5.23836	14.4555	17.1794	56.0104	29.034	13.7828	15.0085	49.7649	44.0458	39.5143
ICAM1	8.65688	-2.53932	1.2047	-2.10784	0.0350448	0.45615	no	1.63059	0	0.487096	0.013329	0.169262	0.209437	0	0.186218	0.193178	0.296159	0.123527
CLEC12B	32.5468	1.68048	0.797408	2.10742	0.035081	0.4563	yes	0.105491	0.424375	0.718883	0.998763	0.875026	1.23627	2.41323	1.35686	1.09145	2.80205	6.73773
CENPVL3	14.1351	1.80218	0.855409	2.1068	0.0351346	0.456676	no	0.275253	0	0.389155	0.15281	0.369454	1.41667	0.732025	0.388271	0.769986	1.30008	0.682597
HFM1	22.9903	1.117	0.530364	2.10609	0.0351961	0.457153	no	0.455529	0.332532	0.486515	0.794566	0.430025	0.551801	0.653694	0.310553	0.557855	1.02551	0.916988
SDK1-AS1	10.887	-2.18895	1.03956	-2.10564	0.0352353	0.457341	no	2.14815	0.733787	5.14149	0	0.887442	1.19063	0.328992	0.221573	0	0.300499	0.276486
MGAT4B	3067.14	0.518354	0.246237	2.1051	0.0352823	0.457629	yes	129.438	37.0638	93.0642	66.0795	149.181	149.404	106.579	44.5665	159.308	175.421	193.375
ENSG00000250999.2	3.86118	2.0656	0.982684	2.10199	0.0355538	0.460347	no	0.61082	0.141949	0.367753	0.433566	4.26036	1.37986	1.36179	0.456295	1.71174	2.7803	0.82614
SNAP91	6922.89	0.473694	0.225344	2.10209	0.035545	0.460347	yes	136.761	40.3034	115.829	74.3249	189.357	157.437	109.191	45.0499	160.911	170.061	196.331
COL19A1	8.49271	-3.14651	1.49702	-2.10185	0.0355666	0.460347	no	0.598358	0	0.205309	0.00426751	0.0555348	0	0.0283113	0.0306397	0.030002	0.00861116	0.00789637
RSC1A1	17.6573	3.30765	1.57451	2.10075	0.0356626	0.460745	no	0.32655	0	0	0.516426	1.36011	1.6046	0	0.290935	0.791335	0	1.49936
PDGFRB	16.8004	-1.54415	0.734939	-2.10106	0.0356353	0.460745	no	2.10058	0.139722	0.193552	0.0598242	0.0216303	1.47997	0.199796	0.406431	0.516058	0.670635	1.02141
MLN	7.65731	-3.94052	1.87586	-2.10064	0.0356722	0.460745	yes	1.05965	3.25701	8.4789	0	0.768881	0	0.8705	0	0	0	3.1287
CNTN2	7720.23	1.79668	0.855985	2.09896	0.0358205	0.461732	yes	57.1118	6.91763	13.4184	12.3942	233.018	80.0026	50.9375	9.95653	205.952	162.874	203.477
CPNE9	71.5965	1.3764	0.655749	2.09898	0.0358188	0.461732	yes	2.27389	0.712757	0.248397	2.52529	2.69878	5.58984	2.14065	1.7586	2.59587	7.04212	4.1603
IRX2	58.3805	-2.38338	1.13553	-2.09892	0.0358236	0.461732	yes	9.04185	1.4284	1.86883	0.394664	2.4014	0.265575	0.10104	0	0.768126	0.215177	0.0846328
EGR1	55.2642	-2.04128	0.972747	-2.09847	0.0358639	0.46193	no	7.45627	0.489146	2.37688	0.928302	0.469704	0.648729	0.333144	0.0225162	1.54456	0.304043	0.209233
CLCN2	164.258	0.883399	0.421114	2.09777	0.0359258	0.461946	yes	2.14992	0.753003	3.52659	1.72899	6.09722	4.79371	2.43373	1.51439	6.75537	9.82921	9.58172
DGKA	160.711	0.696863	0.332219	2.0976	0.0359403	0.461946	yes	8.12511	1.72034	4.69616	5.13301	9.25057	11.372	4.52758	5.98786	11.1389	11.5116	13.8428
RDH5	6.31544	-2.19561	1.04671	-2.09764	0.0359371	0.461946	no	0.796839	0.125713	1.73044	0.231359	0.0940648	0.115434	0.11622	0.618312	0.602181	1.24753	0.539483
ZNF768	810.067	-0.581876	0.277481	-2.097	0.0359937	0.462079	yes	55.202	13.934	48.8522	11.9861	40.3987	26.1337	23.1041	7.83872	27.8362	24.6556	23.3227
CPS1	17.6807	-1.42264	0.678443	-2.09692	0.0360006	0.462079	no	0.214279	0.199792	0.767138	0.143192	0.883462	0.135002	0.0618349	0.10068	0.381722	0.219548	1.28047
FGF14	390.196	0.831453	0.396579	2.09656	0.0360322	0.462162	yes	8.26609	1.8378	2.06974	3.90709	12.0031	7.5448	5.13299	3.48458	6.86774	7.00412	7.29686
L3MBTL1	195.165	1.3308	0.63549	2.09414	0.0362475	0.464602	yes	2.09997	0.180118	1.61579	1.3959	6.25173	2.62726	2.33931	1.20531	8.88625	8.18896	9.49032
AKAP7	169.059	0.713453	0.340945	2.09257	0.0363872	0.464926	yes	4.11491	1.90681	3.48085	4.01142	6.3953	5.79221	3.96803	3.34081	6.75832	9.27857	5.48414
PDE1B	186.826	-1.01896	0.48703	-2.09218	0.0364221	0.464926	yes	8.20348	1.79545	10.9276	2.32355	4.62302	5.02282	1.60279	1.64203	6.4038	6.9894	3.01811
KCNJ4	31.1621	-1.78507	0.852837	-2.09309	0.0363409	0.464926	no	1.64641	0.462982	3.08305	0.299199	0.877352	0.368701	0.265038	1.02032	3.26512	0.766098	0.185086
TEAD4	4.25928	-2.22974	1.06538	-2.09291	0.0363573	0.464926	no	1.0109	0.234527	0.350859	0	0.0514905	0.365376	0	0.0468329	0.347636	0.266412	0.490758
SEMA3G	5.97305	-4.5528	2.17577	-2.0925	0.0363941	0.464926	no	0.607634	0	0.147279	0.0152752	0	0	0	0.530217	0	0	0.185472
ENSG00000261915.6	7.24572	-5.05323	2.41531	-2.09216	0.0364239	0.464926	no	0	0	0.778845	0	0	0	0	0	0.430111	1.36363	0.437981
HCCS-DT	5.13254	2.17609	1.04174	2.0889	0.0367166	0.468339	no	0.37294	0	0.232326	0.0968783	1.08622	1.29317	0.83432	0.946084	1.9153	0.333265	1.18631
GK	211.367	0.565997	0.271107	2.08772	0.0368227	0.468736	yes	3.19841	1.35213	3.04771	3.93583	5.32283	4.96216	3.47482	4.73431	4.18989	7.47981	9.28346
RIC3	1209.02	0.471736	0.226019	2.08715	0.0368746	0.468736	yes	33.0592	14.5179	24.5755	18.6047	42.9171	27.4148	21.3069	20.1209	40.9507	40.6866	39.8841
PRRG1	530.043	-0.874493	0.418864	-2.08777	0.0368182	0.468736	yes	12.4348	15.104	18.024	7.00391	11.0085	9.82455	9.73944	8.69926	7.95563	7.04008	6.46182
LRATD1	282.318	-1.15338	0.552592	-2.08721	0.0368687	0.468736	yes	15.4605	3.23924	8.78564	3.20892	5.18753	6.34196	1.24551	0.808929	2.42794	7.30591	2.86314
AKAIN1	166.981	-1.19973	0.5748	-2.08722	0.0368685	0.468736	yes	6.35206	14.1747	20.3565	6.02537	6.92436	7.72436	12.6864	7.16704	7.39403	13.2953	22.703
CDC42EP2	724.538	-0.765065	0.366747	-2.08608	0.0369713	0.469642	yes	49.1186	26.4155	42.3453	20.6287	36.2286	17.2968	18.9341	11.8814	23.046	19.544	19.0355
LTK	4.82061	-2.8962	1.38888	-2.08528	0.037044	0.470242	no	0.172884	0.369348	0.135094	0	0.0375466	0.233079	0	0	0.0473641	0.0676849	0.0998152
ADCY3	897.906	0.599077	0.287395	2.08451	0.0371142	0.47081	yes	14.6968	3.53704	14.8662	8.78678	15.0245	17.5422	12.7831	5.73794	18.9772	25.1844	29.0719
CDKN2AIP	379.916	-0.455016	0.218334	-2.08403	0.0371571	0.47103	yes	15.2076	5.60909	14.6562	6.92922	10.2315	8.78926	8.61682	4.26382	8.76092	10.8539	10.5334
ENSG00000253693.1	11.8585	2.67044	1.28319	2.08109	0.0374255	0.472235	no	0.111825	0	0.528429	0.0745855	1.09931	0.970944	2.98776	0.200776	1.45155	6.06902	7.55102
KCTD4	21.043	1.74945	0.840411	2.08166	0.0373732	0.472235	no	0.202955	0.10762	0.101788	0.637533	0.566471	0.321371	0.128344	1.28297	1.90414	1.21055	0.573578
CYP11A1	69.5579	1.48919	0.715518	2.08128	0.0374084	0.472235	yes	0.226226	0.847144	0.798553	1.757	1.85034	2.29129	2.97236	4.38265	4.10833	4.33967	2.83626
AGA	69.9617	1.10403	0.530523	2.08103	0.0374311	0.472235	yes	1.65752	2.03083	4.19784	2.60692	1.84712	4.45737	7.46285	1.82708	2.39934	5.24002	5.0206
ZRANB2-DT	37.4834	0.734297	0.352741	2.08169	0.0373709	0.472235	no	1.41693	0.608801	0.902374	0.629566	1.8097	5.82041	0.876008	0.766245	1.49383	2.62221	2.32623
C15orf61	175.962	-0.941224	0.452134	-2.08174	0.0373664	0.472235	yes	5.83339	3.25477	4.48686	1.43309	4.2756	4.05868	1.40236	2.30279	5.45582	9.04579	8.82679
ROBO1	568.075	-2.09216	1.00519	-2.08135	0.0374017	0.472235	yes	23.1394	1.13445	32.0909	0.881276	13.4218	5.0265	1.00546	0.861101	5.32965	6.09791	2.44261
SLC25A46	2738.1	0.661711	0.318054	2.0805	0.03748	0.47246	yes	30.0007	26.5838	32.4652	38.8788	51.8862	54.3626	45.3635	35.7002	40.5756	66.7211	64.6676
PAPPA2	2100.85	-2.10225	1.01056	-2.08028	0.0375001	0.47246	yes	164.403	12.0016	41.1296	2.33733	54.8878	8.24824	2.13232	0.597181	16.7492	14.7105	3.3078
RANBP17	313.385	0.654103	0.314477	2.07997	0.0375282	0.472492	yes	11.1954	5.35434	7.06386	6.57109	11.1858	5.68976	9.33788	9.29865	10.6749	11.1887	10.5676
NDST4	2910.75	0.914766	0.440155	2.07828	0.0376836	0.474126	yes	49.7615	15.0388	74.4147	35.8044	92.8382	101.793	93.1911	17.9347	63.0881	112.459	135.676
DNAAF4	57.5754	0.992693	0.477804	2.07761	0.0377449	0.474389	yes	2.16204	1.46311	2.37485	2.23177	2.89353	4.12388	2.19313	0.809942	4.69066	6.30403	6.17693
ENSG00000250360.1	99.5822	-0.954707	0.459605	-2.07724	0.0377797	0.474389	yes	29.7657	27.0519	38.2016	15.6938	12.8051	20.6543	18.902	6.07747	7.81787	9.22452	12.7898
GPC3	46.255	-2.55049	1.22784	-2.07722	0.0377816	0.474389	no	1.0193	0.616641	10.5733	0	0.231343	0.768098	2.06707	0.142663	1.01984	2.04317	3.92117
RAD23B	3737.76	-0.353124	0.170022	-2.07693	0.0378082	0.474401	yes	94.4222	41.2631	91.3808	40.4546	80.1587	74.2111	46.0787	28.3561	59.5944	76.1496	68.7749
STING1	18.5223	1.63377	0.787381	2.07495	0.0379915	0.475087	yes	0.310669	0.132702	0.165574	0.700511	0.643844	0.780292	1.50742	1.34755	1.51941	1.1174	1.41144
ENSG00000290612.1	15.0747	1.57224	0.757657	2.07514	0.0379736	0.475087	no	0.701577	0.043434	0.824985	0.42095	1.06944	2.34131	1.86905	0.75546	2.31088	3.50898	0.959661
BNIP2	286.019	-0.624914	0.30111	-2.07537	0.0379523	0.475087	yes	15.0828	7.13676	10.3527	7.8653	8.94333	6.48321	8.7287	6.54875	4.78134	10.8022	12.7009
MAP7-AS1	41.7538	-1.09544	0.527739	-2.07573	0.0379187	0.475087	yes	1.25571	2.03835	3.63661	0.462418	1.86564	1.56589	1.31684	0.474314	1.12416	1.69184	2.1666
TRIM71	1755.89	-1.42961	0.688712	-2.07577	0.0379151	0.475087	yes	50.845	5.89223	39.2272	2.70426	22.2946	13.0561	7.70504	0.42309	8.52674	7.95601	6.85154
DCTN6-DT	41.9839	-0.885424	0.426852	-2.07431	0.0380501	0.475498	yes	6.52659	4.22376	7.81327	1.29927	3.82639	5.31046	4.7669	1.45728	6.54552	5.67613	7.41637
DPYS	3.67616	3.46576	1.67169	2.0732	0.0381533	0.476464	no	0	0	0.0339656	0	0.15287	0.0714922	0.524736	0.318505	0.551481	0.906859	0.325185
DIO3OS	57.2642	1.7198	0.829665	2.07289	0.0381828	0.476511	yes	1.04525	1.69265	2.95685	1.41845	3.3818	6.29044	15.6523	0.662655	11.2897	3.64526	5.4482
KCNH5	78.8829	1.48463	0.71631	2.07261	0.0382086	0.476511	no	0.395543	0.0914603	0.437851	0.113156	0.971225	1.71131	0.586271	0.237696	1.0096	1.731	1.69404
ENSG00000286373.1	19.8008	-1.35979	0.656277	-2.07198	0.0382677	0.476926	no	0.861609	1.01445	0.747978	0.333351	0.784306	0.308041	0.123022	0.265917	1.10815	0.486591	0.584112
GRID2IP	7.13929	3.72148	1.79725	2.07065	0.0383914	0.477501	no	0	0	0	0.0244296	0.0401271	0.0225589	0.081094	0	0.375753	0.883742	0.295623
ENO2	14336.6	0.460262	0.222271	2.07072	0.0383845	0.477501	yes	522.114	244.809	343.024	321.59	595.761	605.008	503.542	282.075	733.147	663.784	675.432
ENSG00000262873.2	3.27012	-2.70244	1.30498	-2.07086	0.0383719	0.477501	no	0.770111	0.408953	0.259886	0	0	0.136448	0.489841	0.329207	0.34929	0.862699	0.418429
ZNF559-ZNF177	94.6721	1.17947	0.569793	2.07	0.0384523	0.477936	yes	4.55677	0.970983	7.13417	5.01193	5.87399	9.03355	17.8622	5.46585	7.11692	8.56029	16.1666
LINC02256	9.65775	1.68477	0.814096	2.0695	0.038499	0.478195	yes	1.44608	0.114086	1.20196	1.56469	8.36857	5.10059	2.0274	1.61393	13.0194	10.8928	12.9126
KDM7A	400.795	-1.02507	0.495488	-2.06882	0.038563	0.478669	yes	7.946	1.85986	6.42022	1.44597	4.42962	4.1322	2.57908	2.76777	2.21491	3.735	3.08481
LMO4	3168.31	0.978196	0.47296	2.06824	0.0386171	0.478697	yes	32.5396	35.7185	18.2951	43.854	79.347	62.1006	72.2967	147.375	141.771	158.211	172.156
ORC1	9.45896	-1.30287	0.629889	-2.06842	0.0386008	0.478697	no	0.719485	0.106927	0.420488	0.0639856	0.208335	0.212723	0.169929	0.0452831	0.24407	0.178348	0.16602
ATP2A3	19.0421	1.59254	0.770212	2.06767	0.0386712	0.479046	no	0.207938	0.110839	0.170115	0.309678	0.870885	0.510421	0.108168	0.277923	0.792831	0.489427	0.165694
TRAPPC9	2151.64	0.529935	0.25645	2.06643	0.038788	0.479849	yes	37.9786	10.3435	28.0083	21.5604	47.0128	47.7728	32.5954	10.5148	41.3228	43.4702	36.3958
PPP1R21	1071.1	0.47209	0.228487	2.06615	0.038814	0.479849	yes	29.1588	9.87333	29.0747	20.798	45.7141	31.6825	25.5166	14.5959	41.6656	29.4631	41.5449
PHLDA1	96.5026	-1.31755	0.63763	-2.06633	0.0387976	0.479849	no	4.36753	0.439474	1.82709	0.311946	0.601125	1.48563	0.76407	0.331578	0.336348	1.62458	1.24339
CHST10	639.501	-0.478327	0.231599	-2.06533	0.0388922	0.480494	yes	32.3284	14.5637	33.349	8.88643	27.0281	19.949	17.2935	7.46771	18.5399	15.7842	15.4576
SLC27A4	2206.17	0.392151	0.190064	2.06325	0.0390886	0.481953	yes	48.7585	22.2576	46.3235	32.0635	54.227	65.6072	54.9653	21.3848	61.5981	65.9024	64.5002
ENSG00000215014.5	41.0886	-0.827044	0.400843	-2.06326	0.0390877	0.481953	yes	1.60361	1.39208	2.61081	0.547652	1.27803	1.2292	1.22292	0.579237	1.79014	2.21402	3.25995
RGS2	549.776	-0.844158	0.409111	-2.0634	0.0390749	0.481953	yes	61.1435	29.7084	58.2501	27.6148	32.1285	21.8365	22.7942	12.1529	35.265	21.2956	17.2867
AASS	91.4573	-2.08911	1.01304	-2.06221	0.0391878	0.482854	no	3.06573	0.270521	4.67333	0.176384	1.34134	0.793267	0.250815	0.0243266	0.634697	1.27687	2.30263
NTSR1	5.64481	3.90035	1.89314	2.06025	0.0393744	0.48483	no	0	0	0.0235346	0	0.0436743	0.172226	0.123829	0	0.114822	0.623145	0.293712
LRRC8C-DT	54.6208	0.802059	0.389355	2.05997	0.0394016	0.484842	yes	1.29478	0.353838	2.61081	2.30771	2.04147	0.711463	2.57642	3.38379	2.69127	3.02365	3.01506
RGS16	892.006	-0.743815	0.361187	-2.05936	0.0394596	0.485232	yes	37.6728	22.1517	56.9975	10.5203	34.5945	38.3517	16.0475	7.83006	17.1242	34.8207	23.4332
PSMC3IP	100.62	-1.03202	0.501212	-2.05905	0.039489	0.485271	yes	14.1193	5.83626	11.844	3.64894	8.82608	6.04107	3.58999	0.707446	9.55848	9.34632	8.65459
GRIA2	196.113	1.31881	0.640729	2.0583	0.0395616	0.48584	yes	1.08511	0.944387	1.91807	1.40075	2.90631	4.0641	1.56618	0.863783	4.31064	14.5315	10.7262
GBX2	4.89423	-2.4195	1.17599	-2.05741	0.0396468	0.486563	no	0.316233	0.311717	1.07398	0	0.0624079	0.253466	0.37288	0	0.0337145	0.340648	0.10452
MMP2	3839	-0.748424	0.36385	-2.05696	0.0396902	0.486772	yes	179.878	61.9575	142.747	30.8482	105.221	101.497	73.9913	15.8546	88.6809	90.5685	57.2587
HNRNPAB	3857.79	-0.653162	0.317725	-2.05575	0.0398066	0.487727	yes	268.603	185.062	227.345	130.223	178.085	162.681	131.514	62.5156	138.276	148.986	119.242
HLA-E	23.6004	-1.77957	0.865718	-2.0556	0.0398209	0.487727	no	2.04994	0.734585	1.19016	0.440063	0.130765	0.262147	0.313942	0.669189	0.392339	1.21914	0.244142
AK4	208.822	1.48975	0.72555	2.05327	0.0400467	0.489842	yes	0.680703	0.122394	0.177735	1.47583	0.988819	1.25821	0.437377	3.35631	5.88	18.1721	1.39034
SST	10385.7	-1.16421	0.566994	-2.05331	0.0400429	0.489842	yes	949.624	1257.73	5551.18	504.294	1065.19	1127.58	1809.7	838.814	2028.18	2499.58	3720.57
CBX8	412.101	-0.528196	0.257358	-2.05238	0.0401325	0.490568	yes	14.0725	5.09362	16.0397	4.17222	13.4579	9.54397	6.39041	2.40406	12.6246	9.3853	9.47387
MFSD4A	227.49	1.03347	0.50389	2.05098	0.040269	0.490959	yes	4.74694	2.60574	1.44068	7.24384	3.45634	5.19613	3.62305	7.35833	10.0438	21.4795	15.6844
DBNDD1	1880.97	0.608809	0.29673	2.05173	0.0401964	0.490959	yes	74.3354	19.6032	61.5928	35.0493	103.039	96.2395	72.328	22.0768	97.6915	97.4076	100.441
PHETA1	633.314	-0.46398	0.226202	-2.05117	0.0402502	0.490959	yes	25.0804	10.8478	20.7902	9.28606	18.6418	16.4559	9.15113	7.13278	15.8611	16.407	17.5207
MRC2	16.9912	-2.32171	1.13201	-2.05096	0.0402709	0.490959	no	1.83651	0	0.768244	0.0848459	0.199044	0.113106	0.216987	0.0535036	0.19187	0.341701	0.0673827
WSCD2	142.119	1.15522	0.563482	2.05015	0.0403502	0.491437	yes	1.79904	0.375833	0.657111	0.914324	2.94361	4.07031	2.63384	2.05542	4.46474	13.2031	2.54305
RIN3	8.35522	-1.95936	0.955781	-2.05001	0.0403633	0.491437	no	0.723424	0.316267	0.266117	0.0325128	0.497355	0.0724092	0	0	0.22243	0.190005	0.0261825
CAMK2A	151.577	2.04351	0.99708	2.0495	0.0404133	0.491721	no	0.562259	0.0575172	0.506695	0.164289	0.722194	2.93942	1.99541	0.499773	3.77864	12.7174	14.5417
TPST2	313.858	-0.660966	0.322547	-2.04921	0.040442	0.491747	yes	13.5104	7.02346	13.596	7.82749	9.96367	9.07284	4.48025	8.24465	5.33273	8.11897	7.17777
DCTN1-AS1	102.135	1.09329	0.534072	2.04708	0.0406501	0.493952	yes	6.95008	0.23194	4.55356	3.32053	14.5237	6.01224	6.89277	2.89381	9.74515	16.5382	13.5486
ADAM21	35.5177	1.40845	0.688221	2.04651	0.0407063	0.49431	no	0.280108	0.266486	0.349223	0.966854	0.713384	0.586101	0.902902	1.28798	1.16946	0.701991	1.03639
AOAH	4.63815	3.20094	1.5645	2.04598	0.0407586	0.494619	no	0.183953	0	0.213916	0.766785	0.298024	0.032075	0	0.633264	0.639557	0.990593	0.528463
ABAT	839.362	1.04148	0.509157	2.0455	0.0408061	0.494871	yes	9.12473	1.44646	12.3097	6.09857	21.1055	20.7814	16.8989	5.4664	23.0078	38.1498	37.8222
MIF-AS1	11.2574	-1.17114	0.572673	-2.04504	0.0408506	0.495085	no	0.742023	0.402941	1.20005	0.324268	0.350049	0.254134	0.483423	0.264869	0.617205	1.01009	1.05334
CYFIP1	215.896	-0.760979	0.372218	-2.04444	0.0409099	0.495479	yes	6.94253	2.36344	6.97181	1.47575	4.93285	2.7806	1.82665	4.30476	4.26064	2.56825	3.81805
VASN	64.3661	2.64735	1.29621	2.04238	0.0411143	0.49734	no	0.190639	0	0.470543	0.0705641	0.298717	2.84161	1.59309	0.0759923	0.943432	7.38392	8.31953
TNS1	1284.75	1.97237	0.965737	2.04234	0.0411174	0.49734	yes	3.63293	0.105345	6.14257	1.37702	17.1739	27.852	13.1663	0.707469	19.8841	64.3064	72.8533
SRSF8	2667.86	-0.535055	0.262035	-2.04192	0.041159	0.497518	yes	96.5239	49.8757	98.4147	55.6235	68.5423	65.9928	74.0517	39.545	51.9904	79.6825	72.0309
ZDHHC12	149.238	1.47207	0.721282	2.04091	0.04126	0.497911	yes	2.48268	4.3504	5.00629	9.06899	4.80948	10.9601	16.389	16.0821	8.39948	8.21073	14.9978
ENSG00000272944.1	48.2217	1.00723	0.493551	2.04078	0.0412724	0.497911	yes	0.991245	0.783315	0.711209	1.57672	1.62116	1.60281	2.38987	1.54882	2.38892	2.18419	3.04494
PON2	320.248	-1.17944	0.577817	-2.04119	0.0412315	0.497911	yes	26.9688	22.4905	23.0995	14.4368	15.9717	7.33638	6.86549	8.60235	6.86969	10.3071	9.86381
ENSG00000250644.3	626.631	0.817258	0.40052	2.04049	0.0413016	0.497938	yes	17.1331	5.11043	21.003	9.49415	18.1362	36.9535	30.222	8.24742	25.3551	35.7726	36.5016
ENSG00000289384.2	7.02199	-1.29394	0.634806	-2.03833	0.0415174	0.500212	no	0.911423	0.37604	1.42572	0.269987	0.385352	0.437347	0.224499	0.0605697	0.178435	0.136656	0.251177
KCNC2	61.103	2.86107	1.40403	2.03775	0.0415744	0.500574	no	0.167574	0.0350511	0.192604	0.0188764	0.172906	1.62597	0.84903	0.101806	0.225246	5.64695	2.55651
MBTD1	440.411	-0.648628	0.31846	-2.03676	0.0416738	0.501443	yes	12.1585	3.15596	9.89092	2.41221	8.32703	5.89043	3.86711	2.13693	5.78862	7.3006	6.6083
TRIM37	2116.83	0.353261	0.173559	2.03539	0.0418116	0.502773	yes	39.6484	13.3544	36.456	24.844	49.9893	41.3598	30.6349	15.5687	51.9683	45.9345	51.9268
GALNT18	660.312	0.491411	0.241583	2.03413	0.0419383	0.503969	yes	14.666	8.60966	12.3004	10.7039	22.4824	20.5787	17.3984	12.6638	31.3611	30.6881	27.2117
PPFIA4	228.101	1.4873	0.731483	2.03326	0.0420258	0.504693	no	1.99006	0.615767	1.6393	0.569318	6.24273	3.49735	1.5045	0.408724	7.53631	11.2681	6.67285
H19	8.46658	-2.20728	1.08605	-2.0324	0.0421135	0.505416	no	2.0465	0.519687	3.54922	0	0.0888939	0.324961	1.31371	0	0.518628	0.504929	0.597786
HOMER3	882.041	-1.06355	0.523486	-2.03167	0.0421872	0.505973	yes	63.6066	63.2109	69.0942	31.8345	42.8782	28.4864	35.2302	25.6958	36.6201	22.9323	24.715
MMP24	4667.55	0.458241	0.225666	2.03061	0.0422941	0.506655	yes	85.1945	27.2319	80.775	48.4861	94.3929	110.411	85.0003	28.2697	66.9747	101.99	96.9625
C20orf144	4.21266	-2.65701	1.30851	-2.03057	0.042299	0.506655	no	0.271151	0.134192	0.507585	0.0361341	0.0965708	0.033389	0	0	0	0.619244	0.234621
CPVL	540.051	1.53411	0.75583	2.0297	0.0423869	0.507017	yes	8.24867	10.7946	5.45449	27.571	25.9471	18.3785	19.3723	37.7075	51.8468	17.198	20.6714
NECAB2	1148.98	0.734674	0.361971	2.02965	0.0423922	0.507017	yes	33.6285	13.3595	42.5828	38.856	38.4891	39.7495	59.0547	27.4082	89.7481	58.8572	97.8257
ABCA5	769.843	0.497108	0.244946	2.02946	0.0424115	0.507017	yes	17.1371	6.3513	11.4048	13.0315	21.1794	15.2045	20.2257	10.673	23.6921	24.1412	25.9836
SLC7A4	45.5137	2.40855	1.18797	2.02744	0.0426172	0.50909	no	0.766337	0.204157	0.194946	2.4074	1.52341	0.119123	1.05224	2.57027	3.07912	0.242112	0.166447
ENSG00000255240.6	19.3195	1.79671	0.886294	2.02722	0.0426401	0.50909	no	0.588638	0	0.274265	0.224412	1.56559	1.15133	0.751352	0.289928	1.59114	1.00023	1.57585
ENSG00000288055.1	26.6581	-1.18478	0.584697	-2.02631	0.0427332	0.509872	no	0.896882	1.37074	1.17268	0.38668	0.45803	1.03937	0.583733	0.331243	0.463952	0.816961	0.652078
RASL10B	1679.43	0.92615	0.457329	2.02513	0.0428542	0.510363	yes	22.0925	13.2679	26.7426	35.1909	48.4611	36.1656	35.7624	37.2273	46.6426	32.4902	35.2207
ERLIN1	132.62	-0.512136	0.252881	-2.0252	0.0428465	0.510363	yes	6.24248	2.63608	4.62516	1.68441	4.64058	3.42868	2.44831	1.41598	3.65127	5.1384	4.26991
ENSG00000255224.2	122.598	-0.89222	0.440581	-2.0251	0.0428572	0.510363	yes	12.065	9.53068	6.98075	3.96713	5.82577	9.28476	4.49623	2.92125	7.10745	11.4612	7.87437
UBE2QL1	1206.14	0.718609	0.35514	2.02345	0.0430264	0.511717	yes	10.9631	4.79601	7.50252	8.85628	11.7571	17.4117	12.9029	13.2297	17.2723	24.2995	17.4867
F2R	4066.01	-0.601108	0.297044	-2.02363	0.0430081	0.511717	yes	118.523	76.9382	135.779	61.9927	101.603	79.3079	62.2326	25.569	49.3188	40.7654	43.6509
CYB561D1	755.552	0.821767	0.406294	2.02259	0.043115	0.512112	yes	10.3634	3.09315	7.66536	10.4383	15.1797	11.9299	9.18869	13.1763	14.9654	15.4563	19.8837
NEDD1	91.292	-0.744867	0.368241	-2.02277	0.0430965	0.512112	yes	2.6095	4.19453	2.67109	1.61078	3.02079	1.92715	2.18601	1.01757	2.08125	2.92382	1.5534
VWA1	96.0328	-0.820159	0.405582	-2.02218	0.0431579	0.512292	yes	5.80994	1.56211	5.88191	1.83218	2.24903	3.09077	1.32878	1.41155	3.7926	1.96152	2.23965
VLDLR	744.434	1.11799	0.55302	2.0216	0.0432179	0.512674	yes	9.02695	1.10323	7.48903	4.78384	10.5466	19.0829	13.1018	7.77653	12.0703	29.8698	28.022
TKFC	577.191	-0.421574	0.208574	-2.02122	0.043257	0.512809	yes	36.6713	17.1391	37.9485	14.5637	34.2035	27.7948	26.0273	11.3871	34.0958	25.6381	27.8391
LHFPL3	1535.08	-0.526192	0.260468	-2.02018	0.0433648	0.513757	yes	77.0748	30.1096	108.814	32.8487	57.9316	69.4245	49.6217	17.7004	46.2404	54.5664	40.9044
SNX24	591.325	0.422692	0.209296	2.01959	0.0434257	0.514149	yes	23.2748	10.9774	27.0827	19.5798	31.7221	30.8526	27.5667	13.4045	27.6404	43.7461	40.6398
RP9P	313.732	0.723821	0.358718	2.0178	0.0436123	0.516027	yes	14.4576	4.18128	19.8008	9.1825	24.8965	26.7788	19.244	7.5142	37.1357	36.252	38.2763
GALNTL6	63.5149	1.0144	0.502957	2.01687	0.043709	0.51684	yes	0.632677	1.53407	0.648705	1.5969	4.19396	1.65912	0.915807	1.07391	2.73945	2.58647	2.83895
FLRT2	790.363	1.76067	0.873401	2.01588	0.0438123	0.517101	yes	4.22613	0.893699	3.82982	1.23348	10.4131	14.0623	26.0116	4.13358	8.12682	23.8885	49.3337
TMC3	24.0139	1.12857	0.559907	2.01564	0.0438376	0.517101	no	0.173246	0.122454	0.233346	0.239075	0.234741	0.669621	0.372302	0.156177	0.326945	0.857455	0.610625
TMEM232	109.519	0.872771	0.432841	2.01638	0.0437604	0.517101	yes	2.03136	1.47653	4.79848	3.21225	4.80694	5.24096	4.42916	6.10458	5.37707	9.05125	8.25896
SOX3	4.72402	-2.34555	1.16371	-2.01559	0.043843	0.517101	no	0.148045	0.421305	0.17326	0.0394588	0.0642801	0.0729355	0.131074	0.0177055	0.0347259	0.0797618	0.366126
MARCHF11-DT	57.7288	1.33629	0.663186	2.01495	0.0439102	0.517132	no	0.71804	0.185091	1.85581	0.598068	2.14346	4.01663	1.98669	0.661952	2.21064	6.0851	5.17954
FXYD6	3924.56	0.955742	0.474369	2.01476	0.0439296	0.517132	yes	131.264	100.394	88.8548	182.363	126.615	291.683	255.637	101.745	239.217	376.262	210.318
DCP1B	247.477	-0.46038	0.228444	-2.01529	0.0438745	0.517132	yes	15.1624	5.78481	16.4698	4.97573	12.3804	9.97064	10.0993	3.78956	11.2535	9.48101	12.827
VEZT	3173.45	0.270136	0.134161	2.01352	0.0440605	0.518342	yes	79.6544	31.683	87.452	50.2814	100.089	96.8671	96.0326	46.0128	94.6042	104.238	128.097
ENSG00000262049.2	101.688	-0.850851	0.42273	-2.01275	0.044141	0.518628	yes	6.09742	2.38016	6.4688	1.31939	3.32702	4.37663	2.09561	0.818366	6.72317	5.06958	5.65034
IL12A-AS1	2.88036	-2.78668	1.38434	-2.013	0.0441142	0.518628	no	0.0486197	0.108193	0.292198	0.0288549	0.0380067	0	0	0	0.0410644	0.0838028	0.07692
NLRP14	7.32388	2.11262	1.04982	2.01236	0.0441818	0.518778	no	0.0610363	0	0.0891402	0.0711603	0.215092	0.206474	0.269911	0	0.268154	0.266846	0.18831
JUN	6061.95	1.13514	0.564243	2.01178	0.0442427	0.519163	yes	115.915	22.2116	81.5366	36.5896	141.722	236.958	187.97	34.2983	170.258	310.16	326.775
RHOJ	8.2728	-2.22059	1.10418	-2.01108	0.044317	0.519705	no	2.47514	0.448735	0.861474	0.483185	0.0371677	0.203709	0.151576	0.122814	0.0401578	0.0221235	0.0423522
ENSG00000287722.1	5.33862	3.48589	1.73366	2.01071	0.0443557	0.519828	no	0	0	0.103991	0	0.096222	0.764699	0.429729	0.0869675	0.388586	2.14445	1.07181
MAPK8IP1	8222.28	0.420361	0.209166	2.0097	0.0444629	0.520755	yes	206.543	75.4868	181.566	120.283	211.742	263.137	211.443	75.4657	251.973	267.195	274.421
GADL1	29.0165	1.66923	0.830982	2.00875	0.0445638	0.520945	no	0.419389	0.276267	0.0745592	1.12655	1.48941	0.76536	0.211644	0.38342	0.574834	0.372296	0.266873
UBALD2	873.744	-0.635401	0.31631	-2.00879	0.0445593	0.520945	yes	86.0034	38.072	54.5284	28.5956	46.6815	47.1722	30.5814	33.9107	69.0311	60.7844	55.4136
ERBB3	55.1538	-2.21577	1.10289	-2.00906	0.0445306	0.520945	no	7.14861	0.646387	0.60829	1.09522	1.45419	0.311428	0.225602	0.840275	0.835458	1.228	1.82419
VWF	7.19341	2.6114	1.30091	2.00736	0.0447112	0.522337	no	0.0253567	0	0.0295949	0.0506731	0	0.140254	0.168086	0.00757961	0.0148436	0.721431	0.0546945
ENSG00000286736.1	3.62912	3.07294	1.5313	2.00675	0.0447764	0.522408	no	0	0	0.102812	0.174562	0.190269	0.108017	0.775828	0.469882	0.513918	0.708826	0.978829
PRPH2	230.178	1.589	0.791955	2.00643	0.0448107	0.522408	yes	1.48192	0.0977741	4.71192	2.00099	2.78617	9.48293	6.81765	3.10715	5.766	16.2202	12.2973
LYSMD2	283.615	1.04035	0.518556	2.00625	0.0448299	0.522408	yes	9.37084	6.98741	5.49838	15.8493	21.2666	14.6808	16.5919	23.2114	23.997	25.2917	25.8595
ZDHHC22	1032.05	0.607592	0.302891	2.00598	0.0448586	0.522408	yes	14.2102	9.31508	10.1829	9.54146	26.2644	25.9602	14.8464	14.09	34.3065	50.1092	46.3559
PLEKHA4	18.6634	-1.78719	0.890829	-2.00621	0.0448342	0.522408	yes	2.77588	1.53427	1.18371	0.315823	0.823823	0.161071	2.89435	1.50383	0.979805	1.07958	0.356648
TTLL12	942.351	-0.686909	0.342485	-2.00566	0.0448927	0.522476	yes	34.2715	18.1524	22.3975	13.0736	23.8755	15.9107	11.6538	10.0953	19.1561	17.2008	17.948
DDHD2	2869.63	0.488773	0.243865	2.00428	0.04504	0.523543	yes	49.0817	25.4516	38.2135	46.9496	74.7003	82.06	60.2845	38.631	65.8671	115.421	85.9087
ENSG00000287340.2	155.608	-0.829387	0.41381	-2.00427	0.0450411	0.523543	yes	16.0004	12.2999	13.2369	7.21137	10.2814	7.59219	8.33503	5.44942	9.50229	8.14938	7.84512
TRAK2	2141.69	0.912988	0.455708	2.00345	0.0451288	0.524065	yes	22.9742	5.28632	20.7952	10.4223	39.07	42.5482	26.449	6.74952	27.2754	49.0578	50.7865
TDRG1	169.062	-1.07447	0.536378	-2.0032	0.0451562	0.524065	yes	12.3908	27.8811	40.5866	5.6524	26.1018	16.0361	16.4227	3.48835	6.9856	6.87526	10.857
UBE2R2-AS1	12.55	-1.28765	0.642927	-2.00279	0.0451993	0.524065	no	0.608967	1.00375	2.26857	0.735817	0.604498	0.559364	0.800791	0.326052	0.412045	1.18905	0.304373
COL15A1	49.481	-2.52054	1.25851	-2.00279	0.0451995	0.524065	no	6.29025	0.0811512	0.612926	0.280246	0.563854	0	0.290039	0.394869	0.243327	0.029408	0.168572
RFLNA	106.003	0.725079	0.362535	2.00003	0.0454975	0.527189	yes	3.87387	1.85071	3.0673	1.28645	3.24311	4.9638	2.28095	3.49512	8.88652	6.68872	4.3715
SLC4A3	1071.06	0.748984	0.374575	1.99955	0.0455485	0.527448	yes	23.0546	6.38898	15.4948	11.0659	32.5929	29.8232	24.6059	6.00738	30.3025	32.3738	40.1389
ENSG00000287670.1	34.12	1.17878	0.589697	1.99896	0.0456124	0.527641	yes	1.89977	0.551247	2.88584	2.11296	3.10392	8.06242	1.84635	1.69162	3.58195	10.0593	5.01581
RTN3	20414	0.505633	0.252959	1.99887	0.0456222	0.527641	yes	483.535	281.611	459.381	472.729	611.467	674.371	611.706	366.334	634.186	663.823	726.239
HSPG2	142.446	-2.33259	1.16727	-1.99833	0.0456814	0.527994	no	5.06939	0.0175453	1.28101	0.527088	1.35524	0.580404	0.577358	0.00692343	3.25697	1.12436	0.767431
RAB37	109.051	1.89643	0.949453	1.9974	0.0457821	0.528267	yes	1.38817	0.343976	0.0326883	1.99627	2.27804	1.17706	0.685766	7.90497	15.591	5.20413	2.06093
OPRK1	20.4827	1.73663	0.869285	1.99777	0.0457417	0.528267	no	0.242756	0.111346	0.0490052	0.267927	0.329303	1.27609	0.177952	0.12698	0.26994	0.939825	0.375146
GAS2L3	344.613	1.69331	0.847824	1.99724	0.045799	0.528267	yes	6.19867	1.51483	2.85858	1.65714	30.4654	8.07031	4.82788	1.11106	12.1235	19.1033	18.4961
MIR762HG	36.7269	-0.939078	0.470232	-1.99705	0.0458193	0.528267	yes	6.22182	3.24414	3.12955	1.89179	1.86777	3.21535	1.37464	1.54487	2.57717	3.77024	3.02676
RTL4	5.00334	4.0154	2.01106	1.99666	0.0458617	0.528425	no	0	0	0	0	0	0.172911	0.0887945	0.0101544	0.141147	0.567276	0.582136
ENSG00000267506.7	4.34717	4.45431	2.23381	1.99404	0.0461475	0.528937	no	0	0	0	0	0.0267673	0.394808	0	0	0.213884	0.365332	0.640137
ENSG00000286315.1	3.18241	2.9125	1.46119	1.99323	0.0462361	0.528937	no	0.048881	0	0.0408033	0	0.264851	0.230036	0.308602	0.0833447	0.286159	0.0939037	0.215577
KIRREL3-AS3	79.0558	1.33035	0.666934	1.99473	0.0460727	0.528937	yes	1.43128	0.509196	3.1011	1.02532	2.75898	9.25984	3.4864	1.13411	2.5191	8.1495	7.6024
RIPPLY2	103.902	0.893263	0.448182	1.99308	0.0462523	0.528937	yes	13.9298	8.38207	14.1698	27.5098	20.5704	19.7746	20.6034	20.2713	22.9204	32.7548	30.4176
CKMT1B	1614.37	0.619616	0.310733	1.99405	0.046147	0.528937	yes	77.7117	45.2029	80.316	80.0541	126.086	106.636	100.143	75.1846	123.511	90.5157	116.421
TUNAR	568.218	0.5502	0.275991	1.99354	0.0462019	0.528937	yes	12.9906	3.37407	10.646	6.9119	12.603	15.4341	14.2497	5.80617	20.6926	25.3503	20.5326
MCL1	4451.12	-0.779556	0.391055	-1.99347	0.0462101	0.528937	yes	121.608	98.2228	109.442	63.0256	79.8258	62.1973	58.1514	41.2204	48.5003	60.5052	56.2162
ENSG00000263823.2	67.8727	-0.865788	0.434207	-1.99395	0.0461574	0.528937	yes	3.28731	3.68014	4.35166	1.76898	3.63203	2.49671	1.44258	1.6059	3.16842	3.76468	5.34075
SLC44A3	295.148	-1.47152	0.738134	-1.99356	0.0461999	0.528937	yes	9.81468	19.7374	11.9142	8.60228	9.4572	3.95849	4.24999	7.91271	7.02689	4.12253	5.9741
EFNA1	29.7285	-1.56775	0.785939	-1.99475	0.0460703	0.528937	yes	2.36358	1.81694	1.71683	0.545495	1.62398	0.796763	0	1.03585	4.6993	0.673536	1.23981
RBPMS	66.6222	-1.73844	0.87234	-1.99285	0.0462784	0.528937	yes	7.18749	1.67188	11.6885	2.51946	5.7996	1.38573	0.0916386	0.119034	1.1286	0.541104	0.375811
PMEL	140.672	-2.55854	1.2836	-1.99325	0.0462338	0.528937	yes	4.48922	14.9302	5.18697	2.99534	3.741	0.133189	1.58827	2.56321	3.61964	0.549717	1.13601
CDH1	6.55539	-3.71321	1.86287	-1.99328	0.0462311	0.528937	no	0.891331	0	0.387424	0	0.0129239	0.0955135	0	0.0285114	0	0.406657	0
PCGF5	147.394	0.848425	0.426043	1.99141	0.0464362	0.529556	yes	3.13024	1.95558	3.38216	3.36794	4.81704	6.75695	7.89008	1.8997	3.92058	7.23211	10.4061
CYP46A1	551.503	0.643106	0.322886	1.99174	0.0463997	0.529556	yes	17.234	5.74198	16.1024	10.1475	19.3877	26.0707	24.7724	6.86731	26.03	28.0721	28.7957
ENSG00000289414.2	94.0991	-0.687896	0.34554	-1.99078	0.0465045	0.529556	yes	10.3371	6.62573	10.5619	4.24039	6.18947	8.083	5.15666	1.57327	7.6939	7.76595	6.15327
SLC26A6	290.759	-0.895308	0.449693	-1.99093	0.0464884	0.529556	yes	15.1865	11.1162	11.4911	9.91645	8.14994	6.79877	5.89825	3.98669	7.77052	5.58548	7.2787
TMEM123	48.4991	-1.90696	0.957892	-1.99078	0.0465046	0.529556	yes	3.93322	2.1096	1.9763	1.01932	0.231655	0.481823	0.551107	0.711254	1.20655	0.263454	0.0219746
CTSLP2	2.89547	-3.15217	1.58253	-1.99185	0.0463875	0.529556	no	1.07545	0.137333	3.0601	0	0	0.156938	0	0.0379982	0.0746892	2.89942	0.842434
ENSG00000248206.2	4.60168	-1.81201	0.910444	-1.99025	0.0465633	0.529898	no	0.372233	0.0767518	0.348299	0.0165344	0.188484	0.0611006	0	0.0296793	0.145464	0.20046	0.245324
SLC12A4	70.5621	-1.11219	0.55923	-1.98878	0.0467253	0.531414	yes	4.67307	2.33105	5.15538	1.91682	1.49664	1.03797	2.19485	0.43916	2.44543	3.70245	2.2268
ISG15	82.2262	1.61543	0.812386	1.9885	0.0467567	0.531444	yes	8.91024	3.28905	4.69761	28.6093	8.40782	5.82033	11.2154	15.6342	12.8401	7.35502	14.374
FAM193B-DT	12.2997	1.48388	0.746729	1.98718	0.0469028	0.532777	yes	0.926027	0.22973	1.54418	1.23678	1.83129	3.23519	3.31438	0.998369	3.29715	7.08254	10.0602
MX1	166.338	1.27007	0.639494	1.98606	0.0470267	0.533528	yes	2.955	0.233307	1.68147	2.06518	2.73522	5.79578	3.55109	1.89144	8.27849	14.1283	7.98272
A4GALT	68.9202	-1.26289	0.63587	-1.98608	0.0470246	0.533528	yes	1.84709	4.85164	5.60787	1.76369	2.22911	2.60574	1.63162	0.550962	2.82473	1.58781	4.84173
HIF1AN	1940.84	-0.354265	0.178406	-1.98572	0.0470644	0.533628	yes	32.5284	23.4278	31.2238	22.6294	36.9248	21.2542	25.8236	21.2571	23.6655	27.6531	27.6846
TRPV2	1195.43	1.53126	0.771283	1.98534	0.0471067	0.53378	yes	24.7963	7.84344	6.12251	53.9884	33.3564	24.095	17.2494	41.9661	40.8648	27.8319	28.6105
SLCO4C1	48.8904	-1.22316	0.616442	-1.98423	0.0472303	0.534852	no	1.5572	0.432676	2.1875	0.29317	0.856223	0.596662	0.49885	0.0404783	0.105729	0.713183	0.361866
NICN1	941.584	0.391556	0.197365	1.98391	0.0472655	0.534923	yes	52.2871	15.6796	43.4214	27.7048	53.79	46.672	40.9102	19.8559	52.7421	57.3762	57.0462
U2AF2	2122.39	-0.364378	0.183769	-1.9828	0.0473894	0.535997	yes	95.4579	36.0205	79.945	31.09	70.4355	65.8961	47.4638	22.1327	66.7711	73.7829	72.9622
ENSG00000261693.1	8.18782	2.09523	1.05746	1.98138	0.0475489	0.536486	no	0.017385	0	0.182852	0.104241	0.131976	0.278062	0.461344	0.0207891	0.162966	0.350862	0.278992
BHLHE40	87.0738	1.06529	0.537619	1.98149	0.0475358	0.536486	yes	2.01859	0.370757	1.07282	2.45852	2.68175	1.03721	1.63741	1.07519	2.61218	5.00931	2.19713
LINC01783	21.2682	-1.02703	0.518205	-1.98189	0.047491	0.536486	no	2.47385	0.621286	2.39466	0.758068	0.706954	1.1423	0.370729	0.600472	0.736647	0.913586	0.757988
ENSG00000231955.1	14.2259	-7.25908	3.66295	-1.98176	0.0475064	0.536486	no	1.19684	0	5.90616	0	0	3.80392e-05	0	0	2.8151	0.576765	0
GABRQ	41.7868	1.50325	0.759016	1.98052	0.0476454	0.536871	no	0.253641	0.0108178	0.408439	0.116527	0.559261	1.09678	0.502561	0.125495	0.778378	0.870149	0.636254
ENSG00000290689.1	967.251	-0.523522	0.264365	-1.9803	0.0476702	0.536871	yes	47.5523	21.4689	47.3755	11.9266	36.0681	28.9772	32.102	10.049	49.5202	37.3488	38.6686
TEX15	13.5589	-2.7847	1.40592	-1.9807	0.0476248	0.536871	no	0.35857	0.00682262	0.405585	0	0.0896574	0.0542913	0	0	0.0904146	0.074144	0.020396
TPPP3	1684.93	0.698016	0.353007	1.97734	0.048003	0.539387	yes	71.9227	35.6612	152.272	72.5716	144.243	177.529	145.121	63.1122	213.787	263.766	304.011
KHDC1-AS1	166.657	0.686726	0.347231	1.97772	0.0479599	0.539387	yes	3.38996	1.15073	3.58195	1.57163	5.32526	4.83765	4.24062	1.78316	4.5515	6.57077	7.20646
PLSCR3	254.466	0.52853	0.267255	1.97762	0.0479714	0.539387	yes	11.049	4.12242	10.5407	8.25061	19.507	10.8208	11.2817	7.59259	17.692	14.4335	22.0591
KLF12	701.559	-1.23607	0.625195	-1.9771	0.0480298	0.539387	yes	13.5574	1.89861	11.896	1.14148	8.29968	3.76023	1.89825	0.560157	4.59647	3.03596	2.16945
TNKS2-DT	9.09613	-1.98506	1.00407	-1.97702	0.0480396	0.539387	no	0.412098	3.38855	2.76082	0.378266	2.03709	1.7931	0	0.919341	0.557087	1.31567	0.723128
ENSG00000287817.1	5.94963	-1.66347	0.841649	-1.97645	0.0481041	0.539503	no	1.13074	0.754125	1.22976	0.116002	0.56897	0.646013	0	0.052042	0.512264	1.05981	1.0841
PILRA	3.35598	-2.81376	1.42367	-1.97641	0.0481083	0.539503	no	1.40133	0.328996	0.247215	0	0.508059	0	0	0.0492092	0.937225	0.324856	0.20762
ZNF225-AS1	455.025	-0.63069	0.319154	-1.97613	0.0481399	0.539529	yes	25.5748	11.3973	24.5635	8.86039	27.8464	20.2306	14.4751	2.2647	10.7204	25.457	17.3173
BRINP1	4266.12	0.585296	0.29638	1.97481	0.0482893	0.540732	yes	124.989	26.8089	89.9004	59.8523	165.732	141.226	91.6839	39.2804	137.702	117.417	102.703
LINC02986	20.599	-1.50107	0.760164	-1.97467	0.0483058	0.540732	no	1.53701	0.432254	2.20898	0.186223	0.2276	1.11914	0.309397	0.167118	0.737731	2.589	0.994211
FUT9	22.4848	1.98558	1.00579	1.97416	0.048364	0.541056	no	0.0477036	0	0.0354224	0.0144438	0.126858	0.197194	0.057486	0.0155555	0.203063	0.565329	0.367538
HNRNPA1L3	8.91879	-1.51246	0.76632	-1.97366	0.0484201	0.541356	no	0.511898	0.800205	0.958453	0.295143	0.477878	0.236647	0	0.301321	0.740928	0.685789	0.31209
C8orf34-AS1	50.036	1.23965	0.628413	1.97267	0.048533	0.54229	yes	0.209699	0.431098	1.67703	1.3	1.68457	2.60661	2.01319	0.852614	1.98798	1.99093	0.938508
ENSG00000287185.1	209.127	-1.52131	0.771557	-1.97174	0.0486388	0.543143	yes	15.9621	3.83404	31.458	0.477443	8.67549	13.4634	2.38608	0.858988	3.83949	5.90097	4.1034
SFRP5	34.8194	1.46268	0.742075	1.97107	0.0487156	0.543489	yes	1.03125	0	0.584228	0.775852	0.830752	1.18856	1.91493	1.09412	2.34153	3.27194	2.71626
MARCKSL1	23118.7	-0.686015	0.348062	-1.97096	0.0487287	0.543489	yes	1956.25	1235.78	1515.19	885.898	1230.09	1090.61	859.192	491.216	886.965	860.506	755.957
PIDD1	74.71	-0.801248	0.406587	-1.97067	0.0487619	0.543532	yes	4.07398	5.41139	6.01907	6.04388	2.18525	2.80866	1.3482	4.20475	2.68287	4.47645	3.26271
LTBP1	13.2089	-2.1579	1.09529	-1.97015	0.0488207	0.543859	no	1.28102	0.28414	0.256312	0	0.0754195	0.142245	0.430265	0.0276803	0.342033	0.475911	0.603519
ZFP36L1	21.3492	-1.84501	0.93674	-1.96961	0.0488829	0.544224	no	4.45599	0.65675	0.540689	0.287943	0.213081	0.241745	0.5214	0.479818	0.0230226	0.0793099	0.0970325
PLXNC1	1801.22	1.4251	0.72381	1.96888	0.0489667	0.544829	yes	11.436	0.835964	6.02265	3.55912	22.0857	20.0096	15.9763	2.37552	54.0747	42.5129	56.9231
CHD1-DT	17.1996	-0.99471	0.505479	-1.96786	0.0490847	0.545813	yes	1.25901	4.22155	1.70799	0.654261	0.573102	2.36976	0.149968	3.15332	1.17321	1.83361	3.12051
OR2K2	8.2573	-2.59689	1.32043	-1.96671	0.0492171	0.546955	no	0.894743	0.511306	1.45657	0	0	0.23854	0.611133	0	1.05245	1.20935	0.779086
CNIH3-AS2	6.50567	3.52469	1.7956	1.96296	0.0496513	0.54713	no	0	0	0.0907586	0.0111203	0.0840122	0.217514	0.0738202	0	0.747797	1.19992	0.728142
ENSG00000285095.2	4.39301	2.84605	1.45006	1.96271	0.0496798	0.54713	no	0	0.0633818	0	0.341298	0.167023	0.216961	0	0.21439	0.0601527	0.621929	0.127017
ENSG00000254400.1	4.79722	2.42947	1.23756	1.96311	0.0496338	0.54713	yes	0	0.117171	1.53472	2.70905	2.63548	5.10241	1.30383	0	5.44362	3.01869	2.01934
PAXIP1-AS2	23.9442	1.92819	0.982336	1.96287	0.0496618	0.54713	no	0.1452	0	0.46971	0.235182	0.361927	1.08672	1.47649	0.187602	0.48255	2.15155	2.45849
STEAP3	529.322	1.45469	0.741378	1.96215	0.0497452	0.54713	yes	2.53985	1.09218	3.94812	2.09704	4.94659	10.8565	7.00019	2.85	10.7365	48.0516	39.755
SMIM10L2B	1613.13	0.925771	0.471906	1.96177	0.0497891	0.54713	yes	30.321	16.1359	24.8548	45.6476	46.2762	39.202	42.622	37.1887	45.5708	30.8565	46.3149
HIPK3	2130.37	0.582	0.296626	1.96207	0.0497549	0.54713	yes	18.3209	7.9628	17.7487	9.49803	29.9699	26.7213	23.5671	9.38359	16.7166	32.2759	36.0555
NBAS	2072.65	0.373684	0.190462	1.96199	0.0497642	0.54713	yes	24.9602	9.94407	25.6469	16.5386	31.8072	23.6624	24.6479	9.80289	36.6192	26.8395	31.9851
PRRC1	1412.25	-0.486863	0.248073	-1.96258	0.0496947	0.54713	yes	37.6269	21.5968	31.9554	10.6547	37.158	23.6429	20.2748	11.2145	23.7706	23.7375	25.741
DNAJB5	1203.89	-0.491786	0.250689	-1.96174	0.0497927	0.54713	yes	63.6054	26.8303	57.3847	25.4398	56.3298	34.541	26.9234	16.3576	37.6874	33.3604	30.9478
ZNF3	443.741	-0.588815	0.300151	-1.96173	0.049794	0.54713	yes	22.5764	11.9336	23.0826	9.33596	17.7313	11.3307	8.66199	8.12696	10.9859	14.4935	12.4877
SESN3	1468.84	-0.740339	0.377191	-1.96277	0.0496731	0.54713	yes	17.4812	6.51331	21.7621	3.94882	11.5428	12.4538	7.84594	2.83167	6.30675	17.2929	11.2076
MACROH2A1	4582.39	-0.930684	0.474111	-1.96301	0.0496454	0.54713	yes	304.816	268.026	287.404	172.975	164.939	121.041	162.777	121.814	129.47	116.62	149.351
EDIL3	18100.2	-0.97476	0.495915	-1.96558	0.0493474	0.54713	yes	335.185	278.065	471.423	164.566	206.29	195.598	190.708	67.0355	102.921	275.819	482.28
APLF	27.6464	-1.01301	0.516029	-1.96309	0.0496355	0.54713	no	0.989066	0.235281	1.12002	0.172334	0.33847	0.588811	0.552148	0.109173	0.445672	0.777828	0.807466
ENSG00000269427.1	50.0123	-1.12465	0.572721	-1.96369	0.0495661	0.54713	yes	11.0793	19.8433	23.3597	3.74772	19.554	7.60831	12.3908	10.4394	26.0997	24.1759	18.1328
GPC6	480.743	-1.3533	0.688866	-1.96453	0.0494683	0.54713	yes	8.49289	5.57023	13.6744	1.99908	5.34293	2.97174	9.33614	0.418541	2.12049	8.80278	10.6033
CCND1	315.293	-1.57207	0.801027	-1.96257	0.0496961	0.54713	yes	28.4947	1.78638	12.7999	2.06144	9.59878	3.72269	1.06657	0.854418	5.09476	0.54152	1.5111
DLX2	3.12852	-2.19766	1.12027	-1.96171	0.0497957	0.54713	no	0.443832	0.152529	0.173041	0.0451914	0.0802654	0.0910681	0	0	0	0	0
ENGASE	762.273	-0.425417	0.216964	-1.96077	0.0499061	0.547727	yes	19.3022	7.9804	16.3727	6.69581	15.5318	11.91	9.84584	6.94503	15.1308	12.3592	15.325
PARP8	461.42	-0.437441	0.2231	-1.96074	0.0499093	0.547727	yes	21.1946	7.53856	15.0097	6.29556	14.4258	10.446	13.2152	4.92304	9.97972	12.8849	23.2368
PRR5-ARHGAP8	6.70381	2.27588	1.16112	1.96006	0.0499884	0.547968	no	0.0480435	0	0.201025	0.451712	0.261678	0.321897	0	0.0972367	0.910065	0.214794	0.297043
ZNF195	627.097	-0.464498	0.236983	-1.96004	0.0499906	0.547968	yes	30.4778	11.8143	30.4721	10.3767	28.2686	21.3128	14.375	7.42354	21.3307	26.5106	23.6629
TRIP13	46.2274	-0.79546	0.40603	-1.95911	0.0500993	0.548834	yes	1.99337	1.3564	2.12758	0.946316	1.78772	1.89486	0.551326	0.402277	1.41636	1.50963	1.93983
ENSG00000271894.1	132.623	1.3217	0.675131	1.95769	0.050266	0.550333	yes	1.99922	0.427604	3.53108	0.926008	7.45082	9.62823	1.79121	1.1896	8.89765	8.91382	8.52109
ENSG00000287898.1	8.97122	1.98913	1.01637	1.9571	0.0503357	0.55077	yes	0.479323	0.900862	0.287267	4.35832	1.32427	1.50438	2.15224	2.88943	1.72508	3.30101	5.5283
FMO4	3.1009	3.35148	1.71502	1.95419	0.0506793	0.55094	no	0.0264687	0	0	0.153923	0.504262	0	0.117145	0.167087	0.43663	0.0356413	0.834831
TICAM2-AS1	10.9701	1.79811	0.920018	1.95442	0.0506511	0.55094	no	0.710828	0	0.348029	1.5555	0.48788	1.26626	0.499716	0.741933	2.69936	0.881121	1.08791
KHK	476.195	1.10462	0.565234	1.95426	0.05067	0.55094	yes	7.7391	7.13211	5.75945	13.596	9.14471	13.1033	16.336	22.3227	21.7238	18.2746	20.6418
GPR37	350.121	1.04462	0.53401	1.95618	0.0504437	0.55094	yes	3.13478	1.68552	2.45299	4.62871	6.49224	5.68258	3.38112	5.01711	3.19194	4.91056	3.72005
RAG1	32.0586	1.00803	0.515549	1.95525	0.0505537	0.55094	no	0.969184	1.18191	0.188521	0.15298	0.470561	0.717074	0.208643	0.235071	0.818323	0.389155	0.539561
KNDC1	841.961	0.853195	0.436039	1.95669	0.0503834	0.55094	yes	13.2305	4.0746	10.3245	8.31564	23.6631	18.5264	9.10298	8.39632	25.4959	17.8119	20.3849
GDF1	1261.27	0.802824	0.410733	1.95461	0.0506289	0.55094	yes	29.4644	17.0511	18.5119	35.2486	36.3723	41.0252	40.7332	24.8813	35.9019	32.366	47.7051
MAP4K3-DT	266.561	0.410768	0.210013	1.95592	0.050475	0.55094	yes	6.76741	3.87083	7.72059	4.70142	11.9674	10.6575	6.15688	6.94624	9.54127	10.7354	12.756
FXN	347.961	-0.445714	0.227922	-1.95556	0.0505173	0.55094	yes	24.2556	18.9865	22.3033	14.6179	21.5975	20.3864	11.5124	11.7546	16.9559	22.835	20.6137
PSD3	1617.47	-0.94097	0.481487	-1.9543	0.0506657	0.55094	yes	20.2289	4.26025	26.514	3.29986	17.797	12.991	4.91908	2.41967	10.0536	15.4423	8.86925
PCTP	270.7	-1.04843	0.536317	-1.95486	0.0505996	0.55094	yes	16.0877	14.585	15.3975	8.92098	8.13349	7.47841	11.4146	9.63358	8.55363	7.37698	6.032
PRDM8	17.9379	4.18256	2.14233	1.95234	0.0508976	0.55169	no	0.0566241	0	0	0	0	1.61307	0.250466	0	0.299138	2.49133	4.07157
CNGB1	97.7585	2.68914	1.37703	1.95285	0.0508375	0.55169	no	0.0925163	0.0435396	1.03022	0.251365	1.06305	5.9629	5.95262	0	1.68329	11.3058	17.1888
LINC02562	3.94433	2.49318	1.27672	1.9528	0.0508429	0.55169	no	0.834748	0	0.645818	1.7815	0.36885	3.02218	0.900821	0.100664	0	1.20627	0.690004
AATK	555.781	1.03883	0.532035	1.95257	0.0508708	0.55169	yes	5.89499	0.853188	3.73175	2.65493	11.6783	9.68572	5.23457	3.51736	19.1768	13.5651	10.2239
GOLM1	4442.42	-0.983256	0.503429	-1.95312	0.0508056	0.55169	yes	225.92	42.371	293.283	36.8081	131.88	130.751	57.5791	14.546	121.795	107.54	81.1115
ENSG00000290876.1	5.44282	2.00224	1.02645	1.95064	0.0510997	0.553248	no	0.16779	0.0909927	0.681081	0.223767	1.51328	0.519111	1.31064	0.85331	1.311	1.59672	0.418081
CNIH2	2487.06	0.683064	0.35019	1.95055	0.0511104	0.553248	yes	158.887	46.8495	120.337	78.5478	217.894	226.062	174.179	37.2015	160.27	240.868	252.198
RBM14	947.649	-0.384368	0.197074	-1.95038	0.0511313	0.553248	yes	32.9389	17.6424	32.6368	14.8361	29.9518	25.6205	19.6468	6.31867	33.024	24.5574	23.7353
SIAE	1818.56	0.672602	0.345179	1.94856	0.0513484	0.555272	yes	15.5592	16.0802	29.2309	25.0788	27.1476	47.0008	42.6514	30.9624	37.3248	58.2321	58.824
CNST	1978.5	0.559354	0.287172	1.9478	0.0514384	0.55575	yes	27.4156	9.85889	26.53	21.0916	30.1476	35.74	34.2112	16.1748	23.4134	38.143	37.5875
PHF6	1277.83	-0.448668	0.23036	-1.94768	0.0514528	0.55575	yes	31.7446	12.6271	28.8215	9.01011	29.585	20.9657	13.9036	7.26718	21.3384	24.0976	23.2722
LDLRAD2	3.3571	-3.49767	1.79617	-1.94729	0.0514999	0.555934	no	0.152178	0.0325918	0.28522	0	0	0	0.0797227	0	0.711595	0.233671	0.0264796
GRIN3A	877.84	-1.67255	0.859238	-1.94655	0.0515881	0.556561	yes	30.2493	3.2446	28.3952	1.87167	16.3777	6.91649	0.665226	0.209971	2.95409	3.04469	0.768701
MATN3	37.14	0.906688	0.465983	1.94575	0.0516842	0.557206	no	0.955703	0.36431	0.358156	1.06157	0.817912	1.15998	1.04239	0.493015	1.65698	2.02323	2.05357
VIM	19291.5	-0.795537	0.4089	-1.94556	0.0517082	0.557206	yes	1382.98	734.55	1398.98	609.047	971.9	549.965	556.621	307.064	823.841	362.683	446.792
KIF17	68.8305	0.744019	0.382553	1.94488	0.0517894	0.557755	yes	1.08197	0.734832	1.04155	1.15448	1.67676	1.10732	1.39229	0.984074	2.97573	1.26265	2.4179
PLCD1	56.3348	1.36473	0.701809	1.94459	0.0518245	0.557808	yes	0.8511	0.511596	0.351325	1.87271	1.02143	0.822309	4.95343	1.86075	4.04997	2.77789	1.10855
VSTM5	105.625	1.78287	0.917194	1.94383	0.0519162	0.558145	no	0.758744	0.0479293	1.33999	0.567886	0.546306	4.62462	2.17985	0.544394	2.40646	12.6939	6.92382
DNM1P35	44.9796	0.852447	0.438539	1.94383	0.0519155	0.558145	yes	3.02633	1.53801	1.41734	2.48949	3.48122	2.42643	2.643	1.65506	5.91158	1.38532	4.60521
GLRA2	518.558	-0.937731	0.482508	-1.94345	0.0519614	0.558306	yes	20.851	6.65716	35.9643	9.2289	13.969	11.5543	4.71459	6.57529	8.61181	16.3804	10.4001
CCDC60	4.81334	-2.54258	1.30845	-1.9432	0.051992	0.55831	no	0.0852091	0.0772453	1.69946	0	0.0270997	0.40618	0	0.0448001	0.326206	0.360936	0.31853
ENSG00000285922.1	34.3161	1.48336	0.763486	1.94288	0.0520305	0.558399	no	0.88524	0.13145	1.07819	0.566308	2.46101	2.87984	1.41137	0.0847013	2.40971	3.57886	2.89215
KRT222	432.868	0.594315	0.306054	1.94186	0.0521539	0.559398	yes	11.2835	4.22775	9.8448	8.26061	22.3307	12.5637	7.58463	6.30027	18.3796	16.2951	12.81
ZNHIT2	404.382	-0.710491	0.365932	-1.94159	0.0521866	0.559424	yes	51.38	22.6081	31.8739	18.8644	22.2224	22.5394	20.4191	12.1934	18.1137	17.3875	19.9592
ENSG00000270504.1	12.5972	-2.00263	1.03167	-1.94115	0.0522405	0.559676	no	0.512156	0.0267784	0.934093	0.0288434	0.140891	0.239772	0	0.158553	1.40416	0.320478	0.285416
LDOC1	3291.58	0.464348	0.239274	1.94065	0.0523002	0.559991	yes	135.279	58.7673	114.564	91.2474	164.17	164.75	149.817	64.8196	239.475	148.939	189.825
ADAM10	1555.66	-0.591709	0.304995	-1.94006	0.0523723	0.560439	yes	106.507	34.3082	103.751	26.4572	79.5736	62.5067	41.0631	11.8648	51.7431	59.9861	54.0966
ENSG00000231863.2	5.88158	2.65438	1.36878	1.93923	0.0524735	0.561196	no	0.0594444	0	0.0399431	0	0.0967897	0.428845	0.321529	0.0434411	0.116868	0.853382	0.404285
MYLK-AS1	20.4833	-1.00353	0.517581	-1.93889	0.0525144	0.561309	yes	1.97993	2.34838	5.20171	0.788862	1.78538	1.95693	1.17942	1.41705	2.12978	2.79726	3.89908
TMEM191B	87.6926	1.55043	0.800193	1.93757	0.0526756	0.561883	yes	1.31492	7.53044	3.03682	14.6957	8.82862	8.873	7.1212	30.0531	12.4579	11.7704	16.4636
TAPT1-AS1	19.5233	1.25779	0.649685	1.93599	0.0528685	0.561883	yes	1.44227	0.275498	0.441447	0.445977	1.80049	1.63076	3.69973	1.03854	2.48392	1.40795	2.62806
SLC22A15	490.474	0.870527	0.449186	1.93801	0.0526217	0.561883	yes	4.7459	2.5981	4.88164	6.49422	8.04126	6.18032	9.86851	8.34115	7.64491	11.3145	11.4182
TARS1	3607.59	-0.451888	0.233406	-1.93606	0.0528602	0.561883	yes	146.961	74.0037	129.191	58.6023	106.905	94.3246	79.891	56.7053	95.288	117.817	114.78
DUSP16	483.318	-0.707245	0.365141	-1.93691	0.0527566	0.561883	yes	13.5497	4.21487	9.58763	1.93042	7.70608	4.02576	5.13083	1.72213	6.5933	7.33884	7.82453
PFKFB3	1037.43	-0.931185	0.48077	-1.93686	0.0527626	0.561883	yes	46.9573	9.78732	29.3117	6.74796	22.5477	18.5922	12.203	1.82324	13.4309	23.8816	17.7482
CRLF2	96.9706	-1.30979	0.676422	-1.93635	0.0528249	0.561883	yes	22.4211	1.86663	10.6483	2.35884	9.50265	4.42077	1.2624	0.252135	1.85476	2.71165	1.57026
PLCH1	8.13412	-1.55641	0.803632	-1.93672	0.0527797	0.561883	no	0.434789	0.0381752	0.256732	0.0221185	0.0501371	0.134801	0.0408952	0.0297753	0.128242	0.363995	0.156259
ADAMTS12	8.71784	-2.55561	1.32007	-1.93596	0.0528724	0.561883	no	0.691625	0.0153838	0.114423	0	0.235265	0.0611811	0.319799	0.00781454	0.75449	0.194728	0
ENSG00000188223.9	7.86264	-3.36249	1.73602	-1.9369	0.0527578	0.561883	yes	1.20953	1.80149	2.06693	0	0	0.823104	0	0	0	0	0
C8orf88	64.0436	1.43829	0.743442	1.93464	0.0530348	0.563285	yes	3.77151	0.108825	2.15044	5.17279	6.05435	3.28786	1.81632	7.22003	8.35502	9.59559	6.51557
RNASET2	187.039	0.958903	0.495796	1.93407	0.0531049	0.563381	yes	5.19925	3.33567	6.34521	13.359	6.12494	10.6218	9.13444	12.1506	12.2516	13.2365	13.358
BHLHE23	7.41718	-2.26898	1.17316	-1.93407	0.0531044	0.563381	no	1.58301	1.61913	0.323682	0	0.674383	0.255179	0.611133	0	0.161915	0.372107	0.0855705
ZNF799	94.6374	-0.627863	0.324695	-1.9337	0.0531502	0.563539	yes	3.94161	2.5583	4.59169	1.66113	3.15237	3.03824	2.54664	0.445736	2.20784	2.35356	2.37543
BORA	36.5172	-1.13835	0.588878	-1.93309	0.0532255	0.564013	yes	1.83196	1.59225	1.58218	0.584992	1.58335	0.642556	1.84538	0.713483	1.42851	0.684557	1.40997
ENSG00000268560.1	4.95459	2.18425	1.13054	1.93203	0.0533554	0.564419	no	0.428863	0	0.169448	0.66768	1.72172	0.355499	0	0.427911	1.85985	2.91738	1.97466
AHSA1	2495.89	-0.324366	0.167847	-1.93252	0.0532959	0.564419	yes	245.302	146.39	221.343	105.79	230.842	188.575	141.668	72.8326	287.868	232.52	218.237
LINC01630	7289.36	-1.0479	0.542328	-1.93222	0.053332	0.564419	yes	597.151	733.891	921.18	359.947	501.25	360.204	271.038	229.364	224.889	110.302	105.937
ENSG00000273920.1	3.88792	2.66235	1.37839	1.93149	0.0534222	0.564478	no	0.367906	0.114086	0	0.982713	1.6167	0	1.64595	0.110182	1.52812	1.25608	2.32335
ZNF114	33.1817	-1.79531	0.929433	-1.93162	0.0534066	0.564478	no	9.25658	0.848247	3.19861	1.15855	2.61567	0.269184	0.789202	0.152395	2.03731	0.299287	0.22529
DOK5	1408.09	-1.50935	0.781585	-1.93114	0.0534655	0.564613	yes	64.7362	91.1314	81.5353	38.6495	34.7349	22.0479	25.6663	46.524	19.8269	18.8778	18.4939
RIPK2-DT	85.0108	0.68218	0.35334	1.93066	0.0535246	0.564914	yes	2.33403	0.808251	1.92684	1.76891	3.28823	3.41563	1.9257	2.5715	3.80189	5.59392	3.74146
ENSG00000285973.2	11.1732	1.47945	0.766429	1.93031	0.053568	0.565049	no	0.274649	0.133821	0.0642838	0.164739	0.672844	0.631672	0.522166	0.0492803	0.573358	1.19873	0.534334
PTPN9	3881.57	0.599595	0.310804	1.92917	0.0537094	0.566217	yes	53.4127	28.3403	55.5015	54.0706	75.4484	74.3729	69.0214	42.3249	78.3299	76.1804	95.801
MPPED1	52.9594	1.05346	0.546236	1.92858	0.0537827	0.566343	no	1.21222	0.806292	0.579367	2.50778	0.891481	1.35804	1.05653	0.973568	1.47951	1.71883	2.04703
PWWP2A	1088.67	-0.862859	0.447383	-1.92868	0.0537708	0.566343	yes	56.3127	17.3523	64.7264	8.747	37.0147	41.8429	19.7568	4.18069	22.5578	36.2366	33.6926
IRF4	5.38024	2.42765	1.2607	1.92564	0.054149	0.569876	no	0.0429536	0	0.037619	0.187102	0.0867327	0.0924297	2.27049	0	0.187414	0.107693	0.099109
ZNF385C	123.604	-0.712068	0.369859	-1.92524	0.0541992	0.570079	yes	6.28595	4.39427	6.20083	2.8183	4.01821	3.49682	3.31958	1.08778	5.62816	3.87468	3.72499
ZNF726	68.2723	-0.638881	0.332067	-1.92395	0.0543606	0.571451	yes	4.65386	2.99295	5.21433	1.32086	3.64755	2.69497	4.22145	1.55987	3.93815	5.96786	4.61515
MTRR	122.179	-0.528993	0.275007	-1.92356	0.0544096	0.571641	yes	7.20387	4.35007	7.12822	2.07543	5.53353	4.4127	2.38765	2.6802	5.44744	6.46657	9.22727
LINC00960	25.6103	-1.07685	0.559975	-1.92303	0.0544761	0.572014	yes	2.45597	2.83426	2.02424	0.322774	1.82176	1.15558	2.24146	0.957796	1.85258	1.22134	1.7763
ENSG00000225689.2	9.29981	2.45699	1.27816	1.92229	0.0545688	0.572663	no	0.0978101	0.187827	0.0742075	0	0.107868	0.901783	1.89144	0.0726035	0.108521	0.206961	1.05195
NCK1-DT	48.4396	-1.11564	0.580585	-1.92158	0.0546581	0.573274	yes	3.21438	1.69408	9.90432	0.935213	2.53263	2.83389	1.04586	0.823153	1.23897	2.65459	2.43408
NEURL1	648.268	0.612516	0.318839	1.92108	0.0547212	0.57361	yes	14.9269	5.5842	16.1556	14.6791	24.386	18.2112	17.6418	11.9147	31.9224	21.2813	21.5684
TUBG2	429.565	0.601575	0.31328	1.92024	0.054827	0.574393	yes	17.8518	5.86022	13.2271	12.3971	30.9546	17.0925	13.5441	9.70268	36.5115	23.1369	29.4195
MAP3K7CL	26.0057	1.90904	0.99466	1.91929	0.0549478	0.575006	yes	1.63242	0.344136	0.110052	2.53379	2.91008	2.75248	1.45589	1.70507	0.779976	0.181478	0.407127
FAS	53.7969	-2.01796	1.05129	-1.9195	0.0549208	0.575006	yes	1.16458	1.77319	6.43303	0.10735	1.02769	0.907074	2.70246	0.353769	0.557297	4.40428	6.89591
NOXA1	25.8752	1.27578	0.664812	1.91901	0.0549831	0.575049	yes	0.695753	0.882481	0.186606	1.07912	1.51805	1.13381	1.05831	1.28578	2.71039	1.49273	2.813
SIK1	313.061	-0.660495	0.344362	-1.91803	0.0551076	0.5757	yes	15.2233	4.07168	9.9943	5.04795	7.42894	7.71376	2.61945	1.38765	5.58011	9.07607	5.8864
ENSG00000291149.1	3.18538	-3.05501	1.59272	-1.91811	0.0550977	0.5757	no	0.327331	0.0964733	0.321409	0	0	0.224535	0	0	0.669529	0.45201	0.654366
HOXD3	3.324	3.622	1.88914	1.91727	0.0552031	0.576137	no	0	0	0	0	0.462446	0	0.117145	0.274961	0.42361	0.0712826	0.4253
KLHL2	994.291	0.657475	0.342934	1.91721	0.0552118	0.576137	yes	20.9799	9.00153	17.5377	20.4628	31.5016	24.346	20.7148	18.5838	23.4305	31.6875	41.5606
STAM2	1333.59	0.332098	0.173369	1.91556	0.0554212	0.577995	yes	21.321	7.65427	19.9592	11.7153	27.9081	23.3923	19.8741	8.65769	18.9076	22.3199	27.643
OSBPL5	1153.12	0.711361	0.371514	1.91476	0.055523	0.578078	yes	22.6181	4.57664	19.3861	10.6146	40.2014	23.2604	17.2012	11.2864	38.9819	33.4979	53.0266
PI4K2B	99.2662	-0.787573	0.411316	-1.91476	0.0555226	0.578078	yes	3.38701	2.15626	3.97231	1.49432	2.38524	1.56004	1.48023	1.30313	1.23253	2.38404	2.89768
CNTN5	37.3223	-1.3961	0.729125	-1.91476	0.0555227	0.578078	no	0.711766	1.29232	2.17445	0.0510148	0.826779	0.835131	0.350579	0.202156	0.531026	0.383928	0.196341
CCSER1	247.61	0.750833	0.392289	1.91398	0.0556226	0.578745	yes	2.23226	1.02184	4.25037	0.992719	5.33853	4.03656	2.83182	1.33586	4.98009	6.78528	4.88672
ENSG00000287419.1	4.72092	-2.48479	1.29837	-1.91377	0.0556498	0.578745	no	0.4174	0.0794572	0.789333	0	0.244013	0.0395539	0	0	0.188317	0.389305	0.198581
FAM43B	30.6246	1.5163	0.792558	1.91318	0.0557256	0.578909	no	0.370868	0.107062	0.375948	0.26358	1.36824	1.00449	0.65647	0.295681	4.95674	0.83219	0.82491
RGS11	334.733	0.860002	0.449571	1.91294	0.0557556	0.578909	yes	10.0307	2.46282	7.60862	5.20458	19.7781	14.7344	13.5272	3.01711	32.7245	28.6912	31.0049
LINC02980	235.523	0.663493	0.34685	1.91291	0.0557596	0.578909	yes	4.7058	2.61435	5.48108	4.19828	5.05528	10.8936	6.85528	3.8481	8.6802	13.0632	13.1264
MYOF	6.29781	-3.49926	1.83001	-1.91215	0.0558569	0.579594	no	0.653055	0	0.19559	0.0862703	0	0.0527618	0	0	0	0	0.0294057
SERHL2	27.8473	1.15406	0.603832	1.91122	0.0559764	0.580419	yes	1.9531	0.193478	0.949586	2.25465	0.970587	1.64766	3.08219	1.77977	1.58079	1.89916	4.19373
DNAJB6	3988.12	-0.784334	0.410423	-1.91104	0.0559993	0.580419	yes	293.142	269.816	290.644	171.56	195.01	193.205	152.806	121.166	134.983	155.508	142.613
LRRC51	62.2771	-0.62783	0.328578	-1.91075	0.0560369	0.580483	yes	7.36549	5.74566	5.76191	3.2096	5.75473	5.11725	2.73362	2.11188	5.26774	6.65654	7.21593
NPIPA3	4.20112	3.27396	1.71581	1.90812	0.0563758	0.58286	no	0	0	0.087504	0	1.08499	0.390283	0	0.0679729	0.900608	0.15695	0.990489
TICAM1	27.9087	1.91368	1.00298	1.90799	0.0563926	0.58286	no	0.625232	0	0.0783319	0.714126	1.33239	0.439758	0.197593	0.734344	2.17248	0.480911	1.37919
NLK	2852.27	0.472722	0.247757	1.908	0.0563906	0.58286	yes	65.4526	24.2703	49.6245	47.7003	91.3339	63.7435	46.2264	35.2438	71.0237	68.2846	77.9458
ENSG00000288187.1	130.936	-0.921369	0.482786	-1.90844	0.0563339	0.58286	yes	4.2388	4.31789	6.1756	1.58972	1.73521	4.43753	3.81911	1.4722	2.97591	5.50214	5.83436
DHRS3	55.2541	2.53795	1.33079	1.90709	0.0565083	0.58373	no	0.696059	0	0.443552	1.54828	0.205176	2.96101	0.123274	4.59621	0.704618	14.4953	1.65189
ZFP91-CNTF	8.68526	4.11847	2.16489	1.90239	0.0571201	0.585331	no	5.77402e-07	0	0.119118	0.223603	0	0.0748931	1.22179	0.193432	0	0	0.853871
EPHA5	803.641	2.55583	1.34301	1.90306	0.0570331	0.585331	no	0.832214	0.0177049	2.93945	0.291994	0.663473	9.97296	14.0553	0.557374	4.24564	38.4943	43.9236
ENSG00000264739.1	3.94715	2.50567	1.31728	1.90216	0.0571501	0.585331	no	0.144787	0	0	0.269958	0.0628113	0.212232	0.251056	0.0691763	0.203523	0.0386885	0.0706357
ARHGEF17-AS1	7.77766	1.74389	0.916758	1.90224	0.0571399	0.585331	no	0.261109	0	0.202396	0.493624	0.414759	0.338104	0.277511	0.2023	0.538953	0.128632	0.838379
LINC01489	4.1129	1.60849	0.844539	1.90458	0.0568347	0.585331	no	0.151237	0.0936383	0.355907	0.453745	0.658945	0.748073	0.335878	0.0904784	0.355967	0.511343	0.376403
ENSG00000288802.1	117.252	1.52544	0.80123	1.90387	0.0569274	0.585331	no	1.17108	0.193162	1.0495	0.533155	2.83682	4.05906	1.55409	0.233403	12.6949	6.25122	4.94072
SLC9A2	99.0336	1.01253	0.531509	1.90501	0.056779	0.585331	no	0.274393	0.282826	0.652664	0.345274	1.21168	1.63694	0.44924	0.868853	1.97569	5.045	2.01779
C1QTNF1	82.0215	0.771435	0.405166	1.90399	0.0569109	0.585331	yes	1.65023	1.10795	0.795525	1.0029	3.61575	3.173	2.62508	1.011	5.25472	3.3866	2.72486
AK9	445.193	0.764748	0.402049	1.90213	0.0571546	0.585331	yes	11.4006	6.10561	11.1648	13.9908	15.1474	16.0842	18.8961	16.4515	15.0271	16.855	19.2026
MTMR7	2709.93	0.585249	0.30745	1.90356	0.056968	0.585331	yes	33.135	16.5915	35.8777	26.1548	48.368	67.7331	34.8886	20.9301	39.4557	83.7879	57.7722
NEU3	648.463	0.393839	0.20683	1.90416	0.0568887	0.585331	yes	9.9166	4.86951	9.00966	8.2119	14.3407	9.67261	8.33954	5.973	9.73209	14.4672	15.8652
PIK3IP1	1015.37	-0.471442	0.247916	-1.90162	0.0572207	0.585331	yes	41.0629	19.0422	46.7413	22.6253	29.1623	28.6515	28.6771	18.5812	38.7799	35.7633	30.3308
ATP6V1E2	124.84	-0.805755	0.423742	-1.90152	0.0572337	0.585331	yes	15.2702	5.18581	8.81622	3.21611	8.81624	6.97795	3.93696	2.17124	9.45475	8.18699	4.74065
RASSF1	341.916	-0.825806	0.434148	-1.90213	0.0571538	0.585331	yes	23.9612	10.9139	22.1933	5.5542	11.6244	19.7145	7.61778	3.10381	17.6145	28.4316	20.5351
DLL4	43.9606	-1.10882	0.582092	-1.90489	0.0567949	0.585331	yes	1.76305	1.10106	1.10017	0.707034	1.03951	0.664077	0.0757038	0.204686	0.842367	1.22057	0.84517
SNHG10	62.9793	-1.2234	0.642047	-1.90546	0.0567198	0.585331	yes	4.35554	10.8541	3.63679	2.4449	5.32729	2.10235	2.67776	0.345407	4.01278	3.65736	3.0226
CAPN3	17.2919	-1.58632	0.8341	-1.90183	0.0571933	0.585331	no	0.923518	0.452355	1.99343	0.394419	0.730581	0.107249	0.919857	0.816181	0.346611	0.38671	0.395144
WWTR1	67.5574	-2.00111	1.05097	-1.90406	0.0569028	0.585331	no	9.32631	0.68979	0.59781	2.45935	0.874004	0.782293	0.683215	1.0485	0.201166	0.595757	0.689431
CENPI	79.3342	-0.972926	0.511813	-1.90094	0.0573099	0.585662	yes	6.01624	1.49401	2.87902	2.99301	2.65897	1.3692	0.459419	0.410064	0.340802	1.0024	1.0377
ASF1A	3123.45	-1.06183	0.558626	-1.90079	0.0573296	0.585662	yes	137.147	204.949	189.605	100.585	91.8171	90.947	79.1511	72.0323	45.9293	66.9552	69.6724
DNAJC24	319.025	0.59331	0.31224	1.90017	0.0574106	0.585842	yes	6.08708	2.24232	7.67547	4.86798	12.2621	9.83496	9.88374	5.42235	8.9528	16.714	16.6514
UBE2G2	902.849	-0.358979	0.188909	-1.90027	0.0573972	0.585842	yes	40.7809	19.0462	41.5857	18.4782	35.1809	31.2016	19.7892	12.0589	29.4284	33.8488	32.2966
FAM153B	9.67616	2.12126	1.11665	1.89966	0.0574776	0.586202	no	0.194453	0	0.176788	0.186682	0.374001	0.10616	0	0.136419	0.780877	1.63862	0.216362
HERC5	5.4462	-2.43297	1.28099	-1.89929	0.0575261	0.586373	no	0.0666845	0.276956	0.233773	0	0.090393	0.0410197	0	0	0.214867	0.430648	0.415592
AGFG2	197.09	0.487873	0.256987	1.89843	0.0576389	0.586562	yes	8.13964	4.41129	5.07802	5.32515	13.0917	8.74075	6.02181	5.37256	11.6243	9.50076	14.4917
ENSG00000275038.2	184.986	-0.715527	0.376866	-1.89862	0.0576142	0.586562	yes	5.93023	2.45451	8.08461	1.93612	3.2538	3.72338	3.95749	1.36967	3.73098	5.93517	8.61508
PGM2	109.301	-0.901958	0.475108	-1.89843	0.05764	0.586562	yes	7.04073	5.43776	3.58187	1.85036	2.96616	1.80281	2.93974	3.17834	2.60819	3.01882	3.7425
CD274	22.1389	0.776957	0.409632	1.89672	0.0578649	0.588509	no	0.576344	0.130452	0.281582	0.331799	0.514649	0.591613	1.06186	0.288167	0.677628	1.29438	0.745846
SLC16A6	1098.27	0.655361	0.345609	1.89625	0.0579269	0.588509	yes	23.5385	8.19644	22.9904	18.4419	26.0101	32.0361	31.8687	20.5494	23.5394	43.954	53.2682
ENSG00000272667.1	56.2142	-0.903976	0.476684	-1.89638	0.0579092	0.588509	yes	13.9235	11.7101	10.3477	3.27678	12.3834	7.75687	7.50747	2.11216	10.4004	14.5545	9.85536
FAAH	790.821	1.01255	0.5341	1.89581	0.0579849	0.588775	yes	17.7954	11.4979	10.8374	31.2856	25.8265	23.1451	26.9775	31.5857	38.9455	35.1058	39.4633
CKMT2	3.68802	2.5945	1.36884	1.89539	0.0580405	0.588887	no	0.182106	0	0.186338	0.808854	0.470245	0.218435	0	0.294717	0.419317	0.895933	0.229944
PM20D2	288.866	0.694637	0.366515	1.89525	0.0580597	0.588887	yes	3.43129	1.69165	2.15352	2.0581	4.31542	4.94057	5.34467	2.44571	4.10488	7.75116	8.87218
PPP1R3B-DT	20.3962	0.800472	0.422459	1.89479	0.0581198	0.589172	yes	2.44192	1.85017	1.91781	3.18336	3.64136	4.10265	3.13618	1.53923	1.87047	4.71917	2.77786
FMNL1	217.718	1.3391	0.706849	1.89446	0.0581636	0.589293	yes	3.43555	0.478086	2.6799	1.08432	7.58326	8.889	3.2875	0.923654	12.5981	12.3791	15.0123
PHTF2	548.235	-0.471703	0.24908	-1.89378	0.0582536	0.589882	yes	17.2709	8.04888	14.5649	6.61916	13.4849	9.6886	6.38307	4.76482	11.9116	11.1937	11.1975
WDR17	414.646	0.779498	0.41187	1.89258	0.0584133	0.591174	yes	5.15625	2.71971	4.32689	4.41077	9.25683	6.16728	7.82882	2.69362	6.27698	15.2641	20.6538
POC1B-GALNT4	31.0153	-1.10507	0.584271	-1.89137	0.0585751	0.592487	no	0.629154	0.545009	0.812451	0.298475	0.669899	0.408995	0.192332	0.168824	0.394266	0.366594	0.364689
DCDC2	12.7118	1.14666	0.606599	1.89032	0.0587155	0.592934	no	0.109604	0.0587521	0.12949	0.168759	0.429185	0.0973796	0.210041	0.107372	0.399399	0.286381	0.315475
MISP3	198.272	-0.706808	0.373893	-1.8904	0.0587041	0.592934	yes	14.476	7.86215	7.38629	4.10417	10.7692	5.89743	4.74802	3.14231	13.0555	8.94609	10.8642
ARHGEF2	231.347	-1.44149	0.762509	-1.89046	0.058697	0.592934	yes	22.4046	4.17358	4.05278	3.49003	7.66624	1.95492	2.63293	2.7358	3.40152	5.91623	3.86025
PLCB2	94.4362	0.929621	0.491852	1.89004	0.0587526	0.592983	yes	2.9639	2.32566	4.17263	3.4016	4.36669	7.61539	5.68534	1.7788	10.1252	12.3877	11.5198
DUBR	1060.06	0.863498	0.456987	1.88955	0.0588186	0.593326	yes	21.3274	6.46995	23.3503	13.5288	45.1252	44.7537	23.6961	9.88338	28.4605	55.3294	50.584
SPATA18	44.703	-1.60091	0.84742	-1.88916	0.0588701	0.593521	no	0.169457	1.27365	3.29621	0.0705641	0.983505	0.439067	0.345083	0.234696	0.945798	1.75765	1.4941
CPEB1-AS1	5.17132	2.68993	1.42531	1.88726	0.0591254	0.59577	no	0.0198158	0	0.0568339	0.0767043	0.194022	0.389871	0	0	0.880022	0.473527	0.478321
ADGRG2	1113.51	-1.00784	0.534099	-1.887	0.0591603	0.595797	yes	31.2164	10.4772	52.3205	4.08641	25.4893	21.3491	12.1086	1.9467	5.77022	17.9614	9.59151
ZNF582-DT	107.657	0.710743	0.376763	1.88645	0.0592346	0.59622	yes	9.90798	4.5511	9.70461	9.97533	16.7104	14.7422	12.2263	9.12648	16.8307	14.9235	21.7767
LRRN2	513.961	1.08404	0.574767	1.88606	0.0592873	0.596425	yes	5.53534	1.76793	14.0219	5.35739	13.7205	23.5986	9.11527	4.29532	22.6122	17.1071	12.8701
ILF3-DT	574.768	-0.459338	0.243575	-1.88581	0.0593201	0.59643	yes	26.5796	13.2617	31.9761	9.93298	17.8542	22.4216	19.7713	9.72438	29.9475	27.7188	24.416
PLBD1-AS1	6.56743	2.74622	1.45748	1.88422	0.0595356	0.596946	no	0	0	0.119859	0.0658068	0.168379	0.259233	0.0623969	0	0.0661235	0.591857	0.402763
ARNTL2	556.331	0.459608	0.24387	1.88464	0.0594778	0.596946	yes	10.7479	5.81847	7.49292	6.78541	14.6175	11.1645	10.9759	4.65351	11.0334	13.7015	16.8243
GPI	10310.7	0.401468	0.213071	1.8842	0.0595381	0.596946	yes	332.399	151.086	252.108	215.711	420.917	374.811	327.361	154.116	375.72	475.478	410.283
EFHD2	322.823	-0.871466	0.462432	-1.88453	0.0594938	0.596946	yes	20.2664	9.50318	13.4038	7.1851	11.6472	7.39289	5.20395	5.29614	6.82074	4.41293	7.20408
PAWR	68.5916	-1.04956	0.557022	-1.88423	0.0595334	0.596946	yes	1.50902	1.46327	1.09049	0.294531	2.13514	0.393062	0.0549964	0.390937	1.50585	1.86971	1.58303
ZNF695	35.0357	-1.10413	0.586058	-1.884	0.0595653	0.596946	yes	2.25681	2.48491	1.73322	1.38083	0.878907	1.06777	1.45403	2.07413	2.71008	2.07195	1.30091
KCNA5	8.65511	4.04455	2.14757	1.88331	0.0596581	0.597551	no	0	0.0259526	0	0	0	0.302225	0.72444	0	0.0959625	0.884836	0.609784
ENSG00000287482.1	2.97301	4.20708	2.23429	1.88296	0.0597055	0.597702	no	0	0	0	0	0.73036	0.0844743	0.173172	0.785036	0.0241498	0.0770391	0.269955
TTC9-DT	11.9686	1.50185	0.797711	1.8827	0.0597413	0.597737	no	0.0403982	0.0499764	0.165294	0.188408	0.14368	0.198863	0.446779	0.157007	0.260406	0.679598	0.972836
CYSLTR2	35.7011	3.28048	1.74334	1.88173	0.0598734	0.597774	no	0	0.0152099	0.0985037	0	0	0.78531	0.706747	0.457378	0.153746	2.21398	5.58014
PTPRE	155.89	1.31757	0.700231	1.88163	0.0598867	0.597774	yes	1.19645	0.749827	1.88292	0.388212	2.4149	3.70688	3.41062	1.07759	2.11288	7.99595	6.40025
TMEM132D	1653.59	1.09014	0.579228	1.88206	0.0598273	0.597774	yes	17.5868	2.1545	7.02373	4.82011	23.3164	27.3584	16.3902	4.65737	46.3296	40.5223	37.7929
AP5B1	288.948	0.882003	0.468782	1.88148	0.0599069	0.597774	yes	1.70511	0.354822	2.09428	1.09818	2.93383	3.8049	1.67869	0.990412	7.57943	5.84477	6.14713
KCTD15	674.339	-0.524276	0.278639	-1.88156	0.0598963	0.597774	yes	33.27	11.0797	28.6349	7.75755	22.0879	17.9624	10.89	6.3859	16.6265	23.1945	22.4406
KLF10	330.492	0.576898	0.306768	1.88057	0.0600303	0.598682	yes	7.44222	2.75928	7.68462	7.85321	7.79658	8.69065	7.84983	3.98551	7.48312	11.8338	9.17107
HSF1	2252.7	0.407356	0.21667	1.88007	0.0600981	0.598712	yes	83.2809	33.9898	77.7469	53.6139	118.394	95.9006	77.2391	32.8464	137.616	106.299	104.057
ZNF804B	45.5601	-2.01845	1.07354	-1.88017	0.0600842	0.598712	no	3.24638	0.120694	1.23005	0.00650048	1.17398	0.179873	0.12947	0.0291697	0.222708	0.459209	0.216597
PLAGL1	9.09999	-2.37911	1.26594	-1.87932	0.0602011	0.599415	no	0.823665	0.353759	0.342326	0	0.148029	0.241144	0	0	0.370456	0.634121	0.873133
MSANTD2	274.978	-0.755107	0.401868	-1.87899	0.0602455	0.599534	yes	13.0193	9.82373	9.8839	4.54239	8.69251	7.8855	5.5422	6.90281	7.029	7.72035	8.30378
FCHSD1	1617.78	0.77349	0.411767	1.87847	0.0603174	0.599926	yes	52.197	9.57527	19.7139	37.6827	87.6908	49.6523	28.0219	32.2935	81.3526	73.2735	75.2605
RNF180	345.28	0.566781	0.302144	1.87586	0.0606739	0.602077	yes	5.35462	1.6382	3.58439	2.24525	7.46854	5.71036	4.35225	1.96655	6.76906	11.6472	11.1062
KDM7A-DT	180.631	-0.880935	0.469578	-1.87601	0.0606534	0.602077	yes	6.59919	6.04719	8.29468	3.77352	3.60703	4.48732	3.92275	3.28341	3.26214	4.807	4.13812
RHBDF2	9.57225	-1.76601	0.941097	-1.87654	0.0605811	0.602077	no	1.10308	0.136609	1.27844	0	0.688433	0.110805	0	0.174937	0.227635	0.231392	0.539803
ART5	14.188	-1.87599	1.00015	-1.8757	0.0606966	0.602077	no	0.442109	1.6824	1.59674	0.486595	0.391795	0.222354	0.485753	0.793321	1.68839	0.162118	0.480052
ANXA1	46.0343	-2.1853	1.16469	-1.8763	0.0606145	0.602077	yes	15.5565	2.30591	2.54444	2.42054	0.974064	0.244475	0.438094	1.46691	0.389742	0.378729	0.467723
ATRNL1	3193.83	0.698785	0.372752	1.87466	0.060839	0.603165	yes	37.8303	13.0846	22.4001	22.1681	78.5822	38.2248	31.5535	29.342	60.8981	57.1094	65.1928
AVIL	152.257	1.39461	0.744358	1.87357	0.0609892	0.603682	no	3.79295	0.788522	4.3083	0.92647	6.77251	9.07546	4.53957	0.56078	8.23364	14.9998	10.9859
LIPT2	76.7932	-0.69435	0.370564	-1.87376	0.060963	0.603682	yes	4.58995	2.57114	4.48744	1.49707	3.73027	2.716	2.06287	0.874039	2.21474	2.64833	3.25806
ENSG00000261135.1	38.9157	-1.09121	0.582279	-1.87403	0.0609258	0.603682	yes	2.45409	3.52851	6.18827	1.34561	1.46217	1.90794	3.91914	1.54708	2.23946	2.41154	2.27257
NPDC1	3932.48	0.604834	0.322907	1.87309	0.0610557	0.604017	yes	179.813	105.456	231.826	166.807	215.438	317.023	339.011	122.582	268.227	328.769	390.924
NANOS3	71.6524	1.62493	0.867654	1.87278	0.0610985	0.604116	yes	8.08514	10.4134	0.867802	33.4265	12.7917	17.4413	33.8179	29.2677	38.0028	21.1025	21.0736
CSPG5	498.885	0.592679	0.31667	1.8716	0.0612618	0.605407	yes	14.677	5.91371	11.4701	12.5166	12.5414	21.6544	15.1578	9.59791	17.0655	28.7904	23.2753
NTN3	18.3746	2.08636	1.11511	1.871	0.0613455	0.605586	no	0.336448	0	0.295259	0.224181	1.18679	0.828657	0.868713	0	1.24939	1.13276	1.76775
THOC5	1102.05	-0.338063	0.180684	-1.87102	0.0613429	0.605586	yes	47.8686	18.921	47.9548	18.8926	43.255	37.5767	28.3638	16.5139	42.7612	44.2486	40.0447
ENSG00000261335.1	18.1278	-0.965509	0.516294	-1.87008	0.061473	0.606521	no	0.865327	0.65231	1.85906	0.244549	0.678545	0.79467	0.750723	0.320181	0.541992	1.07097	1.10736
LINC00842	21.6031	1.70493	0.912641	1.86813	0.0617435	0.608246	no	0.414603	0.0256454	0.218122	0.0828697	1.52913	0.892938	0.275126	0.111556	1.94373	0.809098	0.537646
GALNT13	1951.15	-0.598171	0.320197	-1.86814	0.061743	0.608246	yes	53.7143	17.9499	50.6862	18.9067	49.4409	23.7602	16.4497	8.24834	21.2234	25.249	27.4987
SFRP1	101.185	-1.40045	0.749662	-1.86811	0.0617467	0.608246	yes	6.25803	1.33269	1.43766	1.04871	0.979198	1.82494	0.228198	0.563159	1.01265	2.04776	0.2963
PPP1R3D	685.291	0.672829	0.360239	1.86773	0.0617997	0.608444	yes	9.00495	6.32276	8.70587	9.0736	16.1239	17.1884	12.7548	11.1129	14.3784	17.4386	14.298
FSIP1	10.5205	1.36806	0.732687	1.86719	0.0618755	0.608865	no	0.105911	0.0393072	0.247654	0.381046	0.229783	0.312838	0.0937112	0.395597	0.422062	0.313603	0.549403
ENSG00000266456.1	17.94	1.9094	1.02288	1.86668	0.0619456	0.609127	no	0.322019	0.0181105	0.171304	0.0975319	1.04861	0.504765	0.777536	0.0175054	2.19729	1.57716	1.48409
TELO2	981.454	-0.465689	0.249496	-1.86652	0.0619681	0.609127	yes	35.8079	15.0232	26.4672	12.7195	27.5623	20.5596	14.3605	10.8949	28.3707	23.6484	22.2483
SWSAP1	125.446	-0.639091	0.342638	-1.8652	0.0621527	0.610618	yes	15.5361	10.6012	18.8841	7.53714	8.95841	10.3635	10.4327	4.03466	7.72793	13.731	10.8844
AMPD3	75.6761	1.84656	0.991186	1.86298	0.0624647	0.611437	no	0.122313	0.183948	1.09561	0.772898	0.686883	1.8754	1.40622	0.0888714	2.60179	7.54343	5.50222
TMTC4	1440.84	-0.65071	0.349152	-1.86368	0.062366	0.611437	yes	52.8937	34.172	55.7113	26.6059	40.8757	32.1079	33.7221	21.824	31.6146	37.3822	35.45
ESRRA	284.506	-0.776101	0.416648	-1.86273	0.0625007	0.611437	yes	14.4667	8.34332	19.1955	6.41474	15.1844	12.7401	5.08111	7.22544	8.86953	16.8308	12.7011
TMSB15A	283.284	-1.10272	0.591789	-1.86337	0.0624106	0.611437	yes	50.524	86.7009	76.2166	43.7574	37.2846	36.7927	32.0262	14.8289	24.2981	15.5071	16.4605
FANK1	8.76477	-1.23032	0.66058	-1.86249	0.0625341	0.611437	no	0.924728	1.05453	0.892508	0.210987	0.780626	0.77503	0.23573	0.265059	0.442222	0.570932	1.17871
FOSL2	601.088	-1.66058	0.890748	-1.86425	0.0622866	0.611437	yes	10.5215	3.50054	33.652	1.06506	2.29813	9.01432	4.79786	0.120739	2.21816	4.71746	5.33502
SOX10	93.4255	-2.10661	1.1308	-1.86294	0.0624701	0.611437	yes	19.7709	1.04261	2.674	3.16284	2.12854	0.130547	0.638791	0.96205	0.461615	0.252158	0.746174
IGFALS	5.14104	-2.16551	1.16192	-1.86373	0.0623597	0.611437	no	0.563759	0	0.404556	0.0200237	0.0326204	0.148052	0	0.0898483	0.422939	0.388011	0.334448
ENSG00000260288.6	3.10196	-2.85564	1.53308	-1.86268	0.0625068	0.611437	no	0.0569913	0.0939823	0.16072	0	0.0183089	0	0.177689	0	0.173281	0.239006	0.39929
ACO2	4586.26	0.294574	0.158297	1.86089	0.0627597	0.61224	yes	136.947	61.186	129.257	96.4007	165.955	146.003	121.266	60.7438	149.558	149.532	150.003
HIF1A	3452.19	-0.471399	0.253258	-1.86134	0.0626959	0.61224	yes	91.3508	51.1063	90.9091	37.8515	93.0001	55.7918	48.4071	23.5316	59.3199	47.9115	54.9979
YPEL2	173.193	-0.819162	0.440136	-1.86116	0.0627221	0.61224	yes	4.1538	0.89878	4.36848	1.08157	2.53703	2.58718	2.43853	0.922675	3.64068	5.32809	3.44579
ARHGAP24	727.596	-1.03522	0.556349	-1.86073	0.0627819	0.61224	yes	47.8099	11.4745	50.5639	8.24645	35.5305	21.1094	3.95671	2.9713	13.124	10.2795	7.32234
CASC15	47.5277	-1.16082	0.623572	-1.86156	0.062665	0.61224	yes	2.29911	1.64864	5.30103	0.486438	2.04973	2.50569	0.532581	0.318121	0.952193	3.02525	1.61367
RHOD	4.40843	2.39338	1.28709	1.85953	0.0629525	0.612942	no	0.254091	0.0393217	0	0.88925	0.345648	0.156938	0	0.643047	0.522825	0.835678	0.315673
ENSG00000287625.1	32.6171	0.868443	0.467025	1.85952	0.0629535	0.612942	no	0.971225	0.229626	0.701636	0.671181	1.33265	1.50716	1.27451	0.73139	3.28034	1.93254	1.55817
DUSP9	6.65422	-1.9484	1.04806	-1.85905	0.0630198	0.612942	no	0.0533005	0.200103	0.187071	0.0177572	0.0867657	0.0328152	0.11795	0.254973	0.56248	0.394749	0.197643
FBXO40	4.37698	-2.48056	1.33391	-1.85961	0.062941	0.612942	no	0.140494	0	0.058588	0	0.010877	0.0246777	0	0.0479974	0.0470094	0.188906	0.13613
EFS	7.78702	-3.03719	1.63372	-1.85907	0.0630179	0.612942	no	1.44159	0.128208	0.0538614	0.0457569	0.169994	0	0	0.26163	0.0809871	0	0.0284505
PCDH18	5.04053	-2.14694	1.15505	-1.85875	0.0630623	0.613032	no	1.15296	0.176893	0.0870973	0.0634862	0.195397	0	0.0549494	0.00670051	0.211072	0.0167149	0.015332
NR0B1	3.13675	3.69179	1.98714	1.85784	0.0631912	0.613545	no	0	0	0	0.0231588	0.264173	0.0428231	0	0.270178	0.448526	0.280989	0
SOX15	45.2616	0.823611	0.443463	1.85723	0.0632791	0.613545	yes	1.83052	0.832951	2.12619	2.3315	3.92353	2.46245	2.10683	3.40678	8.9385	5.81363	3.94998
ABLIM3	3064.76	0.679486	0.365846	1.8573	0.0632685	0.613545	yes	56.8268	16.0558	40.5152	23.3108	79.5705	72.3241	45.0455	13.8298	74.7284	90.0316	83.1832
ZNF467	811.56	0.633191	0.340936	1.85721	0.0632812	0.613545	yes	21.7904	7.19699	20.7988	10.6256	36.5948	25.037	30.2827	8.00982	25.4854	29.6542	41.2058
TSC22D4	528.43	-0.424392	0.228464	-1.85759	0.0632276	0.613545	yes	25.9955	9.43196	24.641	6.81971	20.5759	17.1607	15.002	7.09177	20.7979	23.0634	24.0589
AGPS	3189.76	0.497442	0.267952	1.85646	0.063388	0.614258	yes	50.7727	35.1139	37.5575	41.472	67.0525	58.841	60.2998	30.1687	37.4817	58.259	69.4335
LOXHD1	4.94656	-2.01501	1.08599	-1.85546	0.0635312	0.614794	no	0.0979862	0.0193351	0.34372	0.0156206	0.0789037	0.0423349	0	0	0.0281501	0	0.222346
ENSG00000273486.1	22.8429	-2.04821	1.10394	-1.85537	0.0635432	0.614794	no	2.12097	0.140607	5.05797	0.126198	0.699341	1.12036	0.167766	0	0.800049	1.63364	1.64104
ENSG00000285575.1	3.03478	-2.83111	1.52589	-1.85539	0.0635405	0.614794	no	0.0405264	0.576759	0.142469	0.0270077	0.132081	0.0499616	0	0	0	0.109277	0.0501882
KIFBP	2029.06	0.326395	0.176078	1.85369	0.0637831	0.616793	yes	84.7371	31.5141	61.104	48.32	89.6207	78.5691	72.1713	40.0121	73.2581	79.319	101.946
GLB1L2	301.739	0.817817	0.44146	1.85253	0.0639502	0.617116	yes	5.19908	2.72124	5.00465	5.42699	9.91348	5.40959	4.14277	6.29436	13.7314	6.76618	8.71341
HID1	1983.17	0.5621	0.303377	1.85281	0.0639097	0.617116	yes	53.7462	15.0884	39.2864	28.1258	76.1987	54.174	43.5488	16.7321	76.1196	55.1584	63.7715
CHST7	17.3818	-1.15482	0.623312	-1.85271	0.0639233	0.617116	no	0.835658	0.64226	0.53318	0.236216	0.384703	0.249419	0.560324	0.348265	0.653173	0.409141	0.312943
ENSG00000284830.1	25.056	-1.27662	0.688909	-1.85311	0.0638669	0.617116	no	2.66914	0.844058	2.27046	0.239233	0.974686	1.59266	0.476991	0.0429377	1.34797	0.919249	1.17873
VWDE	13.146	2.16241	1.16764	1.85196	0.0640319	0.617565	no	0.0122192	0	0.145115	0.223031	0.0264928	0.300541	0.162069	0.0365278	0.369731	0.783	1.12818
KCNK4-TEX40	37.042	1.64172	0.886805	1.85127	0.0641305	0.617565	no	0.975891	0	0.215561	0.37285	0.703167	2.27637	0.819585	0.613608	2.17091	1.96337	1.36295
CRYL1	292.835	1.4772	0.797914	1.85133	0.0641215	0.617565	yes	3.3348	4.29889	4.9514	15.3247	5.34875	10.7806	16.5395	32.7267	19.7704	11.5259	14.7829
RYK	164.225	-0.748256	0.404183	-1.85128	0.0641293	0.617565	yes	6.59735	3.52134	5.75504	2.75091	5.05866	2.71567	2.25371	2.53154	2.8021	5.11164	4.70721
LINC02724	39.1008	1.08217	0.584831	1.85039	0.0642572	0.61782	no	0.832022	0.33777	0.486683	0.450431	0.9029	1.92082	1.72604	0.279851	2.16449	3.22089	2.24944
TPM1	2176.08	0.366988	0.198309	1.85058	0.0642294	0.61782	yes	93.2654	34.5939	87.6511	54.5502	129.024	99.9392	69.5272	51.2658	164.842	166.173	172.179
SIRT1	594.609	-0.68657	0.370951	-1.85084	0.0641932	0.61782	yes	13.5046	10.8023	13.5279	6.62776	9.73278	9.50722	9.24935	7.31061	8.75494	10.0312	9.88708
ZBED5	1111.79	-0.425032	0.229778	-1.84975	0.0643492	0.618312	yes	43.5079	27.2604	41.6545	18.2294	39.9245	35.1582	24.5191	15.7499	28.4034	33.3701	34.83
FOXD4L3	4.57647	-3.3091	1.78912	-1.84957	0.0643754	0.618312	no	0.530883	0	0.779257	0	0	0.119819	0	0	0.245634	0.165247	0.153715
SLC51B	3.71308	-3.07434	1.66385	-1.84773	0.064641	0.62054	no	0.0804227	1.49398	0.0946862	0	0.0876357	0.198989	0.357355	0	0.0946824	0.108816	0
IRF1-AS1	31.8301	1.1377	0.616003	1.84691	0.0647597	0.620814	yes	1.03044	0.488449	0.343816	2.62957	1.38903	2.03231	2.8148	2.41436	2.82566	3.59756	3.7265
RCAN3	1162.19	1.10118	0.59625	1.84684	0.0647703	0.620814	yes	11.1972	2.70262	11.9041	5.5535	28.5065	23.5097	14.8308	4.16068	22.7924	26.7112	34.3959
SP3	891.43	-0.496032	0.268534	-1.84718	0.0647207	0.620814	yes	37.0452	12.687	27.4825	9.15366	29.7593	18.3803	15.9661	5.59476	18.9734	24.5679	27.0155
ENSG00000228484.3	3.71841	2.81602	1.52722	1.84388	0.0652	0.620902	no	0	0	0.189375	0.109604	0	0.143445	0.242689	0.156705	0.160742	0.217664	0.328527
ENSG00000225555.2	5.61994	2.59127	1.4056	1.84354	0.0652501	0.620902	no	0.0687812	0	0	0.101874	0.148989	0.177203	0	0.349497	0.08049	0.138601	0.330866
ATP2B4	2162.63	0.907241	0.49146	1.84601	0.0648904	0.620902	yes	12.9427	3.12547	13.0874	6.43898	27.0361	20.5038	19.1968	3.74566	48.7682	32.9881	32.6207
SLC17A6	5168.95	-0.432408	0.234348	-1.84515	0.0650159	0.620902	yes	141.036	55.4121	176.184	62.7789	122.923	89.295	75.6836	49.0192	89.0965	104.686	114.389
COQ8A	200.231	-0.653709	0.354349	-1.84482	0.0650644	0.620902	yes	8.83632	2.28224	5.8318	1.6031	3.50865	5.80314	2.81393	2.9559	9.2379	8.84109	6.08714
HEXIM1	677.576	-0.736142	0.399183	-1.84412	0.0651652	0.620902	yes	26.2553	7.66164	23.5655	5.32294	19.9131	14.6445	6.34019	2.69673	16.9293	14.9095	14.3943
B3GLCT	125.946	-0.785625	0.425625	-1.84582	0.0649189	0.620902	yes	1.76897	1.64534	2.59504	0.648624	1.69488	2.00708	0.909505	1.41018	3.87136	3.89174	2.05449
BDNF-AS	49.5542	-0.816953	0.442992	-1.84417	0.0651583	0.620902	yes	3.23927	1.23515	4.85854	0.653931	1.92412	1.47028	2.6032	0.969348	3.21755	5.2088	2.93292
ABHD6	617.922	-0.828907	0.449191	-1.84533	0.0649891	0.620902	yes	31.1309	18.0189	36.0055	13.2684	26.6245	18.5771	10.6012	13.8433	11.8869	17.7934	17.7966
ENSG00000287966.2	25.6482	-1.23603	0.670212	-1.84424	0.0651475	0.620902	yes	1.48391	2.40557	1.68138	1.02976	1.25312	0.871851	0.427436	0.799862	1.98177	0.975666	0.970388
SH3BP4	80.8931	-1.31472	0.712058	-1.84637	0.0648382	0.620902	no	3.79539	0.336721	2.39754	0.110895	0.781917	2.01387	1.03026	0.37704	0.664294	1.5209	1.40982
PHLPP1	381.737	-1.44451	0.783503	-1.84366	0.0652328	0.620902	yes	13.5569	1.25099	13.6961	0.663805	5.33966	5.25961	2.38433	0.198875	3.07418	5.16907	4.09703
LPAR3	600.008	-1.93823	1.05133	-1.84359	0.0652425	0.620902	yes	6.29397	7.37381	48.9153	0.75433	2.38122	8.13246	9.79403	0.469882	4.72146	15.2106	42.9957
RGCC	5.99183	-4.3986	2.38449	-1.84467	0.0650854	0.620902	no	4.05854	0.142239	0.180228	0.102111	0	0	0	1.00788	0	0	0
KANK4	67.8029	-1.88121	1.02086	-1.84278	0.0653611	0.621638	no	0.712932	0.128573	6.98383	0.0690159	0.580103	1.07005	0.686959	0.0710154	0.169865	0.671381	0.26831
ENSG00000276282.1	13.0394	1.09346	0.593553	1.84223	0.0654419	0.622085	yes	2.07983	0.402791	1.07698	1.21398	3.5547	2.74482	2.31818	1.32283	1.53592	4.59298	2.11829
TMEM44-AS1	32.7954	-0.706474	0.383553	-1.84192	0.0654869	0.622193	yes	4.1462	1.65476	6.08852	1.20384	2.21107	3.50835	2.33844	1.08827	2.34899	4.2805	4.1133
ENSG00000271776.1	212.212	-1.17353	0.637378	-1.84119	0.0655936	0.622886	yes	7.72004	2.41054	11.9937	1.31676	3.87415	4.72379	2.66094	0.218675	5.92281	5.88403	4.24995
ZBTB47	772.892	0.917958	0.498702	1.84069	0.0656664	0.623257	yes	7.56752	1.28009	8.39112	3.08584	17.5382	13.8998	8.28511	4.12453	18.7313	16.8156	20.2738
PYCARD	9.15656	1.65035	0.89678	1.8403	0.065724	0.623483	no	0.320331	0.586269	0.3201	0.213658	1.07056	1.849	3.32749	0.38342	1.25958	1.67142	2.66627
CAHM	9.4817	-2.16515	1.17734	-1.83902	0.065912	0.624945	yes	1.66762	1.60065	2.35681	0.611584	0.908795	0	0	0	0.392747	1.46702	0.93485
A1BG	183.637	0.522065	0.283962	1.8385	0.0659882	0.625027	yes	24.1541	15.5851	35.772	22.3597	32.7834	33.8721	38.5675	16.407	37.9288	56.3604	69.2701
CPTP	824.8	0.410342	0.223167	1.83872	0.065956	0.625027	yes	38.1386	10.6493	35.4448	18.4387	41.8195	44.7194	35.9289	12.8943	40.4993	49.4704	52.0192
SHISA6	1119.85	1.65115	0.898538	1.83759	0.0661222	0.625654	yes	6.44615	2.52716	6.26082	2.00878	5.86789	29.6372	19.7109	3.44507	16.8595	73.3559	82.6812
MT-ND1	18101.9	1.2121	0.659593	1.83764	0.0661148	0.625654	yes	1237.89	532.099	1038	2653.01	1967.3	2643.51	612.656	1416.72	687.711	2406.4	1224.73
NDE1	11.3132	-2.55023	1.38806	-1.83726	0.0661721	0.625806	no	2.66692	0.362546	1.84734	0.0509546	0.732809	0	0	0	1.10101	0.34915	0.254354
TMEM200A	1281.88	0.39586	0.215647	1.83569	0.0664038	0.627676	yes	29.5489	15.3513	29.5068	22.2475	35.8004	39.7355	33.2341	12.6239	25.109	33.8966	36.3975
ENSG00000227704.3	134.963	-0.658235	0.358812	-1.83449	0.0665816	0.629034	yes	11.1641	7.26469	12.1945	3.00182	8.95814	7.92043	8.70822	1.6048	7.87803	8.79127	7.4842
MATK	137.553	0.856823	0.467219	1.83388	0.0666717	0.629564	yes	3.47958	2.03608	2.19253	3.93549	4.16299	6.19855	3.86388	4.90677	12.8166	7.01482	6.12749
ME1	1474.42	0.627482	0.342207	1.83363	0.0667084	0.629588	yes	29.2584	12.7179	19.1748	28.3831	29.2298	34.6772	28.6533	22.8619	34.2428	42.3514	44.0515
ACOT1	270.111	1.19379	0.651248	1.83308	0.0667907	0.629789	yes	7.35445	3.02651	5.46043	14.4306	5.57071	11.7154	10.2944	17.9385	11.0672	12.0882	15.6373
PUS1	155.695	-0.777442	0.424129	-1.83303	0.0667979	0.629789	yes	17.3396	6.74428	13.6545	3.96668	10.7524	7.60029	4.3823	2.15591	9.39345	12.1002	12.0699
FAM133A	70.3697	1.19778	0.653797	1.83203	0.0669469	0.630872	no	0.672721	0.149232	0.954453	0.323694	1.30005	1.81476	1.71402	0.379882	2.27229	4.58225	5.65462
GALNT8	515.428	0.63087	0.344637	1.83053	0.0671701	0.632652	yes	23.1416	7.01228	26.7661	11.5408	26.4406	36.5835	26.2289	9.43473	43.4183	44.5194	39.9929
ENSG00000289515.2	25.6465	1.44464	0.789559	1.82968	0.0672974	0.633388	yes	0.475638	1.03152	0.843528	0.872518	1.16962	7.08368	2.11903	2.70455	5.89632	13.561	7.29327
SYNGR3	2614.35	0.481616	0.263242	1.82955	0.0673168	0.633388	yes	101.895	38.113	73.0908	79.2183	98.2208	105.5	91.3698	59.4352	115.357	130.491	148.668
IL1A	3.18485	3.32047	1.81669	1.82776	0.0675852	0.634943	no	0	0	0.0359884	0	0.033378	0.416602	0	0.110317	0.144254	0.414177	0.266179
DLGAP2	16.4801	2.18523	1.19543	1.82798	0.0675528	0.634943	no	0.130537	0	0.0129045	0.283167	0.929246	0.351757	0.0244315	0.0446001	0.28862	1.03145	0.177611
PWRN1	6.75414	1.95252	1.06802	1.82817	0.0675235	0.634943	no	0.392159	0	0.0612987	0.149236	0.697726	0.716859	0	0.142488	0.432768	2.26879	1.1258
LINC00957	415.771	0.707177	0.387069	1.827	0.067699	0.635484	yes	16.5002	2.76792	8.54582	9.16042	22.5666	17.2589	10.5416	7.23364	28.0452	24.6747	22.1014
SMAD4	1542.85	-0.306289	0.167653	-1.82692	0.0677116	0.635484	yes	27.5787	17.921	27.1805	12.7851	24.8275	24.6174	21.0179	12.8246	16.5259	20.8668	20.2453
TRPM4	1320.22	0.75295	0.412279	1.82631	0.0678031	0.63602	yes	19.6999	9.15885	18.8527	21.3284	28.5047	22.9202	26.9558	24.4979	42.2458	32.0449	35.4912
TAP1	180.983	1.32339	0.725378	1.82441	0.0680903	0.637742	yes	0.654936	1.00518	5.01762	2.24084	2.71239	5.44621	9.34345	2.7556	5.00742	8.33574	15.6067
RNF128	49.6472	1.12726	0.617823	1.82456	0.0680667	0.637742	no	0.766436	0.14486	0.398268	0.382985	0.785241	1.80798	0.659321	0.521923	1.54713	4.84264	4.04951
PNRC2	912.474	-0.737721	0.404294	-1.82471	0.0680442	0.637742	yes	40.6408	33.9074	44.2864	22.922	39.1021	18.7498	22.4734	15.6131	24.4584	26.022	21.8816
FAM43A	71.5291	-1.18964	0.652555	-1.82304	0.0682967	0.639352	no	4.06059	0.914362	3.28074	1.28409	0.64945	1.45059	0.496619	0.9622	1.00871	2.46762	0.577594
DYRK4	275.086	0.96435	0.529065	1.82274	0.0683421	0.639419	yes	14.8874	8.2907	12.7511	21.0428	21.007	34.4434	32.8734	37.083	26.8847	38.7544	32.4085
SLC16A7	233.423	0.575605	0.315826	1.82254	0.0683731	0.639419	yes	1.46468	1.7573	1.05528	0.682125	2.88842	1.87461	2.60217	1.09181	1.84505	1.96652	2.35094
OCLN	14.6723	-1.63867	0.899326	-1.8221	0.0684392	0.639712	no	0.458811	0.03925	0.419958	0.00704653	0.367963	0.0780383	0	0.458127	0.662541	0.517864	0.286997
HEPH	286.278	0.672756	0.369404	1.82119	0.0685773	0.640598	yes	5.19152	1.4284	3.31481	2.8183	4.29287	5.65671	7.3201	3.07472	3.9247	6.79616	7.09839
HEY2	27.849	-1.02376	0.56219	-1.82102	0.0686033	0.640598	yes	1.66982	1.01876	1.40021	0.487697	1.36493	0.563129	0.404839	0.235155	0.294952	0.132367	0.212605
DERA	265.645	-1.15174	0.632733	-1.82026	0.0687199	0.641362	yes	20.5041	25.6013	23.8763	11.685	13.7458	13.5758	6.41005	17.9555	17.454	10.3036	13.2196
TACR1	9.13579	1.7374	0.955489	1.81834	0.0690127	0.64377	no	0.266048	0.0658637	0.0560888	0.0799834	0.208244	0.295296	0.0530803	0.0215345	0.281252	1.33601	0.0444302
MOB3B	919.713	-1.02079	0.561513	-1.81792	0.0690764	0.644039	yes	15.7282	8.23898	20.8885	4.09227	16.1847	8.70424	2.77493	4.12352	13.945	6.37728	3.60161
SPTSSB	39.3004	1.65352	0.909903	1.81725	0.0691793	0.644673	no	0.219603	0.15852	0.304002	0.341463	1.01581	0.987818	0	1.09439	4.63839	2.87519	0.428784
RUSF1-DT	13.9043	1.20462	0.663075	1.81672	0.0692608	0.645107	no	0.631641	0.330977	1.51979	2.86365	2.52073	1.38517	0.338719	0.799108	2.60695	3.19344	2.34972
ADAT2	139.296	-0.483952	0.266497	-1.81597	0.0693743	0.645838	no	2.26827	0.864089	1.95967	0.707153	2.59524	1.58398	0.721865	0.795238	1.79529	2.44597	2.51971
TRIL	319.431	1.03803	0.571821	1.81531	0.0694765	0.646464	yes	6.08968	0.847333	2.62192	4.74768	8.8861	6.76602	2.69766	1.34916	9.0483	3.90164	2.66981
SLC29A1	654.579	0.67806	0.373973	1.81313	0.0698119	0.648868	yes	18.8122	8.98113	16.6346	20.586	18.2319	23.2707	16.5222	26.3222	34.8541	55.5136	37.1499
OSBPL10	1923.94	-0.500463	0.276004	-1.81325	0.0697935	0.648868	yes	91.0704	28.1437	82.1687	26.3475	73.5641	55.3014	35.0304	14.1239	45.8564	57.9194	65.6478
NPTX2	5863.17	-0.996003	0.549384	-1.81295	0.0698403	0.648868	yes	247.189	162.704	326.302	128.377	122.97	149.211	76.5439	85.2529	96.8875	101.051	45.121
LURAP1L-AS1	5.51779	3.08982	1.70505	1.81216	0.069962	0.649015	no	0	0	0.116376	0.197367	0.107648	0.681237	0	0.531287	0.119127	3.17755	2.35476
CORO6	34.0268	1.416	0.781488	1.81193	0.0699966	0.649015	yes	1.15437	0	0.382493	0.181392	0.385677	1.23664	0.78853	1.13288	1.25063	3.3219	4.93862
CEBPA	52.4994	1.00578	0.55502	1.81215	0.0699634	0.649015	yes	0.487945	0.295463	0.392149	0.600696	0.7576	0.791661	1.22744	2.45629	2.68281	2.40877	2.31333
FRMD8	168.894	-0.613777	0.338644	-1.81245	0.0699162	0.649015	yes	9.24322	8.45211	4.86647	2.94654	6.90708	4.01108	6.84213	1.6057	3.47266	7.48881	7.19882
SPATA7	686.1	1.03603	0.572007	1.81122	0.0701067	0.649702	yes	17.5035	11.4198	16.6572	28.8856	36.2758	25.0153	31.8602	39.1707	33.5029	24.5773	30.8801
ENSG00000273619.2	69.6315	-1.10632	0.610889	-1.811	0.0701411	0.649702	yes	13.0467	16.7618	8.91631	8.62316	8.24188	6.09099	4.26628	3.79707	9.61	5.52558	9.28986
GPR3	102.583	-0.651609	0.360033	-1.80986	0.0703177	0.651011	yes	5.75882	2.76105	4.98687	1.91862	4.84431	3.5107	1.40205	2.13505	3.30928	3.95562	3.20409
RETREG1	1529.59	0.526141	0.290871	1.80885	0.0704748	0.652139	yes	32.3202	16.1234	30.298	28.4839	38.9458	41.1417	40.5819	24.7363	36.8123	40.918	52.03
LOXL1	26.7799	-1.28383	0.709939	-1.80837	0.0705495	0.652504	no	3.6887	0.76243	0.758226	1.3616	0.225078	0.542671	1.14741	1.68339	0.84468	0.663277	2.92339
SECTM1	8.07537	2.98638	1.65213	1.80759	0.0706699	0.653289	no	0.1612	0	0	0	0	0.771332	1.11281	1.14616	1.17153	0.500987	1.00703
SAMD12	435.633	1.27192	0.703876	1.80702	0.0707593	0.653789	yes	5.93091	0.585938	2.70855	1.65393	10.4915	9.64253	4.87306	2.26305	10.5754	18.1902	16.4459
[truncated: 37,510 more rows]
