# Supplementary material for: Modelling inflammation-induced peripheral sensitization in a dish—more complex than expected?
Source: Pain. 2025 Feb 25;166(7):1662–79. doi: 10.1097/j.pain.0000000000003512 (PMC12168811; doi:10.1097/j.pain.0000000000003512)
Supplement: SUPPLEMENTARY MATERIAL [file jop-166-1662-s004.xlsx]

## Sheet: D70vD30
	baseMean	log2FoldChange	lfcSE	stat	pvalue	padj	Expressed?	T8_D30	T9_D30	T35_D29	T8_D53	T9_D50	T34_D50	T35_D52	T8_D70	T9_D69	T34_D70	T35_D70
HOXD1	476.928	8.24622	0.700511	11.7717	5.46009e-32	5.33478e-28	yes	0.13282	0	0.233262	7.92132	18.6756	18.4061	29.7005	22.3586	24.8911	27.7828	55.2113
ENSG00000285525.1	43.3223	8.03488	1.31808	6.09592	1.08812e-09	2.02504e-07	yes	0	0	0.054694	1.15015	1.36872	3.27924	2.68751	1.19949	2.79332	6.92084	10.1167
ZPLD1	406.158	7.99355	0.979859	8.15786	3.41019e-16	2.66554e-13	yes	0	0.069866	0.0754233	4.5691	2.95729	4.44683	4.78146	21.3324	5.61534	6.53455	16.1129
LIX1	2544.18	7.91762	0.459875	17.2169	1.98356e-66	3.87607e-62	yes	0.448552	0.181763	0.41565	12.9299	35.6423	77.6239	53.8675	38.1602	120.013	142.751	129.182
MPPED2-AS1	17.8288	6.8871	1.26709	5.43538	5.46783e-08	5.80689e-06	yes	0.0430263	0	0	1.31506	1.74533	3.84149	2.20405	1.77006	6.95017	6.29864	5.7607
CCKBR	434.11	6.61126	0.670093	9.86618	5.83419e-23	1.26673e-19	yes	0.184273	0.304007	0.407243	6.385	7.09372	27.0879	13.4029	13.0127	20.22	36.5167	66.254
SLC30A8	580.368	6.34913	0.685287	9.26493	1.95212e-20	2.72474e-17	yes	0.332473	0.0471581	0.278511	29.3828	20.1914	14.2638	11.8202	43.1702	30.5836	30.5588	12.3055
NPAS2	290.461	6.21286	1.1116	5.58909	2.28259e-08	2.70328e-06	yes	0.560675	0	1.1644	1.42399	2.9053	5.15872	2.5138	1.49873	3.43324	34.9501	51.0122
HAGLR	403.785	5.93585	0.584993	10.1469	3.42179e-24	1.3373e-20	yes	0.230225	0.542835	0.441454	3.51238	9.79608	8.54981	9.00356	2.8433	11.722	19.2742	30.6059
TMEM233	1347.58	5.87352	1.0201	5.75779	8.52234e-09	1.14852e-06	yes	1.59291	0.2663	1.53526	4.15913	4.3901	70.0577	58.6783	3.59098	22.2029	141.192	160.445
GABRA2	2111.43	5.78596	0.922487	6.27213	3.5614e-10	7.73259e-08	yes	2.07494	0.744126	0.638641	2.44418	7.90573	34.1794	34.5548	5.30447	21.437	132.72	151.186
SYNDIG1L	320.783	5.70759	0.821011	6.9519	3.60392e-12	1.35431e-09	yes	1.12816	0.294343	0.146465	4.80175	6.81502	19.8852	12.5802	5.67776	9.6349	76.0561	88.5847
PCDH8	185.477	5.64548	0.903852	6.24603	4.21022e-10	8.84644e-08	yes	1.2053	0.0486204	0.12859	0.149754	0.960196	4.4846	0.975738	1.23612	11.6355	26.1614	3.6124
CLEC7A	339.29	5.52044	1.01021	5.46464	4.63852e-08	5.03563e-06	yes	0.441045	0.408656	0.735274	3.37257	12.8229	36.5228	30.0904	2.38921	2.48837	46.0322	69.5322
HCP5	144.52	5.51765	1.07194	5.14736	2.64183e-07	2.31498e-05	yes	0.0122254	0	1.08461	0.500432	0.386243	2.76343	2.00618	2.13049	2.4317	12.5363	9.47166
CNMD	21.4438	5.47102	1.19789	4.56723	4.94201e-06	0.000292642	yes	0.181887	0	0	0.210203	0.197671	0.390802	1.80386	2.37443	1.32262	2.78355	2.6867
ENSG00000271860.9	141.545	5.43406	0.768449	7.07147	1.53305e-12	6.24109e-10	yes	0.614815	0.139026	0.912106	3.14876	2.41387	10.4455	18.3576	4.79584	9.34236	21.201	21.6443
PCSK1	3508.29	5.40666	0.961588	5.62263	1.88069e-08	2.29404e-06	yes	2.71143	2.62883	3.68512	13.0081	14.3253	83.4946	71.6424	9.69673	21.8459	200.935	308.596
MEF2C-AS1	10.6485	5.23358	1.21542	4.30599	1.66244e-05	0.000759013	yes	0.167745	0	0	0.297242	0.616916	0.988371	1.58579	1.06223	3.23571	1.6426	2.04845
ENSG00000290449.1	5.77997	5.16306	1.37257	3.76159	0.000168835	0.00502161	yes	0	0	0.160455	0.632708	1.96869	0.185204	1.20864	1.732	3.04286	1.28956	1.18973
C6orf141	270.275	5.15869	0.721437	7.15058	8.64131e-13	3.59276e-10	yes	2.44363	0.0285206	2.03915	9.28706	12.2493	24.8683	28.7048	9.5415	35.3927	87.2204	54.5228
MYL3	89.6675	5.06878	0.854445	5.93224	2.98827e-09	4.63443e-07	yes	0.612888	0.475655	0.324251	9.00583	5.69302	5.95523	4.31466	32.9696	23.7278	13.2762	7.14807
HSPB8	563.401	4.76389	0.558708	8.52663	1.50679e-17	1.73201e-14	yes	2.47845	1.57062	2.07074	7.59472	12.4042	32.6896	23.0907	11.7962	28.8373	88.3655	79.2522
PVALB	8.58495	4.76171	1.16268	4.09547	4.2131e-05	0.00164987	yes	0	0	0.641749	0	0.19736	0.39039	0	1.18401	8.10105	9.56748	4.53685
AK5	241.107	4.72967	1.07191	4.41237	1.02245e-05	0.00051467	yes	1.21433	0.0831318	3.02129	0.82361	1.09107	5.94063	4.1098	2.52712	2.86766	25.6705	31.3674
DISC1FP1	26.6458	4.65933	0.895652	5.20216	1.96984e-07	1.75765e-05	yes	0.365435	0.100944	0.217578	2.37972	2.06614	4.09354	8.17391	1.70831	2.86572	6.97746	8.67417
SMCO3	50.939	4.54578	1.46119	3.11101	0.00186448	0.0323458	yes	0.322365	0	0.274369	0.390548	0	3.17624	0	1.01641	1.44353	12.4731	4.09471
SNHG28	30.9352	4.52256	0.672023	6.72977	1.69926e-11	5.03111e-09	yes	0.304054	0	0.133571	0.131555	0.813294	1.61862	0.336707	2.16559	3.96897	3.82904	3.43381
ENSG00000286451.1	23.6818	4.48917	1.10034	4.07982	4.5071e-05	0.00174837	yes	0.214517	0.0663836	0.0629404	0.0357457	0.233277	2.51524	2.61612	1.63593	2.14235	4.2022	3.45986
ASS1	397.48	4.43826	0.817837	5.42683	5.73632e-08	6.02652e-06	yes	4.4158	1.80695	1.19566	8.43492	4.39722	5.31533	8.17046	55.6215	31.4991	37.7056	28.1505
GABRG2	1337.22	4.40493	0.490141	8.98705	2.53955e-19	3.10158e-16	yes	5.23839	0.613775	1.99394	17.75	22.2604	44.2647	23.0164	22.2709	50.0201	61.1999	65.9263
PTH1R	538.927	4.39836	0.784576	5.60604	2.07008e-08	2.48168e-06	yes	2.72027	1.22037	1.04216	22.0768	22.563	14.4024	10.2607	37.7574	62.148	26.0014	11.4879
RTP1	88.103	4.37204	0.533237	8.19906	2.42283e-16	2.05846e-13	yes	0.249	0.0855769	0.420829	1.80208	1.61	3.26301	3.30636	2.47703	3.99051	5.9904	9.79263
AK4	208.822	4.35227	0.71747	6.06613	1.31029e-09	2.39293e-07	yes	0.680703	0.122394	0.177735	1.47583	0.988819	1.25821	0.437377	3.35631	5.88	18.1721	1.39034
HS3ST4	1619	4.29954	0.445535	9.65029	4.90189e-22	8.70798e-19	yes	5.43754	1.68728	1.60629	16.3513	27.1747	54.1281	45.9171	25.8545	80.4133	79.472	74.9979
CPNE4	64.9713	4.28926	0.555282	7.72448	1.12315e-14	7.83839e-12	yes	0.317972	0.0196784	0.223407	0.512861	0.759737	1.32265	1.12663	1.15296	3.74988	6.2133	4.7753
RAB37	109.051	4.28759	0.940762	4.55757	5.17489e-06	0.000301858	yes	1.38817	0.343976	0.0326883	1.99627	2.27804	1.17706	0.685766	7.90497	15.591	5.20413	2.06093
GAL3ST1	49.402	4.27365	0.765182	5.58513	2.33521e-08	2.74893e-06	yes	0.487712	0.279164	0.0918845	1.10828	2.63958	1.4403	1.21595	4.56635	4.5101	1.94511	3.02666
RHBDL1	63.4211	4.25247	1.08335	3.92529	8.66246e-05	0.00296971	yes	0.982228	0	0.35104	3.15284	1.48414	0.332587	1.59354	7.87793	7.05924	2.94702	4.16032
GSTO2	416.143	4.19123	0.577435	7.25836	3.91808e-13	1.82293e-10	yes	1.19936	0.435272	0.828048	11.909	9.99004	5.25806	2.84384	20.9057	17.1847	12.1912	8.02844
EPDR1	394.327	4.15676	0.73773	5.63452	1.75542e-08	2.18488e-06	yes	1.63159	0.326165	1.54342	3.99628	2.28717	23.6215	18.294	5.93969	13.029	53.6934	33.3577
KCNA4	62.7024	4.14705	0.760723	5.45146	4.99566e-08	5.36375e-06	yes	0.0275998	0.113317	0.128964	0.514835	0.602131	1.00142	3.26951	1.42283	1.51771	2.24551	5.85902
NMNAT3	117.113	4.09882	0.858641	4.77361	1.80953e-06	0.000121427	yes	1.65634	0.493724	0.540949	5.44453	3.77896	1.30111	1.5715	17.3516	12.457	5.93516	6.27732
HPCAL4	1433.79	4.0863	0.408555	10.0018	1.49609e-23	3.65439e-20	yes	2.11924	1.02819	2.48171	23.5315	18.3238	16.8412	24.196	17.1346	34.5405	36.6137	55.1494
DMKN	11.1236	4.03238	1.36123	2.96231	0.00305337	0.0463681	yes	1.22754	0	0	3.55326	1.02197	0.800888	1.57562	2.55454	5.62264	1.35385	2.79401
DYDC2	252.112	4.0319	1.0088	3.99672	6.42264e-05	0.00233326	yes	3.14362	0.509418	2.04324	14.4265	6.15166	4.61778	5.09421	34.8688	13.7769	7.98763	6.37599
TM6SF1	33.1116	4.0162	0.968014	4.14891	3.34062e-05	0.0013772	yes	0.366646	0	0.290778	0.97195	0.985675	0.411365	0.213874	3.27995	1.0843	3.58772	2.25632
PLXDC1	146.936	4.00403	0.837318	4.78197	1.73587e-06	0.000117372	yes	1.19874	0	1.6606	3.30308	4.09709	4.02388	2.91287	3.62574	7.67034	20.9779	13.2109
PPP4R4	177.885	3.95714	0.517821	7.6419	2.14034e-14	1.44222e-11	yes	0.678288	0.233843	0.281765	1.05472	2.75084	4.14657	3.55719	2.98967	6.04759	10.2545	15.3501
CHD5	1091.67	3.9222	1.16481	3.36724	0.000759247	0.0163939	yes	2.85958	0.0567772	0.713684	1.45871	8.36102	18.1003	4.65266	0.116326	24.224	31.3539	31.1965
CCDC178	198.66	3.91102	0.605771	6.45627	1.07317e-10	2.68857e-08	yes	0.692518	0.437153	1.65329	11.0991	8.30601	40.8427	16.5999	16.8154	12.8021	30.5975	19.0086
ENSG00000286342.3	74.5199	3.87857	0.607746	6.3819	1.74909e-10	3.97431e-08	yes	0.861836	0.114128	0.837645	4.86968	5.19396	11.2939	5.07509	3.7234	5.79658	18.5519	17.2671
HTR1E	194.141	3.81078	0.821317	4.63984	3.48684e-06	0.000210948	yes	0.551476	0.959625	0.121082	5.87982	16.73	12.486	4.73169	10.6769	16.1349	8.73159	4.64871
STYK1	261.02	3.80479	0.553045	6.8797	5.99767e-12	2.0207e-09	yes	1.94502	1.07272	1.39227	6.79061	6.301	23.469	16.7545	4.50234	15.0192	23.4091	24.6309
CORO6	34.0268	3.7921	0.751295	5.04742	4.47823e-07	3.67685e-05	yes	1.15437	0	0.382493	0.181392	0.385677	1.23664	0.78853	1.13288	1.25063	3.3219	4.93862
MCF2	142.876	3.77607	0.364739	10.3528	4.06473e-25	1.98572e-21	yes	0.401577	0.302611	0.708601	2.02246	3.70121	3.80043	1.76094	3.13187	7.91457	5.78288	7.26494
RBP4	40.5425	3.72786	0.841857	4.42814	9.50491e-06	0.000486219	yes	0.480181	0.118972	0.679561	1.23472	0.942991	8.68507	5.98089	1.47132	2.64493	10.7121	6.26561
RDM1	15.1764	3.67072	0.99005	3.70761	0.000209227	0.00594418	yes	0.511801	0.0541489	0.353601	1.42169	1.74084	0.230307	1.82214	3.1916	3.20604	2.62554	2.20748
CDH8	180.89	3.62613	0.474915	7.63532	2.2526e-14	1.46727e-11	yes	3.67314	0.415524	3.72496	1.15757	3.07031	3.94843	2.82072	5.73907	25.0784	20.6919	10.8144
GUCA1A	28.0525	3.61254	0.672206	5.37416	7.69421e-08	7.75013e-06	yes	0.0957648	0	0.404434	1.26468	1.2653	1.70182	1.52891	0.541664	1.87342	3.66411	1.44261
KCNH6	125.478	3.60013	0.518573	6.94238	3.85559e-12	1.42155e-09	yes	0.853826	0.0878831	0.594095	0.825006	4.56416	3.88906	2.10751	1.78721	8.33479	5.28297	6.82795
MT3	183.615	3.59228	0.543379	6.611	3.81744e-11	1.06567e-08	yes	6.83964	10.5787	5.51447	62.1279	42.5765	81.1641	54.1434	67.6969	160.012	166.353	142.354
B3GNT4	186.047	3.58688	0.48337	7.42057	1.16621e-13	5.99707e-11	yes	1.48927	0.461293	1.30677	1.61072	3.60612	11.9795	4.48254	5.91092	13.9562	12.0312	13.5702
CFHR1	34.6325	3.57505	0.98513	3.62902	0.000284503	0.00763665	yes	0.298661	0.326955	0.0818599	5.1316	2.96135	3.85886	0.548331	3.74931	4.43522	1.50568	2.25909
LDHD	102.267	3.56597	0.603322	5.91055	3.40963e-09	5.24626e-07	yes	0.717646	0.325211	0.45758	3.19739	3.4503	2.25079	3.04458	5.84793	8.66376	3.67685	5.1858
ENPP5	85.7889	3.54038	0.659277	5.37009	7.86979e-08	7.88634e-06	yes	0.52657	0.105969	0.320882	1.3828	2.02888	1.07906	1.46762	4.35575	2.88118	1.59181	3.51441
OGDHL	476.634	3.53613	0.511941	6.90729	4.94014e-12	1.75519e-09	yes	2.50871	0.856238	0.892229	7.15934	9.95756	6.37985	5.00888	12.0674	23.5812	17.2629	10.6413
ENSG00000288921.1	21.5609	3.53473	0.896223	3.94403	8.01242e-05	0.00280593	yes	0.657436	0	1.0353	0.219244	2.99163	3.94101	0.975737	1.50825	3.8785	9.8105	11.7802
PFKP	1984.37	3.5296	0.363012	9.72308	2.40391e-22	4.69749e-19	yes	20.8001	2.45784	8.36164	38.2799	62.4882	71.0619	51.4638	31.8146	101.256	175.211	114.08
RPH3A	2703.22	3.52858	0.804417	4.38651	1.15183e-05	0.000564109	yes	8.56167	4.6135	10.3154	6.12521	67.513	82.32	41.4209	2.96948	105.596	143.529	145.442
FLRT2-AS1	192.944	3.50727	0.705187	4.97353	6.57432e-07	5.05782e-05	yes	0.706055	0.572289	0.674689	1.03346	5.66015	6.68031	3.35776	0.575075	7.29047	15.4963	19.8276
HOXD-AS2	13.3876	3.50196	0.850504	4.11752	3.82978e-05	0.00154304	yes	0	0.310054	0.0942642	0.480483	1.98681	0.693366	1.10502	1.39776	3.20054	3.07348	2.04879
ZDHHC23	831.911	3.46086	0.469396	7.37302	1.66809e-13	8.35799e-11	yes	1.53245	1.04316	2.62107	4.76779	11.221	19.6475	8.77672	4.96795	17.8088	41.1688	31.9607
PRRG3	89.9677	3.44614	0.733313	4.69941	2.60913e-06	0.000165536	yes	0.24923	0.0616523	0.278288	1.25854	1.53043	1.87515	5.31129	0.976655	3.69899	9.73219	5.04931
TUBA8	38.7105	3.44516	0.696326	4.94763	7.5123e-07	5.64607e-05	yes	0.0612266	0.35387	0.331248	0.837385	0.240803	1.26335	0.564995	2.21607	4.27281	4.27466	2.48768
EPS8L2	77.582	3.41343	0.563152	6.06129	1.35033e-09	2.44323e-07	yes	1.35833	0.0997852	0.930686	2.51391	4.71303	3.14232	5.07525	2.20263	8.73881	14.3089	7.74493
HSF4	37.5319	3.40602	0.598722	5.68882	1.27922e-08	1.6338e-06	yes	1.16487	0.313403	0.417041	2.9591	0.697388	4.10572	0.913184	1.70528	4.78348	7.65576	6.27762
TUB	3430.05	3.40281	0.637124	5.3409	9.2486e-08	9.08175e-06	yes	10.2953	1.62577	7.10274	7.98251	60.2655	59.7159	35.7098	7.92505	81.2295	115.317	88.8415
LINC01166	32.0582	3.36456	0.497187	6.76719	1.31305e-11	4.13843e-09	yes	0.206476	0.0993387	0.160969	0.366853	0.721821	0.818952	0.304527	1.16601	1.64048	2.50148	1.64385
TCEAL2	855.25	3.35768	0.444613	7.55192	4.28898e-14	2.61909e-11	yes	9.52519	2.57716	19.9683	34.8355	62.0589	96.2311	68.585	32.2024	147.741	135.836	158.706
TNS1	1284.75	3.3403	0.965346	3.46021	0.000539748	0.0127382	yes	3.63293	0.105345	6.14257	1.37702	17.1739	27.852	13.1663	0.707469	19.8841	64.3064	72.8533
CTXN2-AS1	45.064	3.3135	0.529352	6.25954	3.86111e-10	8.29121e-08	yes	0.266861	0.0825362	0.156022	1.47367	1.36319	2.27964	2.33318	0.992189	2.1263	3.32267	3.77325
INHBB	189.517	3.25641	0.590509	5.51459	3.49604e-08	3.9489e-06	yes	1.085	0.136495	0.537343	2.18085	12.4257	6.85618	3.25364	2.03416	11.7231	5.09747	4.0414
TMCC3	585.787	3.25145	0.634996	5.12042	3.04849e-07	2.62426e-05	yes	3.22782	0.220862	1.23595	2.96939	3.72818	8.63771	12.2807	3.98548	9.21761	13.5195	24.4543
GRIA2	196.113	3.24968	0.635272	5.11541	3.1306e-07	2.68312e-05	yes	1.08511	0.944387	1.91807	1.40075	2.90631	4.0641	1.56618	0.863783	4.31064	14.5315	10.7262
MSANTD1	210.929	3.2475	0.655442	4.95466	7.24556e-07	5.48781e-05	yes	2.87347	0.543207	0.998239	17.394	5.79001	9.2379	8.77629	11.5626	13.7469	12.7551	13.5777
MTARC2	32.4636	3.23419	0.79487	4.06883	4.72497e-05	0.00181753	yes	0.106568	1.04622	0.191385	0.362809	1.66179	1.12127	2.29558	1.61223	3.37699	2.90881	4.75424
SCML4	119.417	3.2279	0.434507	7.42888	1.09518e-13	5.78404e-11	yes	1.07304	0.300839	0.300518	2.11254	4.42626	2.94905	3.12725	2.31739	4.57129	5.71069	6.6131
HSPB1	614.732	3.18764	0.302562	10.5355	5.92749e-26	3.86097e-22	yes	14.0785	6.90175	11.8634	60.4366	72.3103	96.1027	79.1758	67.29	146.834	119.206	123.625
PLCD4	127.182	3.18705	0.566712	5.62376	1.86847e-08	2.29404e-06	yes	0.781597	0.306027	1.2454	1.26531	2.44636	2.76397	2.12175	2.05224	10.2064	13.211	6.34615
STEAP3	529.322	3.17813	0.739811	4.29586	1.74016e-05	0.000787139	yes	2.53985	1.09218	3.94812	2.09704	4.94659	10.8565	7.00019	2.85	10.7365	48.0516	39.755
CCDC102A	139.917	3.1727	0.682619	4.64784	3.3543e-06	0.000204832	yes	1.7683	0.338945	0.553499	2.60533	3.64839	2.67021	2.20429	3.85712	21.0528	4.439	3.66244
RGS9	99.2891	3.15543	0.612306	5.15335	2.55869e-07	2.25719e-05	yes	3.58816	1.43626	0.398203	7.60228	7.19956	3.38343	8.63052	10.7968	12.6104	7.96041	7.62912
ENSG00000290829.1	118.768	3.14468	0.492288	6.38788	1.68204e-10	3.89445e-08	yes	0.545285	0.186084	0.791195	1.7914	1.77425	4.25325	1.74659	3.32779	3.59164	5.98377	4.31819
TUBA4A	703.988	3.13837	0.721932	4.34717	1.37903e-05	0.000660868	yes	12.2279	3.85282	2.34468	37.3869	22.0463	25.6258	20.5681	53.4306	30.6292	39.7922	29.3232
PDE2A	1031.03	3.13593	0.724561	4.32804	1.50442e-05	0.00070668	yes	5.0908	2.26641	6.47685	5.4048	22.2801	39.5541	29.3429	6.759	31.0732	73.0039	86.2849
AGA-DT	172.727	3.13542	0.426564	7.3504	1.97608e-13	9.65367e-11	yes	1.70655	0.610703	0.632833	5.34701	4.81137	8.9364	5.35664	4.75591	9.1802	18.7303	12.3103
PLEKHD1	1415.99	3.11631	0.764392	4.07685	4.56507e-05	0.00176646	yes	6.44719	1.49831	3.85889	3.62212	21.7017	38.0268	14.8437	2.60284	17.5215	88.1793	63.4666
ENSG00000276724.1	14.8251	3.11235	0.809123	3.84658	0.00011978	0.00388556	yes	1.07962	0	0.28369	1.12029	2.75341	2.23337	2.13781	0.502607	6.09043	6.02654	4.50517
ADRA1B	283.168	3.09926	0.728889	4.25203	2.11839e-05	0.00093233	yes	2.48013	0.35748	1.32361	11.8721	9.87578	8.38882	5.32748	9.73297	19.9858	6.32122	3.54046
ENSG00000260693.1	17.7475	3.09053	0.804844	3.83992	0.000123076	0.00397524	yes	0.959666	0	0.992916	0.918256	4.01739	2.97783	0	1.42809	8.01289	5.21214	7.46776
SUSD2	353.466	3.07292	0.463201	6.63409	3.26514e-11	9.38296e-09	yes	1.97198	0.322193	2.71847	2.60283	9.05334	11.8426	6.8299	5.16122	20.3104	15.5292	16.6698
ANKRD29	159.128	3.05987	0.674706	4.53512	5.757e-06	0.00032608	yes	1.15335	0.241224	3.49749	4.13843	2.32919	11.6499	5.8838	4.42843	6.89174	18.0972	9.25671
SYNPR	323.094	3.05734	0.812748	3.76173	0.00016874	0.00502161	yes	1.12443	2.6597	3.58365	1.87186	3.06164	9.64511	7.01534	18.4273	21.7207	20.9103	2.90566
SHISA6	1119.85	3.03662	0.898046	3.38137	0.000721255	0.0158005	yes	6.44615	2.52716	6.26082	2.00878	5.86789	29.6372	19.7109	3.44507	16.8595	73.3559	82.6812
ENSG00000290366.1	46.3765	3.02959	0.528075	5.73705	9.63406e-09	1.28945e-06	yes	0.969633	0.228013	0.868018	2.91056	3.29648	2.84081	1.68398	5.61106	11.1601	5.82325	5.98514
SHD	433.371	3.02759	0.572012	5.29287	1.20412e-07	1.15342e-05	yes	4.22162	1.70074	2.10725	22.1342	21.1768	19.8723	10.578	20.4114	27.8363	25.7492	12.1857
ADGRG5	110.817	2.99457	0.446632	6.70479	2.01698e-11	5.88265e-09	yes	1.07998	0.72055	0.504637	1.95464	2.78657	2.27791	2.38821	1.43636	9.14302	7.07838	4.553
MT1G	14.085	2.98145	0.829304	3.59512	0.000324238	0.0085275	yes	1.35726	0.619579	1.21453	7.15049	4.43308	5.45836	2.99804	4.18332	3.64817	23.0264	9.01006
BCO2	53.1994	2.98082	0.792834	3.75971	0.000170114	0.0050443	yes	1.69318	0	1.5121	3.68434	3.83695	5.80568	4.09086	2.57527	5.63553	9.33278	4.88443
RAB26	44.4453	2.97789	0.930464	3.20044	0.0013722	0.0259073	yes	0.839079	0.605351	0.162505	2.49997	1.6985	1.02917	1.83598	3.92072	3.16658	2.06185	1.36165
BTN3A3	114.02	2.97136	0.772977	3.84406	0.000121018	0.00391524	yes	0.148761	0.648313	1.86797	1.29232	0.883403	3.98373	5.36197	1.93378	3.5493	7.75042	8.43163
SCN1A	320.416	2.96355	0.681738	4.34705	1.37984e-05	0.000660868	yes	2.13052	0.160312	0.361961	4.06086	9.08961	4.71088	1.66488	5.3012	11.0585	7.34598	3.43371
MFSD4A	227.49	2.95565	0.497944	5.9357	2.92586e-09	4.60569e-07	yes	4.74694	2.60574	1.44068	7.24384	3.45634	5.19613	3.62305	7.35833	10.0438	21.4795	15.6844
STING1	18.5223	2.9363	0.760763	3.85968	0.000113534	0.00371619	yes	0.310669	0.132702	0.165574	0.700511	0.643844	0.780292	1.50742	1.34755	1.51941	1.1174	1.41144
GSAP	85.7633	2.91589	0.476469	6.11979	9.3698e-10	1.79505e-07	yes	0.898433	0.354492	0.429577	1.16486	1.2288	2.54544	2.11841	1.92139	3.98618	6.68659	3.41261
PIRT	2593.23	2.90988	0.515135	5.64878	1.61593e-08	2.03721e-06	yes	13.4765	4.14149	12.4202	30.0069	37.0972	71.2839	92.5901	22.3283	50.0531	112.119	169.678
B3GAT2	1682	2.90419	0.553218	5.24963	1.52403e-07	1.39817e-05	yes	5.87411	0.820106	3.57201	9.59995	16.27	34.6521	29.0506	4.83148	25.6098	36.6343	51.0346
CNIH3	299.745	2.8708	0.575122	4.99163	5.98712e-07	4.69856e-05	yes	3.69342	3.87264	2.34051	7.32799	5.82864	7.63051	13.794	17.8177	17.4755	16.5069	22.3092
NCKAP5-AS2	14.7524	2.86312	0.6935	4.1285	3.65136e-05	0.00149583	yes	0.189052	0.107418	0.916484	1.09424	2.23841	1.17978	1.69208	1.07267	2.91759	2.92266	2.89677
GLRA3	281.774	2.85002	0.498991	5.71157	1.11935e-08	1.47793e-06	yes	1.03954	0.231466	0.202912	1.2222	5.17416	2.21197	1.62196	1.72389	5.02564	4.30753	5.99413
CRIP3	20.519	2.83888	0.746074	3.80509	0.000141753	0.00443198	yes	0.292709	0.446462	0.409932	2.43718	1.13597	4.51122	5.58019	0.744222	1.20545	3.95393	4.8004
GCHFR	140.042	2.82827	0.674222	4.19487	2.73034e-05	0.00114739	yes	1.50853	3.01388	5.17056	12.5109	8.57862	24.5118	33.7715	18.3155	13.896	33.9884	46.0495
KCNIP1	423.069	2.82283	0.658864	4.28439	1.83239e-05	0.00082504	yes	5.23445	2.58014	4.67475	4.46675	8.42231	24.8973	10.675	3.29468	23.5929	75.898	50.235
SYNE4	80.2023	2.80729	0.819256	3.42663	0.000611123	0.0139022	yes	1.64716	0.580936	0.847549	8.32529	3.81424	2.6756	4.40234	8.07532	6.52576	5.34088	3.2816
UNC5B	305.253	2.80381	0.6182	4.53544	5.74825e-06	0.00032608	yes	1.18252	0.127571	1.10777	0.648499	6.463	3.61701	1.47305	1.35661	7.04923	8.57919	6.59225
CLU	1302.03	2.77564	0.508841	5.45482	4.90213e-08	5.29241e-06	yes	46.5886	15.5342	43.9442	54.8477	77.1745	278.654	138.303	53.3257	192.045	417.44	322.351
ENSG00000287555.1	102.434	2.77561	0.359064	7.73011	1.07454e-14	7.77687e-12	yes	0.459189	0.170403	0.659824	1.43092	2.40298	2.91041	1.21836	1.05848	3.8759	5.29478	3.6021
LACC1	700.999	2.73596	0.641519	4.26482	2.00066e-05	0.00089066	yes	4.51153	0.637498	5.27344	3.37841	12.2141	22.467	10.2457	4.89247	29.8787	33.45	35.8698
PNCK	591.898	2.72015	0.557667	4.87773	1.07315e-06	7.79571e-05	yes	11.307	7.17042	6.74994	39.2327	34.1771	18.0462	32.6266	41.7679	95.1621	40.5257	42.1784
MPPED2	2948.06	2.71792	0.294198	9.23844	2.50128e-20	3.2585e-17	yes	32.4281	12.941	18.6413	46.9802	89.3893	107.487	73.2756	95.4204	144.086	277.171	189.92
CLEC12B	32.5468	2.71383	0.78351	3.46368	0.000532839	0.0126056	yes	0.105491	0.424375	0.718883	0.998763	0.875026	1.23627	2.41323	1.35686	1.09145	2.80205	6.73773
DACT1	1833.26	2.70759	0.363944	7.43958	1.01008e-13	5.4828e-11	yes	8.45291	3.58624	8.54501	21.2622	48.0252	67.1905	68.2222	15.986	45.9544	51.2256	81.49
HOTAIRM1	43.4071	2.69242	0.844299	3.18894	0.00142796	0.0265749	yes	1.42371	0.955262	2.01372	2.07388	5.17234	17.3262	4.04934	1.35417	11.9563	35.5032	4.06927
SLC25A43	71.8836	2.66356	0.411603	6.47118	9.72434e-11	2.46783e-08	yes	0.601974	0.261651	0.717089	1.72359	1.48999	1.89712	2.9163	1.32967	3.24838	5.33277	4.55244
ENSG00000289515.2	25.6465	2.65816	0.770174	3.45137	0.000557744	0.0130996	yes	0.475638	1.03152	0.843528	0.872518	1.16962	7.08368	2.11903	2.70455	5.89632	13.561	7.29327
LINC02256	9.65775	2.64531	0.779983	3.39149	0.000695139	0.015401	yes	1.44608	0.114086	1.20196	1.56469	8.36857	5.10059	2.0274	1.61393	13.0194	10.8928	12.9126
HSD11B2	103.958	2.64356	0.670212	3.94437	8.00113e-05	0.00280593	yes	2.89421	0.163351	1.31377	1.46407	3.60235	6.48181	11.4691	3.45059	6.75182	19.916	28.1716
PLAAT1	329.725	2.64089	0.557794	4.73452	2.19569e-06	0.000143498	yes	6.88022	4.3421	6.59548	26.2442	18.5633	26.1095	31.4845	41.3242	33.0126	32.8386	42.5857
RAMP1	8.59732	2.63972	0.885563	2.98084	0.0028746	0.0444755	yes	0.567221	0.117108	0	0.721296	0.412505	1.74311	0.840957	1.13267	1.78268	2.68956	1.17945
AARD	209.372	2.63666	0.642353	4.10469	4.04865e-05	0.00159606	yes	3.44192	0.214112	3.78886	4.91837	4.53629	20.6827	5.89171	4.98407	7.66665	26.4995	17.1361
CES4A	65.7133	2.63654	0.413672	6.37351	1.84754e-10	4.14975e-08	yes	1.07509	0.342181	0.596641	1.05115	2.78298	3.44017	1.03071	1.72064	3.21011	7.84185	5.98667
BRINP2	246.843	2.63511	0.589705	4.46852	7.87641e-06	0.000420527	yes	1.21547	0.236012	1.20527	2.06202	5.78897	12.8467	2.81224	1.30131	5.57252	12.5938	5.7502
TMEM117	2088.18	2.62855	0.447211	5.87766	4.16101e-09	6.20689e-07	yes	20.0059	17.1693	20.2734	63.0528	70.0208	92.0746	103.721	120.716	123.74	90.2366	136.569
CEBPA	52.4994	2.61497	0.537263	4.86721	1.13183e-06	8.1451e-05	yes	0.487945	0.295463	0.392149	0.600696	0.7576	0.791661	1.22744	2.45629	2.68281	2.40877	2.31333
PCP4	723.008	2.61091	0.704507	3.706	0.000210555	0.00597165	yes	14.9035	25.1301	56.5964	88.84	88.0195	121.398	406.413	188.595	196.723	195.868	263.914
MARCHF11	1989.01	2.58998	0.546203	4.74178	2.11851e-06	0.000138919	yes	28.1504	21.264	37.0071	115.017	94.8049	156.864	147.004	168.229	165.409	172.448	183.749
TMEFF2	9284.71	2.5607	0.355447	7.20417	5.84006e-13	2.59365e-10	yes	87.9047	31.8552	71.8125	111.194	202.497	227.771	269.843	176.38	317.913	436.45	786.548
SYT9	177.815	2.55451	0.425582	6.00239	1.94432e-09	3.27534e-07	yes	1.42011	0.236967	1.28661	1.39982	2.98523	3.42226	2.37759	2.13133	4.19309	9.42247	7.77832
HTRA1	368.141	2.55431	0.638844	3.99834	6.37892e-05	0.00232992	yes	3.39395	1.05896	9.25219	3.33949	6.24526	26.8251	11.7354	15.798	26.9903	39.5208	22.7064
PLXNC1	1801.22	2.55033	0.723485	3.52507	0.000423378	0.0104857	yes	11.436	0.835964	6.02265	3.55912	22.0857	20.0096	15.9763	2.37552	54.0747	42.5129	56.9231
LRRC36	47.3239	2.54542	0.61663	4.12796	3.65994e-05	0.00149621	yes	1.33634	0.630909	1.1388	3.62414	2.4224	1.49202	3.39805	5.92422	4.87646	4.22843	6.21128
NLRC5	57.9081	2.5382	0.779236	3.25729	0.0011248	0.0222241	yes	0.1803	0.153705	0.605159	4.16016	0.868725	0.749436	4.10027	2.16313	1.43954	5.26699	3.25223
ESRRG	185.706	2.53785	0.478912	5.2992	1.16312e-07	1.11963e-05	yes	1.72044	0.328318	0.563111	1.54155	5.47387	4.11213	7.08189	2.50884	4.91004	7.58863	4.54485
VLDLR-AS1	132.982	2.53562	0.752756	3.36846	0.000755904	0.0163514	yes	1.5407	0.175438	1.0596	0.543172	1.99812	5.40388	2.94089	1.84893	1.52367	10.1279	8.13234
CC2D2B	21.4486	2.52663	0.738325	3.42212	0.000621358	0.0140518	yes	0.53956	0	0.520819	0.255513	1.21765	1.66569	3.02678	1.09805	1.64569	1.87689	3.25859
TRAF3IP2	40.9879	2.52355	0.416907	6.05302	1.42157e-09	2.52536e-07	yes	1.54588	0.557006	0.796241	1.8258	1.63588	2.5941	2.85401	2.61398	4.70742	7.15586	6.16136
RASGEF1A	78.4918	2.51718	0.794165	3.16959	0.00152654	0.0277489	yes	0.865739	0	0.670711	1.88778	1.05197	2.70064	4.41884	1.53703	3.89711	4.84094	2.84149
NUAK1	1033.25	2.51588	0.299427	8.40232	4.37742e-17	4.50206e-14	yes	4.62252	1.41406	3.32857	5.39383	13.872	17.9635	15.8777	8.13066	26.3019	21.7469	22.6672
ENSG00000290960.1	64.4716	2.49893	0.562501	4.44254	8.89031e-06	0.000459591	yes	1.33884	0.286754	1.80607	1.09874	3.92467	6.54905	3.59998	4.18874	7.14159	6.90683	4.76388
CTXN2	78.3544	2.49543	0.534424	4.66939	3.02098e-06	0.000188604	yes	0.539621	0.385146	0.290428	1.07353	1.38539	2.34657	2.36169	2.21023	2.62286	3.29846	2.26819
SLC30A10	335.032	2.48887	0.498245	4.99528	5.87496e-07	4.62914e-05	yes	1.59104	0.445335	1.81289	1.83836	2.90861	6.93715	5.02189	2.06945	6.64602	11.5425	9.95565
C9orf24	16.9894	2.48632	0.818567	3.0374	0.00238626	0.038697	yes	0.686377	1.61767	0.415323	5.59762	2.47776	1.05204	0.547755	5.12378	3.91088	1.61611	2.8234
NPAS3	318.832	2.48287	0.652478	3.8053	0.000141632	0.00443198	yes	1.79327	1.4403	1.49345	1.10849	4.0002	8.58575	4.83449	1.13449	8.25433	13.1836	14.0287
LGI3	1209.92	2.48111	0.492558	5.03719	4.72427e-07	3.83058e-05	yes	13.8877	1.91107	7.89588	10.9584	20.8193	47.9856	23.8084	11.1441	48.6149	72.8642	59.8971
ENSG00000248636.7	32.9506	2.45776	0.666521	3.68744	0.000226518	0.00633247	yes	0.905466	1.90716	2.55234	3.67629	3.05855	7.56128	9.46325	3.85146	5.03761	15.8307	22.0098
NMB	78.2979	2.45365	0.764317	3.21025	0.0013262	0.0252094	yes	4.12176	2.81258	1.06904	12.8886	4.50142	6.14805	8.31202	15.5265	11.8535	14.744	11.6048
NHLRC1	72.5512	2.45164	0.688999	3.55826	0.000373318	0.00956097	yes	0.792659	0.557994	0.223859	2.64079	2.07651	1.85119	1.93565	3.514	3.14102	2.72379	2.87196
IRF5	29.0202	2.44838	0.695296	3.52135	0.000429357	0.0105935	yes	0.489792	0	0.302328	0.514678	0.979042	1.04693	2.05857	1.54027	3.75759	1.77886	3.387
CYP11A1	69.5579	2.44726	0.708324	3.455	0.000550292	0.0129401	yes	0.226226	0.847144	0.798553	1.757	1.85034	2.29129	2.97236	4.38265	4.10833	4.33967	2.83626
TAGAP-AS1	115.786	2.44615	0.617253	3.96296	7.40258e-05	0.00261825	yes	1.76691	0.335305	2.36696	3.06775	4.10717	6.43323	4.94524	3.69607	4.76773	9.59901	11.6232
LSP1P5	103.487	2.44372	0.550963	4.43537	9.1914e-06	0.000473903	yes	9.13283	3.17402	2.58911	15.8079	18.1697	12.9126	13.8515	22.9871	40.0657	23.0439	28.1891
ENSG00000290588.1	43.8532	2.43723	0.436622	5.58201	2.37751e-08	2.78197e-06	yes	0.976568	0.198856	0.682908	2.33008	2.4241	1.97874	2.19869	2.15538	3.74804	3.42427	3.63382
HERC6	285.283	2.42902	0.617387	3.93436	8.34203e-05	0.00288006	yes	2.12958	0.447587	3.96711	1.95167	4.42187	9.86952	10.8284	3.50256	12.2308	12.6699	21.6116
NEGR1	1474.75	2.4219	0.674556	3.59037	0.000330215	0.00864804	yes	1.5619	2.01395	8.02311	3.44788	22.6389	33.0119	23.7816	3.99763	36.5118	34.5768	24.8388
MESP1	117.045	2.41849	0.560699	4.31335	1.60798e-05	0.000742933	yes	2.95656	1.86998	1.96369	10.6686	7.74566	7.22549	5.99296	9.91944	17.9115	10.4205	16.2912
CALY	1267.6	2.4183	0.614457	3.93568	8.29615e-05	0.00286929	yes	83.5955	17.055	29.9993	135.915	84.4279	91.8029	108.415	122.835	143.702	106.56	153.334
LINC01750	27.8969	2.4064	0.694122	3.46682	0.000526645	0.0124893	yes	0.448721	0.96832	0.133085	0.947155	1.75071	1.18414	1.63842	2.81294	2.53443	3.61613	3.97512
GPM6A	400.053	2.40581	0.676705	3.55518	0.000377714	0.00964825	yes	2.44507	4.42843	1.20614	10.918	11.0588	13.2284	11.8772	15.4979	18.546	8.69574	7.87488
TAFA2	1044.08	2.40358	0.467684	5.13932	2.75741e-07	2.40548e-05	yes	3.97757	5.12987	8.66207	8.74861	18.9877	21.017	18.9896	20.6172	38.9403	38.5923	42.4187
GRM7	288.375	2.39153	0.405275	5.90101	3.61284e-09	5.47274e-07	yes	2.70403	1.39338	2.31689	1.4913	6.23352	6.91184	3.70002	2.71779	9.65494	16.1619	15.4414
BLVRB	674.493	2.39144	0.791345	3.022	0.00251112	0.0401883	yes	16.8023	20.9071	17.0998	89.0531	43.621	37.3822	75.1145	151.319	82.0032	57.5776	88.2463
DCHS2	1151.75	2.39077	0.616475	3.87813	0.000105263	0.00348045	yes	2.18995	1.1572	1.52724	1.36383	10.4751	12.4142	5.26403	1.48556	9.49412	16.7845	12.31
NUDT17	56.711	2.39057	0.664388	3.59815	0.00032049	0.00845168	yes	1.73633	0.377063	0.922318	5.07295	3.52486	2.71024	5.34138	4.4496	4.41275	6.84359	4.36078
NPB	23.9343	2.39028	0.804469	2.97126	0.00296584	0.0453485	yes	1.64148	0	0.299155	6.19236	2.17343	4.81749	7.11462	2.10613	4.02833	7.40342	7.65125
TFR2	72.7356	2.38312	0.611814	3.89517	9.81282e-05	0.00329471	yes	0.866787	0.530874	1.31659	5.24379	1.50412	2.11472	5.08458	4.61447	3.31911	6.24309	5.09748
SCN7A	948.354	2.37153	0.531769	4.4597	8.20756e-06	0.000429984	yes	5.02878	2.54161	2.54677	4.80058	7.75037	15.2066	11.3532	4.74697	13.6328	31.0693	38.2389
KCNH3	155.652	2.37102	0.566702	4.18389	2.86558e-05	0.00119395	yes	1.09519	0.472366	1.12672	1.33211	2.29615	3.09275	4.4357	0.861574	3.88308	6.09438	12.2045
FAM193B-DT	12.2997	2.36878	0.716833	3.30451	0.000951432	0.0195293	yes	0.926027	0.22973	1.54418	1.23678	1.83129	3.23519	3.31438	0.998369	3.29715	7.08254	10.0602
FXYD7	958.217	2.36207	0.496194	4.76038	1.9323e-06	0.000127564	yes	54.2846	11.0751	58.5861	59.2024	160.246	233.458	204.997	45.5501	231.231	255.07	438.485
TOM1L1	232.185	2.36063	0.47456	4.97436	6.54645e-07	5.05782e-05	yes	2.3444	3.71578	5.15398	8.02387	9.526	12.7045	12.9029	8.99361	11.8104	23.3942	31.4462
PID1	355.314	2.35427	0.393007	5.99041	2.09312e-09	3.43712e-07	yes	5.51878	1.48115	3.66421	5.11157	10.5817	11.4562	9.17302	14.5499	14.3203	18.1686	16.6244
TLL1	889.892	2.3535	0.336752	6.98881	2.77222e-12	1.10555e-09	yes	4.14856	1.17579	4.12257	5.08205	16.3791	11.9069	14.4889	5.87479	14.4553	19.3449	32.7516
CRYL1	292.835	2.33825	0.796408	2.93599	0.00332481	0.0493319	yes	3.3348	4.29889	4.9514	15.3247	5.34875	10.7806	16.5395	32.7267	19.7704	11.5259	14.7829
DYNLT5	45.8067	2.33557	0.703093	3.32185	0.000894229	0.0185698	yes	0.501556	0.346976	0.504137	2.47698	3.02418	1.93591	0.423442	3.25736	2.96039	1.92753	1.42533
STBD1	291.479	2.33453	0.551291	4.23466	2.28903e-05	0.000989599	yes	1.97359	2.4107	3.49935	3.21585	4.26904	14.0406	9.36032	7.22715	11.8119	31.4284	19.713
ABCC8	361.415	2.32505	0.629514	3.69341	0.00022127	0.00620349	yes	4.15351	1.69353	3.12542	2.77071	7.47961	4.35807	5.49699	3.19014	11.4849	17.1233	27.1948
INHBE	67.6985	2.32277	0.751166	3.09221	0.00198669	0.0337911	yes	2.15341	0.616392	0.553732	0.903241	0.613696	0.725009	3.02432	5.36844	1.81318	2.61078	5.11302
ROCK1P1	34.1233	2.30924	0.582309	3.96566	7.31944e-05	0.00259846	yes	0.3823	0.157234	0.501538	0.374682	0.913839	0.369409	0.449938	1.69297	1.50195	1.30332	1.68167
BTN2A2	123.817	2.30214	0.384021	5.99483	2.03699e-09	3.37329e-07	yes	1.19074	1.34648	2.27086	1.50182	4.10717	2.1361	5.43762	3.99197	8.72967	5.97211	8.55158
DLG2	367.978	2.2997	0.504448	4.55885	5.14352e-06	0.000300927	yes	2.39938	0.61463	1.32289	1.678	7.73145	6.83134	7.1719	3.56083	10.0855	14.3978	9.24372
PDGFRL	18.6306	2.29371	0.573193	4.00164	6.29059e-05	0.00230627	yes	0.784672	0.0801271	0.55654	0.489016	1.10971	1.27738	2.21263	1.21697	1.2159	3.14768	1.92502
TMEM38A	467.514	2.2919	0.54458	4.20857	2.56994e-05	0.001087	yes	5.05719	3.54221	3.26894	11.6389	13.1246	11.3157	11.6147	21.4697	14.2833	17.7486	21.099
C8orf88	64.0436	2.28634	0.736489	3.10438	0.00190681	0.032916	yes	3.77151	0.108825	2.15044	5.17279	6.05435	3.28786	1.81632	7.22003	8.35502	9.59559	6.51557
MAFA-AS1	17.4209	2.27925	0.774049	2.94458	0.00323397	0.0482773	yes	4.46275	0.991385	1.54051	6.40305	3.88945	4.4206	2.87528	11.6658	6.49525	9.67605	11.8782
KCNJ11	334.086	2.27054	0.476146	4.76858	1.85529e-06	0.000123314	yes	4.33016	1.54231	2.59146	3.3081	9.29674	9.11694	7.196	3.50801	14.4648	17.7273	21.4101
WNT10B	202.18	2.26519	0.444341	5.09786	3.43507e-07	2.93121e-05	yes	1.25229	1.21242	2.38886	5.27647	5.40496	9.01645	10.2419	4.50922	6.8959	13.717	13.1579
GUCY2D	18.1134	2.26397	0.549271	4.12177	3.75979e-05	0.00152427	yes	1.30086	0.461018	1.1068	1.88639	1.49314	4.45215	1.66293	1.55834	3.01518	7.96612	7.77632
CLUL1	158.411	2.26358	0.418473	5.40914	6.33267e-08	6.51298e-06	yes	2.44852	2.21062	3.00335	3.98236	9.13344	4.74742	12.2351	6.87721	17.5494	13.3903	14.807
STAC	952.922	2.2633	0.434426	5.20986	1.88983e-07	1.694e-05	yes	6.82378	4.43306	7.97963	12.0474	17.2857	33.6961	35.783	18.7758	28.6056	45.2093	55.4154
KIAA0319	492.937	2.26195	0.584033	3.87298	0.000107514	0.00354289	yes	2.89636	0.40331	1.37858	1.7704	5.59004	8.58644	5.7903	1.09015	7.65417	12.4592	13.559
SFRP5	34.8194	2.25407	0.730181	3.087	0.00202187	0.0342072	yes	1.03125	0	0.584228	0.775852	0.830752	1.18856	1.91493	1.09412	2.34153	3.27194	2.71626
NECAB1	3831.57	2.24648	0.587838	3.8216	0.000132586	0.00420595	yes	42.4821	4.42397	17.9431	29.9113	93.3996	88.1528	47.127	18.5774	95.6183	145.561	146.844
BTN3A2	92.0213	2.24352	0.549922	4.0797	4.50939e-05	0.00174837	yes	2.54637	0.222138	4.3988	2.65661	7.21695	2.83105	3.06834	0.78679	7.05002	3.52462	5.77041
PACRG	54.8762	2.24288	0.707286	3.1711	0.00151861	0.0277257	yes	1.00327	0.826063	1.46422	4.05865	1.27171	2.82629	3.14836	4.30008	4.44066	5.7933	2.01929
MYCL	129.617	2.23281	0.477524	4.67581	2.9279e-06	0.000183968	yes	2.12147	0.302009	1.57194	1.82535	2.35146	2.01224	4.09773	3.63509	4.22732	7.41166	4.99581
ENSG00000259436.1	309.227	2.23128	0.755458	2.95355	0.00314144	0.0472207	yes	5.16185	0.492825	6.67671	2.14444	27.363	17.7811	8.04136	2.11499	35.6941	25.1545	20.9674
WDR35-DT	20.44	2.22747	0.56941	3.91189	9.15766e-05	0.00310138	yes	0.12129	0.0761511	0.921728	0.452623	0.645831	0.455828	0.818833	1.03562	2.91725	2.55752	2.58713
SNTA1	236.829	2.22738	0.583419	3.8178	0.000134647	0.00424548	yes	2.82631	1.06278	4.27958	6.18506	4.57113	7.06324	6.50019	13.0067	10.4627	7.83623	11.5094
LMO4	3168.31	2.22384	0.472646	4.70509	2.5376e-06	0.000161522	yes	32.5396	35.7185	18.2951	43.854	79.347	62.1006	72.2967	147.375	141.771	158.211	172.156
KCNK4	178.835	2.21728	0.420148	5.27739	1.31035e-07	1.23104e-05	yes	3.49019	1.11744	2.54425	7.29311	6.62924	11.4643	14.3079	7.29334	9.41868	15.1087	16.0135
SLC16A3	786.18	2.21101	0.643056	3.43828	0.000585423	0.0135727	yes	19.732	4.47898	4.25845	36.457	15.3004	15.5176	14.7789	47.3839	35.5809	100.473	37.5183
L3MBTL1	195.165	2.18884	0.632684	3.45961	0.000540958	0.0127513	yes	2.09997	0.180118	1.61579	1.3959	6.25173	2.62726	2.33931	1.20531	8.88625	8.18896	9.49032
RNF175	424.996	2.18764	0.544969	4.01424	5.9637e-05	0.00221974	yes	11.3744	7.80924	8.94814	28.2442	18.3748	27.9513	29.2398	44.4923	34.1161	47.0938	43.4397
SCG2	6068.81	2.18372	0.582719	3.74746	0.000178632	0.0052412	yes	116.502	12.9913	66.2134	47.1093	222.54	302.212	183.89	47.8499	375.515	444.771	447.651
LETR1	39.9282	2.16858	0.558253	3.88459	0.000102503	0.00340649	yes	0.86146	0.37341	1.63074	0.412783	3.52916	3.04349	0.447059	1.12939	4.36798	7.3022	4.20964
PHYHIP	97.825	2.16635	0.527295	4.10842	3.98383e-05	0.00158251	yes	1.13658	0.382347	1.22999	1.94819	2.40084	2.6161	2.02107	3.55859	6.8967	3.5363	2.3458
MINAR1	812.325	2.16343	0.653284	3.31163	0.000927549	0.0191072	yes	4.84583	0.327464	3.53141	3.18575	16.9355	10.872	7.70005	2.02344	27.0095	12.3704	13.2193
HS3ST5	1334.65	2.15609	0.472063	4.56737	4.93887e-06	0.000292642	yes	6.03929	1.25437	13.7681	15.3731	40.8376	53.314	26.2411	12.7096	40.7093	35.1027	31.628
C2orf80	118.723	2.15589	0.621347	3.4697	0.000521045	0.0123715	yes	6.45359	1.98453	2.76932	10.3391	12.008	9.01397	10.6648	13.5539	15.9111	12.8476	14.2116
ENSG00000289503.1	87.6861	2.15366	0.467672	4.60506	4.12338e-06	0.000247162	yes	1.04251	0.709475	0.855268	2.19926	2.52197	3.01526	3.28362	2.21082	8.80439	4.15589	3.66707
STPG1	260.783	2.1466	0.372536	5.76214	8.30557e-09	1.12708e-06	yes	2.3317	1.41731	2.66295	5.63619	9.79247	6.79697	10.4402	8.42706	11.6378	10.2911	10.4071
MX1	166.338	2.14614	0.636182	3.37347	0.000742277	0.0161697	yes	2.955	0.233307	1.68147	2.06518	2.73522	5.79578	3.55109	1.89144	8.27849	14.1283	7.98272
ALDOC	1087.36	2.12781	0.589847	3.6074	0.000309281	0.00817817	yes	26.2865	13.208	12.359	51.3448	32.2405	30.1873	47.5876	72.1622	58.7729	103.821	61.8675
PLCD1	56.3348	2.12583	0.693982	3.06323	0.00218963	0.036317	yes	0.8511	0.511596	0.351325	1.87271	1.02143	0.822309	4.95343	1.86075	4.04997	2.77789	1.10855
POLR3G	100.684	2.11692	0.482775	4.38489	1.16042e-05	0.000566897	yes	2.09164	0.403349	2.05258	2.32134	3.0791	2.87568	5.19411	6.76768	4.97113	9.50375	5.86459
SERPINB6	337.009	2.10783	0.604467	3.48709	0.000488299	0.0118385	yes	9.1539	4.66235	3.84795	17.9977	9.15335	16.8711	22.8658	28.0909	22.4942	23.5854	27.7742
FGF12	1148.69	2.09082	0.495667	4.21819	2.46269e-05	0.00105073	yes	16.7909	4.84576	9.41907	21.8752	36.1852	29.5265	38.7199	19.9739	51.6742	47.7709	56.4608
PRSS12	1179.31	2.08808	0.432652	4.82623	1.39143e-06	9.78058e-05	yes	12.3266	3.84153	5.64319	10.4909	18.7564	16.8974	15.3222	6.8769	56.2893	39.4192	30.8439
FBXO27	211.075	2.08756	0.376464	5.54518	2.93649e-08	3.39538e-06	yes	8.63683	1.25685	7.22377	8.71013	19.6377	15.3981	8.17602	11.0136	18.4427	24.7471	23.0158
NTS	2519.92	2.08599	0.642742	3.24545	0.00117265	0.0229377	yes	27.2172	15.6907	49.6601	198.168	141.257	485.997	265.676	107.326	33.1416	214.82	173.403
CCNA1	213.538	2.07527	0.581122	3.57114	0.000355434	0.00919939	yes	2.65404	0.714822	5.27715	7.7111	5.94231	24.3903	9.49507	3.74509	9.32412	20.5472	19.5398
ATG4C	41.694	2.06422	0.485763	4.24944	2.14306e-05	0.000938959	yes	0.651504	0.312005	1.32892	0.956133	0.875436	0.971105	0.580946	1.4971	2.77127	1.59373	4.99628
RHOV	64.129	2.06294	0.562357	3.66838	0.000244097	0.00672763	yes	1.74567	0.120015	1.81795	1.29259	2.94965	4.68606	2.40582	1.25276	5.82756	6.95498	7.30049
VEGFB	563.592	2.05947	0.486946	4.22936	2.3436e-05	0.00100211	yes	25.3136	2.85288	6.71907	23.7565	51.2687	36.2598	34.029	19.7873	78.1163	55.251	72.9587
CERCAM	349.961	2.05107	0.320955	6.39053	1.65313e-10	3.89203e-08	yes	5.1467	1.82535	4.67878	10.0499	12.8041	13.8451	12.2304	12.2708	17.2988	15.2984	18.5967
MB21D2	3043.03	2.04606	0.51483	3.97425	7.06015e-05	0.00252216	yes	23.3432	16.8172	22.3846	50.9183	48.3744	74.5705	102.061	80.1042	133.838	69.7687	84.9919
DOK4	5632.9	2.04481	0.55262	3.7002	0.000215427	0.00606578	yes	108.56	29.9507	79.4301	87.2783	174.648	105.512	75.3376	163.504	598.877	162.811	155.107
GLUD2	54.4483	2.0356	0.600888	3.38765	0.000704949	0.0155739	yes	1.13383	0.155475	0.234536	1.70295	2.18338	1.15153	2.13427	1.07097	2.05509	1.65465	3.6106
LGI1	136.581	2.0333	0.530471	3.833	0.000126589	0.00406186	yes	2.17526	1.86119	3.30133	5.25918	5.06628	6.42538	4.23017	8.80419	9.43938	15.1125	4.0692
PHF11	41.4982	2.02648	0.60498	3.34967	0.000809083	0.0172038	yes	1.50116	0.860085	2.02024	4.31023	2.43977	2.84733	3.79355	3.67666	4.68207	3.49579	2.92509
SLC7A14	336.81	2.01624	0.471428	4.27688	1.89531e-05	0.000851409	yes	1.66092	0.227864	0.904983	0.714387	3.24768	3.18375	1.02073	1.33489	4.64866	6.11705	4.98995
MEF2C	462.712	2.00722	0.5211	3.85189	0.00011721	0.00381733	yes	8.21232	2.46977	4.01649	5.50559	15.1209	18.8332	10.2828	2.37288	15.994	34.4087	17.6117
NOXA1	25.8752	2.00574	0.648714	3.09188	0.00198896	0.0337967	yes	0.695753	0.882481	0.186606	1.07912	1.51805	1.13381	1.05831	1.28578	2.71039	1.49273	2.813
EPHA8	787.366	2.00529	0.407437	4.92172	8.57866e-07	6.392e-05	yes	12.8205	6.02665	6.70694	24.8423	19.247	21.2886	17.855	30.962	36.9033	32.1318	37.3519
RAPGEFL1	185.03	1.99733	0.572136	3.49099	0.000481225	0.0117106	yes	3.60064	0.479311	2.97615	1.94206	6.63893	2.88105	1.55606	6.31859	7.57456	7.3078	7.90363
KCNH1	349.194	1.98142	0.616541	3.21377	0.00131002	0.0249486	yes	2.68118	0.335477	2.09532	0.656666	4.67316	3.47072	2.72579	1.64989	4.12565	10.3895	10.6173
HMOX1	277.321	1.97667	0.491874	4.01865	5.85335e-05	0.002187	yes	7.44501	2.88026	5.61252	12.3439	12.4867	8.16358	11.3809	18.0006	20.276	28.502	15.7577
PDE6B	29.7153	1.97271	0.47202	4.17929	2.92424e-05	0.0012158	yes	1.17077	0.202789	0.913408	1.13518	2.18795	1.70651	1.87766	0.940897	5.71606	6.73098	3.18712
DGAT2	426.217	1.97223	0.613729	3.21352	0.0013112	0.0249486	yes	7.14062	2.69937	4.33221	14.116	10.2327	9.91912	13.4594	21.3178	14.3118	14.6514	13.2297
NUP93	2751.21	1.97109	0.419592	4.69763	2.63192e-06	0.000166441	yes	20.315	16.5197	25.2241	61.1027	59.8581	45.5899	65.5604	66.6881	75.9284	59.0185	71.7776
CACNB2	285.331	1.96774	0.408775	4.81376	1.4812e-06	0.000103004	yes	2.13248	1.07024	2.42441	4.01314	12.5981	8.64071	5.80575	2.24144	12.4736	9.20399	9.37544
PRR29	39.8961	1.95799	0.517101	3.78648	0.000152799	0.00468735	yes	0.536331	0.0823854	0.7523	1.28984	1.99294	1.87681	2.14315	1.34333	1.50857	1.79333	1.2862
BEX5	1027.03	1.94914	0.655362	2.97414	0.00293811	0.0450656	yes	17.3642	18.5845	95.6339	103.284	47.7413	162.434	189.637	122.022	138.081	193.793	227.48
NEBL	1008.23	1.9473	0.389431	5.00039	5.7215e-07	4.52647e-05	yes	10.2667	2.5057	3.70359	11.4221	26.4466	16.4128	9.08	9.23698	27.4099	23.9671	22.436
WSCD2	142.119	1.94307	0.55938	3.47361	0.00051351	0.0122821	yes	1.79904	0.375833	0.657111	0.914324	2.94361	4.07031	2.63384	2.05542	4.46474	13.2031	2.54305
MIGA1	1347.27	1.94149	0.278289	6.97653	3.02561e-12	1.18247e-09	yes	9.24149	2.78652	8.7881	9.11664	21.9986	20.2005	14.69	10.5744	19.7701	34.8914	35.0405
BMP2	146.609	1.93626	0.435154	4.4496	8.60296e-06	0.000447102	yes	1.73242	0.462591	0.578394	2.28637	4.80393	4.30319	2.62687	2.04203	6.18613	3.01884	3.74716
VSTM2B	68.0139	1.93245	0.481975	4.00943	6.08653e-05	0.00225259	yes	1.10759	0.425943	1.47145	0.837756	1.46225	4.05571	1.98779	1.44993	4.66948	7.41905	3.8868
C2orf72	267.556	1.93108	0.410062	4.70924	2.48647e-06	0.000158784	yes	3.93699	1.52551	2.27642	2.15452	2.83472	7.93381	9.53019	3.39578	10.3009	18.4906	10.728
LINC03026	17.153	1.92844	0.537788	3.58588	0.000335946	0.00877635	yes	0.755107	1.15986	0.279732	1.38322	1.49419	1.59299	0.357759	1.20469	2.26223	3.52224	4.66897
TMEM102	28.1413	1.92138	0.509362	3.77213	0.00016186	0.00488104	yes	0.729863	0.196325	0.371472	0.506699	1.40796	1.091	0.702496	1.40336	1.63154	1.52023	1.64085
FKBP14	348.402	1.90527	0.325425	5.8547	4.77864e-09	7.02101e-07	yes	6.78629	1.21594	5.27963	6.69613	15.5132	10.2389	9.88647	10.7103	21.3058	16.3122	17.2115
AVPI1	81.5426	1.90461	0.37467	5.08343	3.70677e-07	3.14931e-05	yes	2.26796	0.62711	3.2826	2.76585	4.87814	3.75032	3.85035	4.79085	8.44418	7.35656	9.51181
CHRNA6	114.675	1.90444	0.647722	2.9402	0.00327996	0.0488147	yes	3.27527	1.0778	1.3896	1.86937	5.09466	9.17061	1.90155	0.921941	6.48175	14.5291	3.09235
ENSG00000291189.1	19.8211	1.90056	0.565088	3.36329	0.000770184	0.0166051	yes	0.341724	0.430757	1.50282	0.541803	1.65181	2.48975	0.782391	2.67784	3.91154	5.47565	2.384
ZNF365	279.757	1.89345	0.302788	6.2534	4.01603e-10	8.53014e-08	yes	2.40222	1.26886	1.78313	3.72973	6.77138	7.01269	7.12169	4.48099	7.53113	7.13676	9.73173
CDKN2B	336.844	1.88593	0.447333	4.21594	2.48736e-05	0.00105894	yes	4.56981	1.31197	2.72451	3.66452	12.039	10.6381	4.99764	7.88404	18.394	8.65727	8.26093
OPRL1	591.483	1.88038	0.319728	5.88119	4.07331e-09	6.12282e-07	yes	5.64067	2.04235	4.89213	7.62935	12.8176	23.6351	19.2792	7.70911	16.8421	21.1278	24.8617
ENSG00000271192.1	13.6603	1.87915	0.618645	3.03753	0.00238526	0.038697	yes	1.6281	0.560919	1.72295	1.81194	3.17897	4.51296	0	1.40861	6.65331	5.18654	9.36395
FGF5	116.879	1.86984	0.583881	3.20243	0.00136272	0.0257532	yes	0.859979	0.401771	1.3734	2.98038	1.98402	2.04743	2.66907	2.73067	2.65567	7.82457	7.23914
TRIM29	115.24	1.86772	0.545615	3.42315	0.00061899	0.0140291	yes	3.07529	1.41028	0.782718	3.77107	5.87612	11.6668	4.87439	2.16709	7.17174	15.3771	8.14586
SMIM45	52.5065	1.86462	0.556454	3.3509	0.000805491	0.0171648	yes	0.818795	1.97684	1.54731	2.44121	1.2643	2.76325	2.86442	2.78349	4.30038	2.96382	6.60913
SDC1	322.528	1.84832	0.448877	4.11766	3.82742e-05	0.00154304	yes	5.73091	1.94423	3.0733	3.52497	6.6532	10.0631	4.44376	4.00812	20.8165	15.3317	8.67897
CAMK1G	123.275	1.84571	0.409754	4.50444	6.65474e-06	0.00036631	yes	2.3174	2.08665	1.67121	2.28155	5.36297	4.01876	2.24012	3.80171	8.59516	5.87051	3.53118
GRIA1	671.37	1.84383	0.624722	2.95145	0.00316286	0.0474696	yes	4.3065	0.500532	8.29385	6.18819	15.1115	15.5418	9.99832	5.28013	27.7134	19.2881	14.1748
LINC01322	29.6667	1.82893	0.61756	2.96155	0.00306099	0.0463681	yes	0.330274	0.326371	1.3138	1.39268	1.41414	3.05359	5.71083	1.16224	1.84224	2.14252	0.963707
FBXO2	1418.16	1.82861	0.483623	3.78107	0.000156158	0.00474498	yes	30.3046	27.3938	35.0845	79.4316	93.555	74.5994	70.9458	104.55	158.265	101.322	127.331
IL10RB	89.4852	1.82633	0.523877	3.48618	0.000489974	0.0118497	yes	2.51027	1.0639	1.4103	2.46452	3.7658	1.67185	3.63966	4.97936	4.76655	4.74405	5.65765
ZDHHC2	2401.48	1.82264	0.382491	4.76519	1.8868e-06	0.000124983	yes	9.74954	12.1059	11.6159	26.2201	29.8114	46.8193	37.6385	33.6979	23.9858	61.8434	43.487
NXNL2	26.6031	1.82016	0.567762	3.20584	0.00134667	0.0255411	yes	1.53165	0.454282	0.563937	1.06204	1.23389	2.29297	2.18586	2.55008	2.16426	2.24283	3.01365
CREG2	181.789	1.81766	0.586476	3.0993	0.00193979	0.0332212	yes	2.51184	3.07917	2.66786	2.43222	5.97397	4.4767	0.826196	3.94716	8.96984	7.2903	2.18275
SLC6A17	1715.94	1.81556	0.313419	5.79276	6.92406e-09	9.73403e-07	yes	8.83333	2.49694	9.58197	9.95412	32.3605	26.7596	14.3004	8.36427	33.54	36.7418	30.6743
ACCS	71.1731	1.81392	0.482029	3.76309	0.000167827	0.00501455	yes	2.427	0.919529	1.2108	2.21421	2.80992	3.13052	1.31663	2.60504	6.25312	4.95825	3.55988
RND1	45.8782	1.7957	0.593218	3.02704	0.00246958	0.0396533	yes	1.27742	0.670647	0.831908	1.10925	2.85924	0.906577	1.54329	3.26412	3.36184	2.60905	2.82766
TNFSF12	59.3667	1.79459	0.525206	3.41692	0.000633343	0.0142118	yes	2.66961	0.737601	1.16142	2.5126	2.36907	5.27946	4.66123	1.09247	6.58156	7.2375	8.04053
SEZ6	259.134	1.79289	0.521757	3.43625	0.000589831	0.0136243	yes	2.97771	0.552529	3.8331	1.6625	5.85856	7.87804	4.45258	1.40517	10.3541	12.5633	9.42357
STK32A	3696.13	1.79273	0.347903	5.15294	2.56433e-07	2.25719e-05	yes	27.7464	8.51241	41.8766	30.6533	80.539	74.9046	58.0379	28.8085	73.5061	134.451	119.822
ENSG00000259039.3	25.8829	1.79093	0.546613	3.27642	0.00105133	0.0211497	yes	0.651909	0.58559	0.558639	1.41844	0.903726	1.90587	3.34444	1.19494	2.23146	3.71391	3.98643
PPP2R2C	2697.25	1.79092	0.337948	5.2994	1.16181e-07	1.11963e-05	yes	37.1174	6.28213	24.2945	26.6386	63.8899	73.8438	46.1413	26.6973	88.5825	112.028	99.0625
RAB27B	692.776	1.79022	0.320169	5.59149	2.25131e-08	2.68249e-06	yes	5.93721	1.82417	5.25331	7.31476	16.7378	23.6359	11.9428	5.82712	15.0519	37.3434	30.1395
TMC3-AS1	79.1289	1.78635	0.583966	3.059	0.00222081	0.0367769	yes	1.15082	0.744412	3.85708	3.66556	1.41825	8.04045	3.73475	4.19879	4.09068	15.1641	11.5864
KIFC2	911.279	1.78435	0.550073	3.24384	0.00117929	0.0229985	yes	14.7675	2.84844	12.3598	7.82575	27.6093	35.5156	18.4649	3.65418	41.0538	56.9674	59.8544
NALCN	1320.26	1.77432	0.350404	5.06363	4.11356e-07	3.40606e-05	yes	7.88726	2.48056	9.32196	7.99735	19.3705	22.3621	17.7099	8.9669	28.9187	29.7627	35.1811
DEF6	53.0865	1.76535	0.570506	3.09435	0.00197246	0.0336627	yes	0.710824	0.558618	0.614942	1.42607	2.27634	1.40848	1.05792	1.61989	4.51013	1.43412	1.9565
FAM81A	237.467	1.76501	0.39558	4.46183	8.12624e-06	0.000429548	yes	7.35566	4.65365	8.43391	22.1488	20.768	14.5039	18.9631	25.583	20.1028	19.5032	28.5219
PDZD7	345.731	1.7576	0.291138	6.037	1.57008e-09	2.76404e-07	yes	5.61964	2.16546	5.31833	11.9542	16.3292	14.571	11.1289	8.81364	17.2779	17.7107	15.6045
CPEB1	753.746	1.74782	0.467017	3.74251	0.00018219	0.00530578	yes	13.149	5.45059	6.64452	21.0263	23.1802	19.7263	19.2706	28.6149	30.1184	22.7653	31.8309
DBNDD2	282.797	1.74601	0.383877	4.54836	5.40666e-06	0.000312204	yes	12.1643	4.70682	7.63573	18.3558	16.5255	25.3947	23.5939	16.3079	21.1669	37.4958	42.7882
WSCD1	100.726	1.73964	0.395457	4.39906	1.0872e-05	0.000539212	yes	2.34299	1.9908	0.750585	0.730775	1.93916	2.21676	2.71748	2.78722	3.40967	2.5299	3.88067
MICAL2	138.844	1.73905	0.388713	4.47386	7.68208e-06	0.000412405	yes	4.83156	1.41949	1.98247	1.75156	3.21306	2.0897	2.7194	1.1432	4.27488	9.9672	9.08515
AP5B1	288.948	1.73763	0.466147	3.72764	0.000193284	0.00555763	yes	1.70511	0.354822	2.09428	1.09818	2.93383	3.8049	1.67869	0.990412	7.57943	5.84477	6.14713
FAM151B-DT	144.418	1.72975	0.303375	5.70167	1.18638e-08	1.5353e-06	yes	1.11957	0.314699	1.19577	1.03241	1.92574	2.17559	1.88636	1.14368	3.59794	3.99419	3.68803
PTPN3	936.239	1.72052	0.582514	2.95362	0.00314075	0.0472207	yes	6.08171	0.875473	7.73552	2.56583	10.3653	11.9777	6.0272	2.78181	18.5695	26.6207	23.8766
LPXN	25.7771	1.71073	0.55017	3.10945	0.00187436	0.0324706	yes	0.253307	0.408549	0.72736	1.08556	0.971876	0.634824	0.961617	1.15782	2.02948	2.44148	1.8493
TMEM132D	1653.59	1.69728	0.57891	2.93186	0.0033694	0.0497618	yes	17.5868	2.1545	7.02373	4.82011	23.3164	27.3584	16.3902	4.65737	46.3296	40.5223	37.7929
PPP1R16B	596.309	1.68901	0.53242	3.17233	0.00151219	0.0276941	yes	4.21746	0.5541	4.02578	2.54423	10.7289	11.7055	4.6404	2.12103	10.5345	18.1758	10.2554
TMEM150C	462.551	1.68692	0.298406	5.65308	1.57599e-08	1.99976e-06	yes	6.54827	2.1359	4.17882	10.2878	9.07618	14.7292	13.2158	7.22212	16.3109	16.2081	19.2539
GABRA5	405.456	1.68521	0.548233	3.07389	0.00211286	0.0353544	yes	3.873	4.02519	11.8022	9.14933	22.4608	32.981	21.0697	9.62053	26.5506	27.8314	39.6661
SBF2-AS1	48.9486	1.68444	0.503599	3.3448	0.000823405	0.0174514	yes	0.758683	0.117197	1.16829	0.880428	1.30652	2.52859	1.69947	2.40321	2.8235	4.67431	2.28859
CHRM2	2514.21	1.66807	0.467655	3.56689	0.00036125	0.00933754	yes	29.2286	13.4625	9.72871	29.2796	96.6925	85.0749	28.527	25.0776	57.7832	42.0815	38.924
KLF8	716.549	1.65788	0.443313	3.73976	0.000184196	0.00534032	yes	3.69663	0.680898	4.45388	3.88547	12.8701	10.4498	8.51089	3.01178	11.8619	14.1382	16.4847
EIF5A2	350.644	1.65636	0.317725	5.21319	1.85616e-07	1.67148e-05	yes	4.7767	4.8767	5.66519	7.56677	5.78051	10.1869	9.68769	18.1993	7.6951	8.19905	10.3249
VLDLR	744.434	1.64958	0.552324	2.98661	0.00282088	0.0437612	yes	9.02695	1.10323	7.48903	4.78384	10.5466	19.0829	13.1018	7.77653	12.0703	29.8698	28.022
DNAJC27	361.59	1.6414	0.361368	4.54219	5.56719e-06	0.000318485	yes	4.29698	1.11997	4.24002	2.20479	9.31662	9.75807	6.49637	3.86524	6.72818	13.1522	15.5097
CCDC85A	1925.79	1.63267	0.489181	3.33756	0.000845178	0.0177778	yes	20.3245	3.40992	18.2232	13.0123	56.7234	58.4901	32.3158	8.52996	49.6814	66.248	70.3712
SOX15	45.2616	1.61329	0.429231	3.75856	0.000170896	0.00505215	yes	1.83052	0.832951	2.12619	2.3315	3.92353	2.46245	2.10683	3.40678	8.9385	5.81363	3.94998
MIR100HG	101.023	1.60625	0.52671	3.04959	0.00229155	0.0376918	yes	1.52853	0.582095	1.2374	2.03167	5.3799	1.80045	1.47709	3.17512	4.33798	2.673	2.73341
UAP1L1	334.692	1.60477	0.325519	4.92987	8.2283e-07	6.16051e-05	yes	4.08023	1.59809	3.56767	7.58623	8.11659	8.81036	5.48746	5.73001	8.55623	11.2579	13.811
SLC16A10	147.948	1.60324	0.422156	3.79773	0.000146026	0.00452218	yes	0.824656	0.845951	1.13174	1.82137	1.3772	2.37493	4.87131	2.36982	2.42052	1.76031	5.0038
ETFDH	269.555	1.59979	0.295706	5.41008	6.29975e-08	6.51298e-06	yes	5.05972	2.50602	4.40766	6.18307	9.26597	8.59214	5.98561	8.94904	13.7127	14.1707	14.8377
SGSM1	371.258	1.59034	0.530771	2.99629	0.00273285	0.0428785	yes	3.97634	0.340561	2.03503	3.60938	8.7779	5.4821	3.49051	1.56917	9.18923	5.96027	8.05737
EPM2A-DT	86.5145	1.57871	0.460164	3.43074	0.000601928	0.0138055	yes	3.05157	1.78056	2.46934	1.66802	3.38892	3.24801	2.16114	3.03975	7.84306	6.11001	4.63137
PCDHAC2	2072.44	1.5752	0.497425	3.16671	0.00154172	0.0279729	yes	16.8481	4.46915	27.3386	10.8607	29.5948	40.027	22.9742	7.89868	65.7906	58.448	70.6104
AATK	555.781	1.57308	0.531062	2.96213	0.00305517	0.0463681	yes	5.89499	0.853188	3.73175	2.65493	11.6783	9.68572	5.23457	3.51736	19.1768	13.5651	10.2239
LINC-PINT	95.0276	1.5654	0.274946	5.6935	1.24464e-08	1.60009e-06	yes	2.31857	1.33316	2.80418	2.78445	4.7315	3.64509	3.44722	2.30017	4.43984	7.45523	7.9585
FBXL13	42.4285	1.56076	0.452843	3.44657	0.000567755	0.0132868	yes	0.890177	0.162474	1.04865	1.28864	1.37368	1.03584	1.79042	1.14478	2.41167	2.07386	3.25857
ENSG00000230707.3	61.1936	1.54611	0.513108	3.01323	0.00258483	0.0409653	yes	2.42667	0.580292	3.43114	1.06607	2.9391	5.58243	4.89214	3.95856	5.70293	6.17961	8.14421
LYSMD2	283.615	1.54443	0.51667	2.9892	0.00279712	0.043518	yes	9.37084	6.98741	5.49838	15.8493	21.2666	14.6808	16.5919	23.2114	23.997	25.2917	25.8595
CHRM4	387.753	1.53916	0.293055	5.25212	1.50355e-07	1.38589e-05	yes	5.91436	1.62538	5.09785	5.18476	13.1255	9.69598	11.2578	5.49057	16.9632	11.4603	18.6421
CSDC2	192.104	1.53272	0.408745	3.74981	0.000176969	0.00520805	yes	4.17137	0.973159	2.36958	4.431	9.02609	6.25134	3.69159	3.43266	13.4409	7.47678	6.33199
SCN4B	542.335	1.52107	0.292909	5.19298	2.0695e-07	1.83818e-05	yes	5.49513	2.87859	7.65775	6.28839	13.0329	9.50341	7.25495	6.90583	20.3904	15.7151	18.8189
MATK	137.553	1.51529	0.462526	3.27611	0.00105247	0.0211497	yes	3.47958	2.03608	2.19253	3.93549	4.16299	6.19855	3.86388	4.90677	12.8166	7.01482	6.12749
GAS6-DT	111.454	1.51041	0.440154	3.43156	0.000600112	0.01378	yes	2.48032	0.890509	2.69035	3.62961	3.43074	4.85238	4.23976	4.13721	3.84094	6.66525	7.17319
TMEM151A	847.438	1.50668	0.302676	4.97786	6.42914e-07	5.00525e-05	yes	19.145	4.51085	10.1396	18.0736	29.6638	29.2989	21.967	13.9757	46.6974	33.0001	44.9021
ABAT	839.362	1.50286	0.508517	2.95537	0.00312296	0.0470515	yes	9.12473	1.44646	12.3097	6.09857	21.1055	20.7814	16.8989	5.4664	23.0078	38.1498	37.8222
NR1D2	422.148	1.4996	0.272857	5.49593	3.88663e-08	4.33992e-06	yes	3.74462	1.25582	4.73927	2.62548	5.28129	4.05416	3.7637	5.69755	11.1239	10.6139	10.714
RINL	90.9256	1.4971	0.341988	4.37763	1.19979e-05	0.000583213	yes	3.83621	0.904852	2.22986	4.35981	5.87775	5.34172	3.23056	4.10187	6.0776	8.69598	6.41137
CLCN2	164.258	1.49308	0.41693	3.58113	0.000342117	0.00891374	yes	2.14992	0.753003	3.52659	1.72899	6.09722	4.79371	2.43373	1.51439	6.75537	9.82921	9.58172
ANXA6	7760.02	1.49242	0.247547	6.02883	1.65154e-09	2.856e-07	yes	114.78	55.2628	116.264	161.636	233.101	284.048	229.86	158.034	395.559	288.548	341.277
ZNF25	548.45	1.48691	0.386578	3.84633	0.000119901	0.00388556	yes	7.10487	1.5824	7.49167	4.26735	13.7702	9.99	9.24695	4.39506	17.9882	20.3467	23.9173
CSAD	37.2255	1.48515	0.41681	3.56315	0.000366432	0.00943406	yes	1.38505	0.224597	1.04012	0.614727	1.39845	3.10464	2.70602	1.06267	4.92376	6.16244	4.10846
JDP2	133.558	1.47774	0.465325	3.17572	0.00149468	0.0274506	yes	11.4885	2.34586	4.6301	2.37234	3.55882	7.44454	7.96676	8.69069	12.1469	16.2882	19.8819
GMDS-DT	142.737	1.47389	0.265593	5.54942	2.86619e-08	3.33382e-06	yes	2.53195	1.55679	2.47064	1.91039	4.04987	4.30343	4.62542	2.81772	6.48406	6.68907	9.53081
GPC5	110.793	1.47249	0.471209	3.12491	0.00177858	0.031311	yes	2.13812	1.46567	1.32137	1.68009	2.01424	3.30519	2.37438	5.25366	2.57846	7.43617	3.61134
FAAH2	55.3134	1.46835	0.452589	3.24435	0.0011772	0.0229808	yes	2.89308	0.491859	1.87524	4.99664	3.02599	3.00078	1.80747	2.37339	6.56219	2.68707	4.60295
TMEM17	227.74	1.46094	0.417161	3.50211	0.000461587	0.0113031	yes	5.47933	2.68806	6.00841	5.00767	6.77456	11.6552	16.0157	7.62919	11.5965	17.7365	19.7414
TK2	518.218	1.46056	0.176605	8.27023	1.33705e-16	1.1876e-13	yes	12.1784	5.8548	7.65858	11.4981	15.1012	17.1778	12.3539	14.217	27.3266	27.4362	28.4859
SLC29A1	654.579	1.4546	0.372545	3.9045	9.44199e-05	0.00318114	yes	18.8122	8.98113	16.6346	20.586	18.2319	23.2707	16.5222	26.3222	34.8541	55.5136	37.1499
RGS11	334.733	1.45421	0.447577	3.24907	0.00115784	0.0227457	yes	10.0307	2.46282	7.60862	5.20458	19.7781	14.7344	13.5272	3.01711	32.7245	28.6912	31.0049
LIFR	2967.72	1.45372	0.368845	3.94127	8.10521e-05	0.00283043	yes	13.0866	3.03508	15.2672	10.1493	29.4312	34.3149	29.8926	6.82989	24.7622	40.3663	47.5133
IRF9	119.791	1.44854	0.483741	2.99446	0.00274934	0.0429177	yes	3.75806	1.76945	4.22516	3.68983	3.42005	3.8205	4.38094	8.47544	6.91818	10.3095	8.32644
OGFRL1	1760.15	1.44809	0.435271	3.32687	0.000878268	0.0182707	yes	10.6777	1.79421	9.48068	6.95845	17.3195	22.6804	14.9735	4.92106	17.6028	30.1286	35.0569
MAP4K2	253.682	1.4478	0.394151	3.67321	0.000239519	0.00662013	yes	4.29008	1.14567	2.13654	5.49305	8.90193	3.86644	4.13206	4.19573	9.62479	8.15294	12.2701
SEPTIN4	391.533	1.43624	0.381816	3.76159	0.000168834	0.00502161	yes	12.7817	7.00799	14.3586	27.2297	22.0753	19.7778	25.0021	29.2681	34.1816	28.2058	40.9689
VAMP1	762.741	1.43314	0.248578	5.76533	8.14966e-09	1.11365e-06	yes	14.7274	6.05203	12.6607	11.1386	21.6945	21.33	15.436	19.5458	28.5279	40.1521	41.8926
ERICH6-AS1	37.3205	1.42836	0.415433	3.43825	0.000585497	0.0135727	yes	1.56096	0.651743	1.18819	2.52368	3.66795	2.84881	2.13952	2.16263	4.64114	5.72727	4.06961
ARHGAP44	653.365	1.42772	0.346686	4.11818	3.81874e-05	0.00154304	yes	9.04476	1.6787	6.99462	5.23197	18.3433	12.5068	8.93159	6.47546	23.3375	18.4246	18.3492
PPM1M	100.978	1.42708	0.42101	3.38966	0.000699799	0.0154867	yes	3.37836	1.69974	1.95588	2.54614	2.17345	2.8865	3.24407	3.33973	6.50861	5.05059	7.16751
DNAJC27-AS1	55.0746	1.41267	0.436467	3.2366	0.00120963	0.0234498	yes	6.43607	1.98697	5.09196	1.64759	1.97841	2.50755	3.60757	2.11401	4.49894	4.17364	10.3672
SHISA4	296.164	1.40523	0.409352	3.43281	0.000597354	0.0137367	yes	17.0165	5.18668	9.79561	19.7102	15.409	18.3753	23.3694	20.1603	31.4375	26.7759	30.1794
XYLB	103.891	1.40466	0.396668	3.54115	0.000398392	0.0100165	yes	2.97084	0.564685	1.64696	1.64207	4.95937	4.77239	2.06221	3.36104	5.16275	7.24899	7.15994
FADS3	544.56	1.4029	0.476912	2.94164	0.00326477	0.0486627	yes	13.0367	5.8743	13.1683	27.2443	18.0376	25.2521	18.2542	24.2149	24.7393	25.5277	34.2008
SLC8A1	1242.45	1.40033	0.353136	3.96541	7.32691e-05	0.00259846	yes	12.962	4.3742	6.67565	6.35662	23.4441	20.4779	11.623	8.83374	30.6063	34.1908	29.9881
ZFHX3-AS1	262.169	1.39867	0.313932	4.45533	8.37629e-06	0.00043765	yes	4.35853	1.67126	5.03646	3.81049	7.11396	6.39078	9.78761	2.90967	6.40454	10.7968	11.681
NPM2	671.617	1.39664	0.316647	4.41071	1.03033e-05	0.000516248	yes	48.971	10.6573	23.2147	31.7794	52.492	73.554	44.2146	19.6106	100.518	105.572	97.4695
CDKL2	687.315	1.39295	0.328605	4.239	2.24518e-05	0.000973476	yes	6.55675	3.89408	8.14973	5.64935	15.2719	14.1751	11.4519	5.98235	16.7069	20.9759	25.2127
CERNA1	83.7542	1.37798	0.398144	3.461	0.000538169	0.0127163	yes	2.16893	0.977889	1.446	1.64545	1.90051	3.18581	3.11832	2.90276	5.13874	4.6608	4.65165
RFLNA	106.003	1.37677	0.355212	3.87591	0.000106228	0.00350642	yes	3.87387	1.85071	3.0673	1.28645	3.24311	4.9638	2.28095	3.49512	8.88652	6.68872	4.3715
ANKDD1A	232.831	1.37421	0.274523	5.00581	5.56263e-07	4.43671e-05	yes	6.63937	2.37798	4.41296	8.10072	10.0158	7.44699	4.619	6.3183	13.2211	11.6762	13.2004
DPY19L2	146.324	1.36869	0.342179	3.99991	6.33665e-05	0.00231881	yes	7.42973	5.41922	6.03995	9.41594	12.4531	8.60792	9.82664	13.8978	16.7219	22.8384	18.1543
ZDHHC22	1032.05	1.36787	0.301777	4.53271	5.82315e-06	0.000328873	yes	14.2102	9.31508	10.1829	9.54146	26.2644	25.9602	14.8464	14.09	34.3065	50.1092	46.3559
RAB3C	9391.73	1.36621	0.388828	3.51367	0.000441958	0.0108769	yes	80.7728	34.7733	70.5551	65.154	145.235	122.384	98.7363	56.5601	145.132	244.119	242.102
ME3	373.698	1.35495	0.365159	3.71057	0.000206791	0.00589912	yes	13.7727	9.21259	9.93458	20.4959	25.6772	21.471	14.644	18.7978	24.9245	24.9483	22.3465
ADD3	1650.83	1.35317	0.425283	3.1818	0.00146363	0.0270584	yes	23.8399	5.3095	18.0337	11.354	34.2886	33.707	23.841	9.42312	40.4129	76.2544	81.5428
CD47	3549.6	1.34876	0.281024	4.79946	1.59096e-06	0.000108956	yes	26.2658	12.3497	26.5603	31.9568	59.8184	67.5822	46.1067	39.9954	58.7243	66.738	58.9777
ENSG00000291214.1	396.13	1.34219	0.288886	4.64608	3.38308e-06	0.000205946	yes	18.2884	4.06566	14.867	14.3081	30.3526	32.4532	27.4617	12.5765	29.1284	46.956	44.67
CHAF1B	77.4957	1.33746	0.443438	3.01611	0.00256038	0.040743	yes	1.26318	0.372327	0.677904	0.360859	1.43977	1.03996	0.798315	1.68291	3.23293	2.13882	1.64329
DNAH9	76.3708	1.33492	0.435804	3.06312	0.00219044	0.036317	yes	2.06823	1.28428	2.13022	1.94385	1.20624	3.69168	2.21688	1.7147	3.32757	7.4162	6.98753
ABCG4	639.314	1.3348	0.255797	5.21822	1.80648e-07	1.63428e-05	yes	9.87874	4.88434	6.60677	14.483	27.6176	17.1663	8.82137	10.3458	14.8644	23.9968	22.9781
NANOS1	1841.8	1.32505	0.417573	3.17321	0.00150766	0.0276371	yes	33.1943	18.1604	22.6581	51.3787	48.1647	66.3087	79.4077	52.8366	71.0694	87.4665	86.1674
BCL2L2	1000.66	1.3222	0.212975	6.20823	5.35854e-10	1.09074e-07	yes	16.3493	5.18538	14.5423	11.32	24.8867	18.6895	17.596	16.976	30.002	36.6479	37.2413
BTN3A1	680.419	1.31115	0.334933	3.91466	9.05329e-05	0.00307136	yes	16.1213	2.88114	12.6017	10.2429	30.3763	16.0705	16.1403	12.1983	35.8862	23.6451	33.4116
ATF5	1147.95	1.30714	0.429878	3.04072	0.00236017	0.0384414	yes	62.6715	16.3915	23.3118	24.9447	36.3092	32.8033	33.5128	50.4293	60.2114	117.473	95.3539
HS3ST2	3025.07	1.29456	0.222939	5.8068	6.36766e-09	9.08252e-07	yes	53.5892	26.9355	61.584	59.9112	114.484	96.1901	108.928	65.2211	149.758	136.306	170.826
CDS1	363.308	1.28614	0.269497	4.77237	1.82069e-06	0.000121427	yes	3.87133	1.99083	3.77993	4.24497	6.91291	5.89819	4.5014	5.13374	7.86148	10.0174	8.95768
WDR17	414.646	1.27614	0.41022	3.11088	0.00186532	0.0323458	yes	5.15625	2.71971	4.32689	4.41077	9.25683	6.16728	7.82882	2.69362	6.27698	15.2641	20.6538
UHMK1	4754.69	1.27148	0.343487	3.70167	0.000214181	0.00603941	yes	19.7996	12.9066	19.1428	27.9545	42.2788	42.1701	40.9903	30.3351	35.0887	58.8639	68.3529
KIF17	68.8305	1.24936	0.373425	3.34567	0.000820833	0.0174157	yes	1.08197	0.734832	1.04155	1.15448	1.67676	1.10732	1.39229	0.984074	2.97573	1.26265	2.4179
CYB561D1	755.552	1.24501	0.405416	3.07095	0.00213376	0.0356679	yes	10.3634	3.09315	7.66536	10.4383	15.1797	11.9299	9.18869	13.1763	14.9654	15.4563	19.8837
LINC00882	56.6465	1.24044	0.360065	3.44506	0.000570936	0.0133453	yes	3.05295	0.965522	3.0788	2.45651	4.81938	4.46396	3.02061	2.49457	5.9509	3.94117	7.04266
RGS17	970.999	1.24039	0.326202	3.8025	0.000143242	0.00446425	yes	5.89762	1.98774	6.16497	3.46174	10.5492	9.60808	8.13533	4.35546	8.82011	17.2261	19.9161
ZDHHC1	103.057	1.2393	0.383245	3.2337	0.00122199	0.0236424	yes	3.55532	1.34673	2.33334	2.38916	3.26776	3.3919	3.63881	3.75257	9.20774	7.10182	6.04568
SLC4A10	317.999	1.23716	0.400091	3.09218	0.0019869	0.0337911	yes	4.08003	0.792029	2.06116	3.98786	8.24862	6.96662	3.41959	1.68806	5.40239	8.38804	8.20508
SMIM13	2326.35	1.2365	0.289176	4.27595	1.90324e-05	0.000853008	yes	22.1166	8.33307	18.7352	24.7254	37.3861	42.3826	34.6316	26.9225	33.8704	52.8767	46.9237
SNX16	271.189	1.2324	0.286644	4.29939	1.71269e-05	0.000776513	yes	7.97355	2.38711	3.69892	5.62202	12.2889	11.8109	5.80432	7.49975	11.4874	14.203	17.1038
RAPGEF4	2475.22	1.23023	0.337602	3.64401	0.000268426	0.00728515	yes	27.2185	11.422	31.6421	21.0588	53.7669	63.3797	40.6825	17.2629	57.9847	89.4396	101.421
OTUB2	412.973	1.21705	0.369968	3.28962	0.00100324	0.0203759	yes	4.87314	2.35476	4.10866	5.88258	8.95159	7.25378	6.4218	7.37531	10.9518	8.29946	9.98682
SMIM10L2A	1372.68	1.21038	0.374262	3.23403	0.00122055	0.023638	yes	11.6947	5.03106	10.2776	16.6236	20.1014	20.1631	16.7986	16.3053	28.0425	21.9992	18.1946
ENSG00000290920.1	443.718	1.20573	0.394971	3.05271	0.00226785	0.0373659	yes	7.89301	6.78572	6.72227	7.46024	29.0954	19.7471	14.8474	8.72261	33.2304	22.829	23.2509
KCNC4	1208.33	1.20402	0.35275	3.41323	0.000641984	0.0143865	yes	19.3718	4.86109	15.7517	8.67162	26.9128	21.0238	16.4185	15.1678	37.692	38.6053	46.5067
SNX25	370.109	1.19827	0.386343	3.10156	0.00192501	0.0331036	yes	6.46357	2.36808	6.00821	3.25412	8.80766	7.29599	4.81612	2.97936	9.27723	18.7354	17.4666
RIMKLA	3372.03	1.19121	0.282946	4.21001	2.55355e-05	0.00108241	yes	17.2865	6.99568	12.1088	15.9481	25.8804	33.3447	28.249	14.8375	24.3376	40.6336	41.6856
TMEM47	1953.79	1.18986	0.394392	3.01694	0.00255342	0.0406985	yes	21.16	9.01457	14.6307	33.2494	50.3488	44.1842	34.9524	29.8827	39.4768	36.3738	30.2168
C11orf96	292.113	1.18937	0.383497	3.10139	0.00192614	0.0331036	yes	8.97209	7.00901	12.6502	18.0867	16.7187	18.7728	17.9547	9.26045	26.0344	33.9716	41.6808
COQ9	435.802	1.18242	0.338508	3.49302	0.000477582	0.0116365	yes	16.0311	8.40645	14.8026	15.7236	27.7515	18.0375	13.2497	22.5013	33.9263	31.4578	33.4625
FBXL2	2227.24	1.18204	0.361244	3.27215	0.00106733	0.0213477	yes	41.5382	30.7133	33.4	74.2491	76.5421	69.9475	73.7758	69.0891	92.9138	97.4283	125.694
TTC39A	417.559	1.18185	0.330567	3.57522	0.000349928	0.00908094	yes	9.55491	3.20462	7.03168	12.3767	11.7763	18.5026	17.8532	11.4688	16.9666	19.9276	16.2746
ST3GAL5	1626.39	1.18102	0.311837	3.7873	0.000152295	0.00467923	yes	30.5263	13.5315	34.7952	47.1306	56.8531	55.3737	44.829	43.466	65.4192	63.8728	70.0975
SLC44A2	3394.84	1.18068	0.400019	2.95157	0.00316161	0.0474696	yes	53.5309	16.7403	82.5464	39.4625	72.8912	93.0311	86.4429	43.4565	101.232	195.587	179.369
SKAP2	1153.75	1.17133	0.29398	3.98438	6.76562e-05	0.00243028	yes	17.4938	9.12892	11.0539	17.4446	25.6108	32.1069	23.0076	13.8116	28.4668	45.025	31.1864
ENSG00000278730.1	1412.04	1.16539	0.235515	4.94824	7.48861e-07	5.64607e-05	yes	26.1397	8.5344	21.0784	19.8766	42.9697	44.6035	39.9712	15.1977	52.4703	61.8413	62.9547
TMEM229B	1721.11	1.16289	0.351534	3.30805	0.000939488	0.0193045	yes	22.2268	9.76398	14.1251	19.3858	31.5078	29.2282	27.9465	27.957	38.115	37.9059	40.5463
PITPNM1	2058.76	1.16081	0.364602	3.18378	0.00145365	0.0269963	yes	52.5604	7.88818	23.8475	31.1636	95.0645	69.27	44.9515	14.4085	76.7157	68.3103	99.4913
PLB1	61.4415	1.15238	0.364876	3.15827	0.00158709	0.0285573	yes	1.40023	0.326992	0.904856	1.78394	2.72631	3.97111	1.20864	0.960986	2.32784	4.71363	4.72601
SCN2B	1529.09	1.15163	0.316566	3.63789	0.000274885	0.00741925	yes	16.5672	5.07281	15.6628	8.67946	35.5986	26.4457	18.6144	9.96746	44.8087	31.9052	39.3045
GSTK1	591.101	1.1495	0.292435	3.93078	8.46712e-05	0.00291296	yes	28.7953	13.2302	28.024	29.6039	44.8842	33.5609	40.4959	44.6896	48.2133	58.9388	64.677
CALCOCO2	365.944	1.14234	0.383844	2.97605	0.0029199	0.0449306	yes	13.6084	5.62579	17.068	8.53591	21.0575	17.0203	15.6152	6.7855	28.7816	30.7333	42.2284
UBE2QL1	1206.14	1.14162	0.354502	3.22035	0.00128036	0.024481	yes	10.9631	4.79601	7.50252	8.85628	11.7571	17.4117	12.9029	13.2297	17.2723	24.2995	17.4867
SLC22A5	142.548	1.13217	0.373401	3.03204	0.00242908	0.0391962	yes	2.56639	0.81088	2.0529	1.10965	3.55262	4.54973	2.57553	2.80443	2.74812	7.15743	6.48777
SNHG12	55.0784	1.1312	0.319452	3.54108	0.000398488	0.0100165	yes	5.01495	1.7398	4.85789	2.25402	4.62385	3.96415	3.69599	4.35252	8.64185	12.03	10.4422
TRIM16	1017.08	1.12771	0.369888	3.0488	0.00229757	0.0376968	yes	24.2823	15.7671	23.8938	31.5674	38.7783	36.7089	47.2466	36.2158	47.2486	43.7719	47.3241
GARNL3	521.712	1.12045	0.306046	3.66105	0.000251186	0.00690355	yes	11.7239	4.62842	8.88116	13.8669	20.2884	16.6623	14.7855	13.2055	30.5872	25.5667	22.0447
DNASE1L1	352.83	1.11782	0.266151	4.19997	2.66948e-05	0.00112423	yes	10.3124	3.63815	10.5837	14.2091	15.7229	17.0529	12.1016	10.2222	16.7665	25.2473	23.1289
OSBPL5	1153.12	1.11473	0.370885	3.00558	0.00265077	0.0418744	yes	22.6181	4.57664	19.3861	10.6146	40.2014	23.2604	17.2012	11.2864	38.9819	33.4979	53.0266
RIPK2-DT	85.0108	1.1147	0.345751	3.224	0.00126413	0.0243133	yes	2.33403	0.808251	1.92684	1.76891	3.28823	3.41563	1.9257	2.5715	3.80189	5.59392	3.74146
TDRD7	233.347	1.11461	0.31568	3.5308	0.000414298	0.0103	yes	4.30126	1.02697	2.51287	2.31774	6.7175	3.96846	5.10504	2.79862	6.50306	6.21185	8.54832
DGKA	160.711	1.10884	0.327666	3.38405	0.000714255	0.0157176	yes	8.12511	1.72034	4.69616	5.13301	9.25057	11.372	4.52758	5.98786	11.1389	11.5116	13.8428
VPS9D1	660.674	1.10328	0.291817	3.78072	0.000156377	0.00474498	yes	14.8014	4.82072	18.2393	12.7857	29.3056	26.8336	24.2226	9.85055	37.929	31.5849	37.4444
TPPP3	1684.93	1.08371	0.352558	3.07384	0.00211319	0.0353544	yes	71.9227	35.6612	152.272	72.5716	144.243	177.529	145.121	63.1122	213.787	263.766	304.011
SH3BGRL2	3620.59	1.07749	0.330527	3.25992	0.00111442	0.0221085	yes	46.9176	12.7934	39.5088	25.281	75.4137	62.3393	56.4422	21.5759	73.3033	92.5479	132.599
SHFL	372.357	1.07335	0.354498	3.0278	0.00246341	0.0395868	yes	17.454	4.35535	9.7005	10.0906	19.9995	12.8334	9.88415	11.4277	32.7151	18.5112	23.3678
SLITRK3	1862.66	1.07292	0.361856	2.96505	0.00302637	0.0462017	yes	20.1765	7.16236	12.0812	10.4358	52.8719	46.592	33.5462	16.5323	32.6603	38.5343	32.9601
IFNAR2	278.634	1.06723	0.237804	4.48784	7.19476e-06	0.000391624	yes	7.32327	4.5138	8.23687	7.71424	13.2369	8.43706	14.4623	8.38958	15.3962	15.0003	17.3669
MSN	4188.89	1.06451	0.361595	2.94393	0.00324077	0.0483419	yes	52.4426	18.0576	43.9055	46.353	72.8288	122.198	105.636	27.0437	74.2511	130.04	145.712
SNCB	1116.47	1.0589	0.299969	3.53002	0.000415526	0.0103174	yes	64.8131	14.3893	44.006	46.8685	92.356	64.3167	50.1297	32.7964	134.169	113.818	96.3535
RP9P	313.732	1.05225	0.356556	2.95114	0.00316601	0.0474805	yes	14.4576	4.18128	19.8008	9.1825	24.8965	26.7788	19.244	7.5142	37.1357	36.252	38.2763
TMEM25	760.744	1.04934	0.246048	4.26479	2.00092e-05	0.00089066	yes	29.8864	19.5755	23.734	20.102	41.1482	46.7023	29.8889	34.8961	49.0688	55.0396	59.2923
PLEKHA1	620.43	1.0417	0.257997	4.03765	5.39882e-05	0.00203665	yes	10.8023	5.93586	9.81052	8.83738	18.1069	10.9535	18.0554	18.0398	25.4622	25.0737	21.202
RGS7	628.458	1.03847	0.227728	4.56014	5.11203e-06	0.000299983	yes	14.4962	6.26604	12.5878	12.1401	20.5865	18.9631	19.9183	14.3824	26.6071	30.2729	31.2363
P4HA2	676.965	1.03153	0.301314	3.42346	0.000618298	0.0140291	yes	12.1668	6.18482	11.5552	12.5841	14.8595	21.6123	22.5251	15.9119	18.007	30.175	27.26
REEP5	6753.01	1.02991	0.238332	4.32131	1.55103e-05	0.000721636	yes	133.142	75.2686	130.084	157.514	226.413	233.708	168.273	187.88	251.899	326.515	263.892
RNF180	345.28	1.02875	0.299548	3.43435	0.000593974	0.0136873	yes	5.35462	1.6382	3.58439	2.24525	7.46854	5.71036	4.35225	1.96655	6.76906	11.6472	11.1062
DKK3	7932.85	1.02443	0.201795	5.07658	3.84285e-07	3.25078e-05	yes	180.221	70.0281	132.378	151.436	296.154	296.649	250.858	108.258	327.99	314.412	413.36
TDRP	600.011	1.02342	0.226763	4.51319	6.38593e-06	0.000353506	yes	11.3061	4.73885	10.7932	7.38122	15.6825	14.8997	12.4434	11.0914	17.471	28.2949	22.2108
RIPK2	154.189	1.02233	0.224138	4.56118	5.0866e-06	0.000299389	yes	4.9191	1.63137	3.76296	4.02695	5.23227	5.12273	4.63794	6.9244	9.16468	9.17904	8.3967
RCCD1	538.433	1.01773	0.215275	4.72758	2.27214e-06	0.000147508	yes	16.1564	5.51272	11.5849	12.5989	19.5994	18.9183	15.2884	10.7868	27.4397	27.8943	26.6443
SEC24D	756.115	1.01493	0.327972	3.09456	0.00197106	0.0336627	yes	10.6948	4.13285	12.1433	5.87192	12.4572	19.997	10.3364	7.33216	16.3596	33.9503	23.337
DGKQ	694.98	1.01028	0.224454	4.50106	6.76166e-06	0.000371151	yes	9.74168	2.90695	7.33165	6.40956	14.2701	11.3976	11.2572	5.84546	20.1125	16.5219	20.2771
MAN1C1	123.005	1.00845	0.329896	3.05687	0.00223658	0.0369755	yes	2.2262	0.892998	1.94896	0.790449	2.03467	2.4101	2.54154	1.00395	6.37644	4.10558	4.81875
FAM149A	385.067	0.996217	0.282752	3.52329	0.000426228	0.0105429	yes	12.4143	6.57638	13.824	8.62253	14.2321	19.0995	17.9559	7.75133	17.2158	39.3384	30.719
CELF6	449.051	0.991647	0.334815	2.96178	0.00305867	0.0463681	yes	9.93734	1.81796	7.28092	6.33652	16.0881	12.8306	9.5381	4.71534	16.4635	15.8947	17.6627
TPD52	7115.2	0.97308	0.326741	2.97814	0.00290002	0.0447624	yes	188.579	106.882	156.654	233.682	216.719	370.647	274.25	222.178	217.899	433.503	401.336
NXPE3	1740.88	0.968463	0.262692	3.68669	0.000227194	0.00634227	yes	19.0233	6.94287	15.9901	12.2312	28.1599	22.7521	18.9527	11.977	26.988	34.0842	35.4463
RIOX2	530.568	0.968444	0.253113	3.82614	0.00013017	0.00414952	yes	10.2634	4.72909	8.42766	5.51757	14.4819	13.2869	13.8889	7.67651	18.0679	22.482	25.2182
ENPP4	546.373	0.944727	0.277667	3.40238	0.000668023	0.0148508	yes	5.93994	2.83176	5.43448	5.62239	10.9066	7.86805	8.53503	6.28883	9.33467	10.568	13.3574
PRNP	5613.75	0.942901	0.32095	2.93784	0.00330507	0.0491509	yes	106.643	59.725	130.635	112.034	155.948	191.129	171.41	140.805	176.757	234.8	261.119
PNMA2	4381.24	0.939346	0.212291	4.4248	9.65323e-06	0.000491234	yes	54.4452	22.1459	41.818	43.9429	75.8262	101.716	64.1615	41.5376	84.0044	111.979	99.6453
TTC9	2651.77	0.938986	0.304373	3.08499	0.00203561	0.0343802	yes	32.3417	8.06734	25.2623	17.3125	54.3207	52.5112	38.7591	14.893	43.8875	60.9717	67.6377
SLC9A3R2	460.626	0.936759	0.278114	3.36826	0.000756446	0.0163514	yes	26.9877	6.61275	17.4295	17.6862	38.5447	29.873	17.734	13.7605	51.003	34.3803	32.5546
GK	211.367	0.931373	0.26701	3.48816	0.000486362	0.0118062	yes	3.19841	1.35213	3.04771	3.93583	5.32283	4.96216	3.47482	4.73431	4.18989	7.47981	9.28346
AP3M2	1151.24	0.930934	0.254837	3.65306	0.000259138	0.00709219	yes	20.0821	8.78732	19.5024	14.4242	27.2944	33.4688	19.4758	17.0404	30.5064	51.6314	32.6719
C6orf136	288.233	0.928665	0.229506	4.04636	5.2021e-05	0.00197387	yes	14.4434	6.12003	13.8274	9.52916	20.7715	17.079	14.0446	11.9892	26.0558	23.2789	25.2921
PSD	3275.58	0.928444	0.221729	4.18728	2.82312e-05	0.00117877	yes	88.6149	32.6528	60.023	75.7773	122.336	123.062	109.338	61.711	125.697	164.855	184.658
ADORA1	540.255	0.920111	0.30184	3.04835	0.00230105	0.0377222	yes	17.2985	7.68413	10.3067	13.9224	26.8762	25.6297	24.0431	14.0414	32.8058	24.4662	25.3043
RAB15	2597.62	0.918936	0.24399	3.76629	0.000165694	0.00498127	yes	46.8684	14.2822	36.853	31.4335	70.9491	70.3004	61.8165	22.8979	71.035	88.2989	101.898
CCNT2-AS1	46.7343	0.918533	0.307252	2.98951	0.00279429	0.0435085	yes	1.21705	1.47183	1.22965	0.64793	1.57568	0.923227	1.08764	1.67089	1.55352	2.98457	2.56154
TMEM65	2862.39	0.913536	0.302562	3.01934	0.00253326	0.0404215	yes	26.8658	12.3214	25.2029	24.8775	40.5412	57.3841	30.2607	24.9565	34.8109	78.9845	50.1722
DNAJC24	319.025	0.908899	0.309823	2.93361	0.00335044	0.0495617	yes	6.08708	2.24232	7.67547	4.86798	12.2621	9.83496	9.88374	5.42235	8.9528	16.714	16.6514
TANGO2	360.115	0.903562	0.269686	3.35043	0.000806869	0.0171754	yes	17.7726	4.15419	12.1498	10.2622	17.4487	22.2625	16.9321	18.1007	21.092	21.5186	26.2588
TMEM86A	299.249	0.901655	0.285186	3.16164	0.00156884	0.0282551	yes	4.95559	2.59772	4.37128	3.43098	4.39034	6.93319	5.37152	4.78939	7.60876	10.7193	8.97476
HGH1	337.11	0.900641	0.282928	3.18328	0.00145614	0.0269963	yes	9.77446	2.12087	10.155	8.70301	16.3946	11.7377	9.6759	6.5195	18.1802	16.2636	15.5696
ZDHHC15	599.993	0.899122	0.223353	4.02557	5.68381e-05	0.00213181	yes	5.40275	2.42245	5.37775	4.88525	10.5357	9.45617	6.89739	4.98869	7.72489	10.4186	11.6774
ASB6	1405.65	0.89454	0.270784	3.30351	0.000954817	0.0195656	yes	24.871	9.68366	27	12.6624	31.4845	38.0308	25.1725	21.114	42.0544	55.7314	55.3917
NCALD	11386.5	0.88519	0.272451	3.24898	0.00115818	0.0227457	yes	222.074	88.5577	181.349	188.028	459.434	524.621	254.47	138.087	421.968	436.064	288.616
BMPER	6450.91	0.883364	0.29164	3.02895	0.00245403	0.0394684	yes	111.312	50.0468	149.344	141.004	271.65	208.341	237.073	92.2353	235.152	180.685	236.413
CDK20	603.625	0.86724	0.214173	4.04925	5.13815e-05	0.00195515	yes	16.0981	8.09129	15.6329	15.3322	23.6933	28.9873	16.8645	14.5643	25.9658	29.9427	32.1852
SERPINI1	460.392	0.861815	0.205682	4.19004	2.78907e-05	0.00116705	yes	16.9952	9.11073	24.2714	12.1247	22.2281	19.8133	16.3973	14.6126	38.4065	45.6895	42.7579
DDHD2	2869.63	0.860088	0.243478	3.5325	0.000411643	0.0102863	yes	49.0817	25.4516	38.2135	46.9496	74.7003	82.06	60.2845	38.631	65.8671	115.421	85.9087
GALNT18	660.312	0.858561	0.239969	3.5778	0.000346493	0.00901573	yes	14.666	8.60966	12.3004	10.7039	22.4824	20.5787	17.3984	12.6638	31.3611	30.6881	27.2117
HDAC10	263.809	0.858038	0.271268	3.16307	0.00156116	0.0281686	yes	9.74719	2.68085	7.23414	4.97648	14.3123	10.7803	6.23035	5.28874	19.0686	17.4166	28.9839
MOK	148.544	0.856438	0.28086	3.04934	0.00229341	0.0376918	yes	7.14737	4.10909	5.56505	5.38576	11.6548	13.0302	7.98735	7.69722	9.47268	17.8675	20.9112
TUNAR	568.218	0.851983	0.274433	3.10452	0.00190589	0.032916	yes	12.9906	3.37407	10.646	6.9119	12.603	15.4341	14.2497	5.80617	20.6926	25.3503	20.5326
ARHGEF33	100.297	0.850161	0.254991	3.33408	0.000855816	0.0179629	yes	6.29369	4.99986	3.34272	3.79881	4.58133	2.66053	4.82408	4.24033	5.37928	5.97722	7.15747
CBX7	208.652	0.848921	0.279864	3.03333	0.0024187	0.0390934	yes	4.34218	1.67223	3.76208	1.62937	5.07878	3.91832	3.48573	2.8542	8.60275	7.80313	7.93447
NRAV	134.834	0.843015	0.252578	3.33765	0.000844915	0.0177778	yes	4.22579	2.40899	4.11209	4.96628	7.92209	7.83894	6.90523	3.92443	7.7651	7.35635	8.16245
TPM1	2176.08	0.83649	0.197633	4.23254	2.3107e-05	0.000994569	yes	93.2654	34.5939	87.6511	54.5502	129.024	99.9392	69.5272	51.2658	164.842	166.173	172.179
PRXL2C	124.944	0.833122	0.266782	3.12286	0.00179103	0.0314169	yes	2.47227	1.09152	2.77235	1.80023	3.47866	3.67711	2.88701	1.81984	3.93844	5.79935	6.70269
EMC2	780.271	0.812598	0.237819	3.41687	0.00063346	0.0142118	yes	52.7493	31.0175	63.6205	41.3734	70.0556	81.2224	41.8526	45.458	73.1538	122.718	113.413
ACAD11	216.85	0.810946	0.237872	3.40917	0.0006516	0.0145685	yes	4.62612	2.06797	4.353	3.89648	7.40418	5.69909	3.54997	3.56402	6.94962	10.8602	8.87935
GAS6	742.273	0.808506	0.264753	3.05382	0.0022595	0.0373221	yes	17.8751	6.34246	22.0838	14.5697	20.6108	23.0688	17.3465	15.1748	27.4247	33.9489	38.594
AGFG2	197.09	0.804834	0.252616	3.18599	0.00144258	0.0268215	yes	8.13964	4.41129	5.07802	5.32515	13.0917	8.74075	6.02181	5.37256	11.6243	9.50076	14.4917
OBSL1	1756.23	0.789556	0.254957	3.09682	0.00195608	0.0334416	yes	42.175	11.3637	32.4567	26.7089	50.3154	47.0578	42.3543	19.0073	59.7991	71.7701	70.6227
FSD1L	2412.83	0.787856	0.155368	5.07089	3.9596e-07	3.33378e-05	yes	30.0684	15.6454	27.4107	26.8177	54.3702	50.3686	37.1955	21.8076	41.365	56.0337	56.7565
DGCR5	1268.92	0.774133	0.250804	3.08661	0.00202455	0.0342229	yes	23.2643	8.061	19.2074	14.2299	30.2756	36.4896	26.2397	12.2752	31.697	49.2701	45.2601
SKIV2L	529.256	0.761414	0.218629	3.48267	0.00049644	0.0119617	yes	13.8223	7.44591	7.16021	7.9958	14.7796	9.87597	13.8698	10.1475	20.4571	14.5404	17.3286
ABCA5	769.843	0.761038	0.243679	3.12312	0.00178946	0.0314169	yes	17.1371	6.3513	11.4048	13.0315	21.1794	15.2045	20.2257	10.673	23.6921	24.1412	25.9836
MAP4K3-DT	266.561	0.759974	0.205996	3.68927	0.000224896	0.00629612	yes	6.76741	3.87083	7.72059	4.70142	11.9674	10.6575	6.15688	6.94624	9.54127	10.7354	12.756
TMEM106B	2009.99	0.754464	0.230125	3.2785	0.00104359	0.0210283	yes	28.7136	18.6595	30.2673	22.9982	36.4432	37.5701	33.2385	25.7879	37.2805	50.0571	48.9042
HBEGF	640.834	0.738438	0.235445	3.13635	0.00171067	0.0303066	yes	16.1634	6.72966	15.5304	14.8748	19.6661	25.5506	22.1328	11.4068	26.6889	25.9633	31.2209
TMX4	5002.18	0.732774	0.23323	3.14185	0.00167882	0.0298236	yes	50.4741	33.8599	44.6272	43.4225	62.3919	85.3523	66.3986	41.8366	72.0828	85.8974	100.892
CRAT	1248.96	0.710501	0.221011	3.21478	0.00130544	0.0249117	yes	34.8252	11.8386	36.4274	27.5842	48.8753	49.1629	42.0419	22.2747	51.2033	52.5647	58.7488
ACOT9	659.411	0.709194	0.232251	3.05357	0.00226137	0.0373221	yes	23.8612	8.23023	15.7119	18.8953	30.7125	21.5275	18.7466	18.0401	31.1936	29.4206	27.7028
LGALSL	1242.59	0.706927	0.176088	4.01462	5.95412e-05	0.00221974	yes	27.0584	12.0379	19.9205	22.514	36.1361	28.6482	29.0608	23.2141	26.6008	37.3256	37.7356
CTSB	8139.56	0.705424	0.238294	2.96031	0.00307329	0.0464823	yes	220.98	111.169	195.798	203.463	299.305	399.345	239.176	197.277	337.23	398.672	303.563
SEMA4F	3849.9	0.698233	0.21669	3.22227	0.00127181	0.0244131	yes	54.2767	30.3502	61.5377	43.8233	75.1405	90.5802	67.9853	53.7205	70.4641	95.9334	110.319
CDC25B	550.553	0.6967	0.171738	4.05677	4.97566e-05	0.00190646	yes	11.9099	5.46896	11.2459	8.43819	16.7923	14.2686	13.3714	6.71564	20.0724	21.2427	22.5629
SLC45A1	685.583	0.687675	0.199819	3.44149	0.000578513	0.0134901	yes	18.2141	7.92737	16.5555	15.7712	23.0777	25.3196	19.6153	12.179	27.333	29.3832	27.1771
GNB5	3443.95	0.685628	0.225306	3.0431	0.00234158	0.0382583	yes	75.2221	44.619	73.3943	82.9403	90.3539	100.824	91.5206	89.5517	87.9384	125.957	138.772
ABCC4	391.425	0.6807	0.215277	3.16197	0.00156703	0.0282485	yes	3.87112	1.88895	4.64628	2.82605	5.46111	5.74248	3.80672	3.28866	6.90363	8.14947	8.0524
FECH	852.139	0.679847	0.22517	3.01926	0.00253397	0.0404215	yes	27.2122	15.7842	26.5948	25.1843	32.6479	31.5905	30.2585	31.1537	28.5012	44.9212	42.7016
MANSC1	353.942	0.67712	0.216218	3.13166	0.00173822	0.0306557	yes	8.3366	3.76425	9.81956	6.54405	11.9794	15.6285	10.1939	6.10018	12.4336	14.9845	14.9489
MAP2K4	2885.87	0.632523	0.169518	3.7313	0.000190496	0.00549038	yes	59.6124	26.0666	52.7737	46.9514	83.9553	72.0815	50.9132	45.8322	78.9194	88.2292	91.8808
TMEM175	440.237	0.622988	0.209493	2.97379	0.00294145	0.0450814	yes	20.6193	8.94881	18.4031	14.291	28.0176	25.0007	22.1904	14.8244	28.6785	28.9675	34.2415
FKBP9	1962.92	0.617077	0.203574	3.03121	0.00243573	0.0392388	yes	65.6846	22.5818	42.1326	38.7514	53.0225	65.9238	50.9879	32.5738	58.5155	70.2946	79.2886
ASB1	2145.87	0.609771	0.181964	3.35105	0.000805065	0.0171648	yes	22.0446	8.67506	22.6957	19.025	28.7813	30.9111	23.02	13.0281	40.3416	33.8716	39.7903
RNASEL	355.638	0.559728	0.183822	3.04494	0.00232726	0.038056	yes	6.05346	2.26828	5.11404	3.19717	8.11672	5.95295	4.88299	3.18723	8.32092	8.36206	9.84069
PREPL	9438.39	0.548267	0.12662	4.33003	1.49088e-05	0.000702081	yes	129.947	50.9078	121.584	96.6966	182.266	172.913	143.985	72.6137	173.839	198.471	200.826
SFXN1	2079.09	0.524593	0.151016	3.47376	0.000513224	0.0122821	yes	60.6252	28.3652	48.3291	42.2253	92.0655	68.8709	64.0623	30.7225	64.1329	84.1393	75.9838
BBS7	739.612	0.519086	0.174927	2.96745	0.00300279	0.0458777	yes	23.145	10.8314	24.936	20.0749	28.0601	27.5053	27.852	19.3086	27.3194	30.9915	42.5812
INIP	659.781	-0.465574	0.151244	-3.0783	0.00208182	0.0350697	yes	31.2068	12.153	20.8366	16.6395	21.7025	20.7209	20.7767	15.6085	15.2107	19.8138	22.5549
RBBP4	3336.35	-0.491917	0.155453	-3.16441	0.00155396	0.0281167	yes	194.997	138.268	198.957	140.797	210.316	167.268	165.695	101.245	136.754	167.808	187.768
HNRNPA0	9465.1	-0.495354	0.160135	-3.09335	0.00197912	0.0337469	yes	108.401	46.1458	90.7702	47.3663	87.4122	79.3595	67.7379	32.1207	75.282	77.6009	75.2629
UGDH	453.2	-0.506179	0.168943	-2.99615	0.00273408	0.0428785	yes	22.3377	8.08857	20.3506	10.3742	20.3013	17.614	15.0989	7.31732	15.0071	19.2267	18.9405
ZBTB34	1082.91	-0.526451	0.153803	-3.4229	0.000619574	0.0140291	yes	17.1824	6.63847	15.0846	6.13682	14.6467	12.9227	9.81872	4.8976	10.6055	11.7476	12.4864
BAG5	1422.14	-0.533158	0.165339	-3.22463	0.00126134	0.0243075	yes	33.4873	13.3182	31.868	12.9459	30.9169	23.8249	17.5875	7.71544	23.092	26.1445	23.5625
PITPNB	2225.17	-0.535653	0.171043	-3.13168	0.0017381	0.0306557	yes	90.7204	46.6375	99.7175	38.7925	81.2187	67.82	40.8041	24.2728	61.4768	72.4593	79.3084
API5	2559.8	-0.54683	0.186561	-2.9311	0.00337766	0.0497759	yes	102.174	44.6885	71.6426	37.7029	85.1949	68.7234	51.262	33.7978	65.6004	68.8946	62.0196
RAD23B	3737.76	-0.550035	0.169737	-3.24052	0.00119311	0.0232276	yes	94.4222	41.2631	91.3808	40.4546	80.1587	74.2111	46.0787	28.3561	59.5944	76.1496	68.7749
CERS6	5935.37	-0.557092	0.188969	-2.94806	0.00319773	0.0479038	yes	77.4464	37.0976	76.6202	40.027	81.3631	72.2783	52.3284	23.259	44.122	65.2835	66.0967
KPNA1	2978.59	-0.56287	0.120717	-4.66274	3.12034e-06	0.000191744	yes	67.6815	30.5516	63.6025	29.4601	60.5645	53.1884	41.9822	24.7257	41.8272	46.0623	54.1116
KRAS	1935.5	-0.579021	0.181231	-3.19494	0.00139862	0.0262288	yes	31.5056	15.6041	37.689	16.0619	36.5587	30.0725	23.2345	11.0437	22.2622	24.1361	26.9846
SF3B3	4097.54	-0.590194	0.159676	-3.69619	0.000218858	0.00614469	yes	155.765	99.2576	149.793	82.1483	140.773	135.603	114.56	45.4357	106.113	108.012	125.341
RDH11	2553.66	-0.616001	0.189719	-3.24691	0.00116667	0.0228664	yes	106.863	57.212	103.043	53.2357	100.342	91.0072	66.1701	28.1128	87.6799	80.885	72.9464
IFFO1	662.356	-0.622138	0.164769	-3.77583	0.000159477	0.00482406	yes	29.0615	10.9632	25.2195	10.9195	23.0437	17.5102	16.1803	7.05699	18.2104	18.7802	21.0743
SOCS6	454.846	-0.637852	0.197282	-3.23319	0.00122415	0.0236608	yes	9.51968	5.57617	7.6267	4.54358	8.19305	7.74629	7.85485	2.38087	6.04533	7.85511	7.7601
RBM12	3080.67	-0.640143	0.212579	-3.01132	0.00260118	0.0411576	yes	64.6275	39.7809	67.5722	35.7724	55.1914	52.3269	48.7842	17.9381	37.6485	50.3929	47.684
SOCS4	5969.83	-0.642984	0.20688	-3.108	0.0018836	0.0326018	yes	94.0806	40.9001	77.6969	44.5266	88.9878	70.8692	43.8309	18.9231	60.4815	64.3802	73.1795
TMPO	677.853	-0.643057	0.218951	-2.93699	0.00331412	0.0492462	yes	22.8395	11.3958	18.1399	6.49191	17.2454	13.5346	9.88602	6.32706	13.3706	16.102	17.7706
SMARCD1	2947.54	-0.643944	0.195532	-3.29329	0.000990232	0.0201705	yes	128.676	55.3135	84.3547	61.0027	85.732	68.6375	51.2914	31.751	63.3427	66.0393	64.808
WDR48	1975.23	-0.646105	0.195711	-3.30131	0.000962333	0.019691	yes	70.1088	21.8062	62.6178	19.2263	46.8942	41.899	32.1319	11.2116	45.2762	45.6286	43.8783
TKFC	577.191	-0.646416	0.207246	-3.11908	0.00181418	0.0316808	yes	36.6713	17.1391	37.9485	14.5637	34.2035	27.7948	26.0273	11.3871	34.0958	25.6381	27.8391
ZNF664	3718.27	-0.660184	0.182751	-3.61249	0.000303276	0.00803023	yes	126.896	54.6876	119.697	41.6265	115.834	75.614	62.4501	37.7765	79.9252	92.8353	95.8307
RTL6	5960.09	-0.661383	0.192959	-3.42758	0.000608981	0.0138958	yes	110.096	51.8418	101.398	49.9556	88.2385	85.1183	68.5037	34.1659	64.6109	75.4133	72.6447
MAP3K7	933.405	-0.670941	0.212789	-3.15309	0.00161554	0.0289362	yes	29.2548	15.1828	26.3456	11.6376	27.9973	17.2085	13.863	7.18642	19.8408	21.3976	19.6374
DDX5	12108.4	-0.680904	0.191303	-3.5593	0.000371841	0.00953561	yes	563.516	349.274	567.832	270.942	500.624	342.032	289.93	164.847	313.191	424.774	434.078
KHDRBS1	4874.68	-0.696026	0.227167	-3.06394	0.0021844	0.0362971	yes	199.68	93.2204	217.289	68.1205	174.816	135.282	104.621	46.1518	175.185	127.055	137.19
FSCN1	16611.6	-0.709442	0.179048	-3.96231	7.42291e-05	0.00261825	yes	656.533	286.876	562.217	308.664	536.344	478.278	386.892	163.719	433.777	401.193	393.173
TGFBR1	4212.77	-0.715962	0.197322	-3.62839	0.000285198	0.00764479	yes	81.2694	40.2804	81.1075	36.7558	65.7586	72.9148	64.4743	25.8627	45.4809	62.8138	57.9383
BMERB1	3213.79	-0.717595	0.135821	-5.28339	1.26812e-07	1.20293e-05	yes	210.759	74.1315	186.182	67.2284	132.597	127.593	96.5637	45.9394	112.964	142.149	128.875
HK1	10125	-0.717853	0.14186	-5.06028	4.18647e-07	3.4518e-05	yes	304.314	128.463	290.002	124.002	251.837	222.6	173.315	68.3814	213.633	200.793	193.674
GPCPD1	1722.16	-0.72093	0.212978	-3.385	0.000711776	0.0156807	yes	40.0102	15.4515	43.0151	14.3175	32.5604	22.6723	21.757	10.2617	21.2392	34.0582	31.4741
ZNF254	476.269	-0.721511	0.213665	-3.37684	0.000733236	0.0160091	yes	19.476	8.70463	19.4932	10.6367	12.9777	14.5368	9.51289	5.0952	10.9593	14.7094	12.1132
ZBTB39	672.907	-0.722486	0.187805	-3.847	0.000119573	0.00388556	yes	11.6575	4.73913	10.2129	3.61197	10.3328	8.96599	6.63064	2.47984	6.45519	7.87301	7.93357
MTMR12	614.547	-0.739114	0.210407	-3.51279	0.000443427	0.010898	yes	16.4341	7.65923	15.9316	4.41928	11.9402	9.0923	10.491	4.16035	7.98849	12.6267	11.2512
ZFYVE1	1525.77	-0.742692	0.153557	-4.83659	1.32088e-06	9.35196e-05	yes	47.2842	18.3943	39.3908	14.2861	32.4623	32.0589	22.0806	10.9109	26.4582	28.521	28.0241
ZNF789	231.516	-0.75384	0.221313	-3.40622	0.00065869	0.0147102	yes	17.6079	7.72619	16.7754	6.59187	12.6777	12.0292	9.5342	5.07186	10.5154	12.4004	9.41803
CDK17	1615.14	-0.758848	0.242037	-3.13526	0.00171704	0.0303919	yes	51.1315	29.0922	46.0347	25.6684	48.9502	38.2963	30.8193	18.0308	29.0766	31.7724	36.3839
CYTH2	3002.9	-0.758972	0.206499	-3.67542	0.000237456	0.00659108	yes	135.834	68.3228	153.355	77.833	105.62	95.4817	91.3121	48.0955	95.9424	79.63	90.2235
CMTM3	352.462	-0.759867	0.221133	-3.43624	0.000589846	0.0136243	yes	31.1508	10.9353	25.2245	9.10633	17.1593	20.5041	14.2728	8.76187	13.5202	20.5744	17.9012
SRSF10	1529.75	-0.767266	0.252768	-3.03546	0.00240167	0.0388503	yes	67.6044	35.5385	51.3512	25.1089	55.2557	32.7619	28.2184	17.4544	33.2511	42.7867	41.8113
UBTD2	1890.65	-0.773478	0.193905	-3.98896	6.63639e-05	0.00239707	yes	65.3352	34.1255	67.3249	24.9855	58.3138	50.2541	36.7092	17.9954	47.7431	44.0027	39.3474
SZRD1	1031.39	-0.773934	0.193111	-4.00772	6.13077e-05	0.0022604	yes	39.2616	21.4572	42.102	18.1371	36.6634	27.8415	24.9633	13.018	21.2218	27.1341	27.9221
NT5C2	2288	-0.783549	0.206833	-3.78833	0.000151665	0.00466724	yes	75.4051	45.818	75.7235	33.8643	62.3673	54.4412	42.7981	19.8367	47.2529	59.0355	52.4709
CRMP1	26892.2	-0.784376	0.238894	-3.28337	0.00102575	0.0207497	yes	1016.83	461.207	828.759	450.729	801.949	642.891	510.309	259.958	670.102	526.408	534.449
ERF	1365.5	-0.784477	0.218871	-3.58419	0.000338122	0.00882141	yes	67.2989	28.9594	58.1808	23.3661	49.9618	39.1726	44.5913	14.7174	37.3547	45.8707	53.7433
ZNF24	2760.54	-0.785272	0.197005	-3.98605	6.7182e-05	0.00241769	yes	47.2238	24.9218	40.9697	19.0304	39.3644	29.1888	25.6956	13.9972	25.6732	29.9975	30.2794
CENPO	578.012	-0.792105	0.231413	-3.4229	0.000619557	0.0140291	yes	16.2127	7.55411	16.0225	7.40994	13.3565	13.5377	13.7924	4.28733	7.87755	11.7281	13.2606
XRN2	1498.88	-0.810097	0.27004	-2.99992	0.00270054	0.0425575	yes	44.1692	27.0004	38.8219	20.7584	38.1943	28.6979	27.7895	13.5759	23.8209	28.4169	32.2148
ZNF275	714.077	-0.81147	0.222445	-3.64795	0.000264338	0.00719846	yes	13.5616	4.98217	10.1568	4.87699	11.6346	7.52709	5.622	2.75075	7.48467	7.53936	6.64351
MTA2	917.447	-0.816697	0.218444	-3.7387	0.000184974	0.00535493	yes	39.1056	14.9777	31.2724	11.5318	31.0162	23.9358	14.7682	7.80803	24.2283	20.1096	22.2812
CBX8	412.101	-0.816817	0.255935	-3.1915	0.00141538	0.0264416	yes	14.0725	5.09362	16.0397	4.17222	13.4579	9.54397	6.39041	2.40406	12.6246	9.3853	9.47387
CHST10	639.501	-0.820485	0.230644	-3.55737	0.000374592	0.00958101	yes	32.3284	14.5637	33.349	8.88643	27.0281	19.949	17.2935	7.46771	18.5399	15.7842	15.4576
PACSIN2	2322.1	-0.831643	0.175975	-4.72592	2.29078e-06	0.000148226	yes	137.364	49.6795	104.219	35.6472	85.1879	62.647	42.1942	29.6642	63.5887	71.9346	73.1161
MSL2	594.344	-0.842506	0.287091	-2.93463	0.00333942	0.0494735	yes	15.2173	4.67026	17.0506	4.45054	11.1655	10.7165	7.93918	2.07969	8.11683	9.12429	9.05554
NPC1	800.948	-0.84266	0.281362	-2.99494	0.00274502	0.0429123	yes	29.4788	10.162	24.6712	7.85729	21.1841	15.9834	17.367	6.40547	15.3965	12.1964	17.4658
USB1	2066.88	-0.84312	0.280819	-3.00236	0.00267894	0.0422853	yes	155.817	51.9552	134.008	62.2344	149.853	90.4996	54.2239	25.2141	85.6893	74.7641	90.1178
ADGRA3	599.104	-0.844404	0.185913	-4.54194	5.57402e-06	0.000318485	yes	15.4943	6.65996	15.4274	5.23224	13.1123	9.36368	10.0258	3.1808	8.85093	10.3499	9.77866
DNAJB5	1203.89	-0.847303	0.250197	-3.38654	0.000707804	0.0156108	yes	63.6054	26.8303	57.3847	25.4398	56.3298	34.541	26.9234	16.3576	37.6874	33.3604	30.9478
PRRC1	1412.25	-0.848977	0.247651	-3.42812	0.000607774	0.0138907	yes	37.6269	21.5968	31.9554	10.6547	37.158	23.6429	20.2748	11.2145	23.7706	23.7375	25.741
CHSY1	361.346	-0.860486	0.291034	-2.95665	0.00311005	0.0468931	yes	10.0308	3.90256	8.33188	2.83257	6.07226	7.37697	4.37747	1.59895	3.59448	8.26717	6.904
DDX20	820.404	-0.860576	0.279867	-3.07495	0.00210537	0.0352839	yes	24.9833	14.9595	23.6517	10.4457	22.2499	18.9269	14.9853	8.97558	13.3682	15.1307	15.6058
NATD1	823.919	-0.866826	0.26972	-3.2138	0.00130991	0.0249486	yes	22.571	6.50898	21.53	4.19439	14.091	12.1995	9.19275	3.5351	11.4697	14.1064	11.9931
UIMC1	229.137	-0.869756	0.173866	-5.00246	5.66032e-07	4.49628e-05	yes	13.9169	5.21496	15.2854	6.20777	10.4304	8.41513	5.91238	4.85408	8.95574	10.8311	9.49101
LINC00900	279.834	-0.884409	0.246349	-3.59007	0.000330591	0.00864804	yes	14.4647	9.84844	14.4304	4.01542	7.72598	6.57439	3.22695	3.45391	8.17771	10.223	9.2873
TSTD2	646.854	-0.885337	0.257608	-3.43677	0.000588703	0.0136243	yes	18.8594	9.15863	18.0256	5.70035	13.5685	12.0281	11.7887	5.02459	9.14317	13.2883	12.3445
PDE4B	2902.51	-0.892983	0.182095	-4.90393	9.39388e-07	6.87512e-05	yes	74.9455	34.8578	77.7836	27.1659	71.5847	52.8165	48.346	17.2643	47.0554	42.7066	41.2334
RBM14	947.649	-0.894938	0.196533	-4.55363	5.27272e-06	0.00030574	yes	32.9389	17.6424	32.6368	14.8361	29.9518	25.6205	19.6468	6.31867	33.024	24.5574	23.7353
FUS	6375.03	-0.902527	0.235365	-3.83458	0.000125779	0.00404251	yes	415.63	259.914	407.222	178.603	302.645	295.719	254.155	96.4264	295.611	263.519	297.616
PNRC1	392.505	-0.902569	0.204575	-4.41193	1.02455e-05	0.00051467	yes	22.3622	10.6634	26.8297	6.51353	16.019	14.083	11.6395	5.75691	14.8333	14.9705	12.1863
PATZ1	2292.95	-0.904037	0.274823	-3.28953	0.00100355	0.0203759	yes	82.0529	40.0516	62.1277	36.754	56.3358	47.3699	40.0917	23.1569	39.3934	41.5226	40.0482
ENSG00000243176.8	89.2513	-0.907136	0.306062	-2.9639	0.00303768	0.0463136	yes	3.39648	1.62653	3.06377	1.8796	2.02654	2.42219	1.86878	1.58274	2.67654	2.51787	2.25272
JPT2	1894.52	-0.909979	0.193782	-4.69589	2.65454e-06	0.00016733	yes	68.7867	43.6779	56.5459	46.215	51.8986	43.025	49.044	18.8968	31.2879	41.1441	43.7864
NUP188	839.969	-0.919066	0.227737	-4.03564	5.44533e-05	0.00205023	yes	31.092	8.02324	15.2004	5.46167	16.3295	11.3411	8.3501	5.27097	9.02518	12.4273	15.4604
MEX3B	1059.29	-0.922071	0.217991	-4.22986	2.33833e-05	0.00100205	yes	39.2597	13.8341	34.6514	13.7539	28.5277	24.9019	14.0611	6.98412	16.5885	23.8162	21.7063
INSIG1-DT	258.165	-0.923598	0.286042	-3.22889	0.0012427	0.023972	yes	16.6797	10.981	21.7199	6.05827	9.48891	14.5683	10.1558	4.53844	10.4378	12.4152	14.0952
KLF6	1770.63	-0.924447	0.213709	-4.32572	1.52035e-05	0.00071245	yes	39.3084	27.2805	45.3479	19.0302	34.1131	31.43	28.8221	8.76495	24.1633	24.9755	30.1252
ACLY	16233.4	-0.924698	0.290489	-3.18325	0.00145633	0.0269963	yes	532.36	146.719	428.264	145.039	429.6	340.22	216.685	62.0624	258.869	264.859	293.93
NIBAN2	691.615	-0.926418	0.266429	-3.47717	0.00050674	0.0121499	yes	23.2722	7.15891	22.5668	6.97543	15.6032	13.2276	11.6713	4.3407	14.9575	9.87664	9.97653
CTDSP2	403.038	-0.927238	0.283472	-3.27101	0.00107166	0.0214124	yes	14.8037	6.71416	15.2546	4.38385	10.9102	5.77039	4.40503	1.84952	9.35676	9.84404	8.49698
SRF	888.991	-0.946511	0.280711	-3.37183	0.000746693	0.0162124	yes	29.2279	7.56858	28.3986	6.90602	20.5381	14.4298	10.3871	3.97675	14.3672	16.625	14.8292
FAM107B	594.008	-0.948702	0.301928	-3.14215	0.00167714	0.0298207	yes	26.9611	17.4575	29.251	10.1569	14.5422	14.7459	11.4236	10.6289	14.0853	16.1873	17.4613
SEMA4C	2458.85	-0.949151	0.25353	-3.74374	0.000181304	0.00529575	yes	130.23	35.1479	80.9778	38.9134	88.6835	58.0851	40.0218	23.8055	52.0145	47.8167	51.5279
HIF1A	3452.19	-0.951455	0.253116	-3.75897	0.000170617	0.00505157	yes	91.3508	51.1063	90.9091	37.8515	93.0001	55.7918	48.4071	23.5316	59.3199	47.9115	54.9979
FADS1	2945.86	-0.955896	0.306229	-3.12151	0.00179929	0.0314814	yes	93.4075	42.6498	58.6674	42.8527	81.9983	46.2412	49.7582	21.0312	49.0623	43.6614	42.2245
CDC14B	157.634	-0.956045	0.31084	-3.07568	0.00210024	0.0352281	yes	4.874	4.85314	5.40406	1.99357	3.87749	2.10316	1.22227	0.888186	1.91591	3.23995	2.6105
ZNF697	1374.21	-0.957297	0.199053	-4.80926	1.51488e-06	0.000104602	yes	33.3896	10.634	25.0228	8.62668	21.3031	19.5237	15.4726	6.35111	14.1977	16.9183	13.7173
KLHL21	711.65	-0.958193	0.239748	-3.99667	6.42391e-05	0.00233326	yes	26.9167	8.37272	22.9522	6.04411	14.4037	11.8195	7.19095	5.13846	9.91203	11.1132	9.48798
PDE7A	455.876	-0.963688	0.252426	-3.8177	0.000134701	0.00424548	yes	14.7265	8.23956	12.594	4.64727	10.1446	7.58432	5.50459	2.65937	6.57979	11.0729	9.36556
ABTB2	1322.57	-0.964334	0.252171	-3.82413	0.000131233	0.0041766	yes	31.6449	9.39175	30.6543	11.4316	33.4932	24.4348	14.2019	5.51733	15.05	17.7511	14.7978
MEX3C	2619.39	-0.97359	0.185572	-5.24643	1.55078e-07	1.41607e-05	yes	78.7519	34.0936	87.1045	34.1808	70.9451	54.9204	37.4327	12.5975	41.6139	48.7642	54.529
ZNF501	168.981	-0.974223	0.312104	-3.12146	0.00179954	0.0314814	yes	5.00263	4.0319	4.8734	2.12054	3.86463	4.85782	2.78949	1.4078	3.25846	4.11858	3.74951
MCM7	758.752	-0.981665	0.296355	-3.31247	0.000924775	0.0191026	yes	56.5852	20.6432	53.6348	9.69035	31.5079	25.6297	24.0364	7.91636	39.0662	32.2181	20.7418
LIMK2	1078.43	-0.981854	0.290313	-3.38205	0.000719472	0.0157791	yes	68.4839	21.2849	61.087	16.3149	52.2552	31.5788	23.0242	6.50218	28.9967	40.3019	32.995
MCM2	308.322	-0.98371	0.273788	-3.59296	0.000326945	0.00858714	yes	13.072	5.81528	10.6199	2.44355	7.41354	6.95695	5.0663	2.73551	7.56491	8.81887	5.61211
SUV39H2	187.947	-0.988208	0.320093	-3.08726	0.00202014	0.0342072	yes	9.67679	6.26066	8.95979	3.41824	7.30251	8.01821	4.40991	3.78217	5.26702	5.47964	7.04531
DYRK2	938.698	-0.991021	0.283417	-3.49669	0.000471069	0.0115064	yes	20.3715	6.6179	20.3219	7.9983	17.1525	14.2225	9.35597	3.99745	6.32039	13.4548	11.0923
PPIP5K1	763.734	-0.995723	0.306088	-3.25306	0.00114167	0.0224894	yes	25.1358	6.00511	22.4024	6.7382	21.0408	14.0952	10.948	10.0585	14.7127	13.7834	16.7062
RNF165	297.414	-0.997102	0.226513	-4.40196	1.07276e-05	0.000534765	yes	20.4417	8.34895	18.4971	8.45174	12.199	8.98929	9.98359	3.93591	10.1733	12.2996	12.282
FZD7	1207.55	-1.0022	0.33852	-2.96054	0.00307103	0.0464823	yes	32.3967	15.9034	21.9946	11.4092	24.533	13.1214	17.9597	5.95917	15.3756	12.0052	22.6429
ING1	448.872	-1.0034	0.265251	-3.78281	0.000155065	0.00471983	yes	20.0118	14.9962	19.2018	8.66534	16.2969	12.4531	8.76576	6.41869	10.613	10.8729	9.8989
PCSK2	7772.2	-1.00806	0.300129	-3.35876	0.000782931	0.0167939	yes	249.263	91.9002	288.634	70.6991	212.215	210.787	126.723	64.1811	140.787	130.581	117.398
EIF4EBP2	3513.75	-1.00951	0.303132	-3.33028	0.00086758	0.0181514	yes	47.4396	23.8608	47.4065	25.4875	44.0836	28.512	28.5815	14.2795	23.807	22.8898	22.9447
ZBTB46	1153.99	-1.01344	0.304641	-3.32667	0.000878892	0.0182707	yes	33.2376	9.48974	22.9469	6.02389	24.2556	15.9383	13.8383	4.01602	15.2713	13.7873	17.2655
CTNNB1	10873.4	-1.01434	0.22917	-4.42614	9.59327e-06	0.000489457	yes	539.575	214.766	472.255	169.059	350.021	287.676	195.786	81.6513	251.363	234.38	256.021
ZNF79	96.1103	-1.01755	0.303087	-3.35727	0.000787149	0.0168659	yes	5.40523	2.10571	6.1403	1.41802	4.39715	3.3725	3.82566	1.35521	2.42618	2.93742	2.73991
PHC2	2499.88	-1.02022	0.271089	-3.76341	0.000167613	0.00501455	yes	118.503	70.0707	110.392	52.3858	76.5131	76.8064	55.9955	36.2714	57.9903	64.1018	58.7671
ENSG00000289414.2	94.0991	-1.02389	0.341933	-2.99441	0.00274976	0.0429177	yes	10.3371	6.62573	10.5619	4.24039	6.18947	8.083	5.15666	1.57327	7.6939	7.76595	6.15327
ZNF768	810.067	-1.02566	0.276908	-3.70396	0.000212263	0.00600324	yes	55.202	13.934	48.8522	11.9861	40.3987	26.1337	23.1041	7.83872	27.8362	24.6556	23.3227
G6PD	1245.5	-1.02687	0.271294	-3.78506	0.000153668	0.00470664	yes	68.7383	31.7982	52.8658	31.6031	57.6795	38.7701	39.6942	11.7016	41.9804	29.3742	37.0629
RNF38	1543.26	-1.03368	0.311353	-3.31996	0.000900313	0.0186367	yes	45.6273	16.0133	39.0576	10.7409	43.7435	23.026	23.8226	7.059	23.6109	22.4808	24.8022
TMTC4	1440.84	-1.03765	0.34885	-2.97449	0.00293479	0.0450656	yes	52.8937	34.172	55.7113	26.6059	40.8757	32.1079	33.7221	21.824	31.6146	37.3822	35.45
RFTN1	167.232	-1.04538	0.297617	-3.51249	0.00044393	0.010898	yes	8.68196	5.75275	7.61452	1.62809	3.60952	3.09789	3.02432	0.997835	3.87674	4.97376	5.88804
ADAM10	1555.66	-1.04845	0.304717	-3.44072	0.000580164	0.0135125	yes	106.507	34.3082	103.751	26.4572	79.5736	62.5067	41.0631	11.8648	51.7431	59.9861	54.0966
TMEM237	916.121	-1.04888	0.183887	-5.70395	1.1706e-08	1.5315e-06	yes	21.7135	17.9279	25.1875	9.56185	21.7173	18.5567	20.1416	8.2637	12.8231	15.7302	13.3899
PRKAR2B	12366.8	-1.04955	0.315212	-3.32966	0.000869516	0.0181724	yes	296.131	172.089	438.835	173.369	300.252	291.445	180.412	108.539	161.286	172.903	169.59
FOXN2	355.057	-1.05447	0.277776	-3.79613	0.000146973	0.00454431	yes	9.22725	4.38961	12.245	3.89487	9.97451	8.25988	7.54073	2.50568	3.26944	7.5239	6.21925
DBF4	118.98	-1.05602	0.291651	-3.62085	0.000293634	0.00781731	yes	11.06	5.54111	9.72116	4.32408	5.81499	5.55531	2.14992	0.807687	4.84326	7.32202	5.45002
GTPBP1	1815	-1.05691	0.19146	-5.52029	3.38446e-08	3.86759e-06	yes	55.5927	25.1416	59.8455	18.0793	39.8321	36.9956	24.4788	10.765	26.7102	31.2201	23.8728
NFYC	1174.57	-1.05746	0.19256	-5.49161	3.98276e-08	4.42199e-06	yes	88.0427	52.2733	89.7131	31.6028	65.1644	49.9609	39.8253	23.7387	48.2031	53.4517	48.4088
ARAF	164.556	-1.06713	0.301115	-3.54394	0.000394197	0.0099522	yes	9.0885	7.33603	9.17169	5.57631	6.6351	5.1093	6.7083	3.68662	5.26454	7.55343	6.32702
RALY	4098.61	-1.08707	0.240238	-4.52496	6.0408e-06	0.000338233	yes	304.736	184.132	311.832	136.898	192.45	195.426	150.023	76.8734	149.484	147.537	166.655
LHFPL3	1535.08	-1.0872	0.260212	-4.17815	2.93896e-05	0.00121932	yes	77.0748	30.1096	108.814	32.8487	57.9316	69.4245	49.6217	17.7004	46.2404	54.5664	40.9044
FBXW7	5263.9	-1.08774	0.370386	-2.93677	0.00331651	0.0492462	yes	158.456	49.752	199.742	57.5481	162.719	108.818	82.7409	20.1452	114.142	69.5353	70.5008
TMED8	3497.86	-1.09186	0.263291	-4.14697	3.36907e-05	0.001386	yes	58.1751	20.2448	57.7375	15.7202	47.2774	28.6974	17.6652	8.82693	27.6733	30.4379	28.9301
ZNF124	104.346	-1.0927	0.353912	-3.08748	0.00201862	0.0342072	yes	5.8868	3.55206	6.7486	1.5148	4.59584	3.83305	6.29673	1.84382	4.09701	4.96345	3.10405
SMARCD2	589.103	-1.09646	0.314966	-3.4812	0.000499174	0.011998	yes	31.6135	24.1781	35.0685	10.6489	26.1232	15.3961	14.8388	9.35781	18.7545	21.9866	23.2758
RELT	246.842	-1.10239	0.352767	-3.12499	0.00177811	0.031311	yes	13.0723	3.57182	12.9362	2.14068	7.84793	5.72469	2.58465	2.28385	6.8585	5.63103	4.13885
CENPN	151.731	-1.10666	0.268484	-4.12187	3.75813e-05	0.00152427	yes	13.3729	7.44806	12.4101	5.24654	7.39994	7.28485	5.57548	3.37247	4.75959	5.98135	6.45322
NUP160	896.927	-1.11135	0.35725	-3.11085	0.0018655	0.0323458	yes	19.6561	13.044	16.4925	6.61244	15.5332	15.3429	12.9862	6.7973	8.02934	11.5194	12.9717
LYSMD4	358.336	-1.1195	0.301811	-3.70929	0.00020784	0.0059204	yes	17.8855	12.2367	17.8934	7.24716	9.7645	8.67953	6.91974	4.92328	9.28958	8.30768	10.3888
CADM1	9874	-1.12465	0.357756	-3.14363	0.00166867	0.0296972	yes	390.275	188.897	360.332	113.193	249.756	148.922	99.8342	96.7911	236.997	133.432	129.786
EPS8L1	249.634	-1.12498	0.286674	-3.92426	8.69977e-05	0.00297727	yes	81.8378	31.2471	65.3115	21.2297	51.992	39.5126	32.14	7.89847	44.882	35.1629	42.4731
PELI2	2652.84	-1.13055	0.233375	-4.84433	1.27037e-06	9.02703e-05	yes	58.0734	19.9846	70.745	18.515	44.8322	40.9888	28.653	10.626	28.929	26.1869	32.363
ETV4	5032.44	-1.13283	0.201508	-5.62177	1.89008e-08	2.29404e-06	yes	311.452	133.31	331.964	136.861	272.631	209.697	175.288	57.0261	162.153	141.368	182.346
FZD8	686.122	-1.14025	0.322932	-3.53092	0.000414115	0.0103	yes	22.218	10.6781	12.7559	6.61395	18.4835	13.9717	8.73091	3.87521	11.6698	9.15611	7.79237
RGS16	892.006	-1.15382	0.360728	-3.19858	0.00138107	0.0259744	yes	37.6728	22.1517	56.9975	10.5203	34.5945	38.3517	16.0475	7.83006	17.1242	34.8207	23.4332
ZNHIT2	404.382	-1.15471	0.365044	-3.1632	0.00156047	0.0281686	yes	51.38	22.6081	31.8739	18.8644	22.2224	22.5394	20.4191	12.1934	18.1137	17.3875	19.9592
TIA1	1722.55	-1.15649	0.376007	-3.07572	0.00209998	0.0352281	yes	56.5757	42.5038	46.2896	26.0399	45.4162	31.8276	35.3297	12.5496	32.7066	46.9644	39.4239
LIPT2	76.7932	-1.16556	0.367641	-3.17038	0.00152241	0.0277257	yes	4.58995	2.57114	4.48744	1.49707	3.73027	2.716	2.06287	0.874039	2.21474	2.64833	3.25806
HOMEZ	532.31	-1.16574	0.256458	-4.54555	5.47911e-06	0.000314904	yes	21.3695	11.7032	20.4008	8.2129	15.2086	11.9654	14.2847	4.62692	11.556	10.22	13.726
LMNA	384.818	-1.1688	0.312442	-3.74084	0.000183404	0.00532524	yes	42.0691	17.947	26.069	8.38414	12.6048	10.6137	18.8107	5.24035	11.2165	18.2667	16.3919
KHDRBS2	112.149	-1.17747	0.303191	-3.8836	0.000102923	0.00341463	yes	5.84158	2.95899	5.68741	2.59496	4.97355	3.47578	2.08222	1.35976	2.50542	2.46366	3.17507
GALNT13	1951.15	-1.17808	0.320033	-3.68111	0.000232219	0.0064733	yes	53.7143	17.9499	50.6862	18.9067	49.4409	23.7602	16.4497	8.24834	21.2234	25.249	27.4987
INKA2-AS1	226.081	-1.18161	0.370419	-3.18994	0.00142305	0.0265341	yes	10.2072	10.1526	16.6199	4.63045	9.17966	11.5564	12.135	1.84036	10.2481	7.52764	8.97877
KLF11	349.382	-1.18598	0.292732	-4.0514	5.09129e-05	0.0019454	yes	13.4763	6.81772	10.2988	5.05848	6.8945	5.25883	4.70211	2.64933	6.38222	5.71372	6.4999
SERPINH1	384.917	-1.19054	0.325992	-3.65205	0.000260159	0.00710023	yes	33.5323	14.0808	21.4061	7.72909	11.6253	10.4192	11.3315	7.04082	14.0321	14.0826	9.83621
ENSG00000277969.2	37.9824	-1.21121	0.369318	-3.27958	0.00103963	0.0210087	yes	1.9625	1.31247	1.79951	0.441766	1.15123	1.20823	1.29111	0.348878	1.02618	1.14275	1.14728
EBF3	2251.58	-1.21187	0.376068	-3.22247	0.0012709	0.0244131	yes	77.3863	23.3634	84.9865	11.2705	35.0991	33.2594	28.4005	6.71042	29.537	40.0584	45.6194
HNRNPAB	3857.79	-1.21322	0.317634	-3.81956	0.000133689	0.00422722	yes	268.603	185.062	227.345	130.223	178.085	162.681	131.514	62.5156	138.276	148.986	119.242
RNF122	247.905	-1.22001	0.323372	-3.77278	0.000161437	0.0048758	yes	19.157	8.76489	17.7636	4.01713	10.764	9.7794	8.15663	3.68512	12.0229	7.49084	5.88384
ZNF225-AS1	455.025	-1.23226	0.318553	-3.86831	0.00010959	0.00359312	yes	25.5748	11.3973	24.5635	8.86039	27.8464	20.2306	14.4751	2.2647	10.7204	25.457	17.3173
ZNF444	558.929	-1.23762	0.186782	-6.62601	3.44883e-11	9.76719e-09	yes	53.2138	18.8654	42.5548	10.5016	31.4832	21.6305	16.4834	7.76564	20.7668	20.7969	23.3781
CDC42EP2	724.538	-1.24069	0.366255	-3.3875	0.000705332	0.0155739	yes	49.1186	26.4155	42.3453	20.6287	36.2286	17.2968	18.9341	11.8814	23.046	19.544	19.0355
MCL1	4451.12	-1.24297	0.390974	-3.17917	0.00147696	0.027202	yes	121.608	98.2228	109.442	63.0256	79.8258	62.1973	58.1514	41.2204	48.5003	60.5052	56.2162
IGF2BP3	1986.26	-1.24556	0.242998	-5.12583	2.96232e-07	2.56136e-05	yes	50.0955	31.079	50.2005	23.1171	45.7431	30.2976	32.7588	10.8253	24.2233	28.3824	31.9585
LINC02106	72.7515	-1.24708	0.342601	-3.64003	0.000272611	0.00738847	yes	18.0216	12.5959	22.3224	7.39066	18.119	16.0459	11.5157	4.56084	10.0555	9.50191	15.6403
MMP2	3839	-1.25507	0.363758	-3.45028	0.00056	0.0131354	yes	179.878	61.9575	142.747	30.8482	105.221	101.497	73.9913	15.8546	88.6809	90.5685	57.2587
CPE	17076.2	-1.25877	0.401774	-3.13304	0.00173005	0.0305945	yes	627.913	594.935	828.139	314.377	422.363	404.285	358.895	240.301	357.525	398.483	362.019
MXD4	1437.54	-1.26082	0.22938	-5.49662	3.8713e-08	4.33992e-06	yes	62.5626	46.8157	62.2197	22.3342	42.6175	35.707	27.432	15.4778	32.6036	39.7525	30.6056
MARCKSL1	23118.7	-1.26494	0.348048	-3.63438	0.000278653	0.00750022	yes	1956.25	1235.78	1515.19	885.898	1230.09	1090.61	859.192	491.216	886.965	860.506	755.957
TMOD1	798.253	-1.28029	0.398996	-3.20877	0.00133304	0.0253148	yes	53.8898	13.6721	23.494	5.15775	15.6253	17.5746	7.77234	4.29421	15.1459	23.9179	14.6954
SLC45A3	680.599	-1.28318	0.279307	-4.59416	4.34488e-06	0.000259643	yes	25.4586	14.4374	23.0946	7.89858	14.115	11.3071	12.1711	4.47413	10.1481	10.6695	16.653
NREP	17691.2	-1.28353	0.403493	-3.18104	0.00146748	0.0270784	yes	1039.32	823.015	910.403	678.676	936.378	637.81	639.548	324.32	443.675	516.691	520.315
LMO2	5323.84	-1.28656	0.275878	-4.66352	3.10846e-06	0.000191617	yes	478.864	175.252	453.608	313.836	429.407	455.649	254.751	70.494	150.517	244.381	238.38
DISP3	932.803	-1.28786	0.402453	-3.20001	0.00137422	0.0259204	yes	26.1328	6.09406	33.6003	4.44778	17.9359	12.2215	7.28609	3.65164	14.4475	11.3163	8.55646
NEK6	285.25	-1.28792	0.26463	-4.86688	1.13375e-06	8.1451e-05	yes	12.8253	9.17158	14.8555	3.97436	6.18027	6.64974	5.19125	3.53977	4.76396	7.4604	7.51269
CEROX1	637.399	-1.29216	0.313902	-4.11645	3.84759e-05	0.00154385	yes	42.1281	13.005	46.5065	10.5788	26.5751	25.9908	14.8986	4.36489	23.6949	20.7	21.1278
PANK1	823.302	-1.29539	0.373147	-3.47153	0.000517496	0.0123292	yes	37.136	33.7214	32.8156	19.0056	21.6213	16.5712	18.3293	9.41276	13.1871	19.1841	16.678
MXI1	547.307	-1.30379	0.302419	-4.31121	1.62364e-05	0.000744872	yes	38.101	14.7783	25.6908	8.85983	23.1905	11.037	13.5391	6.35344	14.2966	13.968	11.5535
ENSG00000288840.1	98.3232	-1.30484	0.388886	-3.35532	0.00079273	0.0169483	yes	5.33934	4.756	5.3469	2.10044	4.01591	3.56619	2.9907	0.80784	2.86751	3.20664	4.57549
TIPARP	412.898	-1.32032	0.361064	-3.65673	0.000255453	0.00701096	yes	14.4577	8.22882	14.1958	5.73966	7.16992	6.03037	3.43724	3.03893	7.69453	5.77228	4.95984
PPM1D	295.211	-1.32167	0.324962	-4.06714	4.75937e-05	0.00182717	yes	7.44147	6.95147	11.2491	3.37771	6.26453	4.4505	5.33156	1.75952	3.32983	5.79612	5.48317
B4GALT1	392.289	-1.3236	0.283615	-4.66689	3.05798e-06	0.000189705	yes	15.1638	4.1707	13.4724	2.88782	9.10311	5.87538	5.93991	1.65603	4.86701	5.42064	6.71546
KMT5C	230.965	-1.32526	0.280291	-4.72814	2.26586e-06	0.000147508	yes	17.3948	5.69452	16.309	3.78699	10.9872	8.84725	4.13889	2.52546	7.54301	13.3546	6.76967
SLC17A6-DT	188.561	-1.33292	0.372703	-3.57637	0.000348395	0.00905317	yes	48.716	36.6001	41.1098	14.9044	27.4479	19.1711	14.3398	10.7872	16.1101	21.2794	23.3644
RAP2B	239.536	-1.33728	0.336014	-3.97983	6.89638e-05	0.0024727	yes	2.88277	1.63386	5.16403	0.782217	1.67759	2.12408	1.0025	0.777986	1.23423	1.99993	1.52966
DHCR24	23547.6	-1.33861	0.242363	-5.52317	3.32942e-08	3.82707e-06	yes	780.538	407.955	650.929	340.182	475.22	463.498	507.932	153.142	267.03	230.133	351.772
SLC26A6	290.759	-1.34387	0.448638	-2.99545	0.00274038	0.0429005	yes	15.1865	11.1162	11.4911	9.91645	8.14994	6.79877	5.89825	3.98669	7.77052	5.58548	7.2787
TSKU	152.483	-1.34432	0.310466	-4.33001	1.49104e-05	0.000702081	yes	9.44983	3.88379	8.98393	2.03155	6.29	3.20956	1.95677	1.89378	3.13777	3.97924	3.16376
PIM1	388.163	-1.34787	0.339646	-3.96847	7.23357e-05	0.0025747	yes	19.3425	9.8132	26.2708	4.5616	6.12329	8.127	8.5085	6.2462	7.51643	10.2006	8.23827
SLC2A13	392.642	-1.34838	0.35493	-3.799	0.000145283	0.00451297	yes	6.73534	2.17135	7.71634	1.99052	5.79346	4.85583	3.3532	0.66233	1.80272	3.96043	3.53952
MIER3	708.911	-1.34862	0.318796	-4.23036	2.33315e-05	0.00100202	yes	14.0109	11.6121	17.4306	5.95522	11.7053	16.0075	9.95501	4.64504	5.16073	8.69815	9.03827
C18orf54	75.7986	-1.35041	0.358691	-3.76483	0.000166664	0.00499507	yes	2.49052	1.14164	2.31442	0.463648	1.63572	1.26914	1.01229	0.246401	1.12148	1.39681	1.28968
BACH1	1036.69	-1.35925	0.201547	-6.74407	1.5401e-11	4.63001e-09	yes	28.0644	10.9655	29.0072	9.12556	24.0272	15.8948	13.8409	3.50005	8.97672	10.7942	14.5179
RGS2	549.776	-1.36809	0.408574	-3.34845	0.000812647	0.0172608	yes	61.1435	29.7084	58.2501	27.6148	32.1285	21.8365	22.7942	12.1529	35.265	21.2956	17.2867
HMGCS1	28709.9	-1.37125	0.31663	-4.33077	1.48587e-05	0.000702081	yes	1252.22	501.597	1298.17	489.48	1008.95	614.203	448.335	224.605	628.304	374.59	522.29
SCD	29398.1	-1.3726	0.278918	-4.92117	8.60292e-07	6.392e-05	yes	748.012	263.799	623.472	299.307	581.11	377.72	327.984	122.71	314.396	209.179	247.527
VIM	19291.5	-1.38124	0.408886	-3.37805	0.000730006	0.0159564	yes	1382.98	734.55	1398.98	609.047	971.9	549.965	556.621	307.064	823.841	362.683	446.792
CHST14	30.8993	-1.38475	0.460098	-3.00968	0.00261522	0.0413463	yes	2.39925	1.18741	1.156	0.489004	0.980356	0.662228	1.26007	0.438843	0.667673	0.950352	0.802617
MTF2	1270.94	-1.39294	0.264833	-5.2597	1.44291e-07	1.34908e-05	yes	48.9391	29.4245	45.1182	13.5728	37.1051	19.7159	17.5774	8.10606	20.8436	18.8395	18.9009
ENSG00000228549.5	57.3319	-1.39381	0.462236	-3.01536	0.00256677	0.0407782	yes	7.77743	1.94136	7.41237	1.4194	3.65914	4.57371	1.67503	0.601251	0.914197	3.1978	1.91126
SNAP25-AS1	80.0838	-1.39558	0.365269	-3.82069	0.000133077	0.00421468	yes	3.90382	3.60885	5.83268	1.27884	2.45154	3.36769	2.76615	1.46954	1.99794	2.36106	2.96959
CKB	4710.88	-1.40979	0.348178	-4.04904	5.14277e-05	0.00195515	yes	590.406	237.056	390.175	233.84	390.999	283.715	148.286	86.9557	256.17	192.734	175.068
MVD	4794.06	-1.4114	0.471047	-2.99631	0.00273272	0.0428785	yes	497.333	260.547	294.03	265.397	262.574	167.002	169.482	115.73	217.668	124.885	172.088
ATXN7L2	376.849	-1.41653	0.467236	-3.03173	0.00243158	0.0392042	yes	28.9157	5.62427	22.6436	4.2934	14.0941	13.068	8.3649	1.18598	9.60361	12.563	8.01474
DDAH1	4927.07	-1.42571	0.427417	-3.33565	0.000851003	0.0178811	yes	111.657	44.3994	268.076	47.5029	124.419	108.708	58.9806	14.1342	69.496	76.5646	78.1313
VASH2	1319.66	-1.43015	0.417271	-3.42739	0.000609422	0.0138958	yes	66.5065	11.901	47.0309	14.2625	41.899	27.2317	17.3783	5.24739	28.0842	20.6076	16.9204
CCNJL	808.575	-1.43815	0.357575	-4.02195	5.77181e-05	0.00216067	yes	34.4828	15.7004	46.7459	10.5253	26.3561	19.7463	14.6967	3.54561	13.8307	15.411	23.717
IER2	1259.27	-1.45109	0.3662	-3.96256	7.4151e-05	0.00261825	yes	75.0792	39.1828	63.2866	36.0723	41.8298	25.5078	18.6375	11.0951	32.7846	23.5179	23.3532
ZNF799	94.6374	-1.4618	0.325046	-4.49721	6.88499e-06	0.000376861	yes	3.94161	2.5583	4.59169	1.66113	3.15237	3.03824	2.54664	0.445736	2.20784	2.35356	2.37543
MYCN	958.138	-1.46741	0.448012	-3.27539	0.00105517	0.0211635	yes	52.4859	21.1804	43.1055	23.9672	41.3204	17.9778	21.6764	9.78243	28.3441	11.4148	11.9296
POU3F2	304.146	-1.47029	0.441655	-3.32906	0.000871408	0.0181828	yes	11.8139	2.97479	7.6453	1.63344	4.5783	6.5787	1.65971	1.00301	4.38335	4.14929	2.43451
ENSG00000277763.1	31.0526	-1.47282	0.495466	-2.97259	0.00295298	0.0451872	yes	8.11608	3.70649	10.0557	3.65019	8.34995	4.35734	1.7017	1.44729	1.70955	3.11206	5.54479
ENSG00000266709.1	455.284	-1.49541	0.363989	-4.10838	3.98443e-05	0.00158251	yes	37.2266	10.0429	55.005	10.8164	38.2487	22.7284	17.3315	5.44407	13.5934	12.3235	18.9445
DANCR	988.926	-1.50595	0.437735	-3.44032	0.000581031	0.0135166	yes	104.036	137.031	100.679	52.0957	74.839	72.6836	57.9711	29.2683	49.8389	69.7441	81.4274
RFX5-AS1	86.9999	-1.50837	0.426763	-3.53445	0.000408621	0.0102239	yes	18.3821	17.2141	21.9321	12.1726	14.6032	12.6907	11.5401	4.97229	10.9453	9.07265	7.68729
HMGCR	21280.1	-1.51311	0.317048	-4.77251	1.81948e-06	0.000121427	yes	667.901	369.812	648.04	287.731	378.684	357.889	365.896	162.287	200.113	206.761	295.375
SS18	375.486	-1.51817	0.378538	-4.01062	6.05584e-05	0.00224976	yes	20.5197	6.95802	21.0202	2.68165	12.867	8.7131	4.87131	1.35194	7.03613	8.54673	8.60403
RHOB	7051.13	-1.51991	0.475513	-3.19635	0.00139179	0.0261259	yes	385.658	227.312	369.22	190.841	167.467	170.35	164.153	111.159	111.147	112.847	125.278
LINC01971	16.6085	-1.52061	0.487357	-3.12011	0.00180786	0.0315988	yes	1.90306	1.30435	2.95635	0.815583	1.33183	1.51184	1.20692	0.203292	1.359	0.826718	1.18288
MYLK2	32.8308	-1.52442	0.494704	-3.08148	0.00205975	0.0347579	yes	2.53514	1.10295	3.94508	0.633549	1.07576	1.12309	0.175483	0.189515	1.34827	1.70883	1.2398
ITGB1	12837	-1.5548	0.243039	-6.39735	1.58097e-10	3.76753e-08	yes	358.81	226.979	526.535	144.774	269.556	225.482	192.623	78.4745	142.599	165.459	183.576
CRHR1	140.635	-1.58059	0.294995	-5.35803	8.41355e-08	8.34564e-06	yes	11.3392	3.18753	9.79194	1.78197	3.68211	4.21522	5.05706	1.34908	3.73024	3.3784	2.32779
GLUL	2247.41	-1.58073	0.445281	-3.54995	0.000385299	0.00980292	yes	152.904	151.06	152.724	71.394	82.9678	84.3483	86.5763	54.992	45.915	64.37	46.4832
QKI	124.857	-1.59033	0.485087	-3.27844	0.00104383	0.0210283	yes	9.42962	0.906928	5.70592	2.08601	2.28016	2.22951	1.52982	1.19788	1.69638	3.08284	2.73175
CCNJ	655.15	-1.59457	0.294755	-5.40981	6.3093e-08	6.51298e-06	yes	24.1148	12.4496	21.5595	4.99708	19.0278	11.7134	6.99448	4.06322	7.80564	9.99086	8.73338
EPHB3	383.626	-1.61144	0.517139	-3.11606	0.00183287	0.0319216	yes	23.581	5.23005	24.5442	4.33918	11.8519	8.86088	3.62066	1.01996	7.42131	4.4822	4.78953
F2R	4066.01	-1.61584	0.297057	-5.43947	5.34394e-08	5.70634e-06	yes	118.523	76.9382	135.779	61.9927	101.603	79.3079	62.2326	25.569	49.3188	40.7654	43.6509
ENSG00000288856.2	139.47	-1.62139	0.485286	-3.3411	0.000834459	0.0176474	yes	13.5941	16.2202	13.5845	7.87271	7.96478	10.3321	4.64005	3.3851	6.86982	7.81009	7.02868
PCDH10	1245.59	-1.62875	0.395934	-4.1137	3.89365e-05	0.00155595	yes	30.9772	10.7738	37.392	5.49476	21.8726	11.0082	9.29609	3.72956	9.74863	14.4652	11.69
SCML2	447.12	-1.63684	0.272775	-6.00071	1.96462e-09	3.28125e-07	yes	17.6781	10.8161	16.7254	4.70816	11.5303	7.16166	6.66958	2.50204	6.24476	6.95813	6.18465
ARHGEF6	147.715	-1.63815	0.461734	-3.54781	0.000388449	0.00984524	yes	3.90293	1.39315	7.20325	0.593843	2.455	2.62206	0.692338	0.475333	1.70723	2.04119	1.67911
ENSG00000261526.3	99.223	-1.64886	0.453594	-3.63511	0.000277861	0.00748923	yes	8.53034	6.30533	7.25102	1.58465	4.42742	4.27975	2.34055	0.519231	3.76487	4.57877	4.39199
SOX8	205.853	-1.65398	0.327906	-5.04406	4.55761e-07	3.71084e-05	yes	11.4131	3.14064	10.8218	2.57865	5.09441	4.30379	2.17362	0.824858	3.8234	3.76828	3.57371
GRIK2	72.866	-1.65962	0.540945	-3.06799	0.00215504	0.035962	yes	4.01522	1.82275	1.77022	0.929553	1.85974	1.01598	1.66293	0.246307	1.73111	1.32527	1.07816
MAFB	261.434	-1.6639	0.417204	-3.98823	6.65679e-05	0.00240001	yes	9.45593	6.04146	9.51239	2.80376	6.49843	8.07557	2.45109	1.12868	3.44979	6.10495	2.62958
SLC12A4	70.5621	-1.6798	0.556918	-3.01624	0.00255928	0.040743	yes	4.67307	2.33105	5.15538	1.91682	1.49664	1.03797	2.19485	0.43916	2.44543	3.70245	2.2268
PIK3R3	5732.16	-1.68281	0.233808	-7.19739	6.13772e-13	2.66527e-10	yes	194.198	82.846	178.671	52.9741	137.385	85.8549	52.9893	23.3917	53.0379	68.0837	62.4308
CISH	58.4645	-1.68314	0.431318	-3.90232	9.52755e-05	0.00320444	yes	5.19035	2.09005	4.2788	0.573012	2.66722	1.36422	1.90355	0.899904	1.26432	0.910157	1.78518
SLC19A3	65.0246	-1.68584	0.562743	-2.99576	0.00273766	0.0429003	yes	7.69571	2.07873	4.07719	0.468702	3.12759	1.79541	0.205272	0.509044	2.13371	1.47668	1.16402
YBX3	426.164	-1.69555	0.47634	-3.55954	0.000371511	0.00953561	yes	16.5893	21.6167	52.7945	3.67938	13.7505	14.4941	17.2273	3.95264	14.3467	12.7533	16.2298
SERPINB8	225.991	-1.70091	0.385114	-4.41665	1.00243e-05	0.000506164	yes	18.6276	10.9278	17.9698	6.73059	5.52447	6.49016	3.53258	1.97199	5.17106	8.78132	6.27213
LDLR	3340.93	-1.70182	0.496592	-3.42701	0.000610265	0.0138988	yes	112.173	19.7127	141.6	20.1133	72.0787	65.8426	47.8117	6.58895	40.0425	35.3845	42.0119
TFAP2D	219.691	-1.70374	0.517369	-3.29309	0.000990925	0.0201705	yes	15.8667	5.32456	19.6081	3.06363	17.195	9.21625	5.93176	0.724407	5.07527	7.97402	7.27325
HS3ST3B1	1196.69	-1.70579	0.561814	-3.03621	0.00239569	0.0387856	yes	39.7887	9.409	43.5118	8.1052	28.2119	22.9464	15.0025	2.11781	6.42689	13.5073	21.3438
PON2	320.248	-1.71775	0.577111	-2.97647	0.0029159	0.0449306	yes	26.9688	22.4905	23.0995	14.4368	15.9717	7.33638	6.86549	8.60235	6.86969	10.3071	9.86381
FAM210B	506.879	-1.72381	0.485772	-3.54859	0.000387299	0.00982884	yes	24.0951	18.9831	25.0034	5.55007	13.0253	6.38668	6.9952	7.33115	7.6002	8.69555	7.65221
SLC4A4	147.513	-1.75667	0.407586	-4.30993	1.63309e-05	0.00074736	yes	3.65772	1.45163	3.60593	1.08706	3.87341	2.96719	1.31568	0.603126	1.41067	1.229	1.18668
SVIP	4012.19	-1.76328	0.420585	-4.19245	2.75963e-05	0.00115721	yes	142.76	134.177	230.655	47.1927	59.9239	51.0181	74.2069	41.9705	36.1604	64.3262	82.0302
RGS4	3887.96	-1.77977	0.555252	-3.20534	0.00134903	0.0255439	yes	170.575	130.173	360.816	126.685	87.4022	177.714	120.214	56.8548	23.6333	84.6875	105.953
ENSG00000248540.3	1058.55	-1.78916	0.273388	-6.5444	5.97361e-11	1.5564e-08	yes	75.8275	29.0754	78.6247	19.4551	63.4449	43.8209	29.7138	5.95479	26.7739	25.9378	20.8374
NCAM2	2674.64	-1.79676	0.578397	-3.10645	0.00189345	0.0327433	yes	120.79	18.5447	75.8971	10.851	49.923	24.0323	25.6492	2.81492	27.3482	21.7004	41.6956
CALB2	6363.91	-1.80793	0.613385	-2.94747	0.00320386	0.0479377	yes	252.706	207.215	1395.77	115.503	315.815	766.533	313.243	104.312	189.106	199.527	185.72
LRATD1	282.318	-1.80832	0.551999	-3.27594	0.0010531	0.0211497	yes	15.4605	3.23924	8.78564	3.20892	5.18753	6.34196	1.24551	0.808929	2.42794	7.30591	2.86314
TBC1D1	354.858	-1.81225	0.517773	-3.50009	0.000465109	0.0113751	yes	33.8889	8.38527	37.292	4.96041	17.9819	18.2703	13.663	1.24055	10.7123	14.5406	7.90201
RND3	7730.64	-1.82333	0.276526	-6.59372	4.28944e-11	1.16416e-08	yes	417.188	185.242	520.948	118.889	207.791	238.02	124.799	53.9457	135.051	178.21	99.3202
DCBLD2	1602.25	-1.84882	0.567278	-3.2591	0.00111766	0.0221278	yes	37.2608	12.4573	67.7856	6.85777	15.4684	18.6718	12.4586	3.61262	4.90634	24.4846	17.4937
BCAS3	1865.45	-1.85407	0.582801	-3.18132	0.00146607	0.027078	yes	32.0304	131.711	46.834	19.2289	28.9392	33.2155	29.852	16.3133	25.3434	37.6241	36.7547
ITGA7	1214.24	-1.8626	0.394885	-4.71682	2.39557e-06	0.000154494	yes	39.4796	18.2939	63.967	6.93606	24.5767	16.7182	14.7082	6.50292	20.9482	8.67804	14.8012
EZH2	93.7683	-1.88686	0.335835	-5.61841	1.92722e-08	2.32468e-06	yes	5.70543	3.45806	5.30798	0.97848	2.82996	1.3875	1.9856	0.585695	2.05676	2.00596	1.60394
MYC	1067.65	-1.88997	0.444918	-4.24791	2.15776e-05	0.000943285	yes	87.916	24.7914	82.4433	17.4598	38.9712	46.0372	20.476	4.35595	16.495	37.8138	22.5899
TBX2-AS1	71.0016	-1.90996	0.520462	-3.66974	0.000242799	0.00670133	yes	16.7768	14.255	15.5064	3.77662	17.7659	7.53771	5.52443	2.29141	9.51865	8.4364	3.86958
TLCD1	30.892	-1.93083	0.615591	-3.13655	0.00170951	0.0303066	yes	5.54571	5.11001	4.83058	3.66448	1.2095	3.06341	1.35377	1.35804	0.963522	2.43541	1.68792
FLRT3	1104.63	-1.9328	0.300403	-6.43403	1.24261e-10	3.07366e-08	yes	45.2755	18.8595	51.2611	9.03023	20.7005	24.632	19.5128	5.81867	9.3392	15.7008	8.87841
GAS2	143.357	-1.93495	0.446212	-4.3364	1.44835e-05	0.0006903	yes	11.7704	15.7673	16.4386	2.02409	6.78463	3.1362	4.16082	2.04216	2.93983	7.37455	7.09553
CBX2	137.21	-1.94107	0.503103	-3.85819	0.000114228	0.00373265	yes	7.23307	2.03107	6.53801	2.71115	3.18334	2.35213	0.604029	2.13373	2.78082	1.00043	1.91301
RDH10	621.028	-1.94676	0.409069	-4.759	1.94558e-06	0.000128009	yes	35.5352	12.8588	32.2179	11.5323	20.9391	29.6344	11.9234	1.43735	4.70144	13.4572	13.5508
CDH7	160.962	-1.96212	0.654867	-2.99621	0.00273357	0.0428785	yes	9.90759	2.00266	5.60204	0.204592	1.75396	0.523866	0.194082	0.845832	2.20059	2.10197	0.893085
ZNF385A	204.976	-1.98978	0.625984	-3.17864	0.0014797	0.0272268	yes	22.5881	2.23897	23.9513	1.50734	12.5401	6.79472	2.37096	1.02605	5.93409	4.90616	4.0247
BTBD17	458.992	-1.99119	0.611922	-3.254	0.00113794	0.0224384	yes	28.4996	24.6414	23.0441	25.5104	19.7297	12.6897	25.5716	5.69579	12.4277	3.96501	7.60136
FIRRE	155.235	-2.02084	0.673709	-2.99957	0.00270358	0.042571	yes	7.50369	4.2206	24.4744	1.16287	6.67443	6.65298	3.42868	1.06038	1.04963	6.8869	5.7432
SOX13	133.963	-2.03202	0.655032	-3.10217	0.0019211	0.033093	yes	7.43937	1.39927	7.89444	0.291905	3.01535	2.63746	3.49062	0.736752	3.01767	1.09979	1.26888
ADGRG2	1113.51	-2.03203	0.534136	-3.80432	0.000142192	0.00443861	yes	31.2164	10.4772	52.3205	4.08641	25.4893	21.3491	12.1086	1.9467	5.77022	17.9614	9.59151
NRP1	6134.7	-2.03295	0.641191	-3.17058	0.00152137	0.0277257	yes	266.733	53.9587	416.676	17.6828	129.599	119.107	66.7316	8.46747	88.6266	86.0711	100.138
FBLN1	178.887	-2.03391	0.60488	-3.3625	0.000772403	0.0166051	yes	21.9713	7.32421	6.61869	5.09629	7.07004	6.87803	4.53654	2.00848	8.29589	2.59661	1.80361
ARHGAP24	727.596	-2.0452	0.556393	-3.67582	0.000237083	0.00659009	yes	47.8099	11.4745	50.5639	8.24645	35.5305	21.1094	3.95671	2.9713	13.124	10.2795	7.32234
ENSG00000250360.1	99.5822	-2.05802	0.461276	-4.46158	8.1358e-06	0.000429548	yes	29.7657	27.0519	38.2016	15.6938	12.8051	20.6543	18.902	6.07747	7.81787	9.22452	12.7898
LIPG	538.506	-2.07748	0.490674	-4.23393	2.29645e-05	0.000990617	yes	41.1834	17.7072	23.411	13.9774	14.9352	10.0834	9.9944	6.74226	6.31735	6.01997	4.23877
ARHGEF26-AS1	225.185	-2.07971	0.344696	-6.03345	1.60493e-09	2.80017e-07	yes	12.2756	5.35285	20.4647	3.74767	8.27045	5.71372	3.22653	1.26595	4.85436	3.1676	4.38153
NPTX1	3074.62	-2.08152	0.475457	-4.37793	1.1981e-05	0.000583213	yes	125.413	19.3009	97.9124	15.9454	63.3772	43.0377	18.5153	4.56868	29.6391	29.8826	22.019
TTYH2	89.8756	-2.09427	0.612216	-3.4208	0.000624362	0.0140885	yes	6.22868	4.63203	2.06479	1.48921	2.45012	0.418874	1.66293	1.33571	2.46382	2.52083	0.504884
KLF12	701.559	-2.10203	0.62512	-3.3626	0.000772132	0.0166051	yes	13.5574	1.89861	11.896	1.14148	8.29968	3.76023	1.89825	0.560157	4.59647	3.03596	2.16945
TOX-DT	23.0343	-2.10378	0.63957	-3.28936	0.00100414	0.0203759	yes	2.84156	2.26417	2.66088	0.387446	2.01827	1.38175	0.824086	0.46356	0.820618	1.18835	0.240725
LINC01630	7289.36	-2.1106	0.542337	-3.89168	9.95534e-05	0.00333112	yes	597.151	733.891	921.18	359.947	501.25	360.204	271.038	229.364	224.889	110.302	105.937
IGFBP2	503.251	-2.11344	0.616207	-3.42975	0.000604134	0.0138236	yes	87.2342	28.5745	55.3265	15.4493	7.05007	34.6905	16.5727	9.93068	7.28454	27.6484	9.94326
DUSP4	2688.18	-2.13065	0.341321	-6.24236	4.31012e-10	8.86568e-08	yes	108.436	26.2618	74.2851	14.9843	34.6023	30.3299	14.8948	8.38624	18.3529	26.6206	13.2034
TGFBI	71.4998	-2.13074	0.501302	-4.25041	2.1338e-05	0.000937002	yes	7.32924	3.22886	3.88522	0.854335	1.86806	0.789723	0.390689	0.727075	1.79017	1.41951	1.52887
GCNT4	650.645	-2.13544	0.600879	-3.55386	0.000379616	0.00967154	yes	21.5387	9.29351	28.4268	1.66971	4.451	6.94187	5.38916	1.23967	1.77468	5.58663	13.3918
PRADC1	647.462	-2.13558	0.678076	-3.14947	0.00163566	0.0292161	yes	68.3913	90.3855	55.6258	58.3427	29.7301	34.3161	25.7955	19.4309	17.5413	22.9473	18.2148
ZNF385B	19.5186	-2.14055	0.67499	-3.17124	0.00151792	0.0277257	yes	1.36841	1.51105	1.97121	0.372989	0.916527	0.215978	0.101896	0.183768	0.137109	0.849602	0.284505
STK17B	90.0678	-2.15131	0.541159	-3.97537	7.02697e-05	0.00251491	yes	2.94414	2.39782	3.08467	0.546866	1.78352	1.01203	0.239292	0.518013	0.428221	1.43266	0.796023
CDKN1A	663.104	-2.16267	0.674643	-3.20565	0.00134757	0.0255411	yes	13.9484	32.7116	107.917	7.1768	11.6562	7.01614	13.3978	10.8761	6.24222	20.9967	13.4251
TYMS	51.1277	-2.17477	0.48586	-4.47614	7.60059e-06	0.000409154	yes	5.00622	4.13081	6.76815	1.34689	1.57509	1.36589	1.44152	1.09482	1.41601	2.35218	0.779285
CENPI	79.3342	-2.18127	0.514592	-4.23884	2.24675e-05	0.000973476	yes	6.01624	1.49401	2.87902	2.99301	2.65897	1.3692	0.459419	0.410064	0.340802	1.0024	1.0377
PHYHIPL	3459.95	-2.20003	0.359729	-6.11581	9.60686e-10	1.8226e-07	yes	208.657	95.2271	205.162	78.0248	112.189	96.7268	42.6279	25.6292	35.8848	49.8176	34.936
NR6A1	1804.87	-2.21025	0.601487	-3.67465	0.000238178	0.00659241	yes	57.5394	12.7455	63.5882	3.96616	26.2829	22.603	10.881	1.7617	12.2817	15.7204	13.6891
CITED2	1110.92	-2.21579	0.405246	-5.46775	4.55774e-08	4.99849e-06	yes	89.1611	43.6245	67.4382	23.7299	40.1295	21.1166	24.3993	13.0308	15.5375	21.0525	14.0727
NR2F1	403.111	-2.24828	0.707139	-3.1794	0.00147578	0.027202	yes	28.437	3.74651	26.1018	3.13592	11.6148	7.10139	6.37179	0.78422	6.69762	4.65028	12.5047
ZNF217	167.297	-2.25104	0.711027	-3.1659	0.00154604	0.0280031	yes	7.28267	1.65298	6.82621	0.629498	5.87948	1.60237	0.848481	0.130625	1.78429	0.818304	2.3747
CMTM7	45.8198	-2.25254	0.573762	-3.92592	8.64006e-05	0.00296723	yes	5.47295	3.5174	7.65836	0.934435	3.85407	1.52887	2.2639	0.168355	3.21232	1.52003	1.88496
PXN	1640.34	-2.26143	0.348042	-6.49757	8.16282e-11	2.09881e-08	yes	108.212	26.6841	92.794	14.7469	53.2814	28.9216	18.9747	4.77897	19.965	23.7286	24.913
NR2F2	434.885	-2.26553	0.506791	-4.47033	7.80974e-06	0.00041811	yes	18.5497	7.18166	30.3252	1.38068	8.88981	6.82995	3.17561	1.26882	6.74198	5.85423	5.51371
PDCD4-AS1	25.742	-2.27334	0.727814	-3.12351	0.00178705	0.0314169	yes	2.32882	5.61901	5.48362	1.39217	1.5751	1.09281	0	0.576553	1.22912	2.39039	1.19996
BCL2L11	203.239	-2.27511	0.381804	-5.95883	2.54055e-09	4.10288e-07	yes	12.9711	6.74814	9.28469	1.6905	6.59082	3.99636	2.22381	0.801303	1.42677	4.17531	2.27699
IGDCC3	921.534	-2.28167	0.40438	-5.64238	1.67712e-08	2.1008e-06	yes	46.2233	10.2867	43.123	4.97189	21.6035	12.1641	9.19483	1.48931	10.5153	9.86386	11.638
EFNA4	29.6254	-2.29158	0.768843	-2.98056	0.00287725	0.0444812	yes	1.70011	4.69835	3.36174	0.495932	2.32362	1.21542	0.300222	0.646642	1.45655	1.02153	0.46948
RGS8	241.26	-2.29883	0.363174	-6.32983	2.4543e-10	5.38871e-08	yes	6.48997	3.42681	7.49995	1.46269	4.39947	3.55372	1.30158	0.928912	2.44274	2.99173	1.30244
PRKD3	58.9029	-2.29893	0.564041	-4.07582	4.58532e-05	0.00177079	yes	3.30516	1.82976	2.55549	0.496175	1.2286	0.308782	0.117964	0.119634	0.455675	0.850085	0.441544
TMSB15A	283.284	-2.31429	0.592373	-3.90681	9.35229e-05	0.00315636	yes	50.524	86.7009	76.2166	43.7574	37.2846	36.7927	32.0262	14.8289	24.2981	15.5071	16.4605
NR2F1-AS1	74.9262	-2.31729	0.536071	-4.32272	1.54114e-05	0.000720465	yes	11.7301	5.76547	9.28361	3.47536	2.89354	1.76661	2.39189	0.898369	1.24764	1.79613	3.32311
ASIC2	1900.33	-2.32972	0.362649	-6.42416	1.32596e-10	3.23882e-08	yes	104.885	34.8612	99.2339	28.5214	40.8019	28.5755	15.1682	8.81973	25.1175	19.1219	20.19
TDRG1	169.062	-2.3377	0.537748	-4.34721	1.37882e-05	0.000660868	yes	12.3908	27.8811	40.5866	5.6524	26.1018	16.0361	16.4227	3.48835	6.9856	6.87526	10.857
DCBLD1	109.236	-2.35025	0.793504	-2.96186	0.00305787	0.0463681	yes	6.82481	2.61383	8.91257	0.699842	3.57629	1.37712	0.0714712	0.695711	1.81776	1.00035	0.392433
ADAMTS7	307.709	-2.36333	0.721587	-3.27518	0.00105596	0.0211635	yes	11.5689	2.68179	12.6192	1.33357	6.32071	2.195	1.31391	0.577921	5.19549	0.583851	1.17299
EPHB1	1002.04	-2.37456	0.72319	-3.28345	0.00102545	0.0207497	yes	45.1864	5.27208	65.6668	4.30954	22.0315	9.10576	6.71356	1.38298	17.4774	6.4135	5.86218
DUSP6	3870.42	-2.39265	0.486926	-4.91378	8.9335e-07	6.61248e-05	yes	186.895	132.528	202.091	88.0239	97.2176	47.3989	40.1653	21.8504	44.3532	40.8365	47.177
LRRC17	18.996	-2.40321	0.653385	-3.6781	0.000234982	0.006541	yes	2.038	1.24293	1.26078	0.32682	1.34364	0.747043	0.874594	0.173939	0.546376	0.447395	0.452647
CASP3	1396.17	-2.41476	0.454717	-5.31047	1.09344e-07	1.06303e-05	yes	130.144	61.7331	83.2591	27.6004	28.6265	17.3066	15.735	11.8821	25.3625	16.925	16.7709
IGSF9	148.382	-2.43564	0.537789	-4.52899	5.92651e-06	0.000332787	yes	7.70383	1.14843	6.59628	1.64625	5.3875	2.10689	1.09906	0.407857	1.67292	0.819977	0.901508
ENSG00000255372.1	74.1198	-2.47261	0.544789	-4.53867	5.66114e-06	0.00032252	yes	41.692	33.1483	26.5661	9.73363	13.3591	5.31074	12.6906	5.40651	7.93616	8.41551	7.43093
CA2	122.647	-2.47358	0.786434	-3.14531	0.00165909	0.0295536	yes	6.29281	14.4646	17.2634	3.10038	4.03274	3.41899	1.66636	2.77562	0.583022	6.42825	1.32617
PLPPR1	1663.61	-2.47672	0.577525	-4.2885	1.79885e-05	0.000811808	yes	96.9629	62.7369	115.709	36.6324	53.6986	32.8361	23.713	19.2026	16.4216	13.4371	11.398
CTBP2	1175.41	-2.49273	0.327346	-7.61496	2.63775e-14	1.66272e-11	yes	95.428	40.9394	65.2672	20.5401	46.6181	22.4508	22.0548	7.66307	12.1983	10.746	17.3568
TNFRSF10D	67.9359	-2.49433	0.65664	-3.79863	0.000145498	0.00451297	yes	1.14191	1.93459	6.6718	0.452049	0.448661	0.508998	0.219572	0.197898	0.465373	1.53628	0.714948
ITGAV	152.13	-2.49913	0.522968	-4.77875	1.76391e-06	0.000118857	yes	5.16166	2.41129	3.47387	0.928044	1.46465	0.718944	1.05706	0.694543	0.658921	0.700557	1.13577
C1QL4	237.578	-2.53282	0.642883	-3.93978	8.15559e-05	0.0028307	yes	7.89796	18.1799	15.0335	1.80718	10.9026	8.80995	4.6178	0.570303	4.12465	5.41941	5.52814
CALHM5	518.686	-2.5467	0.396685	-6.41995	1.36315e-10	3.28857e-08	yes	7.226	3.46334	11.1754	1.77798	3.23813	2.39735	3.27635	0.375055	1.28197	1.53311	2.79755
TP53INP1	873.7	-2.54916	0.437517	-5.82643	5.6627e-09	8.13639e-07	yes	15.677	16.5007	26.4419	4.83715	9.80143	10.0011	6.67945	2.44754	5.93809	5.05728	2.33011
ENSG00000287185.1	209.127	-2.57199	0.771827	-3.33234	0.000861199	0.0180372	yes	15.9621	3.83404	31.458	0.477443	8.67549	13.4634	2.38608	0.858988	3.83949	5.90097	4.1034
FGF18	259.406	-2.58001	0.658255	-3.91947	8.8745e-05	0.00303176	yes	33.1319	7.28759	31.3963	1.53913	10.561	8.69073	3.30247	0.35313	8.38483	4.56366	5.57382
GREB1L	4105.8	-2.58683	0.635021	-4.07361	4.629e-05	0.00178413	yes	127.764	18.143	114.388	9.92198	67.7712	38.6791	19.0103	6.20186	23.7669	37.6187	25.3618
INKA2	318.523	-2.60022	0.521447	-4.98655	6.14664e-07	4.80446e-05	yes	7.84803	4.37089	21.2144	2.58848	5.68688	3.59648	4.69165	0.747401	3.16549	2.16429	2.34749
TRIM71	1755.89	-2.60621	0.688785	-3.78379	0.000154461	0.00471612	yes	50.845	5.89223	39.2272	2.70426	22.2946	13.0561	7.70504	0.42309	8.52674	7.95601	6.85154
ACTA2	59.2545	-2.62139	0.849167	-3.08701	0.00202178	0.0342072	yes	1.36849	6.71871	23.4561	0.797968	2.31059	0.71719	3.50087	0.698702	1.20385	2.97048	4.22045
FGFBP3	3086.27	-2.63074	0.55824	-4.71256	2.44619e-06	0.000156725	yes	319.5	82.6228	222.857	32.2641	102.212	40.9603	32.9967	9.31296	89.2723	27.2573	25.4534
FOSL2	601.088	-2.63886	0.890762	-2.96248	0.00305175	0.0463681	yes	10.5215	3.50054	33.652	1.06506	2.29813	9.01432	4.79786	0.120739	2.21816	4.71746	5.33502
MEOX2	422.138	-2.64753	0.542152	-4.88337	1.04289e-06	7.60415e-05	yes	35.7414	15.8811	27.3334	7.03337	20.602	8.95883	3.4016	3.67686	6.00798	3.17376	3.83134
ENSG00000272267.2	146.225	-2.65817	0.441519	-6.02051	1.7387e-09	2.98034e-07	yes	15.0975	15.8908	19.0378	3.56475	5.48424	7.55755	2.42408	1.54049	2.81502	5.20506	4.40633
DDC	31.4932	-2.67046	0.682125	-3.91492	9.04334e-05	0.00307136	yes	1.90173	2.61049	2.61354	0.732902	1.06348	2.35441	1.22265	0.455265	0.696981	1.04015	0.245426
AMIGO2	1528.42	-2.68336	0.452145	-5.93474	2.94311e-09	4.60569e-07	yes	86.2146	36.9321	60.9436	28.3801	33.7846	18.4667	22.8924	7.16579	6.51259	12.205	15.3897
HEY2	27.849	-2.71203	0.583933	-4.64441	3.41044e-06	0.000206967	yes	1.66982	1.01876	1.40021	0.487697	1.36493	0.563129	0.404839	0.235155	0.294952	0.132367	0.212605
STAR	335.663	-2.71424	0.67198	-4.03917	5.36405e-05	0.00202745	yes	24.1686	14.6842	25.0598	2.42308	2.89282	14.0174	5.36684	0.9815	3.32783	11.1514	3.53442
LIN28B	1620.02	-2.73225	0.378901	-7.21097	5.55555e-13	2.52467e-10	yes	58.0125	27.7403	49.8464	9.6531	35.9599	13.9883	11.9669	2.98505	8.38457	8.73472	13.9036
SNAI1	38.1868	-2.76046	0.538537	-5.12585	2.96199e-07	2.56136e-05	yes	3.17294	2.91017	4.46006	0.52239	1.33793	1.01215	1.15739	0.312529	1.18273	0.805011	0.231039
ENSG00000229588.3	98.7943	-2.80884	0.582657	-4.82074	1.43027e-06	9.98415e-05	yes	4.36394	6.76502	6.594	1.76756	2.48493	1.56716	0.574798	0.683427	0.791873	1.53895	1.44468
ENSG00000282787.1	9.85814	-2.82643	0.926427	-3.05089	0.00228163	0.0375613	yes	3.14803	1.5613	6.91481	0.945517	1.20787	2.15562	2.10934	0	1.67757	0	0.990264
ROBO2	996.336	-2.89248	0.943532	-3.06558	0.00217246	0.0361602	yes	31.8814	2.70799	46.5088	0.525921	12.077	6.17616	2.20298	0.550264	2.64284	7.47755	8.27848
YAP1	46.3262	-2.89868	0.497363	-5.82809	5.60642e-09	8.11519e-07	yes	2.5463	1.52071	1.85705	0.15645	0.60963	0.269991	0.336665	0.251172	0.235363	0.46442	0.522091
SMAGP	27.4677	-2.90867	0.708857	-4.10332	4.07268e-05	0.00159808	yes	2.64852	2.85327	4.34296	1.21498	0.882174	1.14644	2.06287	0.197672	1.87172	0.535946	0.690347
LINC01465	27.0267	-2.91093	0.540276	-5.38786	7.13016e-08	7.25679e-06	yes	2.51189	1.76599	2.69289	0.556929	0.732905	0.712815	0	0.0961146	0.452497	0.606303	0.477159
ADAM12	2878.74	-2.91585	0.678028	-4.30049	1.70419e-05	0.000774455	yes	94.1392	10.4562	97.8842	3.9129	37.6708	10.3792	9.18841	1.3106	12.2716	10.0822	15.5446
TCF4	28.4228	-2.92022	0.678942	-4.30112	1.69934e-05	0.000774051	yes	5.67651	1.30939	1.98179	0.0153863	0.698108	1.40522	1.96554	0.671366	0.22692	0.0972346	0.24272
ARHGAP28	921.067	-2.93682	0.560094	-5.24345	1.57603e-07	1.43243e-05	yes	34.0369	9.10403	44.2769	3.51598	17.11	6.30465	4.03501	0.92181	7.31046	5.47983	3.45392
GNG4	812.054	-2.96367	0.348523	-8.5035	1.83952e-17	1.99701e-14	yes	32.2791	23.4785	43.764	5.97345	9.0358	9.12964	6.0819	3.47711	2.70133	6.42335	4.60009
CCND1	315.293	-2.9651	0.801834	-3.6979	0.000217389	0.00611224	yes	28.4947	1.78638	12.7999	2.06144	9.59878	3.72269	1.06657	0.854418	5.09476	0.54152	1.5111
PURPL	82.6651	-2.97166	0.82229	-3.61389	0.000301642	0.00800868	yes	2.95329	11.3495	16.7182	1.05406	4.78611	2.29579	3.21637	0.139801	0.948106	3.28073	2.7015
EPOP	97.1467	-2.97215	0.726791	-4.08942	4.32459e-05	0.00169014	yes	4.26929	3.55818	7.27312	0.638773	2.19739	0.623236	0.080014	0.248775	1.84425	0.632871	0.446673
ENSG00000275180.2	30.3729	-2.97658	0.669991	-4.44271	8.88336e-06	0.000459591	yes	4.094	4.87775	6.38769	0.364762	2.90386	1.69044	1.21455	0.0818282	0.804459	1.75633	1.27541
CRLF2	96.9706	-2.99047	0.681595	-4.38747	1.14679e-05	0.00056305	yes	22.4211	1.86663	10.6483	2.35884	9.50265	4.42077	1.2624	0.252135	1.85476	2.71165	1.57026
PMAIP1	45.2541	-3.00185	0.827484	-3.62768	0.000285981	0.00765529	yes	3.19554	4.78973	3.04701	0.417095	0.286151	0.198572	1.16697	0.571309	0.193233	0.665785	0.815099
CPXM1	190.632	-3.0077	0.620312	-4.8487	1.24276e-06	8.89549e-05	yes	25.4587	5.01245	10.5548	1.54984	6.87889	5.63329	4.07231	0.168127	3.896	2.27147	1.769
CEMIP2	1400.42	-3.00954	0.434437	-6.92745	4.28488e-12	1.55057e-09	yes	63.6435	12.063	53.9924	7.35197	22.0211	14.7114	10.7771	2.50652	10.0758	7.73252	5.66628
C5orf38	13.5939	-3.0246	0.88877	-3.40314	0.00066617	0.0148265	yes	15.7888	2.09533	10.0995	0.334846	2.99754	0.155822	0	0.923304	3.05199	1.04379	0.370924
BCL11A	34.7717	-3.03497	1.02542	-2.95975	0.0030789	0.046516	yes	7.77096	1.74746	2.89364	0.237411	1.29496	1.0582	0	0	0.592676	1.77858	0.818397
PAPPA2	2100.85	-3.0642	1.01056	-3.03218	0.00242796	0.0391962	yes	164.403	12.0016	41.1296	2.33733	54.8878	8.24824	2.13232	0.597181	16.7492	14.7105	3.3078
RBPMS2	42.858	-3.07959	0.976401	-3.15402	0.00161038	0.0288702	yes	8.14791	1.9973	2.84915	0.28683	2.17078	0.0757459	0.160806	0.330951	1.3207	0.293593	0.179748
RHBDL3	52.6846	-3.12021	0.578512	-5.39351	6.90932e-08	7.06885e-06	yes	2.64772	1.91434	2.57554	0.598552	0.833742	0.49246	0.475658	0.096231	1.02863	0.403909	0.247452
FAM162B	6423.43	-3.12054	0.735186	-4.24456	2.1902e-05	0.000953201	yes	564.254	1013.05	924.957	598.652	425.636	445.2	308.532	146.453	92.5931	80.4312	75.9698
SEMA3E	1744.61	-3.14944	0.493118	-6.38679	1.69402e-10	3.89445e-08	yes	55.0608	11.4992	69.6758	6.22556	27.6677	27.7998	10.5575	1.80193	4.15626	9.87286	6.318
NHLRC4	186.625	-3.1799	0.710358	-4.47647	7.58862e-06	0.000409154	yes	11.1581	16.2409	8.69087	5.24209	4.95057	1.65368	2.37748	1.43762	2.23956	1.24582	1.85608
WEE1	43.8263	-3.20265	0.846583	-3.78304	0.000154927	0.00471983	yes	2.01379	1.5118	4.63532	0.145616	0.916491	0.798694	0.726468	0.40018	0	1.70033	0.614108
NES	1887.98	-3.22016	0.782958	-4.11281	3.90878e-05	0.00155881	yes	134.622	7.58248	71.0328	3.45372	18.4322	16.6471	5.60516	0.764198	10.8858	17.8333	3.6445
MFGE8	169.048	-3.24924	0.82171	-3.95424	7.67776e-05	0.00270326	yes	22.1156	13.308	15.3931	2.12815	2.9421	0.6116	1.07051	2.6079	1.27611	1.43551	1.31979
HS3ST3A1	135.966	-3.2662	0.645028	-5.06365	4.11296e-07	3.40606e-05	yes	4.60624	2.95947	15.3744	0.767156	2.49884	7.24405	2.19381	0.0847367	0.378508	4.14162	6.85049
GPM6B	662.806	-3.27535	0.599119	-5.46694	4.57873e-08	4.99849e-06	yes	43.6137	33.3567	70.5961	8.98604	8.12451	4.39452	7.99027	5.96598	3.11684	4.83525	3.86972
KCNS1	286.46	-3.30042	0.801692	-4.11682	3.8413e-05	0.00154385	yes	11.256	5.86128	5.12461	3.4551	9.18302	2.33926	0.504582	0.803632	0.995169	0.818601	0.359799
RELN	8287.57	-3.30539	0.890127	-3.71339	0.0002045	0.00584231	yes	189.949	35.1759	129.86	21.4505	143.738	23.4885	9.98565	3.69029	43.9568	4.61467	4.0914
LPAR6	26.8607	-3.36461	1.05159	-3.19954	0.00137645	0.0259376	yes	1.7074	3.77967	1.1422	0.20974	0.478403	0.0387738	0.84903	1.59088	0.110763	0.127209	0.479624
DBH	115.949	-3.37533	0.549735	-6.13993	8.25603e-10	1.61331e-07	yes	11.4803	4.50065	6.29141	1.59656	2.48142	1.76961	0.192759	0.273536	1.14903	1.20218	0.834149
SEMA3D	482.962	-3.42635	0.52103	-6.57611	4.82911e-11	1.29268e-08	yes	11.137	4.85773	22.1216	1.07469	7.39279	3.6085	4.22465	0.263655	1.55116	2.39602	1.87905
ASIC4	158.994	-3.46124	0.592942	-5.83739	5.30256e-09	7.73264e-07	yes	20.6315	4.38879	7.90443	1.84362	7.15494	1.37332	1.65044	0.341123	1.23036	1.06325	1.52952
COL4A2	461.862	-3.47157	0.768476	-4.51747	6.2583e-06	0.000348414	yes	23.3665	2.97698	23.0584	3.29939	3.63894	7.15002	5.46076	1.25282	1.58738	2.33229	3.71159
DUSP10	170.185	-3.48856	0.584222	-5.9713	2.35373e-09	3.83286e-07	yes	20.665	6.90043	10.8857	2.27577	7.00205	2.38574	1.90359	0.277871	3.05625	0.781974	1.33293
CAV1	72.5819	-3.56027	0.717299	-4.96344	6.9255e-07	5.2658e-05	yes	4.65169	5.56476	3.9419	2.69749	2.50691	0.787675	3.14244	0.64781	0.416619	0.246124	1.10805
NXPH1	59.144	-3.58735	0.951251	-3.77119	0.000162472	0.00489194	yes	12.5717	3.4923	1.46667	0.372492	1.24024	1.62595	0.141242	0.246726	1.23535	1.63131	0.0854614
MEGF10	104.929	-3.60994	0.551514	-6.5455	5.92971e-11	1.5564e-08	yes	3.87831	1.50174	4.20441	0.457304	0.892523	1.80611	1.27323	0.410246	0.321326	0.179173	0.687274
FIGNL2	473.372	-3.61608	0.807446	-4.47842	7.51989e-06	0.000408184	yes	32.2348	4.59712	13.9275	3.472	15.0839	3.75254	1.94264	0.569194	3.8457	0.39395	0.647424
GRIN3A	877.84	-3.66484	0.860042	-4.26124	2.03296e-05	0.000900817	yes	30.2493	3.2446	28.3952	1.87167	16.3777	6.91649	0.665226	0.209971	2.95409	3.04469	0.768701
LINC02381	46.6613	-3.66763	0.737365	-4.97397	6.55939e-07	5.05782e-05	yes	4.14182	7.4155	2.83103	1.19633	2.46555	0.89773	1.5054	0.17409	1.25349	0.719973	0.360869
RAB13	45.9893	-3.69907	1.22714	-3.01437	0.00257511	0.0408444	yes	9.6536	8.55637	5.30263	2.28958	0.761647	0.0745878	0.283499	0.945071	0.650484	0	0.593404
ALPL	48.8118	-3.70284	1.04316	-3.54963	0.000385776	0.00980292	yes	8.40414	2.29102	2.93337	1.21062	2.57038	0.461368	1.49698	0	1.19009	0.304082	0.400008
MGST1	54.7796	-3.71662	0.854155	-4.35122	1.35383e-05	0.000653217	yes	6.20113	19.2791	11.5921	2.0347	4.20026	0.695428	1.11003	3.49679	1.48123	0.56337	1.73333
HES1	34.6456	-3.75201	1.08754	-3.44999	0.000560614	0.0131354	yes	6.22557	2.48528	3.07384	2.02117	1.60294	0.151585	0	0.392169	0.192432	0.276291	0.101517
RBPMS	66.6222	-3.76734	0.883784	-4.26274	2.01934e-05	0.000896818	yes	7.18749	1.67188	11.6885	2.51946	5.7996	1.38573	0.0916386	0.119034	1.1286	0.541104	0.375811
CRLF1	1214.45	-3.77842	0.543033	-6.95799	3.45151e-12	1.32247e-09	yes	120.214	110.921	165.885	21.5323	100.149	46.314	48.0845	2.56944	19.596	7.9454	34.8548
PDE3A	613.804	-3.78676	0.556185	-6.80845	9.86578e-12	3.21312e-09	yes	17.9522	2.98009	13.6246	1.21205	7.43778	3.61644	1.32653	0.191251	0.988753	0.887824	0.987486
LOXL2	166.891	-3.81356	0.519605	-7.33934	2.14644e-13	1.02302e-10	yes	21.5943	4.89395	12.1874	1.04875	1.95568	1.88232	2.35773	0.704649	1.59831	1.71623	0.579927
TGIF1	52.2472	-3.82233	1.14693	-3.33265	0.000860225	0.0180361	yes	8.66459	14.649	8.73788	1.75225	0.429376	0.250745	0.287302	0.899547	0.635089	0	0.183231
WLS	652.444	-3.8499	0.675039	-5.70323	1.17561e-08	1.5315e-06	yes	49.4	37.3455	101.55	3.87561	3.24214	4.86348	9.03155	3.98767	1.31166	12.6211	5.1309
JAG1	85.8977	-3.857	0.617771	-6.24341	4.28121e-10	8.86568e-08	yes	5.10371	1.1952	2.44385	0.351101	0.634638	0.575798	0.12674	0.0742823	0.552717	0.569849	0.0589277
TRHDE-AS1	70.6379	-4.05918	0.590636	-6.87256	6.30601e-12	2.08857e-09	yes	7.07386	1.74902	3.40799	0.297682	1.08452	0.263991	0.314458	0.283254	0.144655	0.323422	0.188119
FRZB	44.5208	-4.07379	0.992581	-4.10424	4.05653e-05	0.00159606	yes	1.75321	1.73237	7.56167	0.212385	0	0.700665	0.100743	0.136144	0.0533803	0.367792	0.393793
ARHGEF26	241.475	-4.08243	0.915244	-4.46049	8.17726e-06	0.000429548	yes	10.1211	1.88806	15.7325	1.22748	4.91234	3.61481	1.80083	0	1.15748	0.597048	0.705026
IRX2	58.3805	-4.24663	1.14663	-3.70356	0.000212591	0.00600324	yes	9.04185	1.4284	1.86883	0.394664	2.4014	0.265575	0.10104	0	0.768126	0.215177	0.0846328
GYPC	1368.06	-4.3451	0.643561	-6.75165	1.46169e-11	4.47698e-09	yes	219.246	340.972	186.594	49.3846	52.0452	46.5952	21.0274	11.162	23.3153	24.0329	8.5287
ADAMTS5	275.906	-4.3992	0.896349	-4.90791	9.20537e-07	6.76249e-05	yes	7.00572	2.59506	7.97969	0.0115992	1.42843	0.955956	0.359602	0.0451097	0.169881	0.819146	0.364834
DMRTA1	156.897	-4.41527	0.713137	-6.19134	5.96567e-10	1.20181e-07	yes	2.52744	4.61356	6.7473	0.434503	1.61276	0.676668	0.270302	0.26809	0.286445	0.0959228	0.263931
NKAIN4	79.0175	-4.70884	0.697482	-6.7512	1.46629e-11	4.47698e-09	yes	6.92708	13.3806	16.6748	0.619009	1.55094	0.607186	0.616483	0.96252	1.02851	0.591449	0.183064
IMPA2	30.44	-4.76216	0.691073	-6.89097	5.54139e-12	1.89973e-09	yes	4.4194	4.47074	4.75817	1.54767	3.02332	1.5605	4.66374	0.21247	0.490757	0.366597	0.270004
SEMA5B	1005.74	-4.80102	0.636385	-7.54421	4.55034e-14	2.69449e-11	yes	55.7997	11.9201	71.9349	2.16119	15.8592	6.95208	4.09698	0.22186	4.0274	1.81351	2.33928
CA4	30.1043	-4.88976	1.09612	-4.46099	8.15832e-06	0.000429548	yes	6.76848	10.0314	1.08315	1.86404	1.17896	0.611586	0	0.300328	0.292243	0.497112	0.215904
A2M	176.119	-5.0612	0.877691	-5.76649	8.09409e-09	1.11365e-06	yes	2.12836	4.98	23.7423	0.121606	1.61022	1.60861	6.48201	0.287716	0.301206	0.913478	2.19845
TMEM100	21.7196	-5.20832	0.985368	-5.28565	1.25256e-07	1.19397e-05	yes	1.9128	2.43397	2.53618	0.601257	0.15678	0.311332	0	0.0863314	0.0846962	0.0486391	0.0446675
SOCS3	37.4148	-5.32769	0.710864	-7.49467	6.64657e-14	3.71088e-11	yes	1.99114	2.50391	3.81205	0.0437351	0.213636	0.134656	0.193613	0.0130832	0.0512945	0.0883541	0.243247
TRHDE	215.26	-5.47318	0.667959	-8.19388	2.52935e-16	2.05942e-13	yes	12.5647	3.15624	10.2852	0.531431	2.28017	1.59146	0.4707	0.336435	0.33387	0.143395	0.586439
GRM2	70.4974	-5.529	0.551755	-10.0207	1.23562e-23	3.44933e-20	yes	5.1177	2.3185	4.36775	0.149665	0.314213	0.362857	0	0.0587097	0.15356	0.459451	0.0809682
FN1	833.151	-5.56045	0.913126	-6.08946	1.1329e-09	2.08849e-07	yes	80.9302	1.25293	18.7462	0.83426	2.81789	5.19579	2.62046	0.320925	2.05808	1.47059	2.40622
C3orf52	480.423	-5.71414	0.567483	-10.0693	7.55302e-24	2.45989e-20	yes	22.7248	25.4309	92.5038	2.16485	6.56014	2.97656	2.1787	0.402521	0.810487	1.18547	2.00328
SALL1	72.9423	-5.72506	0.95337	-6.00508	1.91243e-09	3.24963e-07	yes	5.96301	1.59264	3.06867	0.121802	1.61632	0.0960619	0.444628	0	0.405992	0.0772879	0.0886256
ENSG00000250543.1	12.3286	-5.84338	1.08918	-5.36491	8.09886e-08	8.07448e-06	yes	4.23602	5.34525	7.18041	0.807679	0.497286	0.752975	1.35103	0.0905846	0	0	0.380387
LINC01201	9.4377	-5.97602	1.17867	-5.07015	3.97509e-07	3.33378e-05	yes	12.2851	3.27348	21.9732	1.17557	2.33951	1.77309	7.82281	0	0.421103	0.485111	0
ENSG00000232835.1	2.81594	-6.02448	1.96412	-3.06727	0.00216022	0.0360179	yes	5.36338	4.6022	13.9266	0	0	0	0	0	0	0	0
ENSG00000226733.4	27.1506	-6.18022	1.28713	-4.80156	1.57432e-06	0.000108323	yes	3.42339	1.65328	19.4357	1.57755	0.492638	5.21569	0.629544	0	0	0	0.766296
HAPLN1	2055.8	-6.43059	0.768608	-8.36654	5.9337e-17	5.79753e-14	yes	28.4902	73.9958	184.796	3.40271	9.71201	27.1086	12.7279	0.522007	1.03142	2.14599	4.67814
LIN28A	498.518	-6.86097	1.20104	-5.71253	1.11312e-08	1.47793e-06	yes	63.4471	2.11727	56.4394	0.0677405	4.33707	0.813109	0.224845	0	0.456692	0.797993	0.292854
ENSG00000188223.9	7.86264	-7.34303	1.9366	-3.7917	0.000149618	0.00461149	yes	1.20953	1.80149	2.06693	0	0	0.823104	0	0	0	0	0
NXPH2	76.8588	-7.75613	0.934733	-8.29769	1.06156e-16	9.87804e-14	yes	2.51973	6.49428	7.80512	0.117812	0.19183	0.108821	0.0977914	0	0	0.119004	0.0546055
EBF2	484.492	-9.21301	0.96863	-9.51138	1.88147e-21	2.82814e-18	yes	21.1907	10.1041	35.9344	0.353593	1.72661	0.873955	0	0	0.116597	0.0297491	0.0410329
RASD2	69.7871	4.56778	0.474804	9.62034	6.56116e-22	1.06843e-18	no	0.153042	0.0946581	0.119229	0.260565	0.737628	0.753146	0.526444	0.986208	5.57887	4.30112	4.03013
LPAR4	26.416	-6.20924	0.794525	-7.81503	5.49508e-15	4.12997e-12	no	1.50035	0.815915	1.83051	0.0306754	0.0560873	0	0	0	0.0454505	0.0309878	0.0568769
NR3C1	115.507	4.13678	0.550409	7.51583	5.65512e-14	3.2502e-11	no	0.433658	0.502801	0.115294	0.508602	1.32008	2.64961	0.668025	0.716693	3.01253	5.25397	6.35919
SUCNR1	56.0145	-6.63848	0.925633	-7.17183	7.40031e-13	3.14368e-10	no	0.760732	3.2507	3.0376	0.0552871	0.119968	0.119085	0.0611583	0.0248089	0.0810137	0	0.0170659
GPR149	97.8295	9.61059	1.39395	6.89452	5.40481e-12	1.88599e-09	no	0.0103052	0	0	0.233409	0.201057	0.291434	0.774421	2.22414	4.28438	0.803679	3.64742
PLA2R1	47.2922	5.93814	0.873183	6.80057	1.04209e-11	3.33829e-09	no	0.0115524	0.0136987	0.0129333	0.169692	0.360583	0.455033	0.244801	0.172156	0.910762	2.59565	2.04707
GCSAM	55.7945	-5.81242	0.880789	-6.5991	4.13652e-11	1.13847e-08	no	3.03353	0.640755	13.4397	0.0716939	0.33067	0.463253	0	0.0687031	0.135232	0.144793	0.13285
ENSG00000291112.1	48.411	5.84922	0.920299	6.35578	2.07374e-10	4.60489e-08	no	0.0695585	0	0.0813445	0.278071	0.779837	0.656448	0.820739	0.235687	2.17973	3.46455	7.87742
VEGFC	23.1073	4.06889	0.658032	6.18342	6.27284e-10	1.25079e-07	no	0.162286	0	0.12658	0.283762	0.763208	0.923124	0.47885	0.792503	2.31526	1.54901	1.63825
LMOD3	41.2902	-4.32841	0.700732	-6.17699	6.53359e-10	1.28962e-07	no	3.74113	0.204656	3.93615	0.0930448	0.837775	0.339486	0.122022	0.0347946	0.161639	0.185629	0.0861377
NPY1R	36.2256	3.4142	0.556881	6.13093	8.73662e-10	1.69032e-07	no	0.442512	0.315541	0.242869	0.453032	0.868484	1.49132	0.941849	0.944433	1.80982	2.56281	1.44318
MAOB	25.5437	8.61538	1.41228	6.10031	1.0586e-09	1.98904e-07	no	0	0	0	0.140473	0.194669	0.605572	0.207309	0.168087	3.1011	2.90125	3.4345
THBS1	69.4289	-6.02025	0.994522	-6.05341	1.41815e-09	2.52536e-07	no	6.24702	0.0968055	1.09471	0.0528627	0.265802	0.221702	0.127533	0.0215649	0.0422342	0	0.615201
CCN1	51.4507	-5.36459	0.903209	-5.93948	2.85931e-09	4.57981e-07	no	2.69017	0.610388	14.9006	1.35951	0.328094	0.491867	0	0.214573	0.149328	0.214377	0.358563
ARHGEF28	38.5589	8.25642	1.39124	5.93457	2.94617e-09	4.60569e-07	no	0.117627	0	0	0.0433915	0.430839	0.201124	0.0299148	0.263416	2.37661	0.931888	1.11362
TRARG1	85.033	4.27769	0.724734	5.90244	3.58173e-09	5.46801e-07	no	0.162869	0.100735	0.266436	0.17361	0.618148	0.621129	1.65665	0.516107	3.74017	5.19296	8.52336
TFAP2B	41.5169	-5.56244	0.948553	-5.86413	4.51482e-09	6.68365e-07	no	3.39884	0.0812498	2.16528	1.35377	0.580055	0.385207	0.0446735	0.177741	0.0118354	0.0271772	0.237773
GIPR	17.6234	-7.06301	1.21828	-5.79751	6.73067e-09	9.53073e-07	no	1.43961	0.747266	1.87911	0.238825	0.249601	0.0437161	0	0	0.0416346	0	0
CDH6	78.2362	-4.70912	0.814107	-5.7844	7.27732e-09	1.01576e-06	no	5.36159	0.640771	5.16747	0.171763	0.276373	0.248344	0.0289945	0.0280266	0.0857836	0.469579	0.158325
CACNG5	187.94	5.70226	0.986566	5.7799	7.47434e-09	1.03586e-06	no	0.0737459	0	0.0983554	0.374261	2.00964	1.58719	1.42518	0.310553	5.32109	3.73809	5.19207
NAV2-AS6	34.4848	4.50553	0.801283	5.62289	1.87784e-08	2.29404e-06	no	0.151287	0.0234018	0.265837	0.302454	0.780527	1.49172	1.84285	0.542844	2.30803	6.83132	5.47809
RNF43	89.0669	5.43076	0.984453	5.51653	3.45768e-08	3.92828e-06	no	0.0526801	0.0129384	0.205152	0.0696611	0.156759	1.17194	0.94429	0.478797	1.83284	4.41735	6.88296
HTR6	61.7548	2.82177	0.515396	5.47495	4.37631e-08	4.8315e-06	no	0.275668	0.0947219	0.357868	0.27548	1.74365	1.78972	1.28677	0.71422	2.6196	1.46273	2.72161
WNT4	17.045	4.34939	0.801167	5.42882	5.67286e-08	5.99207e-06	no	0.155029	0	0.0512522	0.220295	0.110989	0.215848	0.323317	0.306009	0.71391	2.42477	0.838474
ENSG00000237356.7	26.7299	3.98178	0.734049	5.42441	5.81478e-08	6.07629e-06	no	0.0852061	0.0527111	0.17915	0.727333	0.728208	1.17612	0.955806	1.277	1.66407	1.87234	0.708417
CYYR1	22.0172	-3.64845	0.678413	-5.37791	7.53536e-08	7.62945e-06	no	0.939785	0.622255	2.44619	0.148865	0.498324	0.165921	0.253193	0.200364	0.112868	0.0770254	0.139547
TBILA	51.7274	-6.27762	1.17375	-5.34835	8.87574e-08	8.75964e-06	no	4.6694	0.518001	18.284	0.0429168	1.1188	0.198357	0	0	0.113326	0.260307	0.0796684
MMP9	6.19037	-6.96418	1.30983	-5.31686	1.05576e-07	1.03153e-05	no	1.16049	0.209497	0.548544	0.0347149	0.169619	0.0962251	0	0	0	0	0
TRPC5	492.557	7.02666	1.33034	5.28185	1.27886e-07	1.20726e-05	no	0.0823259	0.022626	0.016011	0.0487458	0.17839	6.16612	1.59654	0.0464824	1.68118	12.5823	14.7381
PROX1	26.2417	-6.77689	1.28879	-5.25835	1.45356e-07	1.35257e-05	no	1.3777	0.0934284	1.44858	0	0.125222	0.0422065	0	0	0.00804042	0	0.230782
LAMC2	47.2307	4.40475	0.838496	5.25316	1.49511e-07	1.38464e-05	no	0.137323	0	0.0817435	0.0633325	0.275676	0.652375	0.414194	0.183146	1.67395	2.14479	2.37883
MAT1A	39.695	3.61894	0.713897	5.06927	3.99336e-07	3.3348e-05	no	0.300854	0.3106	0.222986	1.42407	0.547222	0.869982	2.80553	1.16159	0.955288	1.39582	2.69802
CD69	27.0921	6.25297	1.23952	5.04466	4.5433e-07	3.71084e-05	no	0	0	0.0892355	0.989858	1.69612	0.938875	1.68708	1.73104	1.07272	0.821409	3.53894
FSTL4	114.667	5.71193	1.13583	5.02886	4.93394e-07	3.98405e-05	no	0.192699	0	0.0299285	0.136377	0.807399	3.38658	1.01297	0.242723	3.7538	8.15622	2.95964
CNN2	30.3453	-4.53436	0.901976	-5.02714	4.9786e-07	4.00357e-05	no	2.62852	0.395878	8.03209	0.209716	0.473769	0.558301	0.840153	0.571213	0.222888	0.235832	0.216082
KIF12	7.17842	6.75779	1.34773	5.01421	5.32532e-07	4.26484e-05	no	0	0	0	0.061954	0.365679	0.252946	0	0.342818	0.722285	1.07751	1.34167
MTMR11	21.5559	2.40186	0.483405	4.96863	6.7427e-07	5.16702e-05	no	0.411459	0.0810414	0.346295	0.476274	1.37347	0.641606	0.372232	0.439184	1.21587	2.19543	1.73764
IRX1	9.24151	-4.02074	0.809626	-4.96618	6.82861e-07	5.21242e-05	no	1.18759	0.495925	1.52886	0	0.0322279	0.0731351	0	0	0.139283	0.11997	0.0734259
GRAMD1C	19.1558	2.78403	0.566681	4.91287	8.97544e-07	6.61845e-05	no	0.342496	0.424704	0.0714326	0.342978	3.29202	0.470145	0.76569	1.82617	0.811985	1.83392	1.47888
SGCZ	12.5077	6.58346	1.35214	4.86892	1.12209e-06	8.121e-05	no	0	0	0.00894812	0.0204255	0.0996846	0.0942323	0	0.119153	0.466729	0.401888	0.160651
SULF1	534.233	5.90471	1.21859	4.84553	1.26277e-06	9.00575e-05	no	1.53896	0.0998958	0.677575	0.535729	4.71682	28.6487	10.1048	0.944297	27.574	35.7359	14.856
NME9	19.6726	2.76973	0.572765	4.83573	1.3266e-06	9.35852e-05	no	0.486754	0.0353829	0.351118	0.900133	1.1335	0.810074	0.759515	0.670835	1.79009	2.03233	1.89531
NETO1	19.7374	-3.74093	0.776015	-4.82069	1.43061e-06	9.98415e-05	no	0.934319	0.255274	1.31172	0.842833	0.136625	2.12119	0.300875	0.615016	0	0.672574	0.121053
STXBP5-AS1	17.2048	4.40554	0.916037	4.80935	1.51422e-06	0.000104602	no	0.0385453	0.0683768	0	0.264204	0.111939	0.647964	0.601722	0.725099	1.03884	1.95194	2.02248
BMP6	36.6128	3.98605	0.830678	4.79855	1.59817e-06	0.000108956	no	0.0770219	0.0666054	0.108018	0.0307688	0.133678	0.568632	0.40819	0.285536	1.0842	3.64676	2.39531
ENSG00000285578.1	23.1185	3.65423	0.761569	4.79829	1.60025e-06	0.000108956	no	0.149777	0	0.20439	0.282753	0.514657	0.706857	0.552339	0.164192	1.99013	2.45346	1.78916
CDCA7	15.6025	-3.82135	0.798718	-4.78436	1.71537e-06	0.000116389	no	1.09849	0.963475	1.08062	0.165274	0.73928	0.504898	0.194359	0	0.3483	0.147198	0.0844375
PPP2R5A	27.6329	-2.45583	0.520836	-4.71517	2.41511e-06	0.000155242	no	1.5791	0.606235	2.01528	0.217666	0.393702	0.223328	0.401406	0.238752	0.173549	0.298998	0.291308
ENSG00000291133.1	15.3947	3.35739	0.71898	4.66966	3.01693e-06	0.000188604	no	0.0826211	0.113075	0.502549	0.356418	0.347829	1.00537	0.734365	0.425219	0.940978	2.89846	2.31099
GPR12	46.7382	3.79623	0.813534	4.66634	3.06613e-06	0.000189705	no	0.28283	0	0.124223	0.334616	0.243419	1.29856	0.522494	0.581823	0.982816	2.79724	0.970468
ITGA8	25.4242	-3.99508	0.856168	-4.66623	3.06774e-06	0.000189705	no	3.19371	0.160231	1.58412	0.0172599	0.0936005	0.106178	0	0.0309803	0.187296	0.314244	0
ENTPD3	22.2026	3.72497	0.801331	4.64848	3.3439e-06	0.000204832	no	0.0771453	0.0954668	0.0953406	0.17659	0.309622	0.401458	0.721553	0.275675	0.406221	1.88215	2.64418
RILPL2	23.0356	2.98775	0.645972	4.62521	3.74226e-06	0.000225702	no	0.361626	0	0.381189	0.602457	0.706919	0.935863	0.960977	0.973165	2.5884	1.26715	2.28261
TEAD3	10.4737	-3.74419	0.81088	-4.61743	3.88517e-06	0.000233601	no	0.696327	0.531012	1.38844	0.0926555	0.0951408	0.0469438	0.168708	0	0.102796	0.102676	0.141453
UNCX	7.77641	-7.29114	1.58795	-4.59154	4.39983e-06	0.000262125	no	0.206588	0.675544	1.31247	0	0.256282	0.0363488	0.130646	0	0	0	0
GDNF	16.3834	-3.61899	0.793427	-4.56121	5.08587e-06	0.000299389	no	0.898609	0.442987	1.56211	0.203236	0.0696019	0.130587	0.141928	0.0479708	0.112805	0.0559542	0.0396102
VCAM1	23.54	5.02352	1.10251	4.55644	5.20273e-06	0.000302579	no	0.0973498	0	0	0.243236	0.230142	0.571316	1.72313	0.40747	0.62563	1.10326	1.27128
COL11A1	83.7608	-4.99522	1.09834	-4.54799	5.41616e-06	0.000312204	no	7.94838	0.1233	2.293	0.301155	0.800131	0.302285	0.238532	0.0500951	0.24075	0	0.387645
BAIAP2L1	68.7877	3.17562	0.700947	4.53046	5.88544e-06	0.000331433	no	0.40034	0.118853	0.463838	0.426742	1.7706	1.1438	0.283273	1.02483	7.21769	3.00362	0.902
VXN	13.5508	4.85034	1.07259	4.52207	6.12374e-06	0.000341897	no	0	0.318528	0	1.07637	0.264929	0.329801	0.166223	0.307468	1.36364	0.55625	0.5341
LINC00877	12.1549	4.76758	1.0557	4.51604	6.30062e-06	0.000349774	no	0.0240896	0.275782	0	0.304993	0.518674	0.378688	0.47953	0.553186	2.50946	1.09595	0.845979
FAM182A	19.7723	2.70712	0.600383	4.50899	6.5137e-06	0.00035956	no	0.163821	0	0.225364	0.321705	0.526751	0.389101	0.618488	0.4254	1.18301	0.884011	1.55386
ITGA4	29.9969	-4.43915	0.988547	-4.49059	7.10272e-06	0.000387693	no	3.47139	0.0582763	1.33098	0.207411	0.433396	0.273033	0.163542	0.0348491	0.00975086	0.312535	0.13711
LAMA1	30.7539	-4.72923	1.05651	-4.47626	7.59627e-06	0.000409154	no	2.1462	0.0107438	0.77824	0.0704421	0.233084	0.0976307	0.0255919	0.0158041	0.0339002	0.0700555	0.260027
EML6	366.485	3.36743	0.754402	4.46371	8.05537e-06	0.00042891	no	1.52803	0.0659042	1.33541	0.933374	3.48048	4.19985	3.65655	0.747619	5.76073	17.4388	26.7925
NT5C1A	53.4534	3.92154	0.879158	4.46057	8.17428e-06	0.000429548	no	0.0616818	0.0228862	0.0791895	0.0903944	0.507953	0.272935	0.0545161	0.0442517	2.477	0.961734	0.608216
KCTD19	12.1809	4.06019	0.912214	4.45092	8.55027e-06	0.000445549	no	0.020117	0	0.200426	0.0155372	0.451903	0.0742696	1.73472	0.928405	1.01481	3.16409	4.02371
AIFM3	14.7292	3.1399	0.708289	4.43308	9.28958e-06	0.000477704	no	0.323729	0	0.122205	0.134618	0.431034	0.543879	0.447743	1.19869	1.04327	2.69104	0.872385
PACSIN1	42.0618	3.90902	0.882565	4.42915	9.46039e-06	0.000485211	no	0.161656	0	0.191548	0.22258	0.355561	0.470591	0.302101	0.112759	3.26548	1.57134	2.79087
TCF7	27.5846	-3.48116	0.787338	-4.42143	9.8048e-06	0.000497651	no	4.70346	0.132215	2.42224	0.445658	0.540463	0.53315	1.19237	0.223384	0.188711	0.895331	0.233637
KCNK1	18.5265	3.72717	0.843579	4.41829	9.94871e-06	0.000503647	no	0.0600017	0.0185601	0.205097	0.924086	0.35823	1.1455	0.66406	0.771417	1.23153	1.69722	0.568833
ENSG00000286710.1	7.33702	-4.53573	1.02896	-4.40809	1.04285e-05	0.000521186	no	0.551439	0.32581	0.296007	0.0701762	0.343457	0.146662	0	0	0.0618472	0.0710514	0
TNR	979.221	3.88126	0.882149	4.39978	1.08359e-05	0.000538792	no	1.3855	0.345763	0.486531	0.879976	14.2589	6.26467	2.67645	0.408034	20.558	12.743	10.8698
CHRNA2	13.478	5.73945	1.30498	4.3981	1.09203e-05	0.000540238	no	0	0	0.0429092	0.205661	0.417003	0.123616	0	0.662113	1.26948	0.643405	1.19605
HTR2A	79.8419	4.77765	1.0884	4.38959	1.13563e-05	0.000560365	no	0.097996	0	0.128761	0.196386	0.997169	4.67566	0.758197	0.220311	1.54131	5.50434	0.389539
AHNAK	25.5547	-4.35566	0.992392	-4.38905	1.13845e-05	0.000560365	no	0.906527	0.0145375	0.250283	0.0934238	0.262245	0.156094	0.0129836	0.0419159	0.148517	0.147024	0.523396
VCAN	330.468	-4.27749	0.977986	-4.37377	1.22117e-05	0.000592129	no	25.3968	0.152921	4.31794	0.323407	1.93579	2.07235	2.45848	0.404432	1.13202	0.606024	1.27417
ENSG00000276278.1	21.5425	8.13377	1.86136	4.36979	1.24365e-05	0.000601536	no	0	0	0	0	0	1.67738	2.4042	0.961937	2.95626	5.70823	3.81973
PDIA2	38.3601	3.23728	0.74526	4.34383	1.4002e-05	0.000668982	no	0.340353	0.17752	0.662519	1.15669	0.912986	1.96161	0.760841	0.245106	8.77778	6.5843	8.9936
AQP3	12.3961	-3.21991	0.742742	-4.33517	1.45648e-05	0.000692485	no	1.86241	0.832202	1.21403	0.206843	0.0911607	0.801927	0.305464	0.100084	0.283249	0.232078	0.313911
RSPO4	91.413	3.55488	0.820502	4.33257	1.47377e-05	0.000699002	no	0.940297	0.0536422	0.456285	0.404452	3.0039	3.62868	1.72652	0.207412	7.19154	8.22457	8.54866
NID2	34.5959	-4.7051	1.08862	-4.32206	1.54576e-05	0.000720901	no	6.76259	0.381933	1.71507	0.263634	0.587613	0.382304	0.106418	0.00714124	0.699089	1.21878	0.367221
TRPC4	61.7473	3.15097	0.729366	4.32015	1.55924e-05	0.000723729	no	0.844182	0	0.103379	0.770504	1.87565	1.95645	0.522913	0.435073	1.5202	2.24119	1.34399
CAMK2A	151.577	4.27717	0.991618	4.31332	1.60821e-05	0.000742933	no	0.562259	0.0575172	0.506695	0.164289	0.722194	2.93942	1.99541	0.499773	3.77864	12.7174	14.5417
FAM225A	45.839	4.85127	1.12528	4.31118	1.62384e-05	0.000744872	no	5.70111e-05	0	0.126528	0.0460017	0.217226	0.522479	0.452001	0.98373	0.688525	1.83297	0.46059
MEI4	25.3566	3.16413	0.73392	4.31128	1.62314e-05	0.000744872	no	0.139578	0	0.0679197	0.215716	0.479129	0.386194	0.334011	0.355086	0.204349	0.812794	0.74701
ZFP36L1	21.3492	-4.22727	0.990157	-4.26929	1.96097e-05	0.000876872	no	4.45599	0.65675	0.540689	0.287943	0.213081	0.241745	0.5214	0.479818	0.0230226	0.0793099	0.0970325
SLC9A2	99.0336	2.228	0.523437	4.25649	2.07664e-05	0.000918091	no	0.274393	0.282826	0.652664	0.345274	1.21168	1.63694	0.44924	0.868853	1.97569	5.045	2.01779
TNFRSF11A	8.09173	5.61991	1.32143	4.25291	2.11013e-05	0.000930792	no	0	0.0100645	0	0.108409	0.070582	0.160148	0.143927	0.126479	0.438504	0.328373	0.180758
TCF7L1	6.91452	-5.7774	1.36089	-4.24531	2.18287e-05	0.000952131	no	1.21234	0.196692	0.348495	0.0132413	0.0862302	0	0	0	0.0232922	0.0267462	0
SLITRK4	151.566	3.57982	0.849453	4.21427	2.5059e-05	0.00106452	no	0.475986	0.0324384	0.298468	0.238418	1.69117	2.03742	0.696473	0.317092	9.18735	4.61691	1.78177
ZBBX	40.7917	1.56704	0.3729	4.20232	2.64196e-05	0.00111504	no	0.966576	0.701287	1.70655	0.441077	1.74322	2.72606	0.968359	0.653126	1.83615	3.08795	3.54669
DLX2	3.12852	-5.86068	1.40431	-4.17336	3.00141e-05	0.00124259	no	0.443832	0.152529	0.173041	0.0451914	0.0802654	0.0910681	0	0	0	0	0
ENSG00000288587.1	6.68441	6.73768	1.61824	4.16358	3.133e-05	0.00129433	no	0	0	0	0	0.548414	1.33307	0	2.49636	0.913208	4.50686	6.39114
RFPL4B	12.5283	3.98643	0.964385	4.13365	3.57052e-05	0.00146579	no	0	0.0611825	0.0385932	0.309998	0.340495	0.661662	0.875762	0.157698	0.657848	1.273	1.41384
TRAF5	72.9179	2.15408	0.521931	4.12713	3.67323e-05	0.00149851	no	0.927101	0.234427	0.696931	0.665658	1.08141	2.08773	1.47098	0.720952	1.98032	5.76773	3.36444
DDR2	71.3067	4.07805	0.989023	4.12331	3.73473e-05	0.00152042	no	0.352479	0.0357021	0.0516285	0.0810398	0.379007	1.22434	1.15312	0.0946172	0.239536	1.76747	3.21739
STEAP2	89.6516	2.24632	0.545788	4.11574	3.85947e-05	0.00154545	no	0.511926	0.166034	0.822273	0.129121	0.889921	1.48093	1.0724	0.392298	2.05502	3.08533	2.93076
ENSG00000288045.1	11.8332	-2.31718	0.564165	-4.10728	4.00354e-05	0.00158688	no	1.69806	0.795205	1.39913	0.367039	0.798046	0.452838	0.203407	0.0548958	0.323341	0.557138	0.398141
SOX6	15.6074	-4.14022	1.0084	-4.10574	4.0302e-05	0.00159421	no	1.05341	0.270816	0.854402	0.253391	0.641886	0.0390594	0.112345	0	0	0.267922	0.209832
GPR139	11.0466	5.16184	1.25773	4.10407	4.05938e-05	0.00159606	no	0.0118674	0	0.0559479	0.0316234	0.141511	0.294238	0.157398	0.0638567	0.222398	0.4505	0.702652
FLJ16779	7.74329	-4.10593	1.00471	-4.08667	4.37609e-05	0.00170685	no	0.265018	0.14568	0.180454	0	0.0398877	0.0090494	0	0	0.00861953	0.019792	0.0363
CYP2S1	20.616	6.41799	1.57072	4.08602	4.38838e-05	0.00170823	no	0.0460193	0	0	0.0766539	1.59454	0	0.30543	0.632885	3.77951	0.309741	1.5596
ENSG00000283400.1	15.2323	6.91211	1.70622	4.05112	5.0972e-05	0.0019454	no	0	0	0	0.568066	0.373505	4.6661	12.1735	0.917335	0.605185	6.2661	10.9409
RASEF	112.818	3.04017	0.751698	4.0444	5.24574e-05	0.00198657	no	0.234443	0.182812	0.417907	0.0882749	1.22765	2.88961	2.17047	0.493623	2.30649	3.89839	4.95795
TRPA1	34.8995	4.85058	1.20443	4.02728	5.64252e-05	0.00212039	no	0.95143	0	0.0257429	0.1415	0.167146	2.94207	0.513899	0.0507967	1.24648	3.42955	1.76577
STK32A-AS1	8.04898	5.50352	1.37256	4.00967	6.08048e-05	0.00225259	no	0.0883931	0	0	0.353668	0.578276	1.31318	1.17897	0.475994	0.833028	2.03465	3.41588
LINC01098	4.64661	5.4704	1.36486	4.00804	6.12256e-05	0.0022604	no	0	0	0	0.461174	0.709199	0.354345	0.307129	0.248296	0.772909	0.85092	0.774089
RNF128	49.6472	2.41956	0.603905	4.00653	6.16182e-05	0.00226757	no	0.766436	0.14486	0.398268	0.382985	0.785241	1.80798	0.659321	0.521923	1.54713	4.84264	4.04951
ENSG00000260878.1	12.4685	7.36426	1.84017	4.00194	6.2825e-05	0.00230627	no	0	0	0	0.292394	0.28168	1.13167	3.27898	0	1.89683	4.43618	14.7906
LINC00463	9.66252	4.85558	1.21474	3.99721	6.40929e-05	0.00233326	no	0.0598867	0.0536941	0	0.270985	0.629787	0.751262	0.924294	0.415008	0.56316	2.38928	1.92825
GRID2IP	7.13929	6.8188	1.70751	3.99342	6.51264e-05	0.00235748	no	0	0	0	0.0244296	0.0401271	0.0225589	0.081094	0	0.375753	0.883742	0.295623
ENSG00000285859.1	9.94721	-5.79037	1.45001	-3.99335	6.51471e-05	0.00235748	no	0.272247	1.56683	0.494031	0.022211	0.0327291	0.0372969	0	0	0.0940482	0	0
SLC26A8	28.401	2.73825	0.689613	3.9707	7.16607e-05	0.00255533	no	0.39664	0.01813	0.130477	0.261382	1.82006	1.01738	0.30177	0.733653	3.99113	3.25842	1.63762
LINC02200	6.43147	6.02752	1.52769	3.94551	7.96318e-05	0.00279871	no	0	0	0	0.85972	1.13638	0.552345	0	0.177221	2.42236	1.54317	1.00503
SLCO4C1	48.8904	-2.44742	0.621001	-3.94109	8.11137e-05	0.00283043	no	1.5572	0.432676	2.1875	0.29317	0.856223	0.596662	0.49885	0.0404783	0.105729	0.713183	0.361866
FBN1-DT	11.9976	3.66996	0.931348	3.94049	8.13168e-05	0.0028307	no	0.0962664	0	0.112695	0.470414	0.104515	0.632489	0.284155	0.422156	1.12924	1.03753	0.714467
ADAMTS1	47.0771	-2.0212	0.512999	-3.93996	8.14948e-05	0.0028307	no	3.21102	0.568688	1.1135	0.30071	0.799166	0.519402	0.221802	0.169919	0.956917	0.901796	0.412694
ENSG00000258185.2	4.72754	5.72901	1.45539	3.93641	8.27088e-05	0.00286562	no	0	0	0	1.79072	0.888039	1.35993	1.20456	0.802741	1.59856	4.41698	5.66367
PAK6	147.685	4.38106	1.1141	3.93238	8.4109e-05	0.00289872	no	0.290935	0	0.575548	0.357619	2.62827	4.79583	3.37384	0.68513	4.42898	14.4468	9.55452
PWRN4	25.5173	2.58732	0.660409	3.91776	8.9377e-05	0.00304802	no	0.828541	0.113315	0.193158	0.6204	0.965193	1.07959	0.779638	1.24525	0.527563	1.96544	1.71485
CHRM3	369.987	4.15047	1.05995	3.91572	9.01366e-05	0.00306857	no	0.684175	0.0670328	0.951216	0.348324	0.826335	5.71128	2.04317	0.248666	3.42703	21.5272	12.5102
SEC31B	25.1436	1.76463	0.451458	3.90873	9.27844e-05	0.00313685	no	0.316757	0.113331	0.21249	0.157135	0.549291	0.420405	0.180118	0.242844	1.21284	1.82116	1.69218
CHRM5	72.9445	4.72949	1.21446	3.89433	9.84704e-05	0.00330053	no	0	0	0.512408	0.312045	0.843249	2.93727	1.5788	0.424841	0.829526	7.7125	2.23089
KCTD4	21.043	3.17413	0.816074	3.88951	0.000100447	0.00335528	no	0.202955	0.10762	0.101788	0.637533	0.566471	0.321371	0.128344	1.28297	1.90414	1.21055	0.573578
BCL2A1	5.81469	5.76642	1.48273	3.88905	0.000100636	0.00335584	no	0	0	0	1.09023	0.669094	0.992688	0.431023	0.978245	0.36144	1.52358	0.893172
COL2A1	66.6732	-4.24637	1.09241	-3.88717	0.000101421	0.00337628	no	11.9447	0.296016	1.62662	0.384174	1.11289	0.171819	0.69064	0.334899	0.0363354	0.546796	0.548177
SYNPO2L	5.77513	6.2369	1.60663	3.88196	0.000103616	0.0034318	no	0	0	0	0.0187146	0.0510022	0.13821	0.0621066	0.0167955	0.0493619	0.48072	0.546995
LINC02370	29.8034	2.87269	0.741948	3.87182	0.000108027	0.0035538	no	0.339751	0.0955417	0.253067	0.370457	1.27414	1.71204	1.36742	0.110818	2.20988	3.9526	2.29194
ZEB2	140.267	-3.60613	0.93179	-3.87011	0.000108786	0.00357274	no	11.2916	0.910943	9.16055	0.42513	1.39165	1.82284	2.28384	0.451553	0.210374	1.09201	1.75998
CCKAR	7.96867	6.87866	1.78445	3.85477	0.00011584	0.003779	no	0	0	0	0	0	0.536927	0.160806	0.217125	0.468635	1.46796	1.61774
ITGA10	8.4052	-3.79053	0.987283	-3.83935	0.000123359	0.00397783	no	0.218231	0.344916	0.475734	0.0242303	0.078858	0.0149097	0	0	0.0426019	0.0163047	0.0747777
ENSG00000290685.1	35.7757	3.4069	0.887699	3.8379	0.000124091	0.00399484	no	0.38155	0	1.13101	0.5954	1.58654	4.96432	2.19387	0.628578	5.41912	9.27519	7.03703
TMEM132B	370.815	3.60902	0.94273	3.82826	0.000129051	0.00413238	no	1.38462	0.0558653	0.425034	0.114506	1.92781	3.0341	0.932777	0.215994	6.37784	9.66319	9.48594
COL4A1	141.689	-3.34565	0.874004	-3.82796	0.00012921	0.00413238	no	12.8901	0.252776	2.59916	0.630026	1.15763	0.705734	0.726103	0.981268	0.182242	0.480253	0.573174
CNTN6	99.6162	2.1189	0.553632	3.82727	0.000129571	0.00413716	no	1.075	0.380583	0.21644	0.70124	1.89294	3.17406	1.57547	0.991376	2.7295	5.38198	3.40759
ENSG00000289384.2	7.02199	-2.66823	0.698057	-3.82237	0.000132177	0.0041998	no	0.911423	0.37604	1.42572	0.269987	0.385352	0.437347	0.224499	0.0605697	0.178435	0.136656	0.251177
GATA3-AS1	7.33888	-7.39142	1.94083	-3.80838	0.000139879	0.00440156	no	0.171248	5.72609	1.4659	0	0.0300273	0	0	0	0	0	0
ENSG00000226530.4	158.244	1.72316	0.452623	3.80706	0.00014063	0.00441807	no	1.38457	0.359928	1.31049	0.80028	1.81132	3.421	3.87277	0.949442	3.00982	5.29709	6.27244
SATL1	19.7128	2.18044	0.572878	3.80612	0.000141164	0.00442773	no	0.0828833	0.104851	0.120993	0.316364	0.426893	0.374458	0.486833	0.411727	0.624571	0.551952	0.530867
USH1C	7.56996	5.93949	1.56308	3.79987	0.000144769	0.00450467	no	0	0.0177007	0	0.104466	0	0.290695	0.125989	0.234345	0.203075	1.5874	2.73071
MKRN2OS	15.1774	3.34701	0.882601	3.79222	0.000149308	0.00460922	no	0.333013	0.17581	0.490243	0.496539	0.362958	0.721154	0.826341	2.59098	3.31519	0.879326	1.98693
GHRH	11.4253	6.35197	1.67852	3.78427	0.000154163	0.00471439	no	0	0	0.217578	0	0.401421	1.13978	4.08689	0.766141	1.94477	13.9635	10.8305
HMGA2	35.2664	-4.32082	1.14311	-3.77988	0.000156905	0.00475361	no	4.56959	0.741937	0.710006	0.399403	0.957761	0.0864694	0.403061	0.142909	0.049413	0.018912	0
LCAL1	5.59484	6.60142	1.75322	3.76531	0.000166342	0.00499308	no	0	0	0	0	0	0.452825	0	0.279437	0.0700908	0.949836	0.741646
FAM153B	9.67616	4.01688	1.06826	3.76022	0.000169763	0.00504154	no	0.194453	0	0.176788	0.186682	0.374001	0.10616	0	0.136419	0.780877	1.63862	0.216362
LYPD5	26.0302	3.88772	1.03468	3.75743	0.000171667	0.00506729	no	0.22236	0.205256	0	2.63121	1.58108	0.343088	0.392351	1.43496	1.15269	1.78726	0.945091
EIF4E1B	8.18437	3.82169	1.01854	3.75213	0.000175341	0.00516793	no	0.346836	0.107526	0.22687	0.0417547	1.36613	0.915598	0.852041	0.3421	1.16901	1.26273	1.91377
ARSJ	5.98683	-5.01506	1.33789	-3.74848	0.000177912	0.00522794	no	0.4079	0.117477	0.612765	0	0.0135417	0.0153621	0	0	0	0.0503982	0
MMP14	88.3652	-4.45444	1.18914	-3.74593	0.000179727	0.00526543	no	24.4308	0.0223448	5.22606	0.481325	1.09257	0.216897	0.439546	0.345557	0.0970414	0.71206	0.671931
NOTCH1	19.4503	-6.74554	1.80154	-3.74433	0.000180877	0.00529119	no	2.00685	0	0.152948	0.0104411	0.23135	0.0124353	0	0	0	0.0210832	0.0249444
WFDC1	10.7211	3.43647	0.918114	3.74297	0.000181857	0.00530398	no	0	0.0964355	0.121891	0.726996	0.508273	1.03446	0.122441	0.310659	2.00663	0.786447	1.21965
ENSG00000266846.2	7.18221	-3.44711	0.921189	-3.74203	0.000182541	0.00530809	no	0.958594	0.209385	0.607934	0.156258	0.393076	0.182538	0.131217	0	0.0529015	0.18843	0
BHLHA15	14.7124	2.89407	0.774496	3.73671	0.00018644	0.00538939	no	0.181174	0	0.0421872	0.158293	1.29672	0.403307	0.241177	0.134227	0.573723	0.805422	1.48512
COL12A1	57.4836	-4.50088	1.206	-3.73208	0.000189905	0.00548145	no	3.61326	0.123329	0.57846	0.284148	0.820155	0.0623988	0.144556	0.108881	0.0678366	0.0719597	0.140263
CT66	12.5505	2.18713	0.586757	3.72749	0.000193398	0.00555763	no	0.131616	0.228031	0.154092	0.490946	0.670492	0.405375	1.09322	0.3345	1.88319	0.797972	0.936225
RANBP3L	7.74399	-5.1467	1.38119	-3.72629	0.000194318	0.00557586	no	0.576828	0.314937	0.995839	0	0.183849	0	0.375361	0.0506629	0	0.0167149	0
L3MBTL4	17.1572	-2.53287	0.68046	-3.72229	0.000197423	0.00565665	no	0.430728	0.559055	1.0732	0.0988762	0.474833	0.34443	0.43728	0.0492646	0.289623	0.0665596	0.0610643
GPSM2	21.6302	-2.77313	0.745634	-3.71916	0.000199888	0.0057189	no	1.85981	0.42438	0.551097	0.110519	0.573518	0.154382	0.374678	0.409516	0.11721	0.278488	0.159561
MORN5	5.54641	6.03015	1.62646	3.70754	0.000209283	0.00594418	no	0	0	0	0.312455	0.513151	0.444694	2.0274	2.88557	1.65646	0.48647	1.74203
ADAP2	30.5904	2.61062	0.704854	3.70378	0.000212414	0.00600324	no	0.728272	0.36067	0.941755	0.332078	2.55588	1.05953	0.298229	0.576642	3.64925	6.98252	3.02467
SPTSSB	39.3004	3.28877	0.894955	3.67479	0.000238049	0.00659241	no	0.219603	0.15852	0.304002	0.341463	1.01581	0.987818	0	1.09439	4.63839	2.87519	0.428784
C11orf52	3.32234	5.79033	1.57986	3.66509	0.000247249	0.00680493	no	0	0	0	0.0423453	0.0691295	0.10613	0	0.256516	0.224068	0.943994	1.7362
TTC29	21.2252	1.99866	0.546787	3.65529	0.000256896	0.00704069	no	0.355715	0.176069	0.349337	0.758534	0.965741	0.813255	0.157538	0.836881	1.46081	1.36047	1.20921
KLF2	17.0962	-2.55687	0.700069	-3.65232	0.000259887	0.00710023	no	1.20249	0.575608	1.02143	0.155	0.754161	0.856513	0.187131	0.0126457	0.123942	0.17079	0.496303
FGF1	32.4947	5.17887	1.41973	3.6478	0.000264495	0.00719846	no	0	0	0.512041	0.0310557	0.126428	1.41987	0.541681	0.0571943	0.567299	2.86265	5.14166
DLX3	6.59006	-3.27857	0.899625	-3.64438	0.000268039	0.00728477	no	0.908516	0.357344	0.540449	0.0153959	0.0250704	0.143328	0	0	0.162526	0.0933177	0.115705
PRKCH	35.5378	3.57484	0.982232	3.63951	0.00027316	0.00739311	no	0.355883	0	0.236928	0.36284	0.595905	1.46055	5.33379	0.526059	3.11036	4.58626	1.38326
CACNG3	57.4063	4.20562	1.15605	3.63792	0.000274845	0.00741925	no	0.325885	0.10081	0.381523	0.173725	0.141529	1.44533	2.30872	0.0584635	1.83498	8.4299	15.4804
ENSG00000264016.3	5.87903	5.7145	1.57466	3.62904	0.000284476	0.00763665	no	0	0	0	0.778556	0.283692	0.966424	2.3126	0.853905	0.153223	1.9385	2.18424
TGFB2-OT1	13.1908	7.68335	2.11831	3.62712	0.000286601	0.00766137	no	0	0	0	0	0.221107	1.03193	0	0	1.26484	7.1862	1.29829
LINC02891	32.453	2.20452	0.608218	3.62455	0.000289466	0.0077274	no	0.659306	0.11896	0.482128	0.201348	1.0137	1.35313	0.729542	0.427096	1.41739	3.58845	3.49777
COLEC10	3.6145	5.4795	1.5122	3.62352	0.000290619	0.00774759	no	0	0	0	0.012562	0.102251	0.0928043	0.0834017	0.0225474	0.154671	0.405953	0.186243
NTRK3	934.413	4.98055	1.37614	3.61921	0.000295507	0.00785646	no	1.30974	0.0708666	0.836226	0.374844	0.4272	2.77415	1.74687	0.339717	0.777531	21.9405	23.5319
COL1A2	450.923	-4.23461	1.17203	-3.61305	0.000302618	0.00802368	no	59.473	0.655584	6.88031	2.49271	1.88252	0.665627	2.08416	1.50335	0.783658	0.272869	0.741278
CCL28	17.4404	2.72379	0.755788	3.60391	0.000313463	0.00827755	no	0.360161	0.0264987	0.211977	0.519496	0.843894	0.837709	0.524368	0.174318	1.25783	2.7468	0.703277
TMEM144	9.48106	3.49153	0.970592	3.59732	0.000321509	0.00846713	no	0	0.485941	0.0460089	0.187391	0.430705	0.643726	0.18419	1.34306	1.6797	0.415707	0.532999
COL10A1	5.76408	5.29094	1.47342	3.59093	0.000329495	0.00864251	no	0	0	0	0.0953377	0.0969983	0.264104	0.500033	0.117647	0.18327	0.152358	0.280839
DNAI7	20.6222	1.77533	0.497077	3.57154	0.00035489	0.00919749	no	0.290458	0.230473	1.25911	0.730123	0.761393	0.476962	0.678431	0.996533	1.255	1.72314	1.90541
MYO10	253.022	-3.82902	1.07406	-3.56499	0.000363872	0.0093929	no	10.4017	0.572966	15.1905	0.144237	3.52432	1.74673	0.706941	0.0142807	1.33723	1.94096	0.643114
SERPINI2	4.64198	6.26713	1.75884	3.56322	0.000366328	0.00943406	no	0	0	0	0.191775	0	0.13617	0	0.0543909	0.650517	4.06454	0.710498
ARHGAP42	31.1446	-3.06811	0.86197	-3.55942	0.000371677	0.00953561	no	0.6147	0.185373	1.41324	0.0730544	0.402041	0.0338253	0.453014	0.0874187	0.039707	0.182417	0.168769
SSTR1	30.3386	4.69579	1.32112	3.5544	0.000378848	0.00966459	no	0.0131337	0.0162456	0.0460229	0.0262486	0.170864	2.13218	0.232279	0.0314093	0.215382	2.31401	1.11803
COL5A3	85.1503	-4.72094	1.33115	-3.54651	0.000390374	0.00988122	no	9.72271	0.0677497	0.831374	0.170284	0.662927	0.0112241	0.161411	0.125534	0.106907	0	0.123825
CFAP91	13.3335	2.49712	0.704232	3.54588	0.000391303	0.00989191	no	0.158132	0.0487176	0.433219	0.280062	0.742434	0.884753	0.699115	0.489162	1.444	1.45702	1.18948
PTPN14	11.5826	-3.44636	0.972672	-3.54318	0.000395327	0.00996786	no	0.555762	0.0410518	0.123788	0	0.0179809	0.0203961	0.0549995	0.00496095	0.0531977	0.0610825	0.0186788
ADIRF-AS1	42.5847	2.5539	0.72126	3.54088	0.000398795	0.0100165	no	0.867812	0.00941387	0.312899	0.295366	1.01534	0.697133	0.956772	0.639467	3.47809	2.73325	2.87565
COL8A1	90.7337	-4.27309	1.20848	-3.53593	0.000406349	0.0101931	no	14.74	0.24576	0.823126	0.116971	0.8679	0.38425	0.365264	0.557607	0.15653	0	0.169073
ENSG00000287271.1	31.6417	1.51718	0.429228	3.53468	0.000408275	0.0102239	no	1.10668	0.261791	0.609704	0.585619	1.41359	1.32329	0.720611	0.6034	3.28374	2.45577	2.25485
AKAP14	2.78191	5.43752	1.53982	3.53127	0.000413576	0.0103	no	0	0	0	0.0538632	1.09257	0.41389	0	0.610996	3.27692	0.877061	2.11013
PRIMA1	25.4156	3.30423	0.935819	3.53084	0.000414237	0.0103	no	0.239922	0	0.112135	0.10656	0.57236	0.354179	0.14147	0.234285	2.28627	1.44169	1.10377
SPTB	192.604	4.4638	1.26532	3.52779	0.000419037	0.0103914	no	0.468716	0	0.246254	0.0879744	2.74242	2.16758	0.437776	0.054281	9.83075	4.70803	1.24724
EGFL6	13.3492	3.59136	1.01988	3.52136	0.000429347	0.0105935	no	0.22908	0	0.0595479	0.0847971	0	0.0940143	0	0.213078	1.42861	2.11689	1.06054
COL1A1	107.588	-5.30966	1.50867	-3.51943	0.000432473	0.0106569	no	13.4056	0.382557	2.94638	0.172694	0	0.960122	0.689025	0	0.303584	0.0777809	0.401546
INSYN2B	8.29221	5.93575	1.69299	3.50608	0.000454753	0.0111497	no	0.00995082	0	0	0.0265156	0.129426	0.0611749	0	0.187434	0.567874	0.867864	0
RIN3	8.35522	-3.53471	1.01162	-3.49412	0.000475634	0.0116035	no	0.723424	0.316267	0.266117	0.0325128	0.497355	0.0724092	0	0	0.22243	0.190005	0.0261825
ENSG00000285535.2	4.27895	4.9534	1.41917	3.49034	0.000482403	0.0117247	no	0	0	0.0257086	0.0146491	0.119263	0.13531	0	0.0788797	0.257718	0.484848	0.325973
FAM189A2	92.6434	2.85404	0.818556	3.48668	0.000489052	0.0118421	no	1.04639	0.315803	0.715518	0.434265	0.591485	3.01499	1.99602	0.300688	4.91664	11.6314	10.0902
SLC17A8	5.36181	4.93114	1.41481	3.48537	0.000491462	0.011871	no	0.0145607	0	0	0.0730232	0.0793397	0.391932	0.16178	0.471301	0.128584	0.391721	0.0898376
ENSG00000284846.1	12.0724	5.83009	1.67328	3.48423	0.000493552	0.0119068	no	0.0782548	0	0	0.182525	0.127508	0.144693	0.173332	2.17616	0.780671	0.210984	0.0484463
KLC3	13.0252	4.56339	1.31077	3.48146	0.000498694	0.011998	no	0	0	0.144857	0.430334	0.610047	0.263602	0	1.43941	1.30109	0.507085	0.372921
NID1	65.7599	-4.12317	1.18567	-3.47751	0.000506089	0.0121492	no	7.7057	0.00651507	0.630154	0.227284	0.560698	0.0965193	0.303627	0.134931	0.0740258	0.0991576	0.145207
PREX1	156.104	-2.5502	0.734252	-3.4732	0.000514293	0.0122858	no	7.8606	0.804307	3.76918	0.156015	2.61068	0.863768	0.369696	0.227392	1.381	0.626992	0.802133
ENSG00000285966.1	6.68462	3.85676	1.11112	3.47106	0.000518412	0.0123292	no	0.0209295	0	0.0489388	0.139445	0.113519	0.077275	0.185184	0.0500573	0.367959	0.563375	0.465284
DOCK6	202.128	3.62235	1.04354	3.47121	0.000518126	0.0123292	no	1.10846	0.0942621	0.901757	0.217261	2.09348	2.57237	4.44898	0.154586	7.38143	23.8365	11.5198
ENSG00000265174.3	4.58377	-5.61627	1.61808	-3.47094	0.000518633	0.0123292	no	0.454135	0.28652	1.28273	0.112212	0	0.781993	0	0	0	0	0.0521411
ENSG00000285758.2	9.89518	4.02465	1.16116	3.46607	0.000528125	0.0125092	no	0.0727605	0	0.0426103	0.456574	1.02727	0.464507	0.161129	0.413366	0.482907	0.78449	0.0940145
HSPB7	8.18411	3.41345	0.986832	3.459	0.000542181	0.0127648	no	0.0578639	0	0.160857	0.544181	0.487159	0.609268	0.12807	0.650474	0.386355	0.439115	0.250405
FAM133A	70.3697	2.22376	0.645589	3.44454	0.000572028	0.0133548	no	0.672721	0.149232	0.954453	0.323694	1.30005	1.81476	1.71402	0.379882	2.27229	4.58225	5.65462
CASP7	30.0175	-2.4692	0.71816	-3.43823	0.000585529	0.0135727	no	0.735387	1.56426	2.74824	0.984293	0.502815	0.977899	1.24647	0.354192	1.04672	0.314484	0.564989
LIMCH1	813.922	3.71646	1.08208	3.43454	0.000593553	0.0136873	no	3.71793	0.202974	3.22278	0.356423	8.31387	12.7011	1.57042	0.921246	20.3649	71.8474	60.3394
EPAS1	7.03955	-3.43021	0.999264	-3.43274	0.000597524	0.0137367	no	0.375945	0.139608	0.382247	0.273706	0.180303	0.246097	0.0713015	0	0	0.0298159	0.0683682
DCDC1	6.84129	3.7837	1.10299	3.43041	0.000602662	0.0138061	no	0.0370552	0	0.028743	0.0284015	0.0313867	0.0683923	0.0819513	0.0147136	0.195404	0.475205	0.366474
C21orf62	13.7819	6.97053	2.03708	3.42183	0.000622015	0.0140518	no	0	0	0	0	0.107713	1.41669	0.383593	0	0.243929	1.98054	0.977479
ENSG00000269954.2	4.64325	6.01908	1.76041	3.41913	0.000628218	0.0141576	no	0	0	0	0.0940783	0.287033	0.673162	0	0	2.97822	0.927235	0.262065
FMNL1-DT	8.71159	4.73725	1.38563	3.41885	0.000628871	0.0141576	no	0.273626	0	0	0	0.246438	0.427833	0	0.402521	0.856874	1.22246	2.05272
BIRC7	4.34188	-6.61659	1.93558	-3.4184	0.000629902	0.0141645	no	0.100151	1.14954	0.605384	0.0343889	0	0	0	0	0	0	0
ENSG00000289316.1	3.87622	-5.70044	1.67158	-3.41021	0.000649118	0.0145297	no	1.785	1.70947	0.346877	0.0990889	0	0	0.175744	0	0.122361	0	0
SOX1	12.5459	-2.30936	0.678359	-3.40433	0.000663269	0.0147917	no	0.681576	0.14051	0.530719	0.100902	0.0820992	0.155226	0.0558043	0.0754625	0.0295686	0.152775	0.0778536
TFAP2A	40.0028	-2.32026	0.68161	-3.40409	0.000663852	0.0147917	no	6.66142	0.6587	1.61713	0.236609	1.02551	0.529236	0.731579	0.510418	0.398059	0.889357	0.327034
ENSG00000230805.8	5.83369	3.73078	1.09847	3.39633	0.000682958	0.0151655	no	0.169123	0	0.260191	0.112905	0.266421	0.51896	0.135814	0.537974	0.333647	1.08987	0.845168
ENSG00000265690.7	8.74791	3.24166	0.954707	3.39545	0.000685158	0.0151971	no	0.159263	0	0.237967	0.0491039	0.951423	0.54045	0.968305	0.294612	1.02784	2.30614	1.83269
IL34	3.44391	5.4754	1.61833	3.38335	0.000716063	0.0157397	no	0	0	0	0.0531052	0.268154	0.178526	0.176515	0.382401	0.424772	0.10743	0.148015
SLC13A5	20.8292	2.90725	0.859594	3.38211	0.000719304	0.0157791	no	0.178343	0	0.0370047	0.182963	0.436534	0.168853	0.046696	0.56712	0.81769	0.689157	0.54446
ENSG00000288802.1	117.252	2.69153	0.796751	3.37814	0.000729791	0.0159564	no	1.17108	0.193162	1.0495	0.533155	2.83682	4.05906	1.55409	0.233403	12.6949	6.25122	4.94072
SYN3	179.096	4.22769	1.25239	3.37569	0.000736308	0.0160583	no	2.02812	0.645156	0.289928	0	1.42844	2.63818	1.55104	0.248445	6.93205	6.74547	11.2192
IRAG1-AS1	12.9456	5.22555	1.54915	3.37317	0.000743093	0.0161697	no	0.152988	0	0.181565	1.55992	0.811025	1.36752	4.90845	5.28313	0.43546	1.58605	0.862944
ACSS1	13.6558	2.89353	0.857886	3.37287	0.000743902	0.0161697	no	0.164414	0.0412703	0.019493	0.182039	0.124194	0.123135	0.221325	0.319161	1.10882	0.568478	0.185313
TNC	48.3204	-3.52132	1.04506	-3.36951	0.000753027	0.0163317	no	4.74755	0.0627996	1.09431	0.0745855	0.512348	0.136944	0.603656	0.102683	0.0122805	0.551084	0.168116
ENSG00000287705.1	26.2113	1.93235	0.57358	3.36892	0.000754627	0.0163483	no	0.514473	0.167416	0.435654	0.918913	0.785993	1.77195	0.85351	1.10976	1.72691	0.91764	1.73423
ITGA5	6.49007	-4.39164	1.30607	-3.36249	0.000772427	0.0166051	no	0.906483	0.132006	0.169948	0.0365387	0.233175	0.0676648	0.120206	0.00812703	0.0588733	0	0.0621534
SLC35F2	25.0801	-3.57686	1.06431	-3.36073	0.00077738	0.0166932	no	1.38197	2.88276	0.646052	0.141062	0.379781	0	0	0.129015	0.542076	0.235821	0.0890981
FIGN	14.4848	-4.56083	1.35915	-3.35565	0.000791788	0.0169467	no	0.439254	0.135222	0.915608	0	0.119181	0	0	0.0140054	0	0.0393599	0
FUT3	4.19217	4.93991	1.47347	3.35257	0.000800664	0.0170992	no	0	0	0.0358866	0.0612904	0.169579	0	0.135738	0.305778	0.225258	0.899789	1.01977
CFAP95	8.63922	6.39142	1.91253	3.34187	0.000832167	0.017618	no	0	0	0	0.192495	0.396876	4.15256	1.21673	0.0724407	0.14291	8.22969	0.55913
SCUBE1	146.688	-2.99125	0.895436	-3.34055	0.000836128	0.0176635	no	8.09618	0.301332	3.66376	0.198342	1.43276	2.2776	0.125908	0.037474	0.724031	0.719959	0.231763
P2RY1	740.212	3.36145	1.00651	3.33969	0.000838712	0.017699	no	1.48996	0.610587	1.57187	0.520192	2.38332	14.2352	14.4014	0.778091	3.34239	32.1115	31.2095
AMPD3	75.6761	3.28702	0.984583	3.3385	0.000842334	0.0177563	no	0.122313	0.183948	1.09561	0.772898	0.686883	1.8754	1.40622	0.0888714	2.60179	7.54343	5.50222
ENSG00000286632.1	5.44375	4.95745	1.48921	3.32891	0.000871874	0.0181828	no	0	0	0.0704922	0.280055	0.457094	0.444708	0.26629	0.718021	0.352755	0.162118	1.04341
TMEM249	7.98008	3.54446	1.06489	3.32849	0.000873196	0.018191	no	0.241494	0	0	0.494966	0.568134	0.354158	0	0.888364	0.696873	1.14156	0.40904
PTPN22	5.36371	5.49823	1.65539	3.32141	0.000895643	0.0185794	no	0.0290866	0	0	0.0387624	0.0764077	0.0358228	0	0.168645	0.0341119	1.04613	1.38986
DSP	6.63983	-5.29888	1.59587	-3.32037	0.000898976	0.0186287	no	0.644457	0.035582	0.11423	0.0261502	0.00779393	0.160952	0	0	0	0.00966823	0.00886605
PLEKHG4	38.2274	1.62686	0.490185	3.31888	0.000903789	0.0186888	no	0.424195	0.128213	0.438005	0.361803	0.999607	0.622827	0.459295	0.465278	1.30381	2.1527	2.07092
TLDC2	12.1101	3.66355	1.10631	3.31151	0.000927931	0.0191072	no	0	0.107435	0.0685873	0.1168	0.30377	0.264181	0	1.20549	0.893457	1.15655	0.600133
IFNLR1	9.82567	2.71272	0.81911	3.31179	0.000926998	0.0191072	no	0.127552	0	0.0907587	0.147577	0.109263	0.123952	0.0557008	0.475668	0.467978	0.361847	0.606188
LURAP1L-AS1	5.51779	5.40482	1.63351	3.30871	0.000937275	0.0192793	no	0	0	0.116376	0.197367	0.107648	0.681237	0	0.531287	0.119127	3.17755	2.35476
SDK1-AS1	10.887	-3.53173	1.06912	-3.3034	0.0009552	0.0195656	no	2.14815	0.733787	5.14149	0	0.887442	1.19063	0.328992	0.221573	0	0.300499	0.276486
LCP2	3.02481	5.72749	1.73636	3.29856	0.000971823	0.0198644	no	0	0	0	0	0.0148039	0	0	0.23344	0.189004	1.47215	0.535874
LINC02055	17.5126	4.74037	1.4388	3.29466	0.000985413	0.0201212	no	0.629561	0.0395529	0	0.807247	1.82676	2.07696	0	2.12021	6.91288	2.35783	0
AGTR2	17.0124	-5.21552	1.58335	-3.29398	0.000987802	0.0201489	no	0.0416189	0.270307	4.57379	0	0	0.0707445	0	0	0	0.0773692	0.154202
FAM110D	33.1199	-1.28392	0.390996	-3.28373	0.00102443	0.0207497	no	2.17365	0.692206	1.76663	0.398909	0.725959	0.480895	0.396863	0.21116	1.0301	1.06022	0.59532
ACVR1C	12.613	2.90053	0.884575	3.27901	0.00104171	0.0210283	no	0.0532098	0.0987956	0.0414144	0.144632	0.578612	0.405703	0	0.374447	0.375094	0.245489	0.0660113
PLPPR4	79.6535	2.09298	0.639562	3.27252	0.00106592	0.0213414	no	0.918683	0.0316133	0.680323	0.434172	0.670133	1.32795	0.630688	0.649418	2.2522	3.4475	2.88815
MYRIP	44.9474	2.8862	0.882849	3.26919	0.00107855	0.021528	no	0.534128	0	0.209403	0.148084	0.675689	1.17016	1.35488	0.42831	2.32827	1.98866	1.21669
PDGFA-DT	4.13515	5.15981	1.57965	3.26642	0.00108916	0.0217176	no	0	0	0.019511	0	0	0.091062	0	0.801862	0.433678	0.421572	2.54375
RASGRF1	110.425	3.55208	1.08779	3.26541	0.00109306	0.0217509	no	0.554561	0	0.322379	0.582251	3.18337	1.62536	0.198859	0.198239	14.5394	5.27512	1.87738
SETBP1-DT	34.6827	-1.70325	0.521561	-3.26568	0.00109202	0.0217509	no	3.59218	0.944483	3.01298	0.63829	1.49475	0.774272	0.265038	0.161104	0.807504	1.7338	0.962447
VSTM5	105.625	2.97954	0.91279	3.26421	0.00109771	0.0218213	no	0.758744	0.0479293	1.33999	0.567886	0.546306	4.62462	2.17985	0.544394	2.40646	12.6939	6.92382
LOXHD1	4.94656	-4.00305	1.22761	-3.26084	0.00111084	0.0220599	no	0.0979862	0.0193351	0.34372	0.0156206	0.0789037	0.0423349	0	0	0.0281501	0	0.222346
PPFIA4	228.101	2.37706	0.729352	3.25914	0.00111751	0.0221278	no	1.99006	0.615767	1.6393	0.569318	6.24273	3.49735	1.5045	0.408724	7.53631	11.2681	6.67285
CNTNAP3	71.5758	2.22171	0.68202	3.25754	0.00112382	0.0222241	no	0.205796	0.100931	1.13065	0.103129	0.599725	1.4448	0.823719	0.335486	1.47815	2.09455	2.23294
ITGA1	12.07	-2.93435	0.901654	-3.2544	0.00113631	0.0224289	no	0.507099	0.218545	0.123163	0.079617	0.330531	0.043211	0	0.025219	0.0176623	0.0283521	0.0445113
KANK4	67.8029	-3.33281	1.02495	-3.25169	0.00114722	0.0225759	no	0.712932	0.128573	6.98383	0.0690159	0.580103	1.07005	0.686959	0.0710154	0.169865	0.671381	0.26831
ZNF600	8.46586	2.84517	0.876144	3.24738	0.00116472	0.0228513	no	0.0480408	0	0.139961	0.0531791	0.156282	0.0491128	0.0882726	0.248099	0.572117	0.449665	0.457843
ANGPT4	5.94725	6.07561	1.87194	3.24562	0.00117193	0.0229377	no	0	0	0	0	0.0663514	0.195704	0.108241	0	0.258087	0.362178	0.16611
HLA-F	6.3764	5.68399	1.75169	3.24487	0.00117505	0.0229617	no	0.0432658	0	0	0	0	0.334877	0.379954	0.671472	0.458518	4.84248	2.02721
ENSG00000286010.1	6.95295	6.86248	2.11776	3.24045	0.00119341	0.0232276	no	0	0	0	0	0.0135479	0	0.0552526	0	0.0439144	0.924392	0.4625
ENSG00000288811.2	12.3018	4.73194	1.46052	3.23991	0.00119569	0.0232487	no	0	0.112045	0	0.950971	0.476606	0.235605	0	1.3326	3.17532	0.154249	1.77666
MIRLET7IHG	136.374	-1.35309	0.417683	-3.23951	0.00119735	0.0232579	no	1.6556	0.701136	2.87971	0.313262	1.1448	1.2115	0.967944	0.200267	0.784396	1.31618	0.88932
KCNV1	4.99247	5.28279	1.63116	3.23868	0.00120085	0.0233027	no	0.00816357	0	0	0	0.0353884	0.0501811	0	0.109266	0.0713913	0.546524	0.0752256
TMEM45B	11.9642	4.73742	1.46548	3.23268	0.00122636	0.0236802	no	0.0555877	0	0.0916191	0.0260562	0.185186	0.289178	0.377566	0	0.300114	2.72749	2.85771
LINC01721	4.78307	5.05802	1.56876	3.2242	0.00126324	0.0243133	no	0.0173517	0	0	0.0510935	0.0752703	0.165758	0	0.031124	0.0609953	0.319296	0.649846
CRYZL2P-SEC16B	4.43128	5.80085	1.80066	3.22152	0.00127513	0.0244527	no	0	0	0	0.0315523	0.114252	0.0255785	0	0	0.0728371	0.304693	0.155073
GPR88	4.93162	5.15815	1.60145	3.22092	0.00127779	0.0244557	no	0	0	0.0195953	0	0.0363692	0.0206301	0.148324	0.0300782	0.157183	0.473771	0.413969
THSD4-AS1	13.1157	3.67351	1.14048	3.22103	0.0012773	0.0244557	no	0.040406	0	0.354515	0.0410221	0.814333	3.28713	1.93293	0.140983	0.436277	4.94908	7.62832
GPR26	128.683	1.89115	0.587552	3.21869	0.00128778	0.0245987	no	0.627439	0.0802759	0.239868	0.374718	1.70545	1.38942	0.597544	0.171383	1.55774	1.87562	1.74651
ENSG00000262133.1	3.10389	5.22591	1.63092	3.20427	0.00135406	0.0256144	no	0	0	0	0.430177	0.353385	0.401302	0.719964	0.0964938	0.381722	3.07367	2.23135
FUT9	22.4848	3.16276	0.988721	3.19885	0.00137979	0.0259744	no	0.0477036	0	0.0354224	0.0144438	0.126858	0.197194	0.057486	0.0155555	0.203063	0.565329	0.367538
NTSR2	6.48891	3.34562	1.04654	3.19684	0.00138941	0.0261062	no	0.160907	0	0.0471368	0.187656	0.393304	0.0991818	0	0.529261	0.755455	0.433866	0.647596
ENSG00000284820.1	22.7968	2.37903	0.744776	3.1943	0.00140173	0.0262619	no	0.162381	0	0.191521	0.147545	0.159308	0.127516	0.354903	0.306157	0.366237	0.739125	0.800283
ENSG00000253693.1	11.8585	4.00811	1.25552	3.1924	0.00141095	0.0264094	no	0.111825	0	0.528429	0.0745855	1.09931	0.970944	2.98776	0.200776	1.45155	6.06902	7.55102
ADAMTSL2	22.9318	3.09494	0.969701	3.19164	0.00141466	0.0264416	no	0.179979	0.00967653	0.12796	0.177192	0.585448	0.076984	0.276749	0.187084	2.60052	0.252562	0.598567
CNIH3-AS2	6.50567	5.56375	1.74351	3.19112	0.00141724	0.0264511	no	0	0	0.0907586	0.0111203	0.0840122	0.217514	0.0738202	0	0.747797	1.19992	0.728142
KCNH5	78.8829	2.2665	0.710642	3.18937	0.00142582	0.0265606	no	0.395543	0.0914603	0.437851	0.113156	0.971225	1.71131	0.586271	0.237696	1.0096	1.731	1.69404
C16orf89	6.38526	4.81608	1.51306	3.18301	0.0014575	0.0269963	no	0	0	0.0805676	0	0	0.326498	0.216803	0.396549	2.93099	2.15095	1.84232
DGKK	570.395	3.28737	1.03305	3.18219	0.00146164	0.0270472	no	1.19376	0.222862	1.85796	0.130035	3.87281	5.82372	4.9773	0.233405	5.94265	13.8776	31.0986
COL18A1	341.85	-3.09255	0.973684	-3.17614	0.00149249	0.0274363	no	39.9441	0.121723	6.90312	0.639593	3.05359	2.02124	2.14065	0.44029	1.90901	2.82598	3.31415
RTL4	5.00334	6.17528	1.94519	3.17464	0.00150021	0.0275265	no	0	0	0	0	0	0.172911	0.0887945	0.0101544	0.141147	0.567276	0.582136
ENSG00000288768.1	6.49501	6.76252	2.13264	3.17096	0.00151937	0.0277257	no	0	0	0	0.184454	0	0.515456	0	0	0.490304	12.5969	1.90831
ENSG00000290846.1	26.1358	4.0493	1.27725	3.17032	0.00152271	0.0277257	no	0.309997	0	0.630527	0.520573	0.796203	9.45915	1.81758	0.214716	1.49522	15.1002	2.30565
LINC02302	13.442	3.50186	1.10465	3.1701	0.00152384	0.0277257	no	0.0766021	0.0506728	0.0448701	0.63094	0.702035	0.047209	0.0906022	0.820029	1.2791	0.309769	0.958839
GRM1	48.7901	1.82153	0.575115	3.16725	0.00153888	0.0279473	no	0.18396	0.051711	0.312374	0.317503	1.04985	1.00534	0.258707	0.420076	1.01555	1.49055	0.659868
VASN	64.3661	4.0851	1.29036	3.16586	0.00154626	0.0280031	no	0.190639	0	0.470543	0.0705641	0.298717	2.84161	1.59309	0.0759923	0.943432	7.38392	8.31953
ENSG00000289122.2	2.30539	-5.51839	1.74435	-3.16358	0.00155841	0.0281686	no	0.126792	0.141181	0.326289	0	0.0275173	0.093663	0	0	0	0	0
PLAUR	11.1848	-2.7227	0.862577	-3.15647	0.00159691	0.0287077	no	5.89227	0.444535	0.952941	0.237538	0.945728	0.239609	0.252047	0.300283	0.333886	0.0655108	0.223086
HIF3A	14.5737	2.16441	0.685882	3.15566	0.00160137	0.0287613	no	0.345743	0.0543677	0.914834	1.02979	2.41989	1.07265	0.806597	0.193079	1.67953	1.60474	0.712292
SATB2-AS1	1.90618	-5.02748	1.59332	-3.15535	0.00160304	0.0287649	no	0.153745	0.142694	0.522145	0.0512284	0.0417498	0.142129	0	0	0	0	0
TRPC7	22.3685	3.57208	1.13385	3.15038	0.00163056	0.0291784	no	0	0	0.258658	0.0913663	0.4987	1.19071	0.406753	0.132268	0.900797	1.51556	1.5417
APOBEC3G	5.93562	3.5614	1.1307	3.14973	0.00163424	0.0292161	no	0.0413268	0	0.115529	0.302955	0.360833	0.323346	0.85746	0.356061	0.889014	0.547531	0.768171
KLHL30	22.4235	3.75922	1.19403	3.14834	0.00164201	0.0293027	no	0	0	0.197951	0.153911	0.784914	0.473648	0	0.386758	1.71419	0.642279	0.475183
ENSG00000284645.1	23.2833	-1.90107	0.604398	-3.1454	0.00165858	0.0295536	no	0.462805	0.330294	1.26899	0.296476	0.366788	0.897942	0.866025	0.0745	0.20858	0.167653	0.395545
FAM184B	139.277	4.50819	1.43562	3.14024	0.0016881	0.0299611	no	0.187753	0.016219	0.295819	0.0177318	0.226844	1.56358	0.134435	0	1.19932	7.61828	8.65194
KCNQ3	211.608	2.87821	0.918761	3.13271	0.00173199	0.030601	no	0.815076	0.0519809	0.696145	0.167963	1.71698	2.30456	0.743843	0.586186	4.15848	7.33967	2.61359
ENSG00000270055.1	26.9686	1.6434	0.526185	3.12323	0.00178878	0.0314169	no	0.776075	0.0960009	0.544621	0.258505	1.34725	0.732453	0.228934	0.618638	1.66793	1.77613	1.94993
AQP4	3.37086	4.74532	1.52008	3.12175	0.00179778	0.0314814	no	0	0	0	0.202483	0.095715	0.250557	0.180086	0.0243091	0.0648817	0.232078	0.210684
PRSS56	5.62459	4.55845	1.46173	3.11852	0.00181759	0.0316945	no	0	0	0.0641214	0	0.0594787	0.0674859	0.121283	0.442405	0.98388	0.295207	0.135493
ENSG00000283674.3	23.067	2.71209	0.869698	3.11842	0.00181821	0.0316945	no	0.111415	0	0.224495	0.0976542	0.481348	0.287963	0.464115	0.17617	0.781088	1.44198	1.13798
CASC8	6.04135	6.56289	2.10899	3.11187	0.00185907	0.0323203	no	0	0	0	0	0	0.927527	0	0.143081	0.210147	4.45093	3.3296
PTGER1	13.4379	3.0021	0.964704	3.11194	0.00185863	0.0323203	no	0.326768	0	0.164224	0.808906	0.304421	0.806121	0.827638	1.06093	0.328909	1.57427	1.21505
ENSG00000253965.3	2.99704	5.3654	1.72944	3.10239	0.00191966	0.033093	no	0	0	0	0	0.189189	0.411843	0	0.122974	0.476945	0.547965	1.02604
ENSG00000235749.3	15.5905	1.89352	0.610418	3.10201	0.00192214	0.033093	no	0.257775	0.127006	0.677443	0.764742	2.12944	0.622335	0	0.380118	1.71967	1.64959	1.00398
ENSG00000288557.1	4.82783	3.10674	1.00196	3.10066	0.00193088	0.0331559	no	0.0203655	0	0.071425	0.0271371	0.132546	0.0501258	0.0900927	0.109593	0.190948	0.356306	0.352107
PCDH18	5.04053	-3.94714	1.27317	-3.10025	0.00193355	0.0331725	no	1.15296	0.176893	0.0870973	0.0634862	0.195397	0	0.0549494	0.00670051	0.211072	0.0167149	0.015332
ZIM2-AS1	6.13256	5.26293	1.69789	3.09968	0.00193731	0.0332079	no	0	0	0	0.0399867	0.661605	0.207905	0.68146	0.197805	0.305199	0.254632	0
TGFBR3	33.6136	-2.19585	0.70886	-3.09772	0.00195018	0.0333699	no	2.20068	0.452603	0.989626	0.0272494	1.08577	0.181881	0.262531	0.096371	0.27193	0.360015	0.213164
FAM43B	30.6246	2.40977	0.779195	3.09264	0.00198381	0.0337911	no	0.370868	0.107062	0.375948	0.26358	1.36824	1.00449	0.65647	0.295681	4.95674	0.83219	0.82491
TCN1	11.4377	-4.93352	1.59657	-3.09007	0.00200107	0.033973	no	5.98222	0.406483	1.23595	0	0.190945	0	0.555453	0.131364	0	0	0
CNTNAP4	18.487	3.09128	1.00387	3.07936	0.00207447	0.034976	no	0.0148659	0.116689	0.01837	0.135237	0.0718006	0.146616	0.34554	0.0492899	0.398684	0.973205	1.38423
KCNC2	61.103	4.30225	1.39835	3.07666	0.00209333	0.0351958	no	0.167574	0.0350511	0.192604	0.0188764	0.172906	1.62597	0.84903	0.101806	0.225246	5.64695	2.55651
DEGS2	7.87435	3.37279	1.09615	3.07695	0.00209132	0.0351958	no	0.0308268	0	0.0724619	0.0720171	0.11694	0.595844	0	0.0831838	2.24254	0.904233	0.57259
KCNS3	12.6127	2.90452	0.944109	3.07647	0.00209471	0.0351958	no	0.233894	0.0160766	0.121607	0.034632	0.0846063	0.701929	0.230029	0.979011	0.825138	0.594879	0.321194
LRGUK	45.1098	2.48714	0.810208	3.06976	0.00214233	0.0357806	no	0.260869	0.90437	0.357553	0.216373	0.616267	2.30745	0.771746	0.281813	0.800324	2.56832	3.42195
KCNA3	105.177	3.16349	1.03175	3.06613	0.00216848	0.0361246	no	0.22935	0.00359581	0.359908	0.184287	0.533746	2.28424	1.40445	0.183758	1.14488	2.66366	4.32962
LPIN3	22.1162	3.23688	1.05626	3.06446	0.00218061	0.036265	no	0.129457	0	0.500393	0	0.241694	0.506637	0.863594	0.161966	1.38156	1.7543	0.869143
DHRS3	55.2541	4.05494	1.32384	3.06302	0.00219118	0.036317	no	0.696059	0	0.443552	1.54828	0.205176	2.96101	0.123274	4.59621	0.704618	14.4953	1.65189
ENSG00000287722.1	5.33862	5.14475	1.68231	3.05816	0.00222704	0.0368489	no	0	0	0.103991	0	0.096222	0.764699	0.429729	0.0869675	0.388586	2.14445	1.07181
PTGDR	3.79545	5.94183	1.94606	3.05325	0.00226373	0.0373297	no	0	0	0	0	0.122202	0.1387	0	0	0.188266	0.772025	0.828682
LRIG3	5.16847	-3.2318	1.05997	-3.04895	0.00229646	0.0376968	no	0.706143	0.197669	0.133861	0.105999	0.109242	0.0587186	0	0	0.0186411	0.199892	0.0196369
STX16-NPEPL1	3.31779	5.82733	1.91276	3.04656	0.00231476	0.0379151	no	0	0	0	0	0.192839	0.219017	0	0	1.02382	1.49243	1.42571
HOXD3	3.324	5.50855	1.80846	3.04599	0.00231917	0.0379555	no	0	0	0	0	0.462446	0	0.117145	0.274961	0.42361	0.0712826	0.4253
PTCHD1	115.16	4.16626	1.36958	3.042	0.00235015	0.0383661	no	0.0473641	0.0426016	0.110534	0.00573635	0.0606448	0.93661	0.991812	0.066651	0.267142	3.77746	4.03844
CCNI2	9.77723	2.84952	0.937139	3.04065	0.00236066	0.0384414	no	1.13269	0.0147544	0.0823225	0.149063	0.0506318	0.0568653	2.04423	2.6413	10.8255	1.80196	0.484949
BHLHE23	7.41718	-3.72616	1.22528	-3.04107	0.00235735	0.0384414	no	1.58301	1.61913	0.323682	0	0.674383	0.255179	0.611133	0	0.161915	0.372107	0.0855705
ENSG00000255240.6	19.3195	2.64048	0.868883	3.03893	0.00237417	0.0386292	no	0.588638	0	0.274265	0.224412	1.56559	1.15133	0.751352	0.289928	1.59114	1.00023	1.57585
CCR5	2.33943	5.21964	1.71794	3.03832	0.00237902	0.038676	no	0	0	0	0	0.018969	0.0430405	0	0.125497	0.102477	0.140599	0.0647816
ZNF185	52.5535	1.75323	0.57714	3.03778	0.00238325	0.038697	no	0.666848	0.377276	0.571442	0.195789	0.530645	0.909726	0.654049	0.245854	2.04486	3.56358	2.12365
CFC1	29.0014	3.03541	0.999532	3.03683	0.00239081	0.0387386	no	0.229161	0	0.447436	1.01809	0.207426	2.21257	3.38366	0.616704	0.67234	2.47117	3.49901
SLFN11	35.8083	4.69713	1.55013	3.03015	0.00244429	0.0393442	no	0.113708	0	0.0729226	0.00777358	0.109242	1.39081	0.275447	0.0742613	0.38287	6.1927	1.36123
ENSG00000269242.1	6.16678	6.05377	2.00044	3.02621	0.00247641	0.0397302	no	0	0	0	0	0.319509	0.504478	1.92833	1.10905	1.99314	0	0.79191
PLAAT5	10.5098	2.83759	0.937994	3.02517	0.00248497	0.0398349	no	0.0462738	0.042936	0.15736	0.560684	0.0644283	0.626573	0.102374	0.503321	0.352589	0.261997	0.847261
VMAC	22.0605	1.52845	0.505388	3.02431	0.00249203	0.0399153	no	0.421432	0.135135	0.638954	0.181941	0.740866	0.706106	0.725139	0.342884	1.63297	1.94886	1.21513
TGFBR2	42.0307	-2.13739	0.707466	-3.02119	0.0025178	0.0402621	no	1.93738	0.535281	1.84199	0.496463	0.444123	0.656218	0.393187	0.432814	0.2879	0.752082	0.22406
DLGAP2	16.4801	3.54477	1.17367	3.02024	0.00252574	0.0403561	no	0.130537	0	0.0129045	0.283167	0.929246	0.351757	0.0244315	0.0446001	0.28862	1.03145	0.177611
TTC9-DT	11.9686	2.31952	0.769153	3.01568	0.00256404	0.040768	no	0.0403982	0.0499764	0.165294	0.188408	0.14368	0.198863	0.446779	0.157007	0.260406	0.679598	0.972836
ENSG00000279249.4	11.0904	-2.16722	0.718803	-3.01504	0.00256947	0.040788	no	0.734521	0.778368	1.35322	0.316131	0.392454	0.469324	0.0491907	0.00504564	0.101523	0.722743	0.500853
FBN2	24.8425	-3.89925	1.29416	-3.01296	0.00258716	0.040969	no	1.08511	0	0.619417	0.164126	0.240307	0.132076	0	0.0287508	0.00596393	0.262205	0.123391
RUNX1	543.179	3.42944	1.14291	3.00063	0.00269423	0.0424923	no	1.55056	0.0680565	1.42165	0.777961	1.06566	11.483	7.84467	0.500795	3.46827	22.0748	31.1266
ENSG00000286736.1	3.62912	4.4018	1.46836	2.99777	0.00271964	0.0427894	no	0	0	0.102812	0.174562	0.190269	0.108017	0.775828	0.469882	0.513918	0.708826	0.978829
CCDC198	29.6819	4.83526	1.6143	2.99527	0.00274206	0.0429005	no	0.482061	0	0.0895545	0	0.0757015	6.31642	3.63605	0.0229047	1.32486	16.2715	15.3713
ENSG00000286402.1	2.18791	4.64692	1.55363	2.99101	0.00278052	0.0433286	no	0	0	0	0.00867623	0.0141193	0.0480522	0.0575827	0.0311462	0.0915326	0.0525481	0.0803367
TFCP2L1	52.1939	2.94797	0.985545	2.9912	0.00277879	0.0433286	no	0.102318	0.189661	0.133464	0.0400925	0.156518	0.318102	1.36629	0.0251874	0.29595	3.40581	0.563779
ENSG00000272668.2	11.8493	4.67423	1.56389	2.98884	0.00280041	0.0435344	no	0.0316016	0	0	0	0.00856173	0.0679851	0.174588	0.00944646	0.231268	0.488556	0.486995
BARD1	13.2976	-2.36206	0.790714	-2.98725	0.00281495	0.0437257	no	0.860984	0.518027	0.629813	0	0.159069	4.5767	0.0459813	0.0435315	0.448864	0.455478	0.299005
MSRB3	23.8699	-1.61377	0.540352	-2.98652	0.00282171	0.0437612	no	0.839579	0.521684	0.868962	0.5693	1.04858	0.397182	0.17941	0.116051	0.396108	0.163726	0.814929
SEMA5A	458.469	2.12952	0.713631	2.98407	0.00284445	0.0440788	no	1.83451	0.377209	0.838414	0.425161	2.41778	4.15058	5.12945	0.994279	9.05174	4.11377	3.70567
COL7A1	25.9369	2.79394	0.936799	2.98243	0.00285966	0.0442794	no	0.160178	0.444678	0.568629	0.0391151	0.212137	0.797813	0	0.383699	1.79051	0.775239	2.47725
RAPGEF4-AS1	37.2861	1.40768	0.472658	2.97822	0.00289926	0.0447624	no	0.447429	0.130673	0.535828	0.440285	1.15688	1.37862	0.839664	0.811013	1.91322	1.39979	1.20988
ENSG00000273394.1	2.95877	4.53046	1.52149	2.97764	0.00290476	0.0448002	no	0	0	0	0.683823	0.936732	1.06382	0.763258	0.613479	0.202357	1.3969	0.645632
SKAP1	5.76918	4.07831	1.37039	2.97603	0.00292011	0.0449306	no	0.203191	0	0	0.242733	0.4841	1.31861	0	0.598106	0.942031	1.16976	0.47104
EPHA5	803.641	3.99364	1.34255	2.97466	0.00293312	0.0450656	no	0.832214	0.0177049	2.93945	0.291994	0.663473	9.97296	14.0553	0.557374	4.24564	38.4943	43.9236
AFAP1L1	14.8213	-2.3775	0.799372	-2.9742	0.0029375	0.0450656	no	2.2235	0.277196	0.651202	0.179049	0.314131	0.332909	0	0.141317	0.151307	0.14678	0.194395
ENSG00000281613.2	3.15229	5.1612	1.73611	2.97285	0.0029505	0.0451847	no	0	0	0	0.130167	0.109433	1.51387	0	0.040456	0.642437	1.52788	1.87677
GOLGA8O	25.8171	3.68755	1.24419	2.96382	0.00303844	0.0463136	no	0.145573	0.0272303	0	0.00128196	1.08704	0.317501	0.0302029	0.160905	0.829483	1.36164	1.24329
FADS6	8.75901	3.78741	1.27803	2.96347	0.00304194	0.0463309	no	0.0564822	0	0.150874	0	0.229918	0.475841	0.790752	0.230412	0.56301	1.91918	1.0048
IRF1	12.3348	2.57087	0.867773	2.96261	0.00305044	0.0463681	no	0.545648	0	0.173746	0.0399812	0.177917	0.527638	0.883238	0.615291	1.95281	1.45029	3.65461
SLC7A7	13.1578	2.17253	0.734059	2.95961	0.00308028	0.046516	no	0.50983	0.184936	0.243039	0.238991	0.560467	0.607703	1.67914	0.661032	0.999355	2.11562	1.54084
NHSL1	31.1358	-3.15642	1.06721	-2.95764	0.00310002	0.046778	no	1.27331	0.417664	1.75531	0	0.105682	0.137388	0.0705632	0	0.749697	0.333297	0.157464
GPR37L1	8.03116	3.43556	1.16279	2.95458	0.00313099	0.0471361	no	0	0	0.20417	0.0519649	0.179382	0.254231	0.076652	0.132085	0.223302	0.3871	0.411052
FAM20A	12.6166	3.61553	1.22647	2.94793	0.00319915	0.0479038	no	0.261083	0	0.115319	0.0142125	0.0784917	0.163501	0.108338	0.0366265	0.111223	1.8479	1.37759
LRRN4	17.3249	1.84629	0.626454	2.94721	0.0032066	0.047942	no	0.231589	0.025044	0.287001	0.267968	0.527022	0.670636	0.288907	0.20475	0.750096	1.25822	1.04061
CTSV	3.30586	3.80676	1.29276	2.94468	0.00323293	0.0482773	no	0.0483832	0	0.0173313	0.0860239	0.0525935	0.0596883	0	0.260438	0.397769	0.174066	0.239933
STEAP1	11.9124	-3.41711	1.16215	-2.94033	0.00327865	0.0488147	no	1.34922	2.4237	0.854681	0.179891	0.121823	0.416812	0.993599	0.322845	0.0793432	0.18234	0
KLHDC7B	6.64271	3.64741	1.24286	2.93469	0.00333882	0.0494735	no	0.0557726	0	0	0	0.0645546	0.0976516	0	0.073358	0.169835	0.320369	0.514449
ENSG00000228010.6	5.56267	4.1274	1.40684	2.93381	0.0033483	0.0495617	no	0.191043	0	0.227684	0	1.44846	0.933094	2.56513	0.0541628	1.51823	4.99058	3.30674
ATP6V1B1	27.9807	3.80149	1.29622	2.93275	0.00335972	0.0496613	no	0	0.855722	0.593168	0	0.209726	1.11075	1.23759	0.257646	4.86903	4.53812	2.16788
KNCN	8.23249	5.09702	1.73875	2.93142	0.00337416	0.0497618	no	0.0262516	0	0	0.805363	0	0.151686	0.636134	0.0122827	0.408598	0.353483	0.869193
ENSG00000288684.1	41.0021	-3.1543	1.07603	-2.93143	0.00337401	0.0497618	no	1.80111	0.78954	1.14516	0.360314	0.22568	0.465829	0.549215	0	0	0.412685	0.375693
ENSG00000286235.1	7.99115	5.88532	2.00848	2.93024	0.00338706	0.0498768	no	0	0	2.26237e-08	0	0.269026	0.100515	0.253721	0.0840305	0	0.303608	0.0194047
DOCK1	79.0222	-2.52472	0.862195	-2.92825	0.00340871	0.0501578	no	5.8677	0.661217	2.69203	0.173426	2.12725	0.162691	0.455533	0.155627	1.23286	0.376359	0.45373
CHIC1	503.185	0.775237	0.264964	2.92582	0.00343552	0.0505143	yes	4.5371	2.05792	3.18454	3.01042	6.4892	5.90244	4.28528	2.80491	5.07999	8.43695	9.6419
CBLN1	197.277	-0.820324	0.280486	-2.92465	0.00344838	0.0506273	yes	13.0659	7.45056	14.2122	5.47589	9.42198	8.03412	6.69501	3.94462	7.36973	6.91428	6.07591
SYN2	1350.84	1.1717	0.400628	2.92465	0.00344839	0.0506273	yes	16.1021	3.99034	24.607	12.513	28.6858	35.9206	32.1793	10.5089	38.0232	45.2289	50.9093
NECAB2	1148.98	1.05669	0.361365	2.92416	0.00345382	0.050669	yes	33.6285	13.3595	42.5828	38.856	38.4891	39.7495	59.0547	27.4082	89.7481	58.8572	97.8257
CYB5D1	299.004	0.687505	0.235337	2.92137	0.00348499	0.051088	yes	7.56623	2.41954	6.26892	6.31571	7.47759	7.87085	5.50622	4.42174	9.54855	16.0075	12.8351
ZFYVE28	202.006	1.4029	0.480368	2.92047	0.00349508	0.0511974	yes	3.15575	0.825031	2.95893	1.4275	3.56895	5.34851	2.56829	1.34055	7.31612	9.14337	13.1078
WIPF1	420.402	2.12837	0.729134	2.91904	0.00351115	0.0513651	yes	5.85537	0.684506	4.17212	1.85479	10.0436	10.2083	9.2998	1.02996	12.3134	22.1318	38.2012
SS18L1	1628.56	-0.661632	0.226665	-2.91898	0.00351178	0.0513651	yes	39.8453	14.3424	39.5717	14.7622	37.1805	30.0778	19.9475	7.14946	27.3565	28.8178	26.5067
CMTM4	799.493	0.459635	0.157501	2.9183	0.0035194	0.051438	yes	6.39622	2.64618	8.10593	4.52181	9.2984	7.89071	7.14072	4.03512	9.68929	11.7244	10.7227
FAM111A-DT	6.2384	2.62603	0.90001	2.91778	0.00352536	0.0514866	no	0.0599356	0.0741587	0.0350733	0.0399371	0.171338	0.364893	0	0.592607	0.479622	0.282558	0.543265
ENSG00000274015.3	7.02198	-2.08985	0.716377	-2.91725	0.00353127	0.0515345	yes	4.45035	0.944277	5.91568	1.13326	2.26	4.23518	3.41265	0.0549432	1.11525	3.36304	2.57553
PIGV	184.705	1.04645	0.358944	2.91536	0.00355279	0.0516667	yes	3.37815	3.27371	4.14804	2.96773	6.46285	5.95147	6.42952	5.75311	9.82144	8.36927	7.07195
FERMT2	1068.79	-0.973425	0.333886	-2.91544	0.00355183	0.0516667	yes	48.1326	20.1326	68.2214	9.65788	44.2257	25.5651	19.6042	7.42396	21.8105	28.3401	32.9055
GALNT16	707.101	-0.84937	0.29135	-2.91529	0.00355356	0.0516667	yes	36.6017	10.3577	30.2547	8.52875	21.299	18.3605	11.6192	6.63478	19.6035	17.4454	16.1359
RIC3	1209.02	0.656563	0.225189	2.9156	0.00355001	0.0516667	yes	33.0592	14.5179	24.5755	18.6047	42.9171	27.4148	21.3069	20.1209	40.9507	40.6866	39.8841
CMTM8	35.1846	-1.76159	0.6041	-2.91606	0.00354481	0.0516667	yes	4.48718	3.59338	3.26489	1.53489	4.02063	1.96844	1.29122	0.247214	3.12289	1.27786	1.61273
ICA1	287.373	0.972845	0.333819	2.91429	0.00356497	0.0516911	yes	11.4983	4.7417	6.4811	15.4198	14.1496	11.0199	5.19051	10.2917	18.509	30.7481	14.4711
HAP1	163.895	1.27771	0.438388	2.91457	0.00356182	0.0516911	yes	2.57557	1.24273	1.47065	1.26098	1.39712	2.12277	1.57563	2.25928	11.955	5.77659	9.9404
LRRK2	22.4075	3.86981	1.32791	2.91422	0.00356581	0.0516911	no	0.151635	0	0.0445892	0.0194055	0.508607	0.520557	0.107986	0	0.391608	1.21491	1.77737
ENSG00000227704.3	134.963	-1.03841	0.35628	-2.91459	0.00356154	0.0516911	yes	11.1641	7.26469	12.1945	3.00182	8.95814	7.92043	8.70822	1.6048	7.87803	8.79127	7.4842
PLEKHB1	33.5341	1.71179	0.587498	2.9137	0.00357171	0.0516998	yes	1.32029	0.711904	0.735492	0.574937	0.968511	0.817326	3.84527	2.06302	2.34545	1.41493	3.34462
TEAD1	18.7203	-2.63399	0.903963	-2.91383	0.00357029	0.0516998	no	1.59406	0.475815	0.200818	0.0316193	0.128582	0.0475564	0.0584331	0.0462169	0.0486254	0.106638	0.0162979
LAMP3	6.41442	2.71317	0.932288	2.91022	0.00361173	0.0522199	no	0.0738088	0	0.10583	0.0300788	0.102055	0.166986	0.0816173	0.0882621	0.211973	0.852223	0.569542
AEN	549.135	-1.38322	0.475316	-2.91011	0.00361298	0.0522199	yes	11.8476	24.6172	31.2187	5.96495	11.0643	10.0352	8.35014	6.75979	8.70622	13.8088	12.176
FLT1	4.34507	-5.0505	1.73582	-2.90958	0.00361918	0.0522708	no	0.647557	0.141643	0.114871	0.0653818	0.00857545	0	0	0	0	0	0.0246871
EGR1	55.2642	-2.82677	0.971705	-2.90908	0.00362494	0.0523154	no	7.45627	0.489146	2.37688	0.928302	0.469704	0.648729	0.333144	0.0225162	1.54456	0.304043	0.209233
ENSG00000287215.1	13.1058	2.39655	0.824534	2.90655	0.00365443	0.052702	no	0.168137	0.0173359	0.0983689	0.417837	0.285214	0.138677	0.284784	0.0866293	0.308165	0.985751	0.588944
PGR	47.367	4.60716	1.58612	2.90467	0.00367639	0.0529795	no	0	0	0.0446738	0.0219258	0.00460879	1.92715	0.545093	0.0393529	0.0946142	1.00984	0.639646
ECE2	4.48118	5.06793	1.74651	2.90175	0.00371088	0.0534276	no	0.0232456	0	0	0.0874931	2.15937e-05	0.0782283	0	0.0673155	0.707077	0.0984136	0.143594
LINC03015	144.294	-0.770573	0.265571	-2.90157	0.00371294	0.0534276	yes	9.32589	3.25433	7.02626	4.18667	5.30872	5.19242	3.94322	2.38436	5.38721	4.81635	4.89898
ANKRD45	63.9416	1.33086	0.458715	2.90127	0.00371648	0.0534391	yes	1.2569	0.320849	0.896617	1.77303	3.02385	2.13743	1.09986	0.584169	4.08148	2.3071	2.39588
ENSG00000287625.1	32.6171	1.31488	0.453249	2.90101	0.00371967	0.0534457	no	0.971225	0.229626	0.701636	0.671181	1.33265	1.50716	1.27451	0.73139	3.28034	1.93254	1.55817
RGS7BP	1045.48	2.39918	0.827265	2.90013	0.00373007	0.0535557	yes	12.3273	0.541089	4.92847	4.09512	28.3022	24.7568	13.1644	2.88275	25.5917	51.7436	54.2046
ZCCHC8	195.012	-0.937726	0.3238	-2.89601	0.00377945	0.0542019	yes	8.36299	3.7035	5.74491	1.46243	5.26722	3.97862	1.92089	1.44008	4.33062	4.20024	5.05225
ENSG00000286123.1	40.4033	1.28612	0.444116	2.89591	0.00378062	0.0542019	yes	2.45111	1.51797	2.57865	3.56087	4.19948	4.44305	2.33502	4.34731	5.5683	6.04456	6.98323
TMEM39B	250.428	-0.526956	0.18199	-2.89552	0.0037853	0.0542291	yes	17.3004	6.52655	17.3054	7.57688	11.3131	10.9272	8.92554	4.28797	12.3516	12.6011	11.9928
KDM7A	400.795	-1.43195	0.494681	-2.89469	0.00379534	0.0543332	yes	7.946	1.85986	6.42022	1.44597	4.42962	4.1322	2.57908	2.76777	2.21491	3.735	3.08481
CHD1L	371.683	-0.653801	0.225883	-2.89442	0.0037986	0.05434	yes	11.5448	7.46013	17.1156	5.2234	12.281	8.43936	7.90182	3.71459	8.53606	10.3973	11.5992
SELENOI	6491.67	-1.04271	0.360398	-2.89322	0.00381315	0.0544971	yes	92.2409	58.8578	76.7389	42.3458	68.3466	57.3826	54.1606	36.0675	27.6768	44.4269	52.5654
ANKRD65	4.83945	-3.16852	1.09521	-2.89305	0.00381516	0.0544971	no	0.687226	0.121576	0.914717	0.14285	0.0943727	0.373017	0	0	0.0507541	0.233198	0.107886
MCM5	140.46	-1.17923	0.407964	-2.89053	0.00384588	0.0548958	yes	7.07864	5.51366	7.62232	2.60541	4.28452	2.80857	3.96682	5.65673	6.0064	3.27364	2.94695
C8orf34	286.442	1.45897	0.505077	2.88861	0.00386955	0.0551933	yes	2.50526	3.01265	6.10822	4.77621	7.8212	15.954	6.25568	7.25403	12.6668	11.9417	6.91897
DNAJB6	3988.12	-1.18477	0.410326	-2.88739	0.00388451	0.0553663	yes	293.142	269.816	290.644	171.56	195.01	193.205	152.806	121.166	134.983	155.508	142.613
PGAP4	3824.54	1.07559	0.372559	2.88704	0.0038888	0.055387	yes	56.6064	19.512	29.7569	53.1272	64.3419	60.6354	62.6186	56.038	85.4526	83.3578	80.1882
BCL2L13	1493.92	0.7084	0.245429	2.88637	0.00389713	0.0553957	yes	28.5516	14.5676	29.2152	24.3828	35.6303	40.5447	38.8611	29.2941	32.046	61.7862	61.1736
CRB1	9.16132	2.75228	0.953436	2.88669	0.00389317	0.0553957	no	0.110302	0.0115017	0.0292524	0.0333262	0.033855	0.182541	0	0.526448	0.594664	0.438226	0.278297
GAREM1	907.209	2.20448	0.763772	2.88631	0.00389791	0.0553957	yes	5.75055	0.786531	2.0338	1.57201	8.41132	19.9973	12.8018	1.7222	10.9909	25.5133	24.6584
RNGTT	941.585	-0.625797	0.216916	-2.88497	0.00391446	0.0555905	yes	22.1714	10.647	18.255	8.26877	18.4813	15.9956	17.0697	7.32813	12.9588	14.1578	16.3347
TRIM59	15.7817	-2.09365	0.725799	-2.88462	0.0039189	0.0556131	no	1.53856	0.27481	0.861474	0.0709414	0.478344	0.0374251	0.20181	0.045476	0.273352	0.220838	0.0934668
DSTYK	1329.46	1.52402	0.528385	2.8843	0.00392286	0.0556289	yes	7.80676	1.2006	8.12237	3.55793	17.4668	18.2052	9.13767	3.01692	22.1815	24.2038	23.3297
CLCNKB	5.17733	5.08817	1.76459	2.88348	0.00393309	0.0557335	no	0	0	0	0.637651	0.195723	0.106838	0.169541	0.179697	0.311309	0.318863	0
ANKRD55	83.5464	2.16153	0.749688	2.88324	0.00393613	0.0557361	yes	0.538314	0.41191	3.24433	0.84777	2.01825	7.32077	4.65857	6.39888	4.72264	10.3356	16.8077
FBXL7	26.7326	-2.70707	0.939123	-2.88255	0.00394466	0.0558165	no	1.85854	0.445713	1.21558	0.00976316	0.918671	0.221936	0.159525	0.0861598	0.397147	0.202664	0.0904195
HEATR5A	928.057	-0.894332	0.310468	-2.8806	0.00396922	0.0561235	yes	30.8211	22.7981	38.7574	21.5228	37.8554	27.5666	24.6056	11.136	20.2188	26.6868	23.8372
C1orf115	16.1615	2.67133	0.927688	2.87956	0.00398232	0.0561777	no	0.123487	0	0.336856	0.0822739	0.424181	0.0759865	0.0910484	0.369179	2.0021	0.637078	0.584606
KLK13	5.84776	3.50352	1.21666	2.87961	0.00398168	0.0561777	no	0.0691976	0	0.497724	0.0987622	0.485564	1.6185	0.660702	0.199544	0.446524	1.29977	0.61624
GLDC	12.6236	-2.06027	0.715583	-2.87915	0.00398744	0.0561777	no	0.773268	0.815459	1.60983	0.205935	0.173006	1.40697	0	0.261918	0.547111	0.878826	0.996931
NECTIN1-DT	11.8544	2.66329	0.924805	2.87984	0.00397883	0.0561777	yes	0.197262	0.734214	0.235269	4.21626	3.90489	1.4782	2.64971	3.19017	3.51495	2.96661	3.74404
LINC00668	22.3672	2.03843	0.707955	2.87931	0.00398541	0.0561777	yes	0.781823	0.662955	0.217578	1.88536	2.49379	0.54447	0.459618	1.62079	1.3569	2.12627	1.50053
TEC	7.72256	2.33778	0.812099	2.87869	0.00399331	0.0562106	no	0.288109	0	0.11326	0.115421	1.00917	0.243734	0.328534	0.450706	0.592914	0.39038	0.496115
NKAPD1	1584.19	-0.536443	0.186361	-2.87851	0.00399553	0.0562106	yes	45.9251	21.7235	45.6528	18.486	44.8508	33.4717	25.1039	12.3266	41.3097	36.9179	36.0734
SMAD9	240.171	2.04579	0.7114	2.87572	0.00403107	0.0566698	no	0.968606	1.12995	1.10414	0.872404	6.72712	4.42866	1.39883	0.679618	9.40839	12.1781	7.97434
UBE2V1	4391.01	-0.47182	0.164092	-2.87534	0.00403593	0.0566975	yes	195.475	102.727	219.649	94.876	209.354	170.469	146.093	59.9827	175.455	164.528	175.933
TMEM129	700.575	0.626146	0.21787	2.87395	0.00405376	0.0569069	yes	21.3874	8.59507	21.3717	15.4367	21.0382	21.6042	17.6044	15.1202	32.6423	29.3139	34.8337
CD44	448.276	3.12912	1.08896	2.87349	0.00405965	0.0569429	yes	3.33595	3.027	2.72251	3.28069	3.2841	32.1489	16.8502	2.57215	2.8091	48.143	41.092
SLC6A2	55.7127	-3.47049	1.20784	-2.8733	0.00406214	0.0569429	yes	2.38216	2.39196	1.61442	0.199129	0.346099	0.919842	0	0	0.196382	1.01871	0.0243285
FMNL1	217.718	2.0248	0.704827	2.87276	0.00406904	0.0569987	yes	3.43555	0.478086	2.6799	1.08432	7.58326	8.889	3.2875	0.923654	12.5981	12.3791	15.0123
ITGB6	2.67417	4.90761	1.70876	2.87204	0.00407837	0.0570885	no	0	0	0	0	0.0426028	0.0983008	0.0579157	0.0318248	0.0306874	0.0528521	0.210085
TNNI3	22.3102	3.15565	1.09973	2.86947	0.00411163	0.0574862	yes	0.602448	0.671948	0.305495	4.01877	1.69399	1.4756	0.876852	5.33684	12.404	2.12691	1.81018
C1S	13.4455	1.94481	0.677778	2.86939	0.00411267	0.0574862	no	0.27095	0.461207	0.406002	0.351053	0.143917	0.322142	0.105846	0.457693	0.625969	1.03384	0.824705
SAMD12	435.633	2.01592	0.702803	2.8684	0.00412558	0.0576255	yes	5.93091	0.585938	2.70855	1.65393	10.4915	9.64253	4.87306	2.26305	10.5754	18.1902	16.4459
ANO2	38.4244	2.93441	1.02314	2.86804	0.00413027	0.0576498	no	0.0795287	0.429455	0.468812	0.262562	0.103034	2.58392	1.54075	0.104609	1.99258	2.89741	2.22664
FBXO21	1798.47	-0.490713	0.171245	-2.86557	0.00416265	0.0580602	yes	61.2852	18.7221	40.0642	22.2354	49.4802	39.4126	34.8949	11.5426	27.543	35.4536	40.6187
CNTNAP3C	19.1468	2.16571	0.75586	2.86522	0.00416719	0.0580821	no	0.298705	0	0.556282	0.185388	1.34191	1.23068	1.40467	0.424616	1.59821	1.26213	1.70515
RCSD1	2.46828	5.16276	1.8021	2.86486	0.00417193	0.0581067	no	0	0	0	0	0	0.0239407	0.0860599	0.0581628	0.0245279	0.0985654	0.168163
NR0B1	3.13675	5.47674	1.91186	2.86461	0.00417521	0.058111	no	0	0	0	0.0231588	0.264173	0.0428231	0	0.270178	0.448526	0.280989	0
ENSG00000284391.1	4.86018	-2.91917	1.01942	-2.86356	0.00418909	0.0582627	no	1.01893	0.394065	0.398091	0	0.230647	0.261743	0	0.0253908	0.199361	0.114499	0.0525913
KHK	476.195	1.61445	0.56419	2.86154	0.00421593	0.0585943	yes	7.7391	7.13211	5.75945	13.596	9.14471	13.1033	16.336	22.3227	21.7238	18.2746	20.6418
TBX2	1058.88	-1.37899	0.482096	-2.86042	0.00423083	0.0587569	yes	47.3229	16.226	50.1223	5.57556	32.2635	23.2904	7.85588	4.86476	25.6081	24.022	12.097
TNS2-AS1	59.0027	-1.41787	0.495723	-2.86021	0.00423365	0.0587569	yes	2.99081	2.51728	3.64769	2.11657	2.03906	1.94322	3.08314	1.31692	2.13972	1.53934	1.53495
ENSG00000267053.9	84.5611	1.034	0.361567	2.85977	0.00423947	0.0587959	yes	6.65224	4.33279	7.75549	10.9346	10.77	11.7803	6.92896	10.7684	14.8041	24.8382	14.6188
PRKAA2	616.461	0.570962	0.199698	2.85912	0.00424814	0.0588744	yes	4.4863	1.48135	4.00885	2.94867	6.54408	4.85337	3.45823	2.23922	6.01466	6.25488	7.39953
HPCA	40.9091	1.2914	0.451745	2.8587	0.00425387	0.0589121	yes	4.68238	1.48312	1.8168	2.53115	3.04683	2.63356	1.98842	1.32219	6.71847	8.65553	4.70132
ARHGAP6	170.674	1.77591	0.621348	2.85815	0.00426116	0.0589712	no	1.39366	0.257883	1.54774	0.56281	4.17824	2.80593	1.09851	0.980379	7.91704	4.63517	4.2656
SMAD4	1542.85	-0.477011	0.166968	-2.8569	0.00427801	0.0590788	yes	27.5787	17.921	27.1805	12.7851	24.8275	24.6174	21.0179	12.8246	16.5259	20.8668	20.2453
DERPC	989.381	-0.999499	0.349844	-2.85698	0.00427688	0.0590788	yes	35.5291	26.9172	32.0637	16.2816	24.0837	25.2137	23.038	12.3684	18.2264	21.8963	21.195
ENSG00000287792.1	7.50265	2.66359	0.932248	2.85717	0.00427442	0.0590788	no	0.0465708	0	0.136156	0.0620583	0.101055	0.171982	0.412129	0.167079	0.218373	0.532882	0.546595
LINC02253	9.89735	3.05447	1.06961	2.85568	0.00429441	0.0592635	no	0.513744	0.0950941	0	1.69979	1.26356	0.757685	0	1.2708	1.14287	1.63023	0.941117
C1QTNF1	82.0215	1.13719	0.398419	2.85427	0.00431358	0.059486	yes	1.65023	1.10795	0.795525	1.0029	3.61575	3.173	2.62508	1.011	5.25472	3.3866	2.72486
NCOA5	1013.13	-0.723434	0.253543	-2.8533	0.00432676	0.0595417	yes	37.7239	13.7592	33.8699	13.0554	26.4523	30.2274	21.0206	5.94536	21.1577	28.4343	27.2427
TNFAIP8	233.564	2.12911	0.746151	2.85346	0.00432454	0.0595417	yes	3.71096	3.02542	2.55173	12.7109	12.923	6.83509	4.18964	15.7457	11.1242	6.76507	5.13088
DAB1	42.3871	-1.78108	0.624194	-2.85341	0.00432524	0.0595417	no	3.16386	0.321978	1.21571	0.706186	0.541968	0.485871	0.267476	0.407565	0.965763	0.729379	0.744214
PLCXD3	229.846	2.64643	0.928216	2.85109	0.00435691	0.0599144	no	0.820886	0.0646091	1.08419	0.218732	0.994703	3.99052	1.41821	0.227535	2.52523	10.7591	5.13291
FBXL6	107.698	0.818184	0.287	2.85081	0.0043608	0.0599257	yes	3.73651	1.39853	3.562	1.95532	4.56147	3.78269	2.09187	2.34546	7.02364	8.22821	5.82271
ENSG00000167807.15	14.2308	1.73018	0.606965	2.85054	0.00436445	0.0599338	no	0.307627	0.152272	0.356869	0.494531	0.48463	0.32135	0.450324	0.476789	1.40146	1.28991	0.824459
ZBTB12	427.768	-1.32974	0.466535	-2.85026	0.00436841	0.059946	yes	42.4025	7.94651	36.6428	4.9874	24.7905	14.9241	10.5313	2.46546	17.4474	13.7148	18.0828
GRXCR1	16.1989	-3.43083	1.20404	-2.84944	0.00437964	0.0600579	yes	1.29989	1.27139	4.1773	0.335339	0.318911	0.103401	0	0	0	0.282703	0.882963
RSBN1	1277.36	-0.589324	0.206876	-2.84869	0.00438999	0.0601155	yes	23.4715	11.583	18.1455	8.15034	20.019	19.1027	18.192	6.756	10.7846	17.0431	15.7358
NBEAL2	162.263	1.57586	0.553154	2.84886	0.00438761	0.0601155	yes	1.72252	1.56261	1.53102	0.411326	2.9287	2.62833	2.12747	0.302855	5.14693	4.42629	10.1387
VWA7	6.43429	4.56726	1.60354	2.84825	0.00439609	0.0601387	no	0.020396	0	0.179004	0.0135889	0.290202	0.0502011	0.783049	0	0.626979	1.05573	0.886696
UBE2R2-AS1	12.55	-1.82044	0.639171	-2.84812	0.00439784	0.0601387	no	0.608967	1.00375	2.26857	0.735817	0.604498	0.559364	0.800791	0.326052	0.412045	1.18905	0.304373
AGPAT2	68.4897	2.43559	0.855419	2.84725	0.00440992	0.0602616	yes	1.71789	1.03055	0.638387	1.84294	1.45675	1.80813	0.210904	7.85336	8.90261	3.26022	2.50753
WTIP	393.165	0.784502	0.275642	2.84609	0.0044259	0.0604379	yes	7.35101	1.68768	4.60445	7.26652	8.22705	8.26383	5.7815	3.97726	9.55823	12.8203	10.5657
ARHGEF37	33.2478	4.30598	1.51338	2.84527	0.00443741	0.0605527	no	0.0695212	0	0.259221	0	0.175117	0.555695	0.307349	0	2.08207	2.27493	2.11486
DCP1B	247.477	-0.64228	0.225772	-2.84481	0.00444372	0.0605735	yes	15.1624	5.78481	16.4698	4.97573	12.3804	9.97064	10.0993	3.78956	11.2535	9.48101	12.827
TLCD4	201.859	1.07795	0.378932	2.84471	0.00444514	0.0605735	yes	1.40065	0.97108	1.00026	1.11636	1.92326	1.96068	1.65018	2.15803	3.08033	3.17172	2.81922
BMP5	358.207	-2.679	0.942051	-2.8438	0.00445792	0.0607053	yes	17.1001	7.1412	8.82769	6.31926	10.871	6.38208	0.517029	2.46424	1.01021	1.63176	0.288564
SYT13	11140.6	-0.87502	0.307778	-2.84302	0.00446878	0.0608109	yes	213.846	120.929	202.189	105.564	240.418	151.715	111.124	63.6624	147.059	118.544	100.065
FILIP1	158.357	-3.28553	1.15667	-2.8405	0.00450422	0.0612505	no	3.90055	0.634001	15.9294	0.0565657	1.88178	0.782202	0.594955	0	1.03056	1.31522	1.43079
PLAT	180.719	-3.14237	1.10645	-2.84003	0.00451086	0.0612556	yes	44.0418	3.12355	3.46551	2.10881	1.8277	0.224895	0.529544	2.66886	0.427804	0.576087	1.00273
GCOM1	9.02587	2.60052	0.915605	2.84022	0.00450829	0.0612556	no	0.0527707	0	0.165943	0.184647	0.0629448	0.388838	0.383746	0.171925	0.326243	0.534263	0.279346
MRGPRE	14.1157	3.58127	1.26181	2.8382	0.0045369	0.0615664	no	0.0704652	0	0.0658538	0.0281664	0.443117	0.190677	0.062316	0	1.0566	0.644509	0.678181
TGFB2	137.143	3.09041	1.08919	2.83736	0.00454878	0.0616848	no	0.969843	0.0210056	0.961297	0.143829	0.281403	2.98054	0.956327	0.410769	1.21616	14.7263	7.00493
NR5A2	4410.12	-1.56453	0.551521	-2.83675	0.00455753	0.0617225	yes	176.376	41.4377	136.171	28.0248	117.741	52.4756	28.2796	13.6682	89.0334	32.6726	25.9467
RPS6KA4	588.725	0.885804	0.312287	2.8365	0.00456104	0.0617225	yes	15.5108	5.83355	15.5303	13.5726	15.9904	15.4028	18.2717	18.326	19.2572	27.5196	24.4375
LINC02623	10.0459	-2.53033	0.892058	-2.83651	0.00456101	0.0617225	no	0.593594	0.413185	1.65135	0.321399	0.161175	1.00592	0	0.0221865	0.217677	0.200014	0.321459
TMEM125	22.3422	2.57666	0.9087	2.83555	0.00457469	0.0618644	no	0.170177	0.173795	0.123358	1.69679	0.921634	0.585641	1.53834	1.17757	1.31831	0.503216	0.504084
ESPNL	7.145	2.48079	0.875094	2.83489	0.00458415	0.0619495	no	0.0370488	0	0.113438	0.0792775	0.175457	0.0836567	0	0.132131	0.492896	0.565373	0.251804
CREG1	786.28	1.63936	0.578691	2.83287	0.00461322	0.0622132	yes	11.6103	11.5785	12.5307	22.1615	15.8996	19.9099	31.5743	41.3221	31.7849	40.1532	48.7289
CFAP20DC	54.8377	1.17418	0.414423	2.83329	0.00460712	0.0622132	no	2.45027	0.432199	2.40052	0.944904	2.65673	1.80292	1.37818	0.636294	2.5482	3.69916	5.01404
HSPA1A	3109.8	-0.813924	0.287313	-2.83288	0.004613	0.0622132	yes	168.16	66.1232	104.242	57.836	112.603	111.122	103.954	26.3857	114.493	78.9025	83.732
LIF	5.17397	-3.81115	1.34583	-2.83182	0.00462845	0.0623326	no	0.165163	0.0835788	0.749755	0.020006	0.0162804	0	0	0.0359089	0	0	0.018529
CHL1	282.926	3.55625	1.2558	2.83186	0.00462778	0.0623326	no	3.72368	0.114086	0.434738	0.905779	1.38692	2.60219	0.530457	0.773409	2.08141	12.6695	26.3296
ASF1A	3123.45	-1.5815	0.558547	-2.83145	0.00463371	0.0623605	yes	137.147	204.949	189.605	100.585	91.8171	90.947	79.1511	72.0323	45.9293	66.9552	69.6724
PKNOX1	394.561	-0.485837	0.171629	-2.83074	0.00464401	0.062456	yes	9.19381	6.62904	10.9848	6.82442	8.47389	6.68918	5.72631	3.0295	7.28158	8.94098	6.63943
TRIM3	1101.96	0.610644	0.215807	2.82959	0.00466079	0.0626386	yes	30.7436	10.5358	29.2461	22.7448	37.7832	30.7825	26.8545	16.6271	47.6444	38.3417	43.3716
SRSF8	2667.86	-0.740167	0.261762	-2.82763	0.00468942	0.0629368	yes	96.5239	49.8757	98.4147	55.6235	68.5423	65.9928	74.0517	39.545	51.9904	79.6825	72.0309
LINC02980	235.523	0.972666	0.343964	2.82781	0.00468673	0.0629368	yes	4.7058	2.61435	5.48108	4.19828	5.05528	10.8936	6.85528	3.8481	8.6802	13.0632	13.1264
ENSG00000268560.1	4.95459	3.07632	1.08826	2.82683	0.00470109	0.0630501	no	0.428863	0	0.169448	0.66768	1.72172	0.355499	0	0.427911	1.85985	2.91738	1.97466
CAV2	12.1449	-2.24566	0.794525	-2.82642	0.00470721	0.0630863	no	1.22526	0.812058	0.938623	0.343279	0.218129	0.382815	0.458138	0.482769	0.11784	0.0541263	0.125917
ENSG00000291111.1	11.252	2.85664	1.01077	2.82621	0.00471024	0.0630863	no	0.113457	0.421757	0.268115	0.729368	1.02149	0.521635	0.574603	2.51849	1.79926	1.12172	0.425721
WHRN	50.3468	1.58328	0.560362	2.82546	0.00472129	0.0631909	no	1.88323	0.232871	1.01603	0.369836	1.88404	1.26145	2.10888	0.725036	4.92102	1.6253	2.15785
ENSG00000288926.2	36.2399	-1.16924	0.41392	-2.8248	0.00473108	0.0632786	yes	2.93042	2.34667	3.43495	0.488241	1.87304	0.90337	1.33673	0.876285	1.61897	1.91777	1.76179
CGREF1	516.281	0.919628	0.325646	2.82401	0.00474263	0.0633898	yes	16.7618	8.07865	14.855	18.4852	23.4457	27.5331	18.2488	18.4055	26.1002	30.894	30.8348
EFHD2	322.823	-1.30307	0.461473	-2.82371	0.00474709	0.0634059	yes	20.2664	9.50318	13.4038	7.1851	11.6472	7.39289	5.20395	5.29614	6.82074	4.41293	7.20408
KCTD2	1630.35	0.558319	0.197768	2.8231	0.00475617	0.0634838	yes	33.3071	11.2756	26.213	19.7401	45.8132	43.8123	27.1719	18.1497	51.7239	41.2521	45.9321
ENSG00000286638.2	5.98358	3.43777	1.2181	2.82225	0.0047688	0.0636089	no	0.0243157	0	0.0881895	0.153766	0	0.0928933	0.107599	0.226017	0.456105	0.203165	0.482372
SPATA17	52.1359	1.35056	0.478659	2.82155	0.00477926	0.063705	no	1.25056	0.148737	2.30307	0.524245	2.02351	2.14296	0.711535	0.86816	3.24604	2.30324	4.68764
TMEM191B	87.6926	2.24428	0.795863	2.81993	0.00480342	0.0639834	yes	1.31492	7.53044	3.03682	14.6957	8.82862	8.873	7.1212	30.0531	12.4579	11.7704	16.4636
LHX6	12.2423	1.94188	0.688746	2.81944	0.00481076	0.0639939	no	0.210757	0.0749368	0.191084	0.780418	0.176849	0.501957	0	0.468948	2.16606	0.483123	0.891758
ENSG00000272729.1	1.88671	4.82015	1.7096	2.81946	0.00481047	0.0639939	no	0	0	0	0	0.0905574	0.102766	0	0.149543	0.146763	0.168579	0.412951
SHC1	7786.23	-1.00322	0.355852	-2.81921	0.00481422	0.0639963	yes	303.75	169.69	226.05	154.526	265.463	163.587	152.047	91.1637	85.9509	160.742	172.68
HEYL	25.7638	-2.24305	0.795788	-2.81866	0.00482246	0.0640623	no	2.72777	0.175737	0.464715	0.179831	0.385093	0.192222	0.188463	0.195367	0.282935	0.0764391	0.192833
LAPTM4B	4785.47	-1.9436	0.689724	-2.81794	0.00483334	0.0641197	yes	162.85	262.409	185.125	136.426	89.8981	126.728	79.3213	74.0792	46.9191	72.1282	41.9705
CCDC110	4.89275	3.59689	1.27635	2.8181	0.00483082	0.0641197	no	0.549999	0	0	0.122424	0.201397	0.324392	0.820168	0.0262932	0.691624	0.818546	0.377044
MYOF	6.29781	-5.6056	1.99182	-2.81431	0.00488814	0.0647172	no	0.653055	0	0.19559	0.0862703	0	0.0527618	0	0	0	0	0.0294057
TTC39B	228.924	1.88507	0.669817	2.8143	0.00488832	0.0647172	no	1.29236	0.612898	1.08546	0.735329	4.68627	3.12952	1.77046	0.652988	2.39281	6.19359	4.92232
ST20-AS1	437.918	-0.59877	0.212748	-2.81446	0.0048859	0.0647172	yes	10.4479	4.8505	9.97015	4.09505	8.32725	8.33817	9.04112	3.53393	6.43393	6.84927	9.3842
ENSG00000289496.2	25.2583	-1.2825	0.455875	-2.81326	0.00490418	0.0648833	yes	2.93938	1.17748	4.01193	0.566233	1.39031	1.43488	1.4061	0.316094	1.25328	1.22268	2.48501
AEBP1	43.1967	-3.14392	1.1179	-2.81233	0.00491836	0.0650268	no	6.82843	0.0874455	0.81194	0.113023	1.01622	0.201307	0.124988	0.0845788	0.579483	0.157609	0.505826
SNX10-AS1	32.1269	-1.96695	0.699543	-2.81177	0.00492697	0.0650966	yes	11.0022	7.89038	3.67671	4.08885	6.0277	5.08514	0.668025	0.26876	2.53519	3.50683	4.34078
FZD2	6.42039	-4.12179	1.46634	-2.81095	0.00493961	0.0652196	no	0.277308	0.285856	0.162	0.1129	0.016705	0.0947565	0	0.0368445	0	0	0
HPGD	175.271	1.84291	0.655783	2.81024	0.00495041	0.065318	yes	3.04877	1.25863	2.01132	7.30396	4.81392	3.82047	3.47201	11.9644	7.74853	5.50342	4.72169
NPTX2	5863.17	-1.54297	0.549344	-2.80876	0.00497332	0.065576	yes	247.189	162.704	326.302	128.377	122.97	149.211	76.5439	85.2529	96.8875	101.051	45.121
ZSCAN18	1543.59	0.647063	0.23044	2.80794	0.00498592	0.0656094	yes	57.3055	17.4174	52.0528	36.6574	60.4328	54.7726	49.7258	23.9491	84.5403	88.2984	92.8186
DOCK4	364.12	-1.55156	0.55254	-2.80805	0.0049843	0.0656094	yes	12.7034	2.06603	7.45865	1.10874	7.61829	3.30424	1.13754	1.17684	3.51149	3.87788	2.73986
B4GAT1	5523.46	1.03956	0.370208	2.80805	0.00498428	0.0656094	yes	132.035	81.2454	116.363	159.643	198.354	230.78	204.936	189.215	277.928	242.8	271.332
SLC48A1	645.031	0.992739	0.353639	2.80721	0.00499729	0.0657147	yes	11.8462	5.98329	10.9128	10.9767	16.45	18.0989	19.2711	19.1251	18.647	20.3071	23.0839
HIF1AN	1940.84	-0.499165	0.177861	-2.80648	0.0050086	0.0658192	yes	32.5284	23.4278	31.2238	22.6294	36.9248	21.2542	25.8236	21.2571	23.6655	27.6531	27.6846
GLS2	226.171	1.41317	0.50369	2.80563	0.00502188	0.0659252	yes	6.35457	1.79583	4.69531	7.14382	9.08276	7.17888	4.53289	13.5601	12.1735	8.20249	8.96649
ATP1B1	6165.98	0.625715	0.223047	2.80531	0.00502679	0.0659252	yes	214.498	72.8114	187.015	126.314	223.217	256.909	163.869	122.548	236.512	394.674	306.531
CHST2	172.752	-1.26784	0.451907	-2.80552	0.00502348	0.0659252	yes	4.45643	2.97222	6.67467	1.20058	1.57522	2.73205	2.03845	0.584671	1.50559	3.94599	4.0335
RBPJ	2038.04	-0.548086	0.195522	-2.80319	0.00505993	0.0662708	yes	45.2069	21.2579	45.2996	14.8931	43.8022	31.4912	23.7265	13.1511	34.6586	37.9471	31.5554
ZFPM2	7.64732	3.63773	1.29766	2.80329	0.00505839	0.0662708	no	0.230276	0	0.0269601	0.0390526	0.397427	0.164782	0.0788308	0.0639392	0.929262	0.124177	0.0723356
ENSG00000225555.2	5.61994	3.81926	1.36287	2.80237	0.00507284	0.0663954	no	0.0687812	0	0	0.101874	0.148989	0.177203	0	0.349497	0.08049	0.138601	0.330866
JADE1	1436.3	-0.792136	0.282697	-2.80207	0.00507763	0.0664137	yes	35.7562	15.5077	53.6279	18.3148	29.9255	27.0897	26.058	16.4845	27.7429	21.4589	23.4127
CCDC9B	11.7527	4.12092	1.47138	2.80072	0.00509895	0.0666479	no	0.0683852	0	0	0	0.0923718	0.225139	0.0538173	0.0291111	0.0934436	0.65482	0.971763
AVIL	152.257	2.07679	0.741642	2.80026	0.00510611	0.0666968	no	3.79295	0.788522	4.3083	0.92647	6.77251	9.07546	4.53957	0.56078	8.23364	14.9998	10.9859
PRKAR1B	5174.56	0.693614	0.247716	2.80003	0.00510976	0.0667	yes	183.626	54.3624	115.027	100.347	206.084	205.303	155.058	79.3513	289.559	222.389	242.392
AK7	27.2376	1.73239	0.618771	2.79972	0.0051147	0.066717	yes	0.920881	0.0953681	1.18382	1.38739	1.34029	1.69963	1.69649	1.04876	2.60532	2.89434	1.91552
ARHGEF18-AS1	2.03795	4.64716	1.65999	2.79952	0.00511789	0.066717	yes	0	0	0	0.307111	0	1.16052	2.07575	1.1013	3.31051	1.90684	2.97266
ZDHHC19	2.2614	5.25231	1.87652	2.79896	0.00512676	0.066788	no	0	0	0	0	0.367699	0	0	0.12274	2.2281	0.093663	1.73613
LMNB1	439.313	-1.42445	0.509322	-2.79675	0.00516192	0.0672012	yes	34.7199	6.7535	23.6585	2.18843	14.1899	13.3589	10.447	2.08463	13.0622	12.5482	10.6258
TRDN	2.62734	-4.39261	1.5708	-2.79641	0.00516739	0.0672276	no	0.191886	0.0768311	0.0685873	0.0496559	0.0404022	0.390235	0	0	0	0	0.0725125
ADD3-AS1	21.4879	2.27692	0.814682	2.79486	0.00519217	0.0675051	yes	0.0604859	0.652437	0.284179	0.711652	0.659362	0.752668	1.35989	1.29416	1.40107	3.28619	3.48363
NEDD1	91.292	-1.01744	0.364162	-2.79391	0.00520751	0.0676146	yes	2.6095	4.19453	2.67109	1.61078	3.02079	1.92715	2.18601	1.01757	2.08125	2.92382	1.5534
APOBEC3B	3.08664	-4.38396	1.56902	-2.79407	0.00520494	0.0676146	no	0.810528	0.358044	0.123432	0.0810232	0.176108	0	0	0	0.0617872	0	0.0501882
ENSG00000259280.2	5.86865	3.74472	1.34043	2.79367	0.00521143	0.0676206	no	0.512133	0	0.202985	0.342978	0.375888	0.481962	0	0	2.84175	2.88142	4.50519
GRIA3	226.041	1.63544	0.585653	2.7925	0.00523026	0.0677748	yes	4.83886	1.65834	1.15206	5.35663	7.93066	8.85735	4.28395	8.80321	12.129	10.5422	4.32273
PRKACB-DT	24.9377	-1.55338	0.556237	-2.79265	0.00522775	0.0677748	yes	1.69099	2.31162	1.79695	0.34069	0.854367	0.387807	0.348423	0.329253	0.876943	1.43137	1.21732
PRRG1	530.043	-1.1668	0.418043	-2.79111	0.00525283	0.0680222	yes	12.4348	15.104	18.024	7.00391	11.0085	9.82455	9.73944	8.69926	7.95563	7.04008	6.46182
PPIL6	69.828	1.17239	0.420169	2.79028	0.00526624	0.0681446	yes	3.13287	1.32882	1.57119	2.12016	2.83963	3.46943	1.76331	3.62539	4.25047	4.77038	6.43419
ENSG00000225889.10	145.228	1.17641	0.421651	2.79001	0.00527066	0.0681446	yes	3.39077	2.30675	5.4792	3.26095	7.37042	11.2499	8.93374	1.86195	10.2291	13.6342	17.2329
LINC01637	3.55931	4.8587	1.74154	2.78988	0.00527274	0.0681446	no	0.123779	0	0	0	0	0.614689	0	0.592727	0.438573	1.84932	2.94561
MGAM2	5.78868	-4.96513	1.78007	-2.78929	0.00528239	0.0682241	no	0.538447	0	0.145631	0.0539752	0	0.0174719	0	0	0	0.00955324	0.0175211
RTBDN	114.309	1.7933	0.64324	2.78792	0.00530482	0.0684686	yes	2.46482	4.04731	2.96688	6.10383	9.03315	10.0294	10.3855	13.8445	19.0482	7.67295	10.7697
EFEMP1	28.0662	4.77845	1.71432	2.78738	0.00531364	0.068492	no	0.0716357	0	0.415234	0	0	0.436573	0	0.0132214	0.589957	9.83316	2.04925
CBLN3	14.3911	2.7518	0.987207	2.78746	0.00531233	0.068492	no	0.0976556	0	0.199883	0.0813334	0.450339	0.541003	0.972311	0.0437947	0.967131	1.77432	0.81451
VWA5A	675.641	1.02142	0.366565	2.78646	0.00532865	0.0686401	yes	10.6851	7.1795	10.0831	12.2692	12.8372	14.901	20.4358	14.7527	21.5458	27.5499	26.309
GLB1L2	301.739	1.22457	0.439505	2.78625	0.0053322	0.0686407	yes	5.19908	2.72124	5.00465	5.42699	9.91348	5.40959	4.14277	6.29436	13.7314	6.76618	8.71341
ADCY3	897.906	0.797902	0.286514	2.78486	0.00535511	0.0688723	yes	14.6968	3.53704	14.8662	8.78678	15.0245	17.5422	12.7831	5.73794	18.9772	25.1844	29.0719
KCNK12	159.281	1.65144	0.593072	2.78455	0.00536014	0.0688723	no	0.355448	0.230209	0.73895	1.48725	0.385092	1.41087	1.08313	0.23692	1.43212	3.22924	1.00979
UBE2Q2P1	8.3449	2.53439	0.910172	2.78452	0.00536077	0.0688723	no	0.183923	0	0.0669282	1.14897	0.514644	0.779293	4.02497	0.0937169	1.23167	1.99312	1.42115
TLCD2	32.1597	3.20971	1.15288	2.78409	0.00536789	0.0689185	no	0.106183	0	0.180322	0	0.502168	0.284828	0.170667	0.0981036	1.20951	0.765711	1.61878
FBXO28	1284.53	-0.626566	0.225098	-2.78353	0.00537715	0.0689698	yes	25.6345	18.5266	26.7714	12.3343	26.9481	24.1526	15.3187	9.22056	13.3463	23.395	24.5566
DISC1	102.086	-2.71696	0.976122	-2.78342	0.00537894	0.0689698	no	5.67124	0.716221	2.25072	0.292561	2.35304	0.985033	0.178845	0	0.806967	0.963803	0.56443
FADS2	14888.3	-1.28083	0.460378	-2.78214	0.00540023	0.069152	yes	581.184	347.094	421.268	353.093	409.256	284.75	306.145	169.658	257.371	161.359	215.957
OSBPL10	1923.94	-0.766996	0.275677	-2.78223	0.00539867	0.069152	yes	91.0704	28.1437	82.1687	26.3475	73.5641	55.3014	35.0304	14.1239	45.8564	57.9194	65.6478
ZRANB2-DT	37.4834	0.948784	0.341295	2.77995	0.00543667	0.0695731	no	1.41693	0.608801	0.902374	0.629566	1.8097	5.82041	0.876008	0.766245	1.49383	2.62221	2.32623
LSS	11312	-0.942781	0.339267	-2.77887	0.00545477	0.0697589	yes	418.478	166.686	307.125	220.084	309.671	213.818	183.048	97.0066	213.256	149.766	202.499
CNGB1	97.7585	3.81778	1.37405	2.77849	0.00546125	0.0697961	no	0.0925163	0.0435396	1.03022	0.251365	1.06305	5.9629	5.95262	0	1.68329	11.3058	17.1888
CPNE2	885.504	0.91694	0.330117	2.77762	0.00547582	0.0699366	yes	23.6001	7.73092	23.9969	10.7363	21.5075	35.3602	33.1174	18.5729	49.0732	40.6448	47.5557
ATP13A2	7587.8	0.555636	0.200073	2.77717	0.00548344	0.0699882	yes	163.21	53.3756	118.562	114.106	207.672	212.461	164.065	87.0771	218.562	197.004	226.068
CNTN2	7720.23	2.37624	0.855942	2.77617	0.00550038	0.0701586	yes	57.1118	6.91763	13.4184	12.3942	233.018	80.0026	50.9375	9.95653	205.952	162.874	203.477
NKAIN1	4231.67	-0.930565	0.335225	-2.77594	0.00550426	0.0701623	yes	140.083	97.1107	136.206	79.3607	116.79	94.2102	112.234	49.0506	72.6033	86.7973	94.6859
ZNF648	8.90729	3.17365	1.14353	2.7753	0.00551508	0.0702543	no	0.0479843	0	0.0706492	0.0400963	0.502983	0.137736	0.14147	0.0286896	0.356058	0.301248	0.671193
PIK3CG	6.27834	-2.30453	0.830513	-2.77483	0.0055231	0.0703106	no	0.106065	0.131573	0.106519	0.0506158	0.181238	0.117509	0.0353024	0.00908504	0.017802	0.0570485	0.037504
FAM222A	540.603	-1.6909	0.609479	-2.77434	0.00553143	0.0703175	yes	27.5869	3.56326	29.441	2.44629	15.7894	10.3002	8.32919	1.07412	5.8968	8.79362	12.3844
LINC00867	1.81826	4.81912	1.73711	2.77421	0.00553358	0.0703175	no	0	0	0	0	0.0704054	0.311552	0	0.194879	0.159359	0.652598	0.403741
ARNT2-DT	88.1017	2.03814	0.734689	2.77416	0.00553443	0.0703175	no	2.15564	0.27087	2.93083	0.484179	4.3559	3.02668	1.14715	0.660864	4.91305	8.4561	6.37719
TSPYL1	5604.47	-0.417846	0.150694	-2.77281	0.00555737	0.0705631	yes	105.088	45.65	99.0516	47.1563	95.051	85.7871	67.1213	35.5644	79.0851	81.2901	80.2692
SEMA3C	1319.88	1.94987	0.70334	2.77229	0.00556628	0.0706303	yes	26.2846	4.85193	5.76789	6.31076	16.457	46.2043	12.8531	9.05238	17.5213	107.088	68.847
PPP1R21-DT	6.19891	-2.01591	0.727356	-2.77155	0.00557895	0.0707451	yes	2.65184	1.5348	1.68296	0.708251	2.1352	1.10228	1.58151	0.211794	0.838726	0.965083	0.446172
TRIB1	387.261	-1.32501	0.478134	-2.77122	0.00558472	0.0707723	yes	16.5892	4.93427	11.1651	7.68294	13.8686	7.98504	3.59279	3.55711	7.06268	5.73578	2.62709
HOMER3	882.041	-1.4495	0.52311	-2.77093	0.00558961	0.0707884	yes	63.6066	63.2109	69.0942	31.8345	42.8782	28.4864	35.2302	25.6958	36.6201	22.9323	24.715
RADX	295.951	-0.970399	0.350314	-2.77009	0.00560411	0.0709261	yes	6.09345	3.00975	12.9954	4.03232	6.70822	6.32619	8.37049	2.02221	4.86546	4.35205	6.00874
BNIP3L	2466.12	-0.707564	0.255556	-2.76873	0.00562757	0.0711308	yes	78.9817	38.7258	89.2148	39.1455	70.6354	72.1827	43.2944	19.4596	46.7836	84.0011	46.2488
HK2-DT	9.85082	-2.75075	0.993486	-2.76879	0.00562652	0.0711308	no	1.70413	0.248151	2.82237	0.100219	0.490413	0.0618422	0.666646	0.0299778	0.647607	0.27053	0.0621535
ENSG00000268129.2	20.2241	-1.83328	0.662323	-2.76796	0.00564083	0.0712524	yes	5.43202	7.72064	7.71485	0.9975	3.06248	2.4822	1.48419	2.28696	3.11685	1.13164	2.30473
NTSR1	5.64481	5.14104	1.85795	2.76705	0.00565657	0.0713774	no	0	0	0.0235346	0	0.0436743	0.172226	0.123829	0	0.114822	0.623145	0.293712
ENSG00000288021.1	3.07349	4.51552	1.63194	2.76697	0.00565803	0.0713774	no	0	0	0.0654733	0.0371759	0.121322	0.206549	0	0.600483	0.327699	0.225891	0.207649
HOXD8	17.3801	2.11705	0.765249	2.76649	0.00566635	0.0713814	no	0.16066	0.197979	0.45425	0.266502	1.60174	0.394386	0	0.841221	2.17202	0.711714	0.774416
LPA	18.279	3.06309	1.10722	2.76648	0.0056665	0.0713814	no	0.170929	0	0.240178	0	0.524178	0.732075	0.164436	0.0526026	0.768645	1.35102	1.85618
ENSG00000290594.1	3.89586	3.90342	1.41105	2.76632	0.00566931	0.0713814	no	0.172412	0	0	0.143274	0.445497	0.247077	0	0.717686	0.610051	0.368017	0.554081
SELENOM	495.249	2.48272	0.897565	2.76606	0.00567374	0.0713912	yes	18.0691	18.9299	16.0945	76.5642	31.9052	26.6104	54.2841	174.161	83.4994	38.6454	46.711
BEND6	555.141	0.653011	0.236325	2.76319	0.00572403	0.0719777	yes	20.4044	6.5816	13.8493	12.1537	24.0299	18.0344	16.2224	10.6515	24.9464	27.9791	29.0853
PRRX1	5.94536	-3.99517	1.44625	-2.76243	0.00573722	0.0720971	no	0.754298	1.48473	0.051863	0.0570272	0.0928104	0.0175482	0.0739566	0.0341195	0	0	0
BMF	82.0989	-1.46822	0.531689	-2.76142	0.00575501	0.0722742	no	3.3882	0.978718	2.72707	0.759067	2.20277	0.946824	0.50376	0.936511	2.35103	1.826	0.390448
ENSG00000287252.3	6.43527	3.78025	1.36965	2.76001	0.00577991	0.0725402	no	0.16732	0	0	0.630481	0.398693	0.31895	0	0.756269	0.562532	0.279051	0.51293
AKAP7	169.059	0.930889	0.337328	2.7596	0.00578728	0.072571	yes	4.11491	1.90681	3.48085	4.01142	6.3953	5.79221	3.96803	3.34081	6.75832	9.27857	5.48414
ENSG00000267765.1	16.0169	1.90395	0.689973	2.75945	0.00578979	0.072571	no	1.697	0.0995072	1.0141	0.96446	3.48214	2.68357	2.35716	0.64996	3.19199	6.83288	4.35608
CALCOCO1	578.793	-0.761709	0.276092	-2.75889	0.00579978	0.0726497	yes	45.8446	22.1051	46.552	17.3616	38.2477	21.2545	18.39	13.3091	31.8266	28.9402	28.2421
SAT1	1270.81	-1.53065	0.555369	-2.75609	0.00584966	0.0732276	yes	74.012	106.258	235.813	102.034	77.6179	81.4571	123.195	38.7463	48.556	46.6211	83.0011
ENSG00000266456.1	17.94	2.77151	1.00587	2.75534	0.00586318	0.0733498	no	0.322019	0.0181105	0.171304	0.0975319	1.04861	0.504765	0.777536	0.0175054	2.19729	1.57716	1.48409
MMADHC-DT	54.4576	-1.67784	0.609001	-2.75506	0.0058681	0.0733644	yes	4.58914	3.64711	14.0162	2.03544	2.95319	5.49904	5.28324	2.19607	1.09755	2.56574	3.98321
OLFML2A	351.489	-3.25654	1.18327	-2.75215	0.00592061	0.0739735	no	36.5481	0.205496	1.64461	0.797177	3.44543	0.656257	1.24915	1.18897	1.2027	0.460669	0.998519
TMEM200C	342.419	-1.84209	0.66967	-2.75075	0.00594591	0.0742422	yes	6.54696	1.21424	4.30538	0.7156	4.53888	2.7863	0.558476	0.598155	2.26868	1.08402	0.434817
PLCB2	94.4362	1.33794	0.48661	2.7495	0.00596854	0.0744772	yes	2.9639	2.32566	4.17263	3.4016	4.36669	7.61539	5.68534	1.7788	10.1252	12.3877	11.5198
ROBO1	568.075	-2.76265	1.00495	-2.74905	0.00597684	0.0745331	yes	23.1394	1.13445	32.0909	0.881276	13.4218	5.0265	1.00546	0.861101	5.32965	6.09791	2.44261
ARHGAP4	35.3295	1.14688	0.417285	2.74843	0.0059881	0.0746259	yes	1.2056	0.367306	1.78728	1.23323	0.862759	1.0659	1.84538	1.04571	2.36961	3.11553	2.54094
REPIN1	2101.53	-0.620416	0.225809	-2.74753	0.00600456	0.0747834	yes	113.866	34.971	82.6788	49.1617	102.798	67.9514	49.0039	24.5917	62.4208	66.1518	67.8689
LINC01088	4.54501	3.43635	1.25191	2.74489	0.00605304	0.0753391	no	0	0	0.230288	0.265081	0.215352	0.32794	0.541681	0.681808	0.792278	1.51575	1.68165
WNT5B	125.035	-1.33447	0.486342	-2.74389	0.00607162	0.0754465	yes	7.91516	5.61886	13.1607	1.70637	2.1671	7.69799	6.09164	1.86313	4.0903	5.96055	5.52218
PRPH2	230.178	2.16889	0.790389	2.74408	0.00606812	0.0754465	yes	1.48192	0.0977741	4.71192	2.00099	2.78617	9.48293	6.81765	3.10715	5.766	16.2202	12.2973
C6orf47	473.044	-0.651322	0.237379	-2.7438	0.00607325	0.0754465	yes	20.7541	9.17669	19.4876	9.85177	17.5553	13.4647	11.426	6.5108	14.1361	12.3636	12.6718
FRK	25.2646	1.96516	0.716326	2.74338	0.00608099	0.0754947	no	0.0248893	0.0153909	0.125848	0.0303952	0.0898839	0.234501	0.0549869	0.0619977	0.203947	0.395807	0.306686
POLR2B	4340.39	-0.478512	0.174479	-2.74252	0.00609691	0.0756443	yes	115.594	55.117	108.358	56.6322	106.719	85.8198	70.579	37.9624	88.8819	89.5959	87.6092
HNRNPL	3456.79	-0.74416	0.271407	-2.74186	0.00610932	0.0757501	yes	195.188	126.03	201.452	111.553	167.797	148.684	129.471	66.4276	122.23	146.287	141.525
ERBB3	55.1538	-3.02059	1.10197	-2.74109	0.00612361	0.0758792	no	7.14861	0.646387	0.60829	1.09522	1.45419	0.311428	0.225602	0.840275	0.835458	1.228	1.82419
DCTN1-AS1	102.135	1.45185	0.529764	2.74056	0.00613337	0.0759519	yes	6.95008	0.23194	4.55356	3.32053	14.5237	6.01224	6.89277	2.89381	9.74515	16.5382	13.5486
RAB11FIP5	1323.34	0.985233	0.359545	2.74022	0.00613981	0.0759835	yes	14.8472	3.32622	16.4817	6.11053	23.0039	26.6972	16.9786	8.54866	30.8157	31.3519	37.2865
MFAP3	2012.43	-0.918861	0.33541	-2.73952	0.0061529	0.0760582	yes	53.8631	36.6789	65.6218	29.8799	62.5312	41.0686	35.5812	21.7195	27.9333	34.3488	37.2386
KLHL8	916.511	-0.512139	0.186948	-2.73948	0.00615362	0.0760582	yes	20.3341	10.1532	18.1582	7.81724	22.3499	17.227	21.4575	5.79944	14.926	15.1466	15.4122
ENSG00000287374.1	3.70959	3.74807	1.36832	2.73919	0.00615912	0.0760779	no	0	0	0.0730121	0	0.101572	0.115252	0.138077	0.205147	0.25607	0.252077	0.385729
PIAS4	1115.84	-0.661454	0.241644	-2.7373	0.00619453	0.0764671	yes	51.3893	14.5054	39.6474	18.7976	49.1509	31.3185	25.5037	10.0331	32.877	29.8801	38.6628
ST8SIA4	90.3587	-2.43765	0.890811	-2.73644	0.00621079	0.0765228	yes	1.97615	1.48467	2.5445	0.0596741	0.815521	2.8196	0.316759	0.0321332	0.631098	1.07188	0.548069
CA10	3246.95	1.60098	0.58504	2.73653	0.0062091	0.0765228	yes	23.5016	29.2342	14.1381	93.6868	81.296	107.509	83.5489	80.2099	84.1518	85.1516	62.059
NPHS1	3.02482	4.17454	1.52553	2.73645	0.00621065	0.0765228	no	0	0	0.193712	0.449053	0.402408	0.20309	0	0.195298	0.639788	1.22334	0.32065
CD8A	249.354	0.925473	0.338243	2.73612	0.00621682	0.0765487	yes	4.66134	3.95993	8.58064	4.94475	7.26557	12.4851	9.28309	6.23412	12.5833	14.7817	15.9318
CYSLTR2	35.7011	4.74782	1.73542	2.73584	0.00622216	0.0765663	no	0	0.0152099	0.0985037	0	0	0.78531	0.706747	0.457378	0.153746	2.21398	5.58014
RHOJ	8.2728	-3.03711	1.11031	-2.73538	0.0062309	0.0765977	no	2.47514	0.448735	0.861474	0.483185	0.0371677	0.203709	0.151576	0.122814	0.0401578	0.0221235	0.0423522
ZFTA	2417.74	-1.13526	0.415043	-2.73529	0.00623256	0.0765977	yes	94.1419	36.7014	90.2629	15.8482	71.8028	60.2796	43.4824	8.35805	40.576	51.7638	55.9517
ASB15	19.977	-2.66998	0.976932	-2.73302	0.00627561	0.0770783	no	0.265559	0.084941	1.53121	0.0332711	0.284245	0.921301	0.195822	0.0529288	0.103759	0.2015	0.109345
CD274	22.1389	1.07383	0.393049	2.73206	0.00629389	0.0772058	no	0.576344	0.130452	0.281582	0.331799	0.514649	0.591613	1.06186	0.288167	0.677628	1.29438	0.745846
IRF1-AS1	31.8301	1.64919	0.603615	2.73219	0.00629144	0.0772058	yes	1.03044	0.488449	0.343816	2.62957	1.38903	2.03231	2.8148	2.41436	2.82566	3.59756	3.7265
SYT5	1773.29	1.05624	0.386707	2.73138	0.00630698	0.0772694	yes	68.7614	20.9886	46.6845	51.8193	90.4696	158.086	140.98	34.5885	129.302	138.353	180.353
COL5A2	140.282	-2.07678	0.760338	-2.73139	0.00630685	0.0772694	no	8.81566	0.245384	2.38883	0.277735	1.1587	1.21771	0.795053	0.285314	0.703495	2.35646	0.825534
PTGS1	2.3334	4.87124	1.78383	2.73078	0.00631851	0.0773622	no	0	0	0	0.0227831	0.0647036	0.123182	0	0	0.0534075	0.269423	0.0843662
C1QTNF2	70.8277	1.83504	0.67228	2.72958	0.00634146	0.0775945	yes	1.62901	0.393636	0.357287	1.52635	0.662888	2.72642	3.7172	1.08061	2.23821	4.93501	5.00149
EN2	29.5246	-2.48986	0.912263	-2.72932	0.00634651	0.0776077	no	0.881563	0.267285	2.86847	0.103645	0.468644	0.999543	0.611603	0	0.344321	0.534908	0.256054
CDC42SE1	1850.47	-0.610659	0.223847	-2.72801	0.00637168	0.0778181	yes	73.0063	45.171	75.0858	33.3095	70.336	46.5421	46.5288	27.6902	53.538	54.4839	61.9077
ENSG00000272277.1	32.4655	-2.01695	0.739307	-2.72816	0.00636888	0.0778181	yes	5.59862	7.10257	4.04435	2.89046	1.77252	1.66075	1.20453	1.13464	3.48724	1.95662	0.788155
SLC39A6	5500.37	-0.474304	0.173988	-2.72607	0.00640926	0.0782282	yes	167.141	67.6298	156.954	68.0885	148.09	139.347	101.756	38.4095	121.334	131.788	142.595
F11	2.67308	4.4375	1.62855	2.72482	0.00643359	0.0784762	no	0.0193927	0	0	0.0772897	0	0.143775	0	0.141069	0.47808	0.234072	1.36802
SLC4A9	1.87714	4.76437	1.74943	2.72338	0.00646179	0.0787709	no	0	0	0	0	0.539887	0.025848	0	0.0753468	0.253587	0.113067	0.0778176
CCL2	13.6801	3.20006	1.1754	2.72252	0.0064786	0.0789267	yes	1.32286	0	0	1.32347	0.481595	0.41016	0.981682	3.15028	1.69099	3.62061	3.58343
SHH	79.6996	1.01208	0.371792	2.72217	0.00648539	0.0789601	no	1.001	0.466221	0.837153	0.337969	1.47367	1.38301	0.819557	0.975287	1.75148	2.44312	1.73791
SERPING1	58.5141	-1.62679	0.597674	-2.72187	0.00649133	0.0789832	yes	5.27488	6.68337	4.5708	1.28378	3.13017	1.62845	0.605843	0.863024	6.67683	3.87926	1.88869
TRMT2B	298.993	0.60384	0.2219	2.72123	0.006504	0.0790881	yes	7.49415	2.75448	7.77805	6.41389	10.3033	8.72793	10.8149	5.50851	11.0055	10.6125	14.6179
GALNT1	1860.2	-0.463962	0.170542	-2.72052	0.00651798	0.0792089	yes	56.8532	32.2905	58.0079	31.8506	67.4342	44.8873	51.1856	16.7268	39.3	42.0714	54.7198
CPVL	540.051	2.05291	0.755155	2.71853	0.00655718	0.0796357	yes	8.24867	10.7946	5.45449	27.571	25.9471	18.3785	19.3723	37.7075	51.8468	17.198	20.6714
SNX33	27.5343	-2.48782	0.915378	-2.7178	0.00657166	0.079762	no	0.970821	0.21201	0.978067	0.161717	0.380467	0	0	0.258007	0.126486	0.254199	0.12108
B4GALT6	482.728	0.664496	0.244534	2.7174	0.00657966	0.0797912	yes	11.1522	2.16838	7.6402	3.82179	13.6796	8.0543	5.59961	5.19551	12.8343	14.2191	11.6042
CEP85	870.655	-0.545802	0.200864	-2.71727	0.00658223	0.0797912	yes	23.4629	10.748	20.6333	9.82179	19.2569	13.9916	14.2907	6.57289	16.6397	15.6503	19.1228
ATP8A2	19080.5	-1.52932	0.562879	-2.71696	0.00658837	0.079816	yes	325.831	59.9796	337.106	66.4708	356.907	173.984	76.2644	18.8663	144.257	103.555	92.3288
LINC01013	8.27151	-2.30047	0.847408	-2.71471	0.00663337	0.0803115	no	0.720959	1.24617	2.54026	0.724407	0.870715	1.31972	1.00457	0	0.140793	0.747957	0.891198
FAM88F	16.7846	1.69381	0.624109	2.71396	0.00664834	0.0804428	no	0.337442	0.129335	0.380468	0.197733	0.676141	0.584943	1.23322	0.438043	0.510069	0.889919	1.6884
SAMD3	160.96	0.850083	0.313299	2.71332	0.00666118	0.0805484	yes	6.03901	2.89142	7.00636	5.47256	9.64837	8.86718	13.9905	2.72304	11.3535	13.3899	12.2725
PRDM5	83.848	0.890121	0.328084	2.71309	0.00666595	0.0805562	yes	1.53653	0.721234	1.4305	1.22309	2.80286	1.79104	1.48962	2.25576	2.26463	2.87004	4.10441
ARL5B	2326.52	-0.843958	0.311093	-2.71288	0.00667015	0.0805571	yes	28.5214	19.4023	28.9732	14.8164	27.042	21.9415	20.2858	10.7599	14.4021	20.6873	19.2815
HNRNPH2	3124.7	-0.420943	0.155183	-2.71257	0.00667647	0.0805836	yes	130.922	60.4711	132.492	64.4001	126.013	113.533	89.2775	37.1161	116.517	106.481	114.288
APPBP2	1981.11	-0.449187	0.165717	-2.71058	0.00671662	0.0810182	yes	27.9652	25.6362	36.0741	19.3336	33.0019	27.7619	31.8297	15.6584	19.4891	23.5821	40.2416
PTPRR	3544.42	0.921401	0.339973	2.71022	0.00672392	0.0810562	yes	56.9546	23.9856	56.6493	34.5966	84.6099	95.8095	99.7993	35.8689	85.3093	119.589	177.123
B4GALT5	6927.98	-0.661357	0.244181	-2.70848	0.0067593	0.0814324	yes	130.322	61.4982	172.103	54.3769	118.077	123.662	103.966	44.8536	73.2889	103.182	113.558
KCNA6	2541.7	0.722794	0.267036	2.70673	0.0067949	0.0818109	yes	41.0933	12.1538	36.6933	24.4192	52.5741	66.9481	51.3012	18.4772	55.5086	75.0889	73.9854
TNFRSF10B	1665.62	-1.1105	0.410372	-2.70607	0.00680846	0.0818526	yes	28.0459	34.5619	82.6774	13.375	38.5056	32.3475	29.9041	14.5429	23.6078	36.2786	30.2325
PLSCR3	254.466	0.714998	0.264232	2.70595	0.00681093	0.0818526	yes	11.049	4.12242	10.5407	8.25061	19.507	10.8208	11.2817	7.59259	17.692	14.4335	22.0591
MARCHF11-DT	57.7288	1.77757	0.656813	2.70635	0.0068027	0.0818526	no	0.71804	0.185091	1.85581	0.598068	2.14346	4.01663	1.98669	0.661952	2.21064	6.0851	5.17954
PGBD2	109.991	-1.32258	0.488841	-2.70555	0.00681923	0.081902	yes	4.4948	5.06207	3.0632	5.98602	2.98294	1.88904	1.64503	1.23294	2.03144	2.39444	1.79415
DMGDH	35.1986	1.43785	0.531533	2.7051	0.00682848	0.0819627	yes	2.33605	1.00086	1.75324	0.421923	1.00932	1.36959	3.07481	3.26737	2.24828	3.20732	4.3198
CDKN2B-AS1	2.63406	4.35222	1.60989	2.70343	0.00686277	0.082275	no	0	0	0	0.256633	0.131004	0.771434	0	0.345412	0.226803	0.260717	0.120055
DOCK9-DT	3.90972	5.34433	1.97688	2.70342	0.00686292	0.082275	no	0	0	0	0.648471	0.636584	0	0.432574	0.407309	2.17791	0	0.364079
HPCAL1	3850.5	0.999838	0.369877	2.70316	0.00686832	0.0822893	yes	157.543	84.7533	144.692	101.339	160.02	94.0606	109.223	193.622	359.431	229.076	289.292
SFTPD	6.55705	4.77458	1.76708	2.70197	0.00689307	0.0824847	no	0	0	0.0187444	0	0.0741309	1.19403	2.75817	0.0314261	0.318543	1.52241	0.663029
RDH12	70.8113	2.2487	0.832212	2.70208	0.00689081	0.0824847	yes	1.02945	1.01908	0.441999	1.98939	1.86308	1.05703	2.12743	6.9489	3.42205	2.17323	3.3085
FAM53C	2301.71	-0.587956	0.217675	-2.70107	0.00691167	0.0826061	yes	64.5817	35.3905	60.4811	27.536	55.4188	45.852	39.0205	22.4867	42.0863	44.7563	44.4615
SDK1	2928.29	-2.33145	0.863113	-2.70121	0.00690871	0.0826061	yes	59.9797	4.78756	71.5726	2.85257	31.6708	25.9325	12.4999	0.472138	11.028	17.2864	16.7992
MN1	28.11	-3.93846	1.45859	-2.70017	0.00693032	0.0827783	no	0.654325	0.141968	1.96263	0.0254863	0.0467512	0.512649	0	0	0.0224148	0.721431	0.0236168
ARL9	6.9727	2.72443	1.00919	2.69963	0.00694173	0.0828639	no	0.23413	0	0.0557513	0.397813	0.241179	0.732434	0.21072	0.142158	0.426072	0.743666	1.32116
LRP11	1688.32	0.437952	0.162259	2.69909	0.00695286	0.0829461	yes	33.2799	12.9673	33.2819	19.0813	40.8153	38.1235	28.6466	17.2485	39.9546	48.0806	58.009
KATNAL2	96.1379	1.04799	0.388457	2.69782	0.00697946	0.0832127	yes	1.90306	2.47399	2.34122	2.09456	2.4995	3.34123	2.43284	2.41925	4.09084	5.21141	5.91115
TMEM263	530.597	0.715475	0.265257	2.69729	0.00699058	0.0832944	yes	13.0627	6.78893	10.639	10.3315	14.6329	16.5486	13.0744	12.2614	17.4524	21.8842	20.1023
TMEM268	784.331	0.783834	0.290734	2.69605	0.00701666	0.0835542	yes	15.8346	4.28218	11.5998	5.84606	22.2816	16.6409	11.6728	7.14162	21.3705	23.4424	21.0069
MAP2K5	590.163	0.900575	0.33417	2.69496	0.00703977	0.0837594	yes	15.8009	9.80861	12.9884	10.3229	13.9721	19.2138	21.0566	17.8392	25.4019	35.1772	41.7355
ENSG00000276075.3	49.2199	1.25134	0.464349	2.69483	0.00704246	0.0837594	yes	4.71996	0.991697	3.47466	2.5853	5.00984	5.1111	4.49548	1.46242	8.15678	14.7032	12.6828
VPS41	1724.7	0.448783	0.166595	2.69386	0.00706302	0.0839085	yes	49.3617	27.5924	46.9367	34.497	56.4098	52.3401	40.5789	31.2783	61.2775	81.2935	77.6854
MAN1A1	169.576	-2.3903	0.887325	-2.69383	0.00706358	0.0839085	yes	6.51209	1.50234	11.0546	0.167146	0.791209	1.44451	0.857119	0.0613666	0.253792	2.63788	2.93999
CDKN2AIP	379.916	-0.58238	0.21624	-2.69321	0.00707667	0.0839618	yes	15.2076	5.60909	14.6562	6.92922	10.2315	8.78926	8.61682	4.26382	8.76092	10.8539	10.5334
CCDC71L	472.976	-1.05935	0.393337	-2.69325	0.00707602	0.0839618	yes	6.76806	4.2728	7.55208	3.36897	4.76989	4.1347	4.25769	2.52707	4.03548	3.43859	2.54939
LINC00626	2.01829	5.10595	1.8961	2.69286	0.00708415	0.0839996	no	0	0	0	0	0	0.10546	0	0.306946	0.0905098	0.585597	0.717884
SNHG10	62.9793	-1.7206	0.639078	-2.69231	0.00709583	0.0840871	yes	4.35554	10.8541	3.63679	2.4449	5.32729	2.10235	2.67776	0.345407	4.01278	3.65736	3.0226
ENSG00000283103.5	387.661	-0.509671	0.189403	-2.69094	0.0071252	0.084384	yes	32.3149	21.6182	47.4597	16.7581	28.1533	31.0611	30.4325	8.37261	25.4449	35.2076	36.126
PSPC1	1525.99	-0.483202	0.179612	-2.69026	0.00713961	0.0845034	yes	75.0718	39.7173	70.6651	37.7111	70.5533	66.6511	42.8634	23.8505	63.5353	65.0215	67.313
ENSG00000287092.1	2.74178	5.13174	1.9081	2.68946	0.00715687	0.0846564	no	0	0	0	0.237283	0	0.0548849	0	0.239551	0.104507	0.540209	0.220581
RPS6KA1	306.999	-0.785457	0.292104	-2.68896	0.00716741	0.0847298	yes	11.4074	8.95328	11.3078	8.89573	11.4588	9.74665	4.82197	6.98145	7.60108	5.97851	6.47839
GOLM1	4442.42	-1.35336	0.50335	-2.6887	0.00717301	0.0847447	yes	225.92	42.371	293.283	36.8081	131.88	130.751	57.5791	14.546	121.795	107.54	81.1115
PPP1R17	365.766	-2.00673	0.746609	-2.68779	0.00719265	0.0849254	yes	11.164	13.4528	59.5566	5.39858	5.95503	22.0031	24.1668	1.2411	5.16417	17.2152	11.8237
RAPGEF3	52.422	1.15481	0.429779	2.68698	0.00721011	0.0850288	yes	0.604831	0.203414	0.791483	0.35833	0.878915	0.883712	1.01877	1.03542	3.81214	1.33685	1.56108
SIX5	9.62404	-3.03183	1.12827	-2.68714	0.00720659	0.0850288	no	0.548964	0.129344	1.29295	0.178078	0.487251	0	0.154301	0	0.0983536	0.0752716	0.138003
C20orf203	4.36267	2.75038	1.02376	2.68654	0.00721965	0.0850899	no	0.0341679	0	0.0445864	0.00770335	0.0375154	0.0846804	0	0.0747826	0.148624	0.101126	0.163821
ST6GALNAC5	73.9861	2.19197	0.81617	2.68567	0.00723835	0.085259	no	1.62653	0.828606	1.04409	2.94198	3.40554	2.70805	0.584874	6.04737	4.80077	2.12401	0.596333
SEC14L5	59.3801	1.09681	0.408642	2.68404	0.0072739	0.0855745	no	0.465272	0.152011	0.786836	0.198832	0.907941	0.618635	0.739813	0.383132	1.76538	1.35381	0.83345
POC1B-GALNT4	31.0153	-1.55432	0.579074	-2.68415	0.00727134	0.0855745	no	0.629154	0.545009	0.812451	0.298475	0.669899	0.408995	0.192332	0.168824	0.394266	0.366594	0.364689
TMEM254-AS1	24.4809	1.35278	0.504225	2.68289	0.00729891	0.0857654	no	0.330394	0.264964	0.522066	0.294666	0.906049	0.675645	0.583487	0.216703	0.971053	1.82416	1.78551
ANKRD36BP2	60.7005	2.49731	0.930759	2.68309	0.0072946	0.0857654	yes	1.93403	0	1.41404	0.335348	3.70814	4.3254	3.38408	1.26466	7.27271	10.4153	7.33531
ANKRD35	36.7838	1.80762	0.673867	2.68245	0.00730845	0.0858259	no	0.332225	0.0354794	0.817386	0.267936	0.720591	0.752966	0.845758	0.274373	2.31593	1.74095	1.51097
LZTS2	800.595	-0.902356	0.336463	-2.68189	0.00732079	0.0859192	yes	43.5776	19.2834	34.3575	13.6363	29.0021	14.471	10.1266	8.46519	24.4065	14.5833	17.4707
TMPRSS9	5.50393	3.17643	1.1846	2.68144	0.00733071	0.085984	no	0.0340671	0	0.0198635	0.215074	0.0922394	0.0835941	0.075044	0.101583	0.11947	0.137094	0.253931
CYP4A11	22.1521	1.5565	0.580732	2.68024	0.00735693	0.0861983	no	0.796763	0.0760651	0.423413	0.826138	1.69141	1.16218	1.69357	0.276902	1.84309	1.83685	1.09696
LINC00683	14.2078	2.7782	1.03656	2.6802	0.0073578	0.0861983	no	0.0860174	0	0.389615	0.40151	0.375088	0.80763	1.14712	0.0695484	0.516842	2.57089	1.82831
TM9SF4	2017.51	-0.445792	0.166352	-2.67981	0.0073665	0.0862485	yes	57.8002	22.0152	54.511	19.3535	49.9022	44.9345	36.7512	17.5664	39.9198	46.3887	43.6516
FAM124B	13.4395	-2.30366	0.859861	-2.6791	0.00738194	0.0863776	no	0.721252	0.626477	0.659299	0.496885	0.170127	0.229506	0	0.0278703	0.24588	0.295847	0.201549
LINC02301	6.77629	2.62448	0.980566	2.6765	0.00743957	0.0869998	no	0.120236	0	0.289988	0.454744	0.174156	0.374823	0	0.186087	1.01745	0.582429	2.62021
KCNJ16	29.5657	-1.53618	0.574234	-2.67517	0.00746911	0.087293	no	0.692657	0.867552	1.16541	0.857181	1.20834	0.662181	0.146049	0.202616	0.348242	0.404667	0.80169
LIPE	297.528	-0.90152	0.337051	-2.67473	0.00747895	0.0873557	yes	24.3478	10.1248	17.2913	8.09351	15.8908	10.743	11.8924	6.78526	14.7786	11.8296	10.52
SINHCAF	1081.39	-1.32903	0.496967	-2.67428	0.0074889	0.0873675	yes	40.5018	38.6657	42.9327	16.735	29.4155	18.8165	21.11	17.4435	25.9435	18.2566	13.7189
PM20D2	288.866	0.97428	0.364297	2.67441	0.00748615	0.0873675	yes	3.43129	1.69165	2.15352	2.0581	4.31542	4.94057	5.34467	2.44571	4.10488	7.75116	8.87218
FAR2	1090.97	1.35836	0.508015	2.67385	0.00749862	0.0874287	yes	14.491	9.60069	6.99599	27.4514	42.1592	24.1629	15.8083	29.6261	33.6625	28.3944	22.9749
OMG	5.05176	4.94492	1.85086	2.67168	0.00754719	0.0878093	no	0	0	0.0417139	0.405567	0	0.307243	0	0.213001	0.208961	1.20662	0.0440797
CDKN1C	1557.32	-1.63512	0.612038	-2.67159	0.00754924	0.0878093	yes	111.7	93.9526	75.6872	73.4987	53.2874	57.8769	38.5917	29.8152	56.2778	30.0845	21.3998
EPHX4	85.7783	1.75845	0.658065	2.67215	0.00753664	0.0878093	yes	1.46489	2.12463	0.912494	3.41705	2.73634	4.12168	5.27519	6.21494	5.32161	6.7922	7.14832
TCEAL6	3.55252	5.39175	2.01805	2.67176	0.00754552	0.0878093	no	0	0	0	0.465798	0.277827	0	0	0.133125	1.79254	0.257453	0.0929469
PGF	369.481	-2.01458	0.754132	-2.67139	0.00755385	0.0878107	yes	27.4961	27.8437	33.365	11.0644	13.6652	3.87484	5.83618	10.0262	8.90936	3.17248	5.78623
ENSG00000251536.2	9.68305	2.15687	0.807983	2.66945	0.00759763	0.0882671	no	0.0938853	0	0.403573	0.18768	0.305771	0.346951	0.138555	0.280712	0.624036	1.30691	0.619306
SECTM1	8.07537	4.32412	1.62018	2.66891	0.00760969	0.0883547	no	0.1612	0	0	0	0	0.771332	1.11281	1.14616	1.17153	0.500987	1.00703
USP10	1002.11	-0.656778	0.246104	-2.6687	0.00761456	0.0883588	yes	40.0412	13.5481	37.391	13.1948	32.2076	29.2987	20.36	7.33127	28.703	26.7095	25.4904
PLSCR1	47.5591	1.58032	0.592302	2.6681	0.00762813	0.0884637	yes	1.72605	1.09267	1.07464	1.49379	2.29548	3.67238	5.01333	2.65642	1.8971	4.70288	7.27076
CRIP2	3064.27	0.851886	0.319488	2.66641	0.00766666	0.0888577	yes	135.274	84.2682	114.602	180.995	265.609	293.141	268.353	100.078	231.061	254.992	422.086
SIAE	1818.56	0.918886	0.344797	2.665	0.00769875	0.0891769	yes	15.5592	16.0802	29.2309	25.0788	27.1476	47.0008	42.6514	30.9624	37.3248	58.2321	58.824
LINC00957	415.771	1.02676	0.385538	2.66318	0.00774054	0.0896078	yes	16.5002	2.76792	8.54582	9.16042	22.5666	17.2589	10.5416	7.23364	28.0452	24.6747	22.1014
PFKFB3	1037.43	-1.27929	0.480417	-2.66287	0.00774769	0.0896375	yes	46.9573	9.78732	29.3117	6.74796	22.5477	18.5922	12.203	1.82324	13.4309	23.8816	17.7482
ENSG00000267506.7	4.34717	5.83647	2.19204	2.66257	0.00775457	0.089664	no	0	0	0	0	0.0267673	0.394808	0	0	0.213884	0.365332	0.640137
SWSAP1	125.446	-0.903294	0.339305	-2.66219	0.00776337	0.0897126	yes	15.5361	10.6012	18.8841	7.53714	8.95841	10.3635	10.4327	4.03466	7.72793	13.731	10.8844
LINC02249	16.8278	1.45447	0.546452	2.66166	0.00777561	0.0898009	no	0.081355	0.0838601	0.292105	0.70192	1.24415	1.80628	0.268073	0.237449	0.74436	1.4801	1.98334
MALINC1	26.1741	1.61395	0.606656	2.66041	0.00780454	0.0900818	no	0.465334	0.51671	0.217293	0.230743	0.69607	0.95332	0.741784	0.139425	1.03825	1.99719	1.57908
LRRC63	6.4224	3.09059	1.16276	2.65797	0.00786128	0.0906831	no	0.0371249	0	0.220626	0.249582	0.135977	0.289849	0.55454	0.391885	0.182826	0.226602	0.175614
LBR	652.494	-0.981723	0.369485	-2.65701	0.00788379	0.0908892	yes	17.841	13.4292	16.4274	9.73331	13.4213	11.6087	14.3915	9.22126	9.81125	15.3955	11.0601
ADGRL2	939.627	-1.79509	0.675808	-2.65621	0.00790248	0.0910038	yes	34.8905	6.55792	29.0292	2.74887	18.3864	11.4741	5.98275	1.2672	5.27092	17.8082	10.9635
SLC30A2	60.3645	2.8167	1.06043	2.65618	0.00790305	0.0910038	no	0.145011	0	1.03807	0.80912	0.221098	1.44969	1.555	1.00793	0.775423	5.73164	3.29275
ABHD8	705.66	1.01915	0.383793	2.65545	0.00792016	0.0910934	yes	18.9468	9.00324	14.4637	22.6369	30.8381	27.1864	23.0861	23.9835	37.9406	27.4304	29.2352
TMEM123	48.4991	-2.53715	0.955424	-2.65552	0.00791857	0.0910934	yes	3.93322	2.1096	1.9763	1.01932	0.231655	0.481823	0.551107	0.711254	1.20655	0.263454	0.0219746
IQCD	7.48691	2.2114	0.833157	2.65424	0.00794881	0.0913692	no	0.114742	0.118326	0.0896135	0.213539	0.441535	0.165053	0	0.461414	0.940644	0.506093	0.413006
ROR1	84.2365	-2.09523	0.789521	-2.6538	0.00795921	0.091435	no	5.00284	0.629692	3.06574	0.444852	3.68577	1.03181	0.0857294	0.284613	2.54713	0.452211	0.570603
PLEKHA2	37.4094	2.17687	0.820436	2.65331	0.00797076	0.0915139	no	0.326332	0.0100554	0.371069	0.312868	0.707477	0.507648	0.956107	0.334024	1.29111	1.93398	1.57546
SERHL2	27.8473	1.56776	0.591086	2.65234	0.00799363	0.0917225	yes	1.9531	0.193478	0.949586	2.25465	0.970587	1.64766	3.08219	1.77977	1.58079	1.89916	4.19373
NEURL1	648.268	0.8423	0.317716	2.65111	0.00802272	0.0919063	yes	14.9269	5.5842	16.1556	14.6791	24.386	18.2112	17.6418	11.9147	31.9224	21.2813	21.5684
FKBP10	1589.48	-1.14311	0.431179	-2.65113	0.00802236	0.0919063	yes	63.017	49.7952	86.5701	19.4556	55.5552	35.0781	28.8422	26.3218	48.5839	29.2495	29.6709
ENSG00000231856.4	77.9331	-0.929751	0.350708	-2.65107	0.00802375	0.0919063	yes	4.44979	3.15819	5.06881	2.18166	2.75661	4.15558	2.33854	1.03155	3.00895	4.22763	3.02483
GLRB	322.171	1.05634	0.398549	2.65048	0.00803786	0.092014	yes	6.57484	4.50997	6.86084	4.97073	10.1306	10.3811	10.6249	11.7162	11.8672	13.4721	13.5325
ATP2B4	2162.63	1.30123	0.491211	2.64903	0.00807235	0.0923547	yes	12.9427	3.12547	13.0874	6.43898	27.0361	20.5038	19.1968	3.74566	48.7682	32.9881	32.6207
PRDM8	17.9379	5.63579	2.12992	2.64601	0.00814484	0.0931295	no	0.0566241	0	0	0	0	1.61307	0.250466	0	0.299138	2.49133	4.07157
OPN5	3.39445	4.60439	1.74057	2.64534	0.00816098	0.0932595	no	0	0	0.0196068	0	0.0702838	0.0797801	0.286616	0.0200633	0.0196595	0.261756	0.641062
PLAAT3	549.26	1.62053	0.612972	2.64373	0.00819975	0.0936478	yes	18.9443	10.0098	4.03716	25.9287	37.3295	15.2054	11.7972	31.5856	49.1863	31.6984	30.1691
LINC01586	3.60739	3.8925	1.47253	2.64342	0.00820737	0.09368	no	0.145237	0	0	0.29074	0.246716	0.180632	0	0.17391	0.080164	2.00406	1.40374
MBTD1	440.411	-0.838157	0.317125	-2.64299	0.00821781	0.0936897	yes	12.1585	3.15596	9.89092	2.41221	8.32703	5.89043	3.86711	2.13693	5.78862	7.3006	6.6083
CFAP61	20.9223	1.76292	0.666984	2.64313	0.0082144	0.0936897	no	0.698344	0.107762	1.20398	0.464206	0.718669	1.38184	1.68332	0.98704	1.40783	2.43174	1.82901
SLITRK2	23.3461	-2.96863	1.1241	-2.64088	0.008269	0.0942184	no	1.78323	0.00453164	0.163154	0.0488144	0.109383	0.0431224	0.0294168	0.0397946	0.0257401	0.167217	0.0574339
MORC4	38.8224	2.38961	0.905265	2.63968	0.00829848	0.0944992	no	0.448139	0.0379101	0.545965	0.0204174	0.372612	0.746012	0.338815	0.137427	1.09193	2.55492	4.0824
ENSG00000288048.1	16.264	1.6956	0.642795	2.63785	0.00834326	0.0949538	no	0.350915	0.0723641	0.273777	0.175369	0.571353	1.18852	0.776698	0.174866	0.823095	1.10282	1.37401
KCNMA1	1556.77	0.685555	0.259935	2.63741	0.00835424	0.0950234	yes	21.743	12.9152	21.6347	23.5439	28.5218	25.3776	26.7225	22.986	30.7871	30.1914	36.4338
SOX10	93.4255	-2.98072	1.13049	-2.63666	0.00837275	0.0951785	yes	19.7709	1.04261	2.674	3.16284	2.12854	0.130547	0.638791	0.96205	0.461615	0.252158	0.746174
ENSG00000285948.1	6.48295	2.47921	0.940583	2.63582	0.00839343	0.0953581	no	0.0320455	0.0849717	0.0336171	0.146435	0.172254	0.236184	0	0.161511	0.28992	0.336108	0.923339
MAP3K6	171.063	1.06738	0.405099	2.63487	0.00841701	0.0955705	yes	2.37972	0.760752	3.02597	1.47587	3.53303	2.84891	1.89533	2.34909	6.84873	4.18367	3.33132
ANO4	979.151	1.18068	0.448219	2.63417	0.00843442	0.0957126	yes	18.7008	3.50626	10.8045	10.5311	42.1363	27.0925	15.5518	6.09281	28.6622	40.2096	36.054
TBC1D22A	553.712	-0.532821	0.202289	-2.63396	0.00843956	0.0957152	yes	16.3952	6.49492	18.6279	9.04518	16.3905	11.8227	13.0369	5.96826	13.4136	11.6699	13.6784
NIPA1	4558.63	0.756033	0.287084	2.63349	0.00845111	0.0957907	yes	38.0232	17.2322	43.1286	35.4496	58.6265	70.247	58.6728	36.3714	48.9971	72.6614	80.2076
ATRNL1	3193.83	0.980603	0.372544	2.63218	0.00848394	0.09599	yes	37.8303	13.0846	22.4001	22.1681	78.5822	38.2248	31.5535	29.342	60.8981	57.1094	65.1928
DAP	829.312	-0.749541	0.284763	-2.63216	0.00848442	0.09599	yes	50.113	13.2758	43.2748	16.8845	36.4582	25.4187	20.8899	6.80941	25.166	31.7345	32.3364
MACROH2A1	4582.39	-1.24776	0.474025	-2.63227	0.00848155	0.09599	yes	304.816	268.026	287.404	172.975	164.939	121.041	162.777	121.814	129.47	116.62	149.351
ZFYVE19	375.275	0.615003	0.233666	2.63197	0.00848902	0.09599	yes	15.2475	6.78672	14.7632	9.54854	19.8183	16.8538	20.0575	11.6231	26.2659	21.4042	21.8367
ENSG00000269987.1	3.28809	-5.22509	1.98536	-2.63181	0.00849325	0.09599	no	0	1.68921	0.597892	0.383023	2.25739	1.71987	0	0	0	0	0
C1GALT1	412.201	-0.747053	0.283963	-2.63081	0.00851812	0.0962154	yes	12.4615	7.13977	12.9143	7.25609	10.6838	7.23265	7.34876	5.97316	5.63454	9.97699	11.2771
KCNF1	4.93726	3.84981	1.46356	2.63043	0.00852762	0.096267	no	0	0	0.0933977	0	0	0.131068	0	0.0954744	0.624059	0.501669	0.592056
IGSF21	356.876	1.32082	0.502172	2.63022	0.00853288	0.0962708	yes	6.61679	5.99731	4.377	8.53174	23.6489	17.6519	15.6903	5.77095	27.6843	40.4595	14.0953
SIK1	313.061	-0.901242	0.342761	-2.62936	0.00855462	0.0964048	yes	15.2233	4.07168	9.9943	5.04795	7.42894	7.71376	2.61945	1.38765	5.58011	9.07607	5.8864
GALNT14	103.952	1.66669	0.633847	2.62948	0.00855144	0.0964048	yes	3.34599	0.618017	3.20301	1.38537	0.778372	3.34007	0.840999	1.65354	4.49625	15.5729	9.6704
GALNT2	3250.65	-0.677606	0.25774	-2.62904	0.00856275	0.0964407	yes	93.2194	27.5925	67.6238	29.9994	79.3358	57.3464	40.2696	18.7668	61.674	45.5513	44.2652
MATR3	10952	-0.683451	0.260073	-2.62792	0.00859092	0.0967022	yes	412.077	142.729	396.478	136.857	349.206	271.389	190.838	66.5258	316.167	276.788	261.927
JAKMIP1	970.744	1.12151	0.426831	2.62752	0.00860101	0.0967044	yes	29.1397	5.23836	14.4555	17.1794	56.0104	29.034	13.7828	15.0085	49.7649	44.0458	39.5143
PSD3	1617.47	-1.26457	0.48125	-2.62768	0.00859706	0.0967044	yes	20.2289	4.26025	26.514	3.29986	17.797	12.991	4.91908	2.41967	10.0536	15.4423	8.86925
IGF1	7.70706	3.57174	1.35997	2.62633	0.00863123	0.0969884	no	0	0.222501	0	0.638753	0.163467	0.617842	0.0671985	0	0.133054	1.83705	0.126313
CLMP	2867.12	-2.26969	0.864613	-2.62509	0.00866259	0.0972849	yes	160.244	15.8688	80.7014	19.1603	124.785	63.0677	16.1494	2.78794	50.7682	13.1128	7.92539
PRELID2	95.327	1.16292	0.443075	2.62466	0.00867349	0.0973514	yes	1.25693	1.04359	1.97719	2.51051	1.84823	2.16889	0.736939	1.84667	4.17013	4.79338	3.15079
C2orf73	2.70565	4.36232	1.66277	2.62352	0.0087026	0.097622	no	0	0	0.0565462	0	0.250509	0.216897	0	1.1632	0.113244	0.325222	0.358616
SERBP1	6538.25	-0.391039	0.149101	-2.62265	0.00872494	0.0978165	yes	224.134	121.541	230.414	104.5	232.128	184.972	152.529	78.7341	196.179	184.176	197.899
DNAAF4	57.5754	1.23384	0.470661	2.62151	0.00875417	0.0980879	yes	2.16204	1.46311	2.37485	2.23177	2.89353	4.12388	2.19313	0.809942	4.69066	6.30403	6.17693
ENSG00000259203.4	282.453	-1.9425	0.741161	-2.62089	0.00877014	0.0982105	yes	50.5356	15.1194	44.5898	13.9887	29.1548	12.1958	1.68495	9.7297	12.4545	6.52256	4.60178
LAPTM5	19.7181	2.45845	0.938555	2.61939	0.0088086	0.0985847	no	0.19738	0.525245	0.0907586	0.469708	0.459065	0.347247	0.499243	1.41633	1.12427	0.41772	0.557761
ZNF804B	45.5601	-2.80888	1.07245	-2.61913	0.00881535	0.0986037	no	3.24638	0.120694	1.23005	0.00650048	1.17398	0.179873	0.12947	0.0291697	0.222708	0.459209	0.216597
NOL4	156.445	1.46015	0.557578	2.61873	0.00882581	0.0986643	yes	2.46027	1.32634	2.63121	0.93051	4.75161	5.31185	2.59775	0.949328	6.84755	5.2696	7.59856
EPHA2	28.2735	-2.17338	0.830183	-2.61795	0.00884606	0.0987424	no	1.67698	0.327534	1.98682	0.520345	0.731203	0.123138	0	0.237469	0.306373	0.277025	0.14522
ZNF774	69.9441	1.5031	0.574137	2.61802	0.00884416	0.0987424	no	1.3042	0.363408	1.43771	0.7695	3.43668	1.17149	2.67612	0.679237	4.3598	2.85517	5.94108
ENSG00000287514.2	4.8941	3.10054	1.18437	2.61787	0.00884796	0.0987424	no	0	0	0.0614822	0.140198	0.142048	0.155353	0	0.0518322	0.246091	0.282583	0.178305
ALOX12P2	2.64082	5.33664	2.03877	2.61758	0.00885568	0.0987722	no	0	0	0	0.416413	0.448838	0	0	0	0.935949	0.491447	0.439689
RSRP1	203.696	1.16426	0.444962	2.61653	0.0088829	0.0989932	yes	11.9159	3.77684	8.03752	3.62948	15.3399	7.55194	8.9621	4.64354	11.5058	25.2475	30.2062
ENSG00000272202.1	3.93502	4.21228	1.60994	2.61642	0.00888563	0.0989932	no	0.0596896	0	0	0.0795763	0.129879	0.368546	0.79447	0.107112	0.491136	0.0806119	1.18587
SLC4A7	640.525	-0.537759	0.205596	-2.61561	0.00890686	0.0990603	yes	14.5805	5.57092	10.4528	5.61039	12.7763	9.87288	5.32252	3.86607	6.94332	9.42854	8.79305
PIPOX	19.5826	1.35172	0.51675	2.61581	0.00890169	0.0990603	no	0.682559	0.198728	1.31073	1.07354	1.35126	0.906642	2.2384	0.621896	1.1308	1.96782	0.595098
LSM14A	1255.33	-0.622909	0.238147	-2.61565	0.00890577	0.0990603	yes	72.2454	25.7948	55.6108	26.5165	57.3264	34.4219	38.1365	23.3473	45.4631	35.72	42.7338
AHCYL2	1455.33	-0.5397	0.206441	-2.6143	0.00894097	0.0993831	yes	29.2406	12.799	30.9675	13.6621	33.3594	23.733	14.5828	9.1071	17.9134	24.3517	27.2021
ADNP2	812.386	-0.437435	0.167403	-2.61307	0.00897341	0.099687	yes	20.2039	5.79104	15.6648	7.19632	15.8464	12.5274	11.1532	4.68301	10.885	12.7746	12.8739
BEST4	27.9458	2.57897	0.987051	2.6128	0.00898034	0.0997073	no	0.264284	0.222931	0.0561989	0.912456	0.338892	0.3845	0.318942	1.83886	1.01398	0.549862	0.653089
ANKS1B	793.497	0.998859	0.382328	2.61257	0.00898643	0.0997182	yes	28.4132	12.7839	27.2067	12.1673	46.8467	38.3744	22.6393	19.8168	57.7051	50.1788	47.7934
FANCA	147.133	-0.923735	0.353632	-2.61213	0.00899791	0.099789	yes	6.55743	2.47665	5.50949	4.52169	5.20925	4.23722	2.29416	4.43344	4.82872	3.30376	3.55586
TRPM8	1242.66	1.58571	0.607172	2.61163	0.00901129	0.0998491	yes	6.66923	8.37441	15.2314	10.0965	18.0924	30.5317	31.8469	6.49514	27.644	38.1298	53.3547
TMEM132E	6451.24	-1.33886	0.512701	-2.61139	0.00901761	0.0998491	yes	219.451	30.721	184.725	19.9112	103.273	87.7216	42.5806	11.5041	72.9436	93.4522	76.022
UHRF1	11.513	-2.88135	1.1034	-2.61135	0.00901866	0.0998491	no	1.53337	0.0417761	0.741157	0.044995	0.226238	0.109996	0	0.0270696	0.0174602	0.213291	0.128742
MYORG	537.178	1.31024	0.501911	2.61049	0.00904116	0.100042	yes	4.28263	0.792373	3.67817	1.85322	10.1579	9.65637	5.89602	1.54252	7.19357	10.7368	13.3077
PINLYP	13.5079	2.41374	0.924941	2.60962	0.00906426	0.10024	yes	1.44116	0	0.0383599	2.38514	1.74059	1.18606	0.528593	2.52509	2.05681	3.69177	2.31136
DNAJB2	2501.36	-0.418623	0.160489	-2.60842	0.00909609	0.100535	yes	98.4651	44.3936	99.7457	42.8793	69.412	65.4006	57.5765	27.9332	82.3715	78.915	85.3989
SMARCA2	968.289	2.38449	0.914369	2.60779	0.00911279	0.100663	yes	7.82161	0.837514	19.4694	8.67263	19.3262	36.1735	25.2194	5.16992	40.7573	72.9118	68.4441
NXPH3	15.2679	2.42304	0.929308	2.60735	0.00912449	0.100735	no	0.296957	0.0525011	0.149167	0.0848159	0.184373	0.104615	0	0.583533	1.44424	0.174759	0.13699
EHF	3.16748	-4.22081	1.61929	-2.60657	0.0091453	0.100738	no	0.316388	0.0326126	0.185509	0.245855	0.0457903	0	0	0	0	0.0322449	0.013025
LGI2	8320.01	-1.04187	0.39967	-2.60683	0.00913853	0.100738	yes	123.451	50.1468	178.417	78.6472	180.176	87.7622	52.2073	43.4943	74.3095	63.5506	54.6958
PTPN2	160.604	-0.820509	0.314778	-2.60663	0.00914387	0.100738	yes	9.88193	5.55657	7.49227	2.31154	7.60607	4.72583	3.72388	2.35282	4.8086	6.85053	6.7509
ENSG00000289449.1	3.43472	-6.01896	2.30904	-2.60669	0.00914225	0.100738	no	0.896881	0	5.39249	0	0.290195	0.997939	0	0	0	0	0
PDLIM1	9824.15	-1.19943	0.460239	-2.60611	0.00915781	0.100782	yes	771.401	502.815	896.489	463.858	646.338	526.945	464.436	284.678	481.481	317.699	209.002
ENSG00000275120.3	33.9258	1.57455	0.604192	2.60604	0.00915962	0.100782	no	0.707428	0.126333	0.204144	0.250126	1.05266	0.904487	0.471189	0.354776	0.513794	1.92885	1.69415
TICAM1	27.9087	2.58662	0.992984	2.60489	0.00919029	0.101062	no	0.625232	0	0.0783319	0.714126	1.33239	0.439758	0.197593	0.734344	2.17248	0.480911	1.37919
DRAIC	21.0458	1.65678	0.636278	2.60385	0.00921819	0.101312	yes	0.440938	0.408257	0.880144	0.251718	2.34417	1.04813	2.60383	1.09254	2.45721	1.14991	1.40468
SMPD1	1000.64	0.611975	0.235063	2.60345	0.00922907	0.101374	yes	41.0289	14.126	36.3495	29.5812	49.5648	55.2803	38.9577	30.2597	59.2604	45.5107	60.7062
ACTR2	8715.92	-0.334016	0.128362	-2.60214	0.00926442	0.101706	yes	244.805	97.8552	240.733	106.178	251.024	215.044	165.757	69.5719	198.496	214.032	211.328
FLRT2	790.363	2.2715	0.873009	2.60193	0.00927017	0.101712	yes	4.22613	0.893699	3.82982	1.23348	10.4131	14.0623	26.0116	4.13358	8.12682	23.8885	49.3337
CMTR1	886.859	0.391685	0.150589	2.60101	0.00929489	0.101816	yes	20.5901	8.69794	18.4806	9.27997	20.2783	20.6227	12.3843	11.1572	25.5553	26.9839	28.264
VWDE	13.146	2.98664	1.14827	2.601	0.00929528	0.101816	no	0.0122192	0	0.145115	0.223031	0.0264928	0.300541	0.162069	0.0365278	0.369731	0.783	1.12818
RBM15	198.666	-0.65652	0.252393	-2.60118	0.00929036	0.101816	yes	6.87981	2.28294	6.44715	2.3457	6.12183	5.03896	2.6624	1.26565	4.32314	5.56286	4.4337
DHDDS	1034.53	0.51578	0.198341	2.60047	0.00930953	0.101915	yes	35.7067	11.0288	47.6151	24.2757	51.2191	37.3213	39.7189	27.0707	46.3342	55.1277	65.4086
PLCXD2	3577.47	0.932892	0.35879	2.6001	0.00931959	0.101968	yes	26.2024	11.4575	17.335	18.6444	68.8214	34.197	21.5237	21.6317	50.2192	41.0248	38.6393
TUBG2	429.565	0.809918	0.311621	2.59905	0.00934821	0.102223	yes	17.8518	5.86022	13.2271	12.3971	30.9546	17.0925	13.5441	9.70268	36.5115	23.1369	29.4195
FNDC9	13.4702	2.46076	0.947227	2.59786	0.00938074	0.102522	no	0	0.165038	0.0403131	0.138256	0.428633	0.91269	0.918517	0.248148	0.758256	1.03804	1.22601
ENSG00000290507.1	11.8612	4.29723	1.65484	2.59676	0.00941068	0.102792	no	0	0	0.210541	0.238991	0	1.84477	2.12092	0.251695	0.0702397	3.38944	2.15177
PTPRE	155.89	1.81092	0.697764	2.59532	0.0094503	0.102841	yes	1.19645	0.749827	1.88292	0.388212	2.4149	3.70688	3.41062	1.07759	2.11288	7.99595	6.40025
DSC1	2.61957	5.35241	2.06218	2.59551	0.00944501	0.102841	no	0	0	0	0	0	0.067295	0	0.0327125	0.0160233	0.220774	0.216885
ADAM21	35.5177	1.7632	0.679302	2.59561	0.00944236	0.102841	no	0.280108	0.266486	0.349223	0.966854	0.713384	0.586101	0.902902	1.28798	1.16946	0.701991	1.03639
CXCL14	4.33305	-3.87292	1.49196	-2.59587	0.00943524	0.102841	no	1.3607	0.0935422	0.309927	0	0.102813	0.326087	0	0	0	0.0509462	0.140376
PNRC2	912.474	-1.04843	0.403823	-2.59625	0.00942463	0.102841	yes	40.6408	33.9074	44.2864	22.922	39.1021	18.7498	22.4734	15.6131	24.4584	26.022	21.8816
ENSG00000262880.1	16.9829	-1.71421	0.660518	-2.59526	0.00945207	0.102841	no	1.60775	0.712025	0.826093	0.438941	0.126248	0.618759	0.660283	0.186054	0.210664	0.581648	0.499612
ENSG00000289460.1	13.8752	2.03369	0.783407	2.59596	0.00943281	0.102841	yes	1.37295	0.284916	8.92496	4.91377	7.16032	7.54335	4.1515	10.4623	12.1386	10.8054	14.2687
LURAP1	20.2098	2.74735	1.05918	2.59386	0.00949058	0.103203	no	0.237806	0.210185	0.119336	0.656503	0.811546	0.0525784	0.22441	2.05105	1.23554	0.731102	0.648537
MYL9	2.59219	-5.01817	1.9348	-2.59363	0.00949676	0.103213	no	0.490471	0.130134	0.659131	0.157076	0	0.259808	0	0	0	0	0
FER1L6-AS2	2.82833	5.54683	2.13929	2.59284	0.0095188	0.103395	no	0	0	0	0.0241948	0.0581005	0	0	0	0.0852063	1.01254	0.255309
ENSG00000289239.2	2.97961	-3.07194	1.18508	-2.59218	0.00953706	0.103535	no	0.864357	0.750284	2.87854	0.115414	0.189755	0.215503	0.773027	0.207074	0.204957	0	0.218005
GALNT17	3503.92	0.693783	0.267734	2.59132	0.00956089	0.103736	yes	59.3323	15.9908	57.5141	33.3122	83.8395	98.6144	61.0414	28.0749	77.1272	101.925	106.889
MATN3	37.14	1.17924	0.45525	2.59031	0.00958903	0.103984	no	0.955703	0.36431	0.358156	1.06157	0.817912	1.15998	1.04239	0.493015	1.65698	2.02323	2.05357
MMP1	5.03952	-3.41082	1.3171	-2.58964	0.00960753	0.104127	no	0.25254	0.499635	0.44343	0.168279	0	0.11666	0	0	0.0370282	0.170105	0.0499987
PLCD3	123.098	-1.44062	0.5566	-2.58826	0.00964634	0.10449	yes	14.383	4.2612	8.39894	1.09532	5.17538	4.13475	4.64858	1.99654	5.20921	2.81182	3.44416
SCML1	532.691	-1.80414	0.697219	-2.58762	0.00966407	0.104624	yes	20.2858	23.4534	20.1204	14.7381	11.7385	7.40882	5.42215	7.8694	6.42528	6.41952	4.2328
ALPK2	3.44432	4.6852	1.81086	2.58728	0.00967381	0.104671	no	0	0	0.00883352	0	0.0233701	0.0547393	0	0.0515243	0.0252505	0.173974	0.237323
CCN2	39.4559	-2.42763	0.938525	-2.58664	0.00969157	0.104805	no	3.74768	0.209296	3.37944	1.82079	0.649581	1.31382	0.69108	0.482427	0.0610301	0.385475	0.321656
JDP2-AS1	24.5849	2.37741	0.919423	2.58576	0.00971641	0.105016	no	0.409391	0	0.133404	0.230433	0.19409	0.298475	1.38516	0.186929	0.367902	2.40884	1.85297
SP110	2.83894	-4.81481	1.86242	-2.58524	0.00973106	0.105116	no	0.154281	0.430929	0.568574	0.451016	0.0414853	0	0	0	0	0.0124562	0
CYB5R4	681.183	-0.650592	0.25173	-2.58448	0.00975259	0.105174	yes	16.5567	10.2535	17.6867	12.6805	12.1693	12.3956	12.1399	11.6947	7.99326	14.2742	10.9394
SLC27A6	5.89628	4.91861	1.90308	2.58455	0.00975071	0.105174	no	0	0	0.0243193	0	0	0.307206	0.470645	0.0274703	0.155862	0.64391	0.359668
ENSG00000287340.2	155.608	-1.06256	0.411089	-2.58474	0.00974515	0.105174	yes	16.0004	12.2999	13.2369	7.21137	10.2814	7.59219	8.33503	5.44942	9.50229	8.14938	7.84512
ZNF559-ZNF177	94.6721	1.46161	0.565662	2.58389	0.00976941	0.105297	yes	4.55677	0.970983	7.13417	5.01193	5.87399	9.03355	17.8622	5.46585	7.11692	8.56029	16.1666
EPHA3	3107.52	-1.13976	0.441313	-2.58265	0.00980439	0.1055	yes	61.5867	19.6621	88.57	18.1973	62.0291	54.0604	29.3297	5.61866	25.5373	51.8431	36.7059
UTS2	763.191	2.84363	1.10105	2.58265	0.00980446	0.1055	yes	62.2355	11.1613	4.61801	266.573	84.3815	48.9904	36.4604	265.754	219.548	54.4457	41.1354
A1BG	183.637	0.723389	0.280065	2.58294	0.00979633	0.1055	yes	24.1541	15.5851	35.772	22.3597	32.7834	33.8721	38.5675	16.407	37.9288	56.3604	69.2701
DCDC2	12.7118	1.51075	0.585007	2.58245	0.00981007	0.105503	no	0.109604	0.0587521	0.12949	0.168759	0.429185	0.0973796	0.210041	0.107372	0.399399	0.286381	0.315475
PPP2R1B	196.901	-1.30274	0.504638	-2.58153	0.00983636	0.105727	yes	5.53525	5.4987	4.89206	3.57438	4.26082	1.68982	1.13327	2.28222	2.38026	1.97783	2.5609
DDIT3	397.078	1.11593	0.432379	2.5809	0.00985439	0.105863	yes	47.6938	9.97265	36.5874	12.8503	25.118	24.08	21.2609	56.5747	49.2734	65.8235	68.7764
TPH2	3.17649	4.40156	1.70582	2.58032	0.00987085	0.105922	no	0.0257545	0	0	0.0343204	0.223584	0.0317098	0	0.246401	0.0301966	0.13871	0.165634
DPYS	3.67616	4.20715	1.63071	2.57995	0.00988157	0.105922	no	0	0	0.0339656	0	0.15287	0.0714922	0.524736	0.318505	0.551481	0.906859	0.325185
MERTK	5.39022	-3.0959	1.19998	-2.57996	0.00988118	0.105922	no	0.259657	0.0200749	0.608968	0.0246456	0.108303	0.0935103	0.07177	0.0221181	0.0950707	0	0
TMEM45A	46.5252	2.51485	0.974651	2.58026	0.0098727	0.105922	no	0.948355	0.510278	0.241607	3.21502	2.15723	0.98631	1.64418	6.29072	5.84746	1.36515	0.541175
FAM76B	305.224	-0.6116	0.237103	-2.57947	0.00989533	0.106011	yes	10.3949	4.56431	8.9184	3.45051	11.1661	8.43929	5.66794	2.06619	7.793	9.99052	8.36203
MRC2	16.9912	-2.90432	1.12611	-2.57908	0.00990653	0.106073	no	1.83651	0	0.768244	0.0848459	0.199044	0.113106	0.216987	0.0535036	0.19187	0.341701	0.0673827
PWRN1	6.75414	2.67172	1.03602	2.57883	0.00991368	0.106092	no	0.392159	0	0.0612987	0.149236	0.697726	0.716859	0	0.142488	0.432768	2.26879	1.1258
PWWP2A	1088.67	-1.15168	0.446998	-2.57647	0.00998143	0.106758	yes	56.3127	17.3523	64.7264	8.747	37.0147	41.8429	19.7568	4.18069	22.5578	36.2366	33.6926
NPPB	3.0405	3.61666	1.40422	2.57557	0.0100076	0.106925	no	0.118138	0	0.13966	0.236407	0	0.439816	0	0.353541	1.67359	1.4434	0.739285
TRIM66	266.315	1.96565	0.763248	2.57538	0.0100131	0.106925	no	3.11507	0.121672	1.47419	0.254758	1.57766	2.74328	1.91577	0.398072	5.85207	9.33836	9.68136
ENSG00000257390.5	7.64031	-3.66417	1.42278	-2.57536	0.0100135	0.106925	no	0.278352	0.585171	0.547859	0	0.307702	0.656659	2.7601	0	0.173391	0	0.134435
TG	24.7847	1.67922	0.65219	2.57474	0.0100316	0.10706	no	0.147596	0.696102	0.150224	0.173669	0.601022	0.476743	0.0878847	1.1637	0.59231	2.05509	0.548476
SUSD4	1080.45	1.37258	0.533586	2.57237	0.0101005	0.107737	yes	24.5655	15.0935	12.9889	37.8437	54.1339	34.1045	28.7869	42.1424	51.8754	37.9928	27.9687
GREB1	1860.34	-1.54036	0.598887	-2.57203	0.0101103	0.107783	yes	49.7877	6.9989	39.9052	6.91291	37.7364	25.1741	13.5048	4.00795	16.2036	19.857	13.1547
DHCR7	10417.5	-1.35862	0.528285	-2.57176	0.0101184	0.10781	yes	498.59	307.854	374.818	297.701	327.289	275.078	330.973	173.094	141.928	142.313	168.698
MAOA	50.177	1.45867	0.567231	2.57156	0.0101242	0.107813	no	1.05392	0.274269	0.569445	0.586409	0.44433	1.59659	2.44572	0.322183	1.52916	1.55499	2.43314
TOX3	6.81256	-3.6339	1.41357	-2.57073	0.0101485	0.10782	no	1.00544	0.0935918	0.398335	0	0.225709	0.0465476	0	0	0.0405747	0.101806	0
SLC40A1	72.1862	1.62112	0.630588	2.5708	0.0101464	0.10782	yes	0.935329	0.725672	0.639447	1.43593	1.13241	1.29396	1.85929	2.32653	1.48909	2.13732	2.7454
SOCS2-AS1	162.256	0.780094	0.303436	2.57087	0.0101444	0.10782	yes	8.48214	5.03305	7.29579	8.35686	12.2713	11.2341	13.7615	9.70619	13.8707	15.1933	17.7231
ENSG00000271755.1	38.9038	1.56517	0.608876	2.57059	0.0101524	0.10782	no	0.643029	0.0372885	0.822185	0.441807	1.11164	0.939704	1.15561	0.841052	1.88413	1.59554	0.918161
ENSG00000275457.1	26.563	-1.24545	0.484414	-2.57105	0.010139	0.10782	yes	4.35705	1.95369	4.68893	0.998598	1.63811	3.51888	1.99581	0.89606	0.884449	2.23547	2.88873
ANKRD9	496.624	0.817188	0.317929	2.57035	0.0101597	0.107839	yes	14.375	6.90898	11.0436	14.4969	11.3097	15.2355	11.5089	18.6936	19.5541	20.6504	16.6445
RSPH1	17.1342	1.44132	0.560844	2.56991	0.0101724	0.107914	no	0.727317	0.319923	0.650191	0.325856	1.12735	1.36648	1.19649	0.494692	1.34265	1.9679	3.00043
FUT1	99.7321	2.0108	0.782818	2.56867	0.0102091	0.108245	no	2.30641	0.35178	0.866417	0.60459	1.91163	6.75121	2.36745	0.28665	2.60095	9.11591	8.10165
GRM3	8.45742	-2.87141	1.11817	-2.56796	0.0102299	0.108407	no	0.335633	0.276907	0.869689	0.0463769	0.184235	0.0424829	2.00077	0	0.0510356	0.204313	0.072127
PRSS35	14.0132	1.63391	0.636619	2.56655	0.0102716	0.108731	no	0.0990784	0.122579	0.318691	0.13203	0.37628	0.731869	0.328834	0.192542	0.609833	1.16719	0.857025
ENSG00000289001.1	19.6329	-1.92382	0.74954	-2.56667	0.0102679	0.108731	yes	2.74683	5.34161	5.06258	2.76379	1.8516	1.55341	1.46301	1.40786	1.66403	1.21185	1.09704
P2RY2	3.95769	-2.53697	0.988912	-2.56541	0.0103053	0.108852	no	0.135311	0.174709	0.106195	0.131723	0.0244667	0.0159767	0	0.0168873	0.0331182	0.0760677	0.0127426
TMEM232	109.519	1.0991	0.428429	2.56543	0.0103047	0.108852	yes	2.03136	1.47653	4.79848	3.21225	4.80694	5.24096	4.42916	6.10458	5.37707	9.05125	8.25896
ZNF534	2.4231	5.00896	1.95221	2.56579	0.0102942	0.108852	no	0	0	0	0.0511997	0.0462744	0.0540014	0	0.116726	0.427646	0.0295269	0
SPECC1-DT	26.4036	2.03008	0.791293	2.56553	0.0103019	0.108852	yes	0.116192	0.86302	0.409311	1.12303	1.13572	2.5106	1.28862	2.29352	3.5091	3.08503	2.06697
PHF6	1277.83	-0.589179	0.229699	-2.56501	0.0103172	0.10886	yes	31.7446	12.6271	28.8215	9.01011	29.585	20.9657	13.9036	7.26718	21.3384	24.0976	23.2722
ENSG00000290876.1	5.44282	2.54475	0.992073	2.56508	0.0103151	0.10886	no	0.16779	0.0909927	0.681081	0.223767	1.51328	0.519111	1.31064	0.85331	1.311	1.59672	0.418081
SLC2A6	2045.93	-0.485484	0.189329	-2.56424	0.0103402	0.10897	yes	116.345	38.0735	83.1378	61.6661	112.736	94.7418	77.0295	23.8766	64.5746	77.4746	89.5292
PHETA1	633.314	-0.576587	0.224869	-2.5641	0.0103444	0.10897	yes	25.0804	10.8478	20.7902	9.28606	18.6418	16.4559	9.15113	7.13278	15.8611	16.407	17.5207
ANKRD34C	6.33638	2.70784	1.05592	2.56444	0.0103343	0.10897	no	0.031039	0.0191957	0.0120813	0.0068924	0.123359	0.0508868	0	0.0432997	0.424092	0.180855	0.0716431
FZD5	151.45	1.25959	0.491476	2.56287	0.0103812	0.109299	no	1.28976	0.272474	1.25312	0.480282	0.954972	1.77266	1.41625	0.636977	1.7072	2.97237	4.73074
NIPAL3	1362.62	1.19446	0.466137	2.56247	0.0103931	0.109314	yes	16.2704	2.8681	17.7767	8.27175	28.0986	22.1337	14.9247	8.08752	35.8022	36.3084	36.6973
MDM1	89.737	0.817159	0.318913	2.56232	0.0103975	0.109314	yes	3.27111	2.20243	2.488	1.52316	3.65043	2.02223	2.60319	2.65174	3.86289	4.59583	4.48881
ENSG00000268744.1	13.9107	-1.30475	0.50922	-2.56226	0.0103994	0.109314	no	1.00222	0.258275	0.786667	0.108185	0.555292	0.342641	0.205272	0.0970889	0.330004	0.499608	0.315231
GPR68	74.998	1.43422	0.559853	2.56178	0.0104138	0.109407	no	1.8125	0.516836	1.09487	0.943584	1.64446	3.0713	1.52449	0.463309	2.55038	5.51465	4.36268
SLC51B	3.71308	-4.63793	1.81177	-2.55989	0.0104704	0.109942	no	0.0804227	1.49398	0.0946862	0	0.0876357	0.198989	0.357355	0	0.0946824	0.108816	0
TMEM217	6.93408	3.36839	1.31605	2.55947	0.0104833	0.110018	no	0	0	0.864956	0.0306124	0.20032	0.19626	0.509541	1.08114	0.423135	1.36126	0.163655
LLGL1	925.586	-0.560843	0.219239	-2.55814	0.0105235	0.110381	yes	24.5359	9.58247	20.651	8.69448	21.9186	14.4581	11.8932	7.1301	16.5335	13.992	15.6438
XRCC3	101.184	-0.884775	0.346046	-2.55681	0.0105636	0.110683	yes	7.40898	3.12944	9.9004	1.72963	7.76927	2.64466	5.06164	1.87876	3.85003	4.64215	4.99861
ENSG00000289109.1	2.17753	-3.80615	1.48855	-2.55694	0.0105597	0.110683	no	0.454777	0.28176	0.671706	0.0758341	0.248411	0.846288	0.506337	0	0.134176	0	0
ENSG00000290600.1	34.863	1.36906	0.53555	2.55637	0.0105771	0.110765	no	1.28285	0.123991	1.09268	0.79973	1.69712	1.70106	1.04261	0.319032	3.00521	2.51056	5.18522
FAM102B	2911.88	1.28986	0.504917	2.55459	0.0106312	0.111138	yes	25.2734	9.16739	30.9159	10.3301	41.7098	45.2133	31.8625	10.9014	38.7195	91.6005	110.271
ABCD2	92.351	0.909972	0.35623	2.55445	0.0106355	0.111138	no	0.693301	0.211593	0.75687	0.57581	2.42009	1.19554	1.07455	0.387577	1.44449	1.35581	1.44326
PNMA3	788.256	1.40583	0.550257	2.55486	0.0106229	0.111138	yes	16.1231	1.61365	8.58561	6.52905	19.3459	21.1831	13.9408	3.5059	32.1631	34.1061	32.3603
ARHGAP27P1-BPTFP1-KPNA2P3	16.6826	2.34866	0.919345	2.55472	0.0106275	0.111138	no	0.306347	0.0135466	0.243464	0.0875692	0.580986	0.271414	0.0969342	0.052395	0.645664	2.2082	2.34657
ZSCAN2	560.065	-0.763459	0.298972	-2.55361	0.0106611	0.111346	yes	26.9394	14.3004	16.6054	15.8972	18.0007	16.4576	16.3163	11.6518	14.8603	16.8002	13.3593
NOMO1	4401.52	-0.510887	0.200146	-2.55258	0.0106929	0.111592	yes	101.862	39.0223	102.815	39.7807	80.0622	86.2219	80.5977	23.1314	76.875	78.7465	81.7259
FAIM	160.544	-0.87108	0.341269	-2.55248	0.010696	0.111592	yes	17.1375	11.8902	15.4042	11.1765	13.0464	13.4472	7.54489	4.77056	9.00191	14.2735	10.136
RMDN1	1269.98	0.723116	0.28334	2.55211	0.0107071	0.111648	yes	33.4647	31.5371	33.554	42.0346	50.1466	44.2044	32.6614	53.9148	51.7007	65.15	50.3787
ADGRE2	9.15094	2.58162	1.01201	2.55098	0.0107421	0.111953	no	0.0480303	0	0.0504739	0.290191	0.509208	0.411224	0.192954	0.00994167	0.222169	0.440418	0.0598608
CCER2	67.0181	-1.55674	0.610576	-2.54963	0.0107838	0.112327	yes	16.9951	4.26277	6.1839	4.59051	5.03259	4.41425	1.73001	0.699496	8.58419	3.33548	2.98682
CTNNA1	3512.31	-1.00501	0.394236	-2.54926	0.0107953	0.112387	yes	140.342	45.6764	184.991	31.0619	82.7362	90.2677	77.7657	27.008	87.6914	104.871	108.214
RAB3IL1	290.871	0.996975	0.391348	2.54754	0.0108486	0.112826	yes	10.3257	2.07366	7.38817	4.45153	13.8648	9.14959	4.68537	5.92847	20.7331	10.6058	15.0666
MIR4453HG	323.153	-0.866029	0.339949	-2.54753	0.010849	0.112826	yes	10.4563	8.92513	8.52614	4.16146	8.01852	6.90803	5.50857	2.75372	7.158	8.96427	8.25002
ZC3H10	227.716	-0.654808	0.257109	-2.54681	0.0108713	0.112938	yes	4.34419	2.55217	4.25323	1.54144	4.5534	2.51017	1.99235	1.45072	3.00651	4.7876	3.19225
ENSG00000262691.1	6.87135	3.56442	1.39951	2.54691	0.0108683	0.112938	no	0.0447882	0	0.0785585	0	0	0.275642	0	0.107121	0.42	0.81388	0.663926
DEK	579.077	-0.780088	0.30633	-2.54656	0.010879	0.112958	yes	24.6007	11.8748	25.9496	5.95835	18.9455	16.3561	7.25775	6.01434	17.2354	17.8885	15.1778
RRAGD	1306.13	0.57338	0.225209	2.546	0.0108967	0.113057	yes	21.7793	5.67812	20.2959	12.2711	30.641	24.8642	21.7352	12.9233	33.9272	30.6214	28.8595
EFNA5	536.118	2.22803	0.875149	2.54588	0.0109001	0.113057	yes	7.60035	0.640752	1.62018	0.551674	7.48033	11.7211	7.46503	1.6721	24.7541	27.1065	18.7295
MARCHF3	76.9719	-1.90626	0.749328	-2.54396	0.0109604	0.113622	yes	3.11562	4.78367	2.15194	3.16295	3.56825	2.68987	0.513899	1.60909	0.937202	2.07104	1.06166
CPT1A	64.5463	3.21203	1.26289	2.54341	0.0109778	0.113681	no	0.688206	0	0.191386	0.413262	0.276593	1.16114	0.338404	0.0762064	2.31701	3.63051	7.65722
PAQR9	460.765	-0.904877	0.355762	-2.54349	0.0109752	0.113681	yes	5.26068	2.36281	4.8759	2.90592	5.42024	3.46369	2.09364	1.44194	3.44327	2.64646	2.04758
SLC6A1	73.5598	2.53824	0.998109	2.54305	0.010989	0.113738	no	0.845494	0	0.571876	0.923632	2.12404	1.35777	1.40806	1.06038	6.47326	1.92141	0.955594
GPR83	1705.4	1.10963	0.436538	2.5419	0.0110253	0.114053	yes	30.6573	4.2933	13.3837	14.5087	52.1165	48.4014	32.1115	9.28992	40.8558	47.1941	52.9928
CSK	2548.67	-0.643322	0.25324	-2.54036	0.0110738	0.114493	yes	129.745	28.6989	111.523	41.3965	115.601	85.5172	60.5405	24.9452	72.7156	75.3257	76.3753
HEY1	745.268	1.19058	0.468918	2.53899	0.0111172	0.114881	yes	14.1925	11.3071	9.57445	16.8647	25.7788	31.7628	18.8014	28.4102	26.3915	35.8447	29.7287
DBX2	10.4461	1.78422	0.703104	2.53763	0.0111606	0.115269	no	0.148855	0.0920753	0.0745874	0.099176	0.230682	0.471094	0.094078	0.241583	0.224319	0.601041	0.709144
EMID1	154.215	1.65489	0.652338	2.53687	0.011185	0.11546	yes	1.71577	2.97634	1.95183	5.93016	7.78778	4.20626	5.9517	8.84217	12.9108	5.41285	5.24752
PTPRZ1	138.358	-2.08006	0.820068	-2.53645	0.0111982	0.115474	no	8.59741	0.596672	1.82784	1.13127	1.06159	0.921369	3.09789	0.93501	0.514501	1.26956	0.889016
BTBD8	443.276	2.8075	1.10681	2.53656	0.0111946	0.115474	no	2.91368	0.025083	2.30217	0.525756	7.82992	9.15096	2.78757	0.193983	13.1727	19.7113	21.5114
FTCDNL1	43.2348	1.41377	0.557451	2.53613	0.0112085	0.11552	yes	1.30661	0.487362	1.57023	2.57472	2.59962	1.4621	1.56174	3.4595	4.53891	4.16361	1.71987
TRPM2	7.29318	2.90748	1.14676	2.5354	0.011232	0.115701	no	0.0828728	0	0.0383593	0.0552596	0.0356055	0.174622	0	0.013062	0.577779	0.425987	0.132003
CD28	3.2986	-3.60471	1.42187	-2.53519	0.0112386	0.115708	no	0.0254324	0.147359	0.156247	0.15864	0.129958	0.0312777	0.112444	0	0.014895	0	0.0156874
ESR2	15.6483	1.99667	0.78797	2.53394	0.0112787	0.116059	no	0.230635	0	0.234746	0.149934	0.319075	0.437425	0.284346	0.219028	0.402664	0.432584	0.544624
SCN11A	93.2157	3.04024	1.19998	2.53356	0.0112909	0.116124	no	0.232736	0.035982	0.666993	0.0385604	0.542807	0.90226	0.804993	0.0687337	0.754471	3.1542	6.92643
LINC02724	39.1008	1.45691	0.575133	2.53316	0.0113039	0.116196	no	0.832022	0.33777	0.486683	0.450431	0.9029	1.92082	1.72604	0.279851	2.16449	3.22089	2.24944
SLC16A6	1098.27	0.873806	0.344995	2.53281	0.0113153	0.116253	yes	23.5385	8.19644	22.9904	18.4419	26.0101	32.0361	31.8687	20.5494	23.5394	43.954	53.2682
PNPLA8	1750.27	-0.360058	0.142178	-2.53244	0.0113271	0.116313	yes	49.1468	18.9156	43.3121	23.4662	44.1148	44.9817	36.9599	16.6592	39.4562	38.4514	43.4325
ELOVL7	120.681	1.52057	0.600485	2.53224	0.0113335	0.116318	yes	1.13063	1.02717	1.12872	2.07529	2.4828	1.57168	1.54591	4.22214	2.22587	2.1673	4.39885
SSTR5-AS1	2.93161	-4.27698	1.68951	-2.53149	0.0113579	0.116506	no	0.329357	0.0265984	0.427351	0	0.116619	0.052924	0	0	0	0.0578766	0
LNCDAT	3.29327	4.94219	1.95269	2.53096	0.0113751	0.116622	no	0	0	0	0	0.186168	0.190366	0.0855391	0	0.181297	0.326887	0.0782723
EML2	1388.79	1.02838	0.406423	2.53032	0.0113958	0.116772	yes	42.4553	8.23571	37.4173	26.069	67.573	32.8509	40.2421	21.8942	102.267	48.9808	71.2129
TMEM130	2585.93	1.43801	0.568365	2.53008	0.0114035	0.11679	yes	59.7464	8.54762	39.7732	18.1495	79.0001	107.675	59.2894	14.7448	147.096	132.11	134.265
ZNF551	278.93	-0.90041	0.355916	-2.52984	0.0114116	0.116812	yes	10.1396	8.28166	8.90066	5.48652	6.08429	8.48589	4.84	2.59716	2.92714	10.6498	7.28841
ENSA	4004.51	-0.657463	0.25992	-2.52948	0.0114232	0.11687	yes	226.305	108.025	196.142	104.74	153.569	122.917	105.683	74.7461	126.377	130.006	127.781
RAB6C-AS1	225.723	0.653958	0.258639	2.52846	0.0114565	0.117149	yes	7.51615	2.69714	7.70284	7.02217	9.99313	10.3975	6.70761	4.02917	9.41003	14.6093	12.8734
NAA40	791.93	-0.612118	0.24213	-2.52806	0.0114695	0.11722	yes	26.8568	17.1889	24.1231	13.8222	28.7523	19.7852	20.859	13.286	18.8805	18.9949	21.8747
SLC24A4	24.6262	-2.07993	0.82302	-2.52719	0.0114978	0.117448	no	1.40202	0.250684	0.791389	0.0276015	0.270087	0.588109	0.0766699	0.01283	0.122278	0.354364	0.481466
TRANK1	75.2999	2.74208	1.0853	2.52657	0.0115181	0.117594	no	0.475137	0.032983	0.245836	0.0266469	0.115591	0.652869	0.140957	0.0119574	1.00803	4.03804	1.87003
ACOT4	34.0026	2.26066	0.894944	2.52604	0.0115356	0.117712	yes	0.232008	0.525409	0.405879	2.05497	0.12564	2.36978	2.37652	2.11855	2.04629	2.79572	2.42859
ENSG00000290612.1	15.0747	1.8726	0.741546	2.52527	0.011561	0.117909	no	0.701577	0.043434	0.824985	0.42095	1.06944	2.34131	1.86905	0.75546	2.31088	3.50898	0.959661
AOAH	4.63815	3.87188	1.53376	2.52444	0.0115883	0.118064	no	0.183953	0	0.213916	0.766785	0.298024	0.032075	0	0.633264	0.639557	0.990593	0.528463
DAAM2	35.8034	-1.44549	0.572565	-2.52459	0.0115834	0.118064	no	1.50319	0.184994	0.987045	0.464741	0.820371	0.323258	0.0997016	0.429662	0.280755	0.277259	0.434756
FGD5-AS1	3401.09	-0.418125	0.165653	-2.5241	0.0115995	0.118117	yes	101.28	48.0626	104.779	45.7072	89.683	77.9604	66.1397	34.1597	61.8482	92.2377	88.7087
ZNF853	615.397	1.69671	0.672505	2.52297	0.0116368	0.118435	yes	9.25199	0.707143	6.6438	2.79624	20.0148	14.9708	8.58173	2.45552	34.5618	21.5522	18.1008
ISG20	7.26151	1.99062	0.789256	2.52214	0.0116642	0.11859	no	0.844413	0	0.0471753	0.507314	0.379462	0.0767461	1.00424	0.539846	1.70662	1.34251	1.93696
ENSG00000251867.4	96.7067	-0.913158	0.362048	-2.5222	0.0116623	0.11859	yes	7.97148	2.89544	10.0095	1.96779	3.44004	4.55777	2.58864	1.06384	4.6758	7.27928	4.36846
DSEL	937.625	-1.05752	0.420081	-2.51742	0.0118217	0.120106	yes	8.40146	2.99944	11.858	3.28617	16.4537	10.6679	7.39817	0.984911	6.48712	4.58562	5.15583
TBC1D3C	2.66253	-5.93992	2.35964	-2.51731	0.0118256	0.120106	no	0.0989457	0.437082	0.117593	0	0	0	0	0	0	0	0
ADAM29	13.8205	1.90388	0.756597	2.51638	0.0118568	0.12036	no	0.910849	0	0.280923	0.161014	0.340081	0.603394	0.11906	0.545074	0.956334	0.93849	0.953885
ENSG00000223486.1	15.0457	-1.55724	0.618963	-2.51588	0.0118734	0.120467	no	0.601175	0.482052	1.1716	0.103845	0.217401	0.438496	0.098513	0.0798807	0.313192	0.689325	0.220036
IQSEC2	301.849	1.41383	0.562121	2.51516	0.0118977	0.120492	yes	7.31577	1.49186	4.40714	3.95208	9.35063	9.36587	5.33067	2.41997	10.9359	14.8134	16.0806
C17orf113	125.894	-0.733463	0.291577	-2.51551	0.0118862	0.120492	yes	3.77745	1.72812	3.28284	1.77825	2.96201	2.26581	1.44959	0.774615	2.90775	2.37282	2.23465
ENSG00000278532.1	1.86765	4.64457	1.84647	2.51538	0.0118903	0.120492	no	0	0	0	0.393842	0.648427	0	0	0.824117	0.933884	1.34354	0.248684
ENSG00000288055.1	26.6581	-1.44832	0.575854	-2.51508	0.0119006	0.120492	no	0.896882	1.37074	1.17268	0.38668	0.45803	1.03937	0.583733	0.331243	0.463952	0.816961	0.652078
SEL1L2	2.28246	4.43547	1.76403	2.51439	0.0119239	0.120665	no	0	0	0	0	0.0714745	0.0806836	1.69208	0.0818032	0.256715	0.224483	0.0676437
GBE1	549.454	-1.19725	0.476215	-2.51409	0.011934	0.120675	yes	14.9908	17.589	17.4739	10.1606	9.69868	11.5589	13.2682	5.49526	6.48646	13.7285	11.7932
NHLH1	134.028	-1.18318	0.470635	-2.514	0.0119372	0.120675	yes	10.6245	2.7979	7.13557	1.11442	1.78918	3.33493	2.60597	1.97205	1.43605	4.09101	4.77331
SMPX	3.11682	5.09812	2.02857	2.51315	0.0119657	0.120861	no	0	0	0	0.569082	0.20924	0.475266	0	0.919108	0.226039	0.115523	0.106345
ANKRD66	7.43228	3.07623	1.22408	2.51309	0.0119679	0.120861	no	0.023619	0.0438311	0	0.0786845	0.538155	0.319826	0.209022	0	0.359949	0.572328	0.525269
LINC02447	4.82377	2.37058	0.943521	2.51249	0.0119883	0.121004	no	0.0859167	0.0531648	0.0670696	0.0572586	0.140033	0.582019	0	0.256916	2.54908	1.83561	0.7091
BLK	3.4072	3.87962	1.54432	2.51218	0.0119987	0.121046	no	0.0639513	0	0	0	0.376899	0.0393908	0	0.0764848	0.450098	1.25711	0.316416
OGDH	2521.35	-0.632764	0.251944	-2.51153	0.012021	0.121209	yes	70.9521	30.676	52.7893	35.8968	59.7786	45.4141	41.8593	20.9377	45.351	40.1463	41.428
ARHGDIB	20.8869	-1.98819	0.791945	-2.51052	0.0120554	0.12143	yes	0.998295	0.495612	3.10543	1.90102	1.72485	4.85815	2.19174	0.294364	0	0.4758	1.21083
ZNF823	112.477	-0.96325	0.383665	-2.51065	0.0120507	0.12143	yes	4.82631	3.891	5.92356	2.01377	4.7835	4.33365	7.26046	0.795077	3.14112	6.50333	5.30471
NEDD9	4.04771	-3.43016	1.36749	-2.50836	0.0121293	0.122042	no	0.651246	0	0.107287	0.0244626	0.269175	0.0348674	0.125347	0.0109769	0.29079	0.334797	0.31058
APPL2	178.552	-0.993575	0.396097	-2.50841	0.0121274	0.122042	yes	9.02825	1.67768	9.37309	2.58176	6.40799	5.09714	2.88107	2.03597	4.23855	5.26096	4.47483
PPP3R2	3.16257	-3.72002	1.48314	-2.5082	0.0121349	0.122042	no	0.366372	0.0107908	0.224276	0	0.132442	0.0806465	0	0	0.0204427	0.0234735	0.0215368
LDLRAD4	99.2077	1.91101	0.762104	2.50754	0.0121575	0.122207	yes	1.93043	1.11084	1.38093	1.09234	5.78101	3.02319	1.17333	2.3524	4.3127	3.32105	0.814231
LARGE2	4.56392	3.79828	1.51566	2.50603	0.0122097	0.122668	no	0	0	0.512181	0	0	0.0547052	0	0.522258	0.300657	1.52813	0.329785
SLC22A15	490.474	1.12281	0.44813	2.50555	0.0122262	0.122771	yes	4.7459	2.5981	4.88164	6.49422	8.04126	6.18032	9.86851	8.34115	7.64491	11.3145	11.4182
LRRC46	5.31957	2.53665	1.01295	2.50421	0.0122725	0.12317	no	0.363009	0	0	0.132841	0.288603	0.163739	0.147122	0.15895	0.909485	0.402896	0.518138
TCF7L2	422.344	-2.89885	1.1577	-2.50397	0.0122809	0.12317	yes	60.3598	5.6554	28.7044	4.0847	31.0171	2.20516	0.697087	0.86186	15.3821	1.24496	1.5072
TMIGD2	3.95639	3.84125	1.53413	2.50385	0.0122849	0.12317	no	0	0.367326	0.0661559	0	0.83659	0.278266	0	1.4218	0.12602	0.81411	0.611371
ARL4C	2639.45	1.95551	0.781177	2.50328	0.0123047	0.123243	yes	8.52523	2.4664	35.7037	12.6371	25.9359	133.806	71.2999	13.6476	46.4825	122.248	81.3206
ENSG00000265399.1	7.55076	5.64387	2.25444	2.50344	0.0122991	0.123243	no	0	0	0	0.523547	0	0.294841	0.94896	0	0.013803	0.998677	0.743796
DNER	5537.75	0.731945	0.292448	2.50282	0.0123207	0.123339	yes	101.834	35.2003	88.2758	87.273	136.795	202.461	126.658	57.6774	103.294	215.86	185.536
SLC12A5	487.5	0.919775	0.367737	2.50118	0.0123782	0.123852	yes	72.1712	42.5016	63.1013	54.9723	113.675	66.144	64.5572	45.9611	119.728	79.1962	103.67
BORCS5	628.877	0.597113	0.238854	2.49991	0.0124225	0.124231	yes	10.0907	7.27597	10.0729	15.2645	22.377	13.1283	19.2549	14.0237	18.0041	17.1521	26.1615
PFAS	1221.6	-0.813467	0.325432	-2.49966	0.0124314	0.124256	yes	42.0194	14.2102	36.2387	10.2009	31.1001	26.1618	17.3636	6.60503	22.8557	28.6364	30.0305
NUCB2	834.662	0.624569	0.249911	2.49917	0.0124486	0.124302	yes	41.526	13.6574	44.1246	29.4969	62.2507	57.5676	38.2997	18.2014	83.2298	80.3538	93.9854
EPB41L4B	148.141	0.84153	0.336721	2.49919	0.0124478	0.124302	yes	1.89901	0.663295	1.89495	1.48775	2.28592	2.60788	1.90143	1.76514	4.51588	3.7206	2.35328
NUDT10	457.109	0.832368	0.333149	2.49848	0.0124726	0.124478	yes	12.7801	7.40168	13.4295	13.656	17.2957	21.2988	13.5823	15.2259	20.5089	26.1771	24.8256
SGK1	79.3465	1.61828	0.647854	2.49791	0.0124927	0.124592	yes	1.25981	0.634468	1.19517	5.29754	1.03249	3.69061	5.16235	0.848655	2.21708	6.75505	3.05515
FRMD3-AS1	74.1895	1.1547	0.462288	2.4978	0.0124968	0.124592	yes	0.819155	2.35889	2.52246	2.47842	2.53577	1.97252	0.93714	2.18148	2.50011	5.60387	6.87516
ENSG00000229407.5	3.44429	5.58708	2.23716	2.4974	0.0125107	0.124667	no	0	0	0	0	0	3.98946	0	0.631438	2.94772	11.6427	0.452255
LY86-AS1	2.00003	4.47489	1.79234	2.49667	0.0125365	0.12486	no	0	0	0	0.0525357	0.0348796	0.501745	0	0.218268	0.185503	0.193157	0.0794794
TMEM119	2.55593	-4.32588	1.73286	-2.49637	0.012547	0.124901	no	0.565674	0.167261	0.0790476	0	0.0244463	0	0	0	0.0528267	0	0
AJAP1	125.733	-2.33511	0.935586	-2.49588	0.0125645	0.125012	no	5.09261	0.283685	1.77355	0.101852	0.845312	0.595991	0.0811174	0.106639	2.98553	0.899435	0.220398
EYA1	136.402	-2.48082	0.99523	-2.49271	0.0126771	0.125939	yes	4.45014	2.52197	10.2174	0.503651	2.03979	4.37395	0.579207	0.0551849	0.675774	4.4802	0.324885
CNTN5	37.3223	-1.80451	0.723883	-2.49282	0.0126734	0.125939	no	0.711766	1.29232	2.17445	0.0510148	0.826779	0.835131	0.350579	0.202156	0.531026	0.383928	0.196341
CLCN5	2334.75	0.382665	0.153496	2.493	0.012667	0.125939	yes	19.3458	8.88045	17.4402	12.6929	27.3132	22.5436	21.1537	11.8192	21.529	29.2365	26.955
BCHE	3597.48	-1.58505	0.636377	-2.49075	0.0127475	0.126433	yes	199.828	291.73	350.259	168.104	179.493	156.486	100.359	158.105	65.8963	80.6619	68.8928
ATP10B	4.40373	-5.48965	2.2042	-2.49054	0.0127547	0.126433	no	0.364318	0	0.0193862	0.0645165	0.0359937	0	0	0.00496401	0	0	0
NUDT5	495.483	-0.674002	0.270638	-2.49042	0.0127591	0.126433	yes	21.7537	16.427	21.804	12.6324	19.1977	16.0296	13.0358	12.7535	16.3995	19.7483	18.5877
TATDN3	620.09	0.886669	0.356013	2.49055	0.0127545	0.126433	yes	23.2475	10.5343	21.3567	34.6764	25.6828	24.5513	24.0737	26.5217	30.6855	34.2969	35.9251
CPEB1-AS1	5.17132	3.46679	1.39199	2.49053	0.0127552	0.126433	no	0.0198158	0	0.0568339	0.0767043	0.194022	0.389871	0	0	0.880022	0.473527	0.478321
COTL1	8848.34	-1.41698	0.569086	-2.48992	0.0127773	0.126443	yes	456.466	541.705	549.04	321.379	296.776	319.925	318.858	231.744	206.743	190.218	203.671
CLEC18A	4.90535	5.34664	2.14737	2.48985	0.0127796	0.126443	no	0	0	0	0	0.018905	0.644989	0.444085	0	0.0425178	0.635694	0.408
FCHSD1	1617.78	1.02449	0.411409	2.4902	0.0127671	0.126443	yes	52.197	9.57527	19.7139	37.6827	87.6908	49.6523	28.0219	32.2935	81.3526	73.2735	75.2605
MRO	63.7024	1.03925	0.417536	2.48901	0.0128098	0.126678	no	0.420338	0.431276	0.673818	1.28821	1.69362	1.34904	0.684605	0.790175	1.2437	1.23484	1.2438
ENSG00000288985.2	3.21186	4.60004	1.84848	2.48856	0.0128262	0.126777	no	0	0	0	0.0311118	0	0.201692	0.724404	0.0558383	0.43049	0.330881	0.462876
LAMB2	93.9428	-2.17927	0.876011	-2.48772	0.0128563	0.126971	yes	8.2297	1.33067	5.15742	1.77851	7.50012	0.470288	1.22837	2.29727	3.9294	0.719821	0.585697
MAPT-IT1	89.1394	1.28224	0.51544	2.48765	0.0128589	0.126971	yes	1.13981	0.81442	1.03375	1.689	1.83316	2.66016	1.56477	2.5028	1.68126	3.22644	2.76643
EHD1	3726.42	-0.431356	0.173418	-2.48738	0.0128689	0.127006	yes	139.425	45.2467	101.34	54.1677	110.589	111.293	85.1049	30.519	95.648	88.2209	89.501
TMC8	3.77068	4.85271	1.95123	2.487	0.0128826	0.127013	no	0.0322983	0	0	0	0.0291076	0.181641	0	0	0.665747	1.78549	1.31023
ENSG00000272944.1	48.2217	1.2079	0.485671	2.48708	0.0128798	0.127013	yes	0.991245	0.783315	0.711209	1.57672	1.62116	1.60281	2.38987	1.54882	2.38892	2.18419	3.04494
GOLT1A	168.036	1.46953	0.591013	2.48646	0.0129019	0.127139	yes	13.4651	9.15233	4.81157	22.4504	24.3644	22.8656	18.2427	25.4135	25.1094	26.3113	28.462
ATP13A5	5.38945	2.78154	1.11888	2.486	0.0129188	0.127241	no	0	0	0.138127	0.13094	0.0426874	0.193763	0.174085	0.141006	0.553457	0.476778	0.19463
CALCRL	88.0957	-2.14702	0.863905	-2.48525	0.0129462	0.127446	yes	1.52581	3.62805	3.47483	0.416991	1.22725	0.463136	0.27743	1.41686	0.332974	0.337656	0.460345
ZNF396	41.9766	0.885206	0.356667	2.48188	0.0130691	0.128462	yes	1.16686	0.48853	0.768358	1.11258	1.19534	0.989674	1.04626	1.15819	2.00171	1.40544	1.60139
ENSG00000259605.3	5.28454	-2.4562	0.98962	-2.48196	0.0130662	0.128462	no	0.785011	0.545591	0.301177	0.134077	0.44101	0.172601	0	0.0848605	0.0123309	0.304209	0.0956545
ENSG00000269887.1	2.41936	4.9491	1.99407	2.48191	0.0130681	0.128462	no	0	0	0	0.310483	0.635768	0	0	0.83578	0.13736	0.947708	0.145608
ENSG00000254692.1	10.4059	5.69701	2.29578	2.48152	0.0130825	0.128529	no	0	0	0	0	0.627641	0	1.49194	0.18543	0.210413	0.387375	0
P2RX6	71.2301	-1.04753	0.422273	-2.48068	0.0131131	0.128765	yes	2.79519	2.26667	3.60441	0.914087	1.06509	0.929601	1.45621	0.970888	2.46234	2.04585	1.3823
PHF21B	780.158	-2.17403	0.876799	-2.47951	0.0131562	0.128994	yes	40.5289	12.7655	44.1128	5.10592	40.108	8.32311	4.74651	1.28244	25.2298	3.42346	3.62723
FAIM2	9407.44	0.786225	0.317074	2.47963	0.0131519	0.128994	yes	177.263	48.4502	167.335	124.268	230.154	233.491	183.531	109.16	266.189	245.066	254.968
SPACA6	19.3794	2.1421	0.863828	2.47978	0.0131463	0.128994	yes	3.01004	0.269753	1.0821	3.35118	1.6892	2.27973	1.01188	5.97778	3.06491	1.92928	2.78422
EIF3J	2075.58	-0.537476	0.216871	-2.47832	0.0132003	0.129186	yes	92.0319	66.859	88.2424	51.5335	78.9704	77.0708	50.8124	32.504	70.1313	72.7235	73.5351
SCRG1	160.902	2.0578	0.830269	2.47848	0.0131944	0.129186	yes	1.9335	0.824983	0.47908	1.21286	0.519598	3.62591	3.37101	5.40464	1.3998	8.14636	4.59032
BATF2	28.4883	-1.24135	0.500894	-2.47827	0.0132023	0.129186	yes	2.29075	1.63024	2.06007	0.627484	0.624874	1.76453	0.424725	0.662447	0.875404	1.72727	0.607034
USP38-DT	9.59291	1.60235	0.646518	2.47842	0.0131964	0.129186	no	0.670412	0.0323305	0.963504	0.801275	1.43551	0.322334	1.43822	0.468675	1.82073	1.39113	1.88756
ABHD14B	94.1778	0.744712	0.300531	2.47799	0.0132125	0.129222	yes	3.75897	1.85559	3.52916	2.75239	5.30894	3.79882	3.0778	2.52166	10.1021	5.90847	7.04412
ENSG00000272087.1	4.20734	-4.26195	1.72046	-2.47722	0.013241	0.129436	no	0.38259	0.14822	0.991916	0.128839	2.03242	0.148967	3.4355	0	0.0596953	0	0
[truncated: 37,510 more rows]
