# Supplementary material for: Modelling inflammation-induced peripheral sensitization in a dish—more complex than expected?
Source: Pain. 2025 Feb 25;166(7):1662–79. doi: 10.1097/j.pain.0000000000003512 (PMC12168811; doi:10.1097/j.pain.0000000000003512)
Supplement: SUPPLEMENTARY MATERIAL [file jop-166-1662-s005.xlsx]

## Sheet: D70vD50
	baseMean	log2FoldChange	lfcSE	stat	pvalue	padj	Expressed?	T8_D30	T9_D30	T35_D29	T8_D53	T9_D50	T34_D50	T35_D52	T8_D70	T9_D69	T34_D70	T35_D70
PVALB	8.58495	5.23279	1.17	4.47249	7.73148e-06	0.0105277	yes	0	0	0.641749	0	0.19736	0.39039	0	1.18401	8.10105	9.56748	4.53685
AK4	208.822	2.86252	0.657967	4.35055	1.35798e-05	0.0158496	yes	0.680703	0.122394	0.177735	1.47583	0.988819	1.25821	0.437377	3.35631	5.88	18.1721	1.39034
SNHG28	30.9352	2.70328	0.540517	5.00129	5.69465e-07	0.00186101	yes	0.0103052	0	0	0.233409	0.201057	0.291434	0.774421	2.22414	4.28438	0.803679	3.64742
CDH8	180.89	2.36641	0.434101	5.45128	5.00087e-08	0.000408571	yes	0.304054	0	0.133571	0.131555	0.813294	1.61862	0.336707	2.16559	3.96897	3.82904	3.43381
CPNE4	64.9713	2.28637	0.47167	4.84739	1.25098e-06	0.00292015	yes	0.153042	0.0946581	0.119229	0.260565	0.737628	0.753146	0.526444	0.986208	5.57887	4.30112	4.03013
MFSD4A	227.49	1.92218	0.459466	4.18351	2.87048e-05	0.0260575	yes	3.67314	0.415524	3.72496	1.15757	3.07031	3.94843	2.82072	5.73907	25.0784	20.6919	10.8144
TRAF3IP2	40.9879	1.52558	0.372479	4.09575	4.20811e-05	0.0291846	yes	0.317972	0.0196784	0.223407	0.512861	0.759737	1.32265	1.12663	1.15296	3.74988	6.2133	4.7753
NR1D2	422.148	1.25612	0.254387	4.93784	7.89926e-07	0.00215123	yes	0.892595	0.724746	1.40343	0.223032	0.968771	0.274799	0.740786	0.767256	3.3037	3.3057	2.72418
SERPINI1	460.392	0.822862	0.192808	4.26777	1.97435e-05	0.0215073	yes	4.74694	2.60574	1.44068	7.24384	3.45634	5.19613	3.62305	7.35833	10.0438	21.4795	15.6844
ETV4	5032.44	-0.789076	0.186849	-4.22307	2.40998e-05	0.0231642	yes	1.54588	0.557006	0.796241	1.8258	1.63588	2.5941	2.85401	2.61398	4.70742	7.15586	6.16136
BACH1	1036.69	-0.872814	0.188083	-4.64057	3.47449e-06	0.00630813	yes	3.74462	1.25582	4.73927	2.62548	5.28129	4.05416	3.7637	5.69755	11.1239	10.6139	10.714
PIK3R3	5732.16	-0.894611	0.216757	-4.12726	3.67114e-05	0.0291846	yes	16.9952	9.11073	24.2714	12.1247	22.2281	19.8133	16.3973	14.6126	38.4065	45.6895	42.7579
DHCR24	23547.6	-0.924385	0.224439	-4.11865	3.81093e-05	0.0291846	yes	311.452	133.31	331.964	136.861	272.631	209.697	175.288	57.0261	162.153	141.368	182.346
ENSG00000248540.3	1058.55	-1.08193	0.254374	-4.25332	2.10621e-05	0.0215097	yes	28.0644	10.9655	29.0072	9.12556	24.0272	15.8948	13.8409	3.50005	8.97672	10.7942	14.5179
CTBP2	1175.41	-1.24538	0.304385	-4.09146	4.28661e-05	0.0291846	yes	194.198	82.846	178.671	52.9741	137.385	85.8549	52.9893	23.3917	53.0379	68.0837	62.4308
LMO2	5323.84	-1.28337	0.255567	-5.02164	5.12317e-07	0.00186101	yes	780.538	407.955	650.929	340.182	475.22	463.498	507.932	153.142	267.03	230.133	351.772
SEMA3E	1744.61	-1.85419	0.457183	-4.05569	4.99857e-05	0.0326706	yes	75.8275	29.0754	78.6247	19.4551	63.4449	43.8209	29.7138	5.95479	26.7739	25.9378	20.8374
PDE3A	613.804	-2.15255	0.51696	-4.16386	3.12918e-05	0.0269109	yes	95.428	40.9394	65.2672	20.5401	46.6181	22.4508	22.0548	7.66307	12.1983	10.746	17.3568
CRLF1	1214.45	-2.28763	0.50375	-4.54121	5.59324e-06	0.00913935	yes	478.864	175.252	453.608	313.836	429.407	455.649	254.751	70.494	150.517	244.381	238.38
ARHGDIB	20.8869	-3.03335	0.738672	-4.1065	4.01702e-05	0.0291846	yes	55.0608	11.4992	69.6758	6.22556	27.6677	27.7998	10.5575	1.80193	4.15626	9.87286	6.318
HAPLN1	2055.8	-3.38602	0.712943	-4.74936	2.04064e-06	0.00416801	yes	17.9522	2.98009	13.6246	1.21205	7.43778	3.61644	1.32653	0.191251	0.988753	0.887824	0.987486
IMPA2	30.44	-3.40373	0.674732	-5.04457	4.54552e-07	0.00186101	yes	120.214	110.921	165.885	21.5323	100.149	46.314	48.0845	2.56944	19.596	7.9454	34.8548
EBF2	484.492	-4.11663	0.918302	-4.48287	7.36467e-06	0.0105277	yes	0.998295	0.495612	3.10543	1.90102	1.72485	4.85815	2.19174	0.294364	0	0.4758	1.21083
RASD2	69.7871	2.49121	0.380352	6.54975	5.76331e-11	9.41724e-07	no	28.4902	73.9958	184.796	3.40271	9.71201	27.1086	12.7279	0.522007	1.03142	2.14599	4.67814
CEBPA-DT	39.3367	2.0722	0.470246	4.40664	1.04989e-05	0.0131963	no	4.4194	4.47074	4.75817	1.54767	3.02332	1.5605	4.66374	0.21247	0.490757	0.366597	0.270004
GPR149	97.8295	2.84211	0.708248	4.01287	5.99849e-05	0.0376982	no	21.1907	10.1041	35.9344	0.353593	1.72661	0.873955	0	0	0.116597	0.0297491	0.0410329
EGFL6	13.3492	3.95291	1.00901	3.91763	8.94247e-05	0.0541185	no	0.22908	0	0.0595479	0.0847971	0	0.0940143	0	0.213078	1.42861	2.11689	1.06054
DDIT3	397.078	1.57153	0.403192	3.89771	9.71076e-05	0.0566692	yes	47.6938	9.97265	36.5874	12.8503	25.118	24.08	21.2609	56.5747	49.2734	65.8235	68.7764
BTN2A2	123.817	1.37014	0.353279	3.87835	0.000105169	0.0592574	yes	1.19074	1.34648	2.27086	1.50182	4.10717	2.1361	5.43762	3.99197	8.72967	5.97211	8.55158
SEC31B	25.1436	1.66377	0.430644	3.86345	0.000111798	0.0608925	no	0.316757	0.113331	0.21249	0.157135	0.549291	0.420405	0.180118	0.242844	1.21284	1.82116	1.69218
C5orf34	67.5998	1.44802	0.380214	3.80843	0.000139853	0.0737162	yes	1.39881	0.731474	3.06121	0.611003	1.33541	1.33688	2.57949	2.31575	3.81811	5.97408	4.00699
SCD	29398.1	-0.970512	0.258265	-3.75781	0.000171404	0.0848948	yes	748.012	263.799	623.472	299.307	581.11	377.72	327.984	122.71	314.396	209.179	247.527
LINC01166	32.0582	1.51769	0.403883	3.75774	0.000171452	0.0848948	yes	0.206476	0.0993387	0.160969	0.366853	0.721821	0.818952	0.304527	1.16601	1.64048	2.50148	1.64385
TFAP2B	41.5169	-3.40221	0.908211	-3.74606	0.000179636	0.0863309	no	3.39884	0.0812498	2.16528	1.35377	0.580055	0.385207	0.0446735	0.177741	0.0118354	0.0271772	0.237773
MYCL	129.617	1.63467	0.443228	3.68809	0.000225946	0.0980542	yes	2.12147	0.302009	1.57194	1.82535	2.35146	2.01224	4.09773	3.63509	4.22732	7.41166	4.99581
ATG4C	41.694	1.67657	0.45419	3.69135	0.00022307	0.0980542	yes	0.651504	0.312005	1.32892	0.956133	0.875436	0.971105	0.580946	1.4971	2.77127	1.59373	4.99628
GALNT14	103.952	2.2034	0.596392	3.69455	0.000220276	0.0980542	yes	3.34599	0.618017	3.20301	1.38537	0.778372	3.34007	0.840999	1.65354	4.49625	15.5729	9.6704
F2R	4066.01	-1.01473	0.275311	-3.68575	0.000228033	0.0980542	yes	118.523	76.9382	135.779	61.9927	101.603	79.3079	62.2326	25.569	49.3188	40.7654	43.6509
KPNA1	2978.59	-0.412232	0.112447	-3.66602	0.000246355	0.103217	yes	67.6815	30.5516	63.6025	29.4601	60.5645	53.1884	41.9822	24.7257	41.8272	46.0623	54.1116
HAP1	163.895	1.49639	0.411119	3.6398	0.000272852	0.11146	yes	2.57557	1.24273	1.47065	1.26098	1.39712	2.12277	1.57563	2.25928	11.955	5.77659	9.9404
SEMA5B	1005.74	-2.13589	0.591155	-3.61308	0.000302585	0.113539	yes	55.7997	11.9201	71.9349	2.16119	15.8592	6.95208	4.09698	0.22186	4.0274	1.81351	2.33928
C3orf52	480.423	-1.92925	0.53414	-3.61188	0.000303986	0.113539	yes	22.7248	25.4309	92.5038	2.16485	6.56014	2.97656	2.1787	0.402521	0.810487	1.18547	2.00328
AMIGO2	1528.42	-1.51393	0.419327	-3.61039	0.000305735	0.113539	yes	86.2146	36.9321	60.9436	28.3801	33.7846	18.4667	22.8924	7.16579	6.51259	12.205	15.3897
TREX1	16.0695	-3.2974	0.909169	-3.62683	0.000286919	0.113539	yes	0.699525	1.24846	0.12472	3.6322	1.77146	1.51469	2.85736	0.18675	0.203633	0.511766	0.180117
ARHGEF28	38.5589	2.5964	0.722182	3.59522	0.000324123	0.117693	no	0.117627	0	0	0.0433915	0.430839	0.201124	0.0299148	0.263416	2.37661	0.931888	1.11362
ASS1	397.48	2.70047	0.75341	3.58432	0.000337956	0.120048	yes	4.4158	1.80695	1.19566	8.43492	4.39722	5.31533	8.17046	55.6215	31.4991	37.7056	28.1505
LIN28B	1620.02	-1.25635	0.351743	-3.57179	0.000354544	0.123261	yes	58.0125	27.7403	49.8464	9.6531	35.9599	13.9883	11.9669	2.98505	8.38457	8.73472	13.9036
CORO6	34.0268	2.3761	0.666962	3.56257	0.000367247	0.125017	yes	1.15437	0	0.382493	0.181392	0.385677	1.23664	0.78853	1.13288	1.25063	3.3219	4.93862
PHYHIPL	3459.95	-1.18562	0.333406	-3.55608	0.000376424	0.125526	yes	208.657	95.2271	205.162	78.0248	112.189	96.7268	42.6279	25.6292	35.8848	49.8176	34.936
TK2	518.218	0.578433	0.163038	3.54785	0.000388384	0.126924	yes	12.1784	5.8548	7.65858	11.4981	15.1012	17.1778	12.3539	14.217	27.3266	27.4362	28.4859
ATF5	1147.95	1.41132	0.398748	3.53939	0.000401059	0.128496	yes	62.6715	16.3915	23.3118	24.9447	36.3092	32.8033	33.5128	50.4293	60.2114	117.473	95.3539
PDIA2	38.3601	2.41921	0.685163	3.53086	0.000414211	0.130158	no	0.340353	0.17752	0.662519	1.15669	0.912986	1.96161	0.760841	0.245106	8.77778	6.5843	8.9936
KCTD19	12.1809	2.64583	0.752034	3.51823	0.000434429	0.133935	no	0.020117	0	0.200426	0.0155372	0.451903	0.0742696	1.73472	0.928405	1.01481	3.16409	4.02371
BCL2L2	1000.66	0.686445	0.197485	3.47593	0.000509082	0.149722	yes	16.3493	5.18538	14.5423	11.32	24.8867	18.6895	17.596	16.976	30.002	36.6479	37.2413
TRARG1	85.033	2.25426	0.647447	3.48178	0.000498101	0.149722	no	0.162869	0.100735	0.266436	0.17361	0.618148	0.621129	1.65665	0.516107	3.74017	5.19296	8.52336
GRM7	288.375	1.29893	0.37392	3.47381	0.000513124	0.149722	yes	2.70403	1.39338	2.31689	1.4913	6.23352	6.91184	3.70002	2.71779	9.65494	16.1619	15.4414
VEGFA	440.423	2.13832	0.619562	3.45134	0.000557813	0.159907	yes	12.3952	6.53734	12.5834	2.58735	2.17939	5.14509	7.57306	19.9869	8.22806	29.7989	13.1087
STARD5	21.5979	2.17752	0.632492	3.44277	0.000575784	0.162212	no	0.187628	0.628149	0.891792	0.125118	0.778982	0.149717	0	0.764097	2.99884	2.41043	2.67029
ABTB2	1322.57	-0.80507	0.234214	-3.43733	0.000587486	0.162704	yes	31.6449	9.39175	30.6543	11.4316	33.4932	24.4348	14.2019	5.51733	15.05	17.7511	14.7978
JDP2	133.558	1.49513	0.435765	3.43105	0.000601242	0.163738	yes	11.4885	2.34586	4.6301	2.37234	3.55882	7.44454	7.96676	8.69069	12.1469	16.2882	19.8819
SALL1	72.9423	-3.09036	0.903668	-3.4198	0.000626672	0.167866	yes	5.96301	1.59264	3.06867	0.121802	1.61632	0.0960619	0.444628	0	0.405992	0.0772879	0.0886256
MPPED2	2948.06	0.927211	0.271783	3.41158	0.000645877	0.17022	yes	32.4281	12.941	18.6413	46.9802	89.3893	107.487	73.2756	95.4204	144.086	277.171	189.92
ENSG00000226733.4	27.1506	-4.19793	1.23318	-3.40416	0.000663672	0.172133	yes	3.42339	1.65328	19.4357	1.57755	0.492638	5.21569	0.629544	0	0	0	0.766296
DSEL	937.625	-1.32101	0.389355	-3.39283	0.000691755	0.176614	yes	8.40146	2.99944	11.858	3.28617	16.4537	10.6679	7.39817	0.984911	6.48712	4.58562	5.15583
TRHDE	215.26	-2.13103	0.63119	-3.37621	0.000734907	0.184744	yes	12.5647	3.15624	10.2852	0.531431	2.28017	1.59146	0.4707	0.336435	0.33387	0.143395	0.586439
BMP6	36.6128	2.48697	0.740381	3.35903	0.000782153	0.190752	no	0.0770219	0.0666054	0.108018	0.0307688	0.133678	0.568632	0.40819	0.285536	1.0842	3.64676	2.39531
ENSG00000258465.8	14.1959	5.30559	1.57855	3.36105	0.000776471	0.190752	no	0.130285	0.709547	1.1505	5.04153e-08	0	0	0.49008	0.000166276	0.514747	1.0226	0.815579
MAOB	25.5437	2.58409	0.772028	3.34714	0.000816496	0.192935	no	0	0	0	0.140473	0.194669	0.605572	0.207309	0.168087	3.1011	2.90125	3.4345
RGS8	241.26	-1.14177	0.341465	-3.34376	0.000826525	0.192935	yes	6.48997	3.42681	7.49995	1.46269	4.39947	3.55372	1.30158	0.928912	2.44274	2.99173	1.30244
VAMP1	762.741	0.770631	0.230441	3.34416	0.00082531	0.192935	yes	14.7274	6.05203	12.6607	11.1386	21.6945	21.33	15.436	19.5458	28.5279	40.1521	41.8926
CEMIP2	1400.42	-1.333	0.403286	-3.30535	0.000948562	0.218303	yes	63.6435	12.063	53.9924	7.35197	22.0211	14.7114	10.7771	2.50652	10.0758	7.73252	5.66628
GRIA2	196.113	1.93087	0.585019	3.30052	0.000965074	0.219018	yes	1.08511	0.944387	1.91807	1.40075	2.90631	4.0641	1.56618	0.863783	4.31064	14.5315	10.7262
ENSG00000261512.2	23.8861	1.58158	0.480588	3.29093	0.000998577	0.223517	yes	1.46412	0.284735	1.05467	0.172149	0.955187	0.933361	0.515061	1.17787	2.18622	1.94253	2.46881
CEBPA	52.4994	1.60919	0.4907	3.27939	0.00104033	0.229717	yes	0.487945	0.295463	0.392149	0.600696	0.7576	0.791661	1.22744	2.45629	2.68281	2.40877	2.31333
STC2	124.679	2.74227	0.840911	3.26107	0.00110994	0.241819	yes	6.00478	0.211684	1.71412	0.090466	0.713186	2.83976	1.45294	2.75801	1.92593	16.321	8.52814
HPCAL1	3850.5	1.11275	0.342682	3.24719	0.0011655	0.247329	yes	157.543	84.7533	144.692	101.339	160.02	94.0606	109.223	193.622	359.431	229.076	289.292
MICAL2	138.844	1.17371	0.361165	3.2498	0.00115487	0.247329	yes	4.83156	1.41949	1.98247	1.75156	3.21306	2.0897	2.7194	1.1432	4.27488	9.9672	9.08515
SLC4A4	147.513	-1.23472	0.382518	-3.22788	0.00124713	0.261258	yes	3.65772	1.45163	3.60593	1.08706	3.87341	2.96719	1.31568	0.603126	1.41067	1.229	1.18668
GABRP	17.593	-1.79381	0.558047	-3.21444	0.001307	0.263659	no	0.6502	0.128096	0.39526	0.426926	0.856149	0.762534	0.472377	0.251166	0.485317	0.0958014	0.203033
IRF1	12.3348	2.70159	0.838879	3.22048	0.00127977	0.263659	no	0.545648	0	0.173746	0.0399812	0.177917	0.527638	0.883238	0.615291	1.95281	1.45029	3.65461
SNHG12	55.0784	0.973692	0.302907	3.21449	0.00130678	0.263659	yes	5.01495	1.7398	4.85789	2.25402	4.62385	3.96415	3.69599	4.35252	8.64185	12.03	10.4422
PRSS53	46.246	1.16737	0.364698	3.20092	0.00136991	0.26969	yes	0.937451	0.529722	1.30715	0.582736	0.841789	0.916872	0.788248	1.2087	1.40195	1.98966	2.6959
CCNI2	9.77723	2.89649	0.904779	3.20132	0.001368	0.26969	no	1.13269	0.0147544	0.0823225	0.149063	0.0506318	0.0568653	2.04423	2.6413	10.8255	1.80196	0.484949
COL7A1	25.9369	2.83508	0.886845	3.19681	0.00138957	0.270304	no	0.160178	0.444678	0.568629	0.0391151	0.212137	0.797813	0	0.383699	1.79051	0.775239	2.47725
STXBP5-AS1	17.2048	2.33656	0.732962	3.18783	0.00143345	0.275559	no	0.0385453	0.0683768	0	0.264204	0.111939	0.647964	0.601722	0.725099	1.03884	1.95194	2.02248
MAN1C1	123.005	0.987939	0.310864	3.17804	0.00148275	0.278484	yes	2.2262	0.892998	1.94896	0.790449	2.03467	2.4101	2.54154	1.00395	6.37644	4.10558	4.81875
IGF2BP3	1986.26	-0.717261	0.225658	-3.17853	0.00148022	0.278484	yes	50.0955	31.079	50.2005	23.1171	45.7431	30.2976	32.7588	10.8253	24.2233	28.3824	31.9585
SF3B4	1151.19	-0.417852	0.131634	-3.17436	0.0015017	0.278838	yes	75.4337	31.2122	65.7294	38.7616	79.4246	68.5565	62.6611	23.9856	59.4097	63.4344	66.1782
FLRT3	1104.63	-0.881984	0.279478	-3.15583	0.00160044	0.293834	yes	45.2755	18.8595	51.2611	9.03023	20.7005	24.632	19.5128	5.81867	9.3392	15.7008	8.87841
NR3C1	115.507	1.51677	0.481494	3.15014	0.00163191	0.296283	no	0.433658	0.502801	0.115294	0.508602	1.32008	2.64961	0.668025	0.716693	3.01253	5.25397	6.35919
CALHM5	518.686	-1.1636	0.369896	-3.14576	0.00165658	0.297456	yes	7.226	3.46334	11.1754	1.77798	3.23813	2.39735	3.27635	0.375055	1.28197	1.53311	2.79755
SGCZ	12.5077	2.19553	0.69953	3.13857	0.00169773	0.301532	no	0	0	0.00894812	0.0204255	0.0996846	0.0942323	0	0.119153	0.466729	0.401888	0.160651
ZNF185	52.5535	1.70151	0.543258	3.13204	0.00173597	0.305008	no	0.666848	0.377276	0.571442	0.195789	0.530645	0.909726	0.654049	0.245854	2.04486	3.56358	2.12365
IGSF9	148.382	-1.56043	0.50298	-3.10238	0.00191973	0.322424	yes	7.70383	1.14843	6.59628	1.64625	5.3875	2.10689	1.09906	0.407857	1.67292	0.819977	0.901508
ITGB1	12837	-0.698605	0.225142	-3.10295	0.00191602	0.322424	yes	358.81	226.979	526.535	144.774	269.556	225.482	192.623	78.4745	142.599	165.459	183.576
PAQR6	21.9002	1.34646	0.432898	3.11034	0.00186872	0.322424	no	1.30713	0.805508	0.792012	0.501726	0.467232	0.383257	0.648249	0.505468	1.2549	1.95044	2.45596
AIFM3	14.7292	1.88471	0.608049	3.0996	0.00193781	0.322424	no	0.323729	0	0.122205	0.134618	0.431034	0.543879	0.447743	1.19869	1.04327	2.69104	0.872385
ROCK1P1	34.1233	1.66815	0.53849	3.09782	0.00194947	0.322424	yes	0.3823	0.157234	0.501538	0.374682	0.913839	0.369409	0.449938	1.69297	1.50195	1.30332	1.68167
ENSG00000291112.1	48.411	2.17618	0.702624	3.09721	0.00195349	0.322424	no	0.0695585	0	0.0813445	0.278071	0.779837	0.656448	0.820739	0.235687	2.17973	3.46455	7.87742
CBX7	208.652	0.811366	0.262837	3.08695	0.00202218	0.330425	yes	4.34218	1.67223	3.76208	1.62937	5.07878	3.91832	3.48573	2.8542	8.60275	7.80313	7.93447
HK1	10125	-0.404162	0.131541	-3.07252	0.00212261	0.340592	yes	304.314	128.463	290.002	124.002	251.837	222.6	173.315	68.3814	213.633	200.793	193.674
EWSAT1	192.384	-1.58079	0.514576	-3.07203	0.00212609	0.340592	yes	10.5412	4.26535	19.5032	5.76093	21.91	20.7045	10.0268	0.727732	3.9771	5.75621	12.6539
XPR1	19475.9	-0.484692	0.158413	-3.05967	0.00221583	0.351521	yes	156.684	74.5334	168.904	100.868	267.317	227.902	170.743	65.9121	179.783	169.096	191.806
GIPR	17.6234	-3.74843	1.23478	-3.03569	0.00239983	0.359754	no	1.43961	0.747266	1.87911	0.238825	0.249601	0.0437161	0	0	0.0416346	0	0
PXN	1640.34	-0.981456	0.323131	-3.03733	0.00238685	0.359754	yes	108.212	26.6841	92.794	14.7469	53.2814	28.9216	18.9747	4.77897	19.965	23.7286	24.913
MCF2	142.876	0.927735	0.30501	3.04166	0.00235279	0.359754	yes	0.401577	0.302611	0.708601	2.02246	3.70121	3.80043	1.76094	3.13187	7.91457	5.78288	7.26494
PCDH8	185.477	2.45481	0.80774	3.03911	0.00237277	0.359754	yes	1.2053	0.0486204	0.12859	0.149754	0.960196	4.4846	0.975738	1.23612	11.6355	26.1614	3.6124
FAM162B	6423.43	-2.06889	0.680756	-3.0391	0.00237284	0.359754	yes	564.254	1013.05	924.957	598.652	425.636	445.2	308.532	146.453	92.5931	80.4312	75.9698
EPM2A-DT	86.5145	1.31094	0.430396	3.0459	0.00231986	0.359754	yes	3.05157	1.78056	2.46934	1.66802	3.38892	3.24801	2.16114	3.03975	7.84306	6.11001	4.63137
SOCS6	454.846	-0.560888	0.18502	-3.0315	0.00243339	0.361469	yes	9.51968	5.57617	7.6267	4.54358	8.19305	7.74629	7.85485	2.38087	6.04533	7.85511	7.7601
ASIC4	158.994	-1.68411	0.556253	-3.02759	0.0024651	0.36288	yes	20.6315	4.38879	7.90443	1.84362	7.15494	1.37332	1.65044	0.341123	1.23036	1.06325	1.52952
ATAD3B	118.92	1.1166	0.369517	3.02177	0.00251303	0.366633	yes	8.30767	1.07995	5.1037	1.18126	5.61697	4.18172	1.17031	1.15321	6.78128	13.3006	8.93876
ID4	9424.71	1.00622	0.333291	3.01903	0.00253588	0.366692	yes	106.186	104.778	117.695	81.4095	132.775	135.657	106.706	131.892	217.861	314.405	382.042
MPPED2-AS1	17.8288	1.48347	0.492501	3.01212	0.00259426	0.371844	yes	0.0430263	0	0	1.31506	1.74533	3.84149	2.20405	1.77006	6.95017	6.29864	5.7607
PLCD4	127.182	1.54936	0.51659	2.9992	0.00270691	0.378042	yes	0.781597	0.306027	1.2454	1.26531	2.44636	2.76397	2.12175	2.05224	10.2064	13.211	6.34615
PLA2R1	47.2922	1.85377	0.617454	3.00228	0.00267962	0.378042	no	0.0115524	0.0136987	0.0129333	0.169692	0.360583	0.455033	0.244801	0.172156	0.910762	2.59565	2.04707
G6PD	1245.5	-0.756288	0.251981	-3.00137	0.00268765	0.378042	yes	68.7383	31.7982	52.8658	31.6031	57.6795	38.7701	39.6942	11.7016	41.9804	29.3742	37.0629
HEY2	27.849	-1.68827	0.56479	-2.9892	0.00279713	0.386289	yes	1.66982	1.01876	1.40021	0.487697	1.36493	0.563129	0.404839	0.235155	0.294952	0.132367	0.212605
SEMA3D	482.962	-1.45026	0.485452	-2.98744	0.00281324	0.386289	yes	11.137	4.85773	22.1216	1.07469	7.39279	3.6085	4.22465	0.263655	1.55116	2.39602	1.87905
FSCN1	16611.6	-0.492881	0.165857	-2.97171	0.00296144	0.395366	yes	656.533	286.876	562.217	308.664	536.344	478.278	386.892	163.719	433.777	401.193	393.173
ARHGAP4	35.3295	1.18785	0.399687	2.97194	0.0029592	0.395366	yes	1.2056	0.367306	1.78728	1.23323	0.862759	1.0659	1.84538	1.04571	2.36961	3.11553	2.54094
PLEKHA1	620.43	0.712679	0.239864	2.97118	0.00296657	0.395366	yes	10.8023	5.93586	9.81052	8.83738	18.1069	10.9535	18.0554	18.0398	25.4622	25.0737	21.202
BTBD17	458.992	-1.68524	0.567586	-2.96913	0.00298645	0.395366	yes	28.4996	24.6414	23.0441	25.5104	19.7297	12.6897	25.5716	5.69579	12.4277	3.96501	7.60136
ENSG00000284645.1	23.2833	-1.70995	0.576187	-2.9677	0.00300033	0.395366	no	0.462805	0.330294	1.26899	0.296476	0.366788	0.897942	0.866025	0.0745	0.20858	0.167653	0.395545
PACSIN1	42.0618	2.34533	0.794369	2.95244	0.00315272	0.412123	no	0.161656	0	0.191548	0.22258	0.355561	0.470591	0.302101	0.112759	3.26548	1.57134	2.79087
RIPK2	154.189	0.617589	0.209724	2.94476	0.00323201	0.414663	yes	4.9191	1.63137	3.76296	4.02695	5.23227	5.12273	4.63794	6.9244	9.16468	9.17904	8.3967
ARHGEF26	241.475	-2.4994	0.850598	-2.93841	0.00329903	0.414663	yes	10.1211	1.88806	15.7325	1.22748	4.91234	3.61481	1.80083	0	1.15748	0.597048	0.705026
KCNS1	286.46	-2.19081	0.744485	-2.94272	0.00325339	0.414663	yes	11.256	5.86128	5.12461	3.4551	9.18302	2.33926	0.504582	0.803632	0.995169	0.818601	0.359799
CES4A	65.7133	1.07884	0.366346	2.94485	0.00323109	0.414663	yes	1.07509	0.342181	0.596641	1.05115	2.78298	3.44017	1.03071	1.72064	3.21011	7.84185	5.98667
PDE4B	2902.51	-0.497144	0.169164	-2.93883	0.00329454	0.414663	yes	74.9455	34.8578	77.7836	27.1659	71.5847	52.8165	48.346	17.2643	47.0554	42.7066	41.2334
KCNS3	12.6127	2.59652	0.885672	2.9317	0.00337117	0.41731	no	0.233894	0.0160766	0.121607	0.034632	0.0846063	0.701929	0.230029	0.979011	0.825138	0.594879	0.321194
FIGNL2	473.372	-2.19641	0.749178	-2.93176	0.00337049	0.41731	yes	32.2348	4.59712	13.9275	3.472	15.0839	3.75254	1.94264	0.569194	3.8457	0.39395	0.647424
EFEMP1	28.0662	4.73035	1.61567	2.9278	0.00341366	0.419392	no	0.0716357	0	0.415234	0	0	0.436573	0	0.0132214	0.589957	9.83316	2.04925
ASIC2	1900.33	-0.981534	0.33653	-2.91663	0.00353832	0.431463	yes	104.885	34.8612	99.2339	28.5214	40.8019	28.5755	15.1682	8.81973	25.1175	19.1219	20.19
INHBE	67.6985	2.03786	0.70039	2.9096	0.00361888	0.438019	yes	2.15341	0.616392	0.553732	0.903241	0.613696	0.725009	3.02432	5.36844	1.81318	2.61078	5.11302
STEAP2	89.6516	1.4637	0.504885	2.89908	0.00374258	0.449659	no	0.511926	0.166034	0.822273	0.129121	0.889921	1.48093	1.0724	0.392298	2.05502	3.08533	2.93076
VEGFC	23.1073	1.38124	0.476965	2.89589	0.00378082	0.450939	no	0.162286	0	0.12658	0.283762	0.763208	0.923124	0.47885	0.792503	2.31526	1.54901	1.63825
RND3	7730.64	-0.740621	0.256232	-2.89043	0.00384716	0.455527	yes	417.188	185.242	520.948	118.889	207.791	238.02	124.799	53.9457	135.051	178.21	99.3202
MMP19	103.571	0.741977	0.257575	2.88063	0.00396883	0.466551	yes	2.93104	0.968394	2.91501	1.06735	2.15215	1.94881	1.20785	1.32854	4.41598	3.2335	3.39387
LINC01201	9.4377	-3.46669	1.20491	-2.87715	0.0040129	0.468363	yes	12.2851	3.27348	21.9732	1.17557	2.33951	1.77309	7.82281	0	0.421103	0.485111	0
ADAP2	30.5904	1.86148	0.64975	2.86492	0.00417118	0.483384	no	0.728272	0.36067	0.941755	0.332078	2.55588	1.05953	0.298229	0.576642	3.64925	6.98252	3.02467
DUSP10	170.185	-1.56819	0.548296	-2.86012	0.00423479	0.487299	yes	20.665	6.90043	10.8857	2.27577	7.00205	2.38574	1.90359	0.277871	3.05625	0.781974	1.33293
GDF15	123.074	1.88179	0.661391	2.8452	0.00443839	0.50016	yes	4.16978	2.51017	11.6787	3.16016	1.49117	4.16072	5.06751	13.2668	4.49766	20.4148	14.1599
LMO4	3168.31	1.24564	0.437542	2.84691	0.00441459	0.50016	yes	32.5396	35.7185	18.2951	43.854	79.347	62.1006	72.2967	147.375	141.771	158.211	172.156
TUBA8	38.7105	1.75507	0.616747	2.84569	0.00443151	0.50016	yes	0.0612266	0.35387	0.331248	0.837385	0.240803	1.26335	0.564995	2.21607	4.27281	4.27466	2.48768
KLF6	1770.63	-0.563598	0.198635	-2.83735	0.00454893	0.509106	yes	39.3084	27.2805	45.3479	19.0302	34.1131	31.43	28.8221	8.76495	24.1633	24.9755	30.1252
HSF4	37.5319	1.45456	0.513774	2.83112	0.00463848	0.515597	yes	1.16487	0.313403	0.417041	2.9591	0.697388	4.10572	0.913184	1.70528	4.78348	7.65576	6.27762
HRK	224.245	1.26821	0.44845	2.82799	0.00468411	0.517151	yes	5.06606	2.14942	3.04931	0.686739	1.54299	1.26751	1.56236	1.29134	7.47348	2.71937	2.31252
KPNA3	2812.91	-0.324632	0.114927	-2.82468	0.00473276	0.519016	yes	58.3436	22.7959	57.4418	31.802	65.7682	56.9081	44.3191	19.6341	49.5655	55.2773	55.0465
RIIAD1	20.275	2.09231	0.742416	2.81824	0.00482872	0.526009	yes	1.44006	2.10202	1.73931	1.20088	1.86727	2.1777	0	4.79249	5.16893	4.76602	2.07596
TAF4B	31.0249	1.63448	0.580822	2.81409	0.0048916	0.527984	no	0.55572	0.0965179	0.818352	0.122603	0.170251	0.45286	0.162793	0.216684	0.487473	1.41346	1.10277
ENSG00000266709.1	455.284	-0.953424	0.338961	-2.81278	0.00491148	0.527984	yes	37.2266	10.0429	55.005	10.8164	38.2487	22.7284	17.3315	5.44407	13.5934	12.3235	18.9445
GNG4	812.054	-0.913798	0.325424	-2.80802	0.00498474	0.532357	yes	32.2791	23.4785	43.764	5.97345	9.0358	9.12964	6.0819	3.47711	2.70133	6.42335	4.60009
LAMC2	47.2307	2.02737	0.728848	2.7816	0.00540909	0.545486	no	0.137323	0	0.0817435	0.0633325	0.275676	0.652375	0.414194	0.183146	1.67395	2.14479	2.37883
TLDC2	12.1101	2.77794	0.999998	2.77795	0.00547035	0.545486	no	0	0.107435	0.0685873	0.1168	0.30377	0.264181	0	1.20549	0.893457	1.15655	0.600133
RDH10	621.028	-1.05497	0.380342	-2.77374	0.00554166	0.545486	yes	35.5352	12.8588	32.2179	11.5323	20.9391	29.6344	11.9234	1.43735	4.70144	13.4572	13.5508
KRAS	1935.5	-0.467582	0.168475	-2.77538	0.00551375	0.545486	yes	31.5056	15.6041	37.689	16.0619	36.5587	30.0725	23.2345	11.0437	22.2622	24.1361	26.9846
PELI2	2652.84	-0.604072	0.216602	-2.78886	0.00528947	0.545486	yes	58.0734	19.9846	70.745	18.515	44.8322	40.9888	28.653	10.626	28.929	26.1869	32.363
HS3ST3A1	135.966	-1.68509	0.604226	-2.78883	0.00528985	0.545486	yes	4.60624	2.95947	15.3744	0.767156	2.49884	7.24405	2.19381	0.0847367	0.378508	4.14162	6.85049
PLXDC1	146.936	2.1344	0.766509	2.78457	0.00535987	0.545486	yes	1.19874	0	1.6606	3.30308	4.09709	4.02388	2.91287	3.62574	7.67034	20.9779	13.2109
HMGB2	531.022	0.769732	0.277464	2.77417	0.00553427	0.545486	yes	39.7782	11.567	52.7518	13.4555	30.4495	25.8018	26.6147	27.7278	39.0123	59.6833	51.7175
CERS6	5935.37	-0.487128	0.175164	-2.78099	0.00541941	0.545486	yes	77.4464	37.0976	76.6202	40.027	81.3631	72.2783	52.3284	23.259	44.122	65.2835	66.0967
RAB37	109.051	2.39116	0.85844	2.78547	0.00534508	0.545486	yes	1.38817	0.343976	0.0326883	1.99627	2.27804	1.17706	0.685766	7.90497	15.591	5.20413	2.06093
IRF9	119.791	1.26016	0.451639	2.79018	0.0052678	0.545486	yes	3.75806	1.76945	4.22516	3.68983	3.42005	3.8205	4.38094	8.47544	6.91818	10.3095	8.32644
WDR35-DT	20.44	1.44362	0.517634	2.78888	0.00528911	0.545486	yes	0.12129	0.0761511	0.921728	0.452623	0.645831	0.455828	0.818833	1.03562	2.91725	2.55752	2.58713
RBM14	947.649	-0.51057	0.183515	-2.78216	0.00539976	0.545486	yes	32.9389	17.6424	32.6368	14.8361	29.9518	25.6205	19.6468	6.31867	33.024	24.5574	23.7353
CRB1	9.16132	2.46658	0.895637	2.754	0.00588722	0.576031	no	0.110302	0.0115017	0.0292524	0.0333262	0.033855	0.182541	0	0.526448	0.594664	0.438226	0.278297
CAV1	72.5819	-1.86067	0.676779	-2.74931	0.00597216	0.580863	yes	4.65169	5.56476	3.9419	2.69749	2.50691	0.787675	3.14244	0.64781	0.416619	0.246124	1.10805
CACNA1G	8.81885	2.2761	0.831187	2.73838	0.0061743	0.5912	no	0.152054	0.117897	0.24808	0.107983	0.0423395	0.0160093	0	0.0969	0.242209	0.312349	0.121786
TFCP2L1	52.1939	2.48934	0.916342	2.7166	0.00659563	0.5912	no	0.102318	0.189661	0.133464	0.0400925	0.156518	0.318102	1.36629	0.0251874	0.29595	3.40581	0.563779
SH3BGRL3	3046.43	-0.409274	0.150697	-2.71587	0.00661018	0.5912	yes	446.165	199.542	389.811	308.738	533.095	503.934	400.269	169.053	429.427	442.226	481.568
SLC2A13	392.642	-0.903435	0.330784	-2.73119	0.00631059	0.5912	yes	6.73534	2.17135	7.71634	1.99052	5.79346	4.85583	3.3532	0.66233	1.80272	3.96043	3.53952
CHAF1B	77.4957	1.13124	0.415731	2.72109	0.00650677	0.5912	yes	1.26318	0.372327	0.677904	0.360859	1.43977	1.03996	0.798315	1.68291	3.23293	2.13882	1.64329
WNT4	17.045	1.50508	0.552884	2.72224	0.00648409	0.5912	no	0.155029	0	0.0512522	0.220295	0.110989	0.215848	0.323317	0.306009	0.71391	2.42477	0.838474
FOXN2	355.057	-0.709118	0.259961	-2.72778	0.00637615	0.5912	yes	9.22725	4.38961	12.245	3.89487	9.97451	8.25988	7.54073	2.50568	3.26944	7.5239	6.21925
SCN4B	542.335	0.736312	0.271267	2.71435	0.00664066	0.5912	yes	5.49513	2.87859	7.65775	6.28839	13.0329	9.50341	7.25495	6.90583	20.3904	15.7151	18.8189
ZDHHC22	1032.05	0.760276	0.279664	2.71853	0.00655724	0.5912	yes	14.2102	9.31508	10.1829	9.54146	26.2644	25.9602	14.8464	14.09	34.3065	50.1092	46.3559
NXPH3	15.2679	2.41823	0.882983	2.7387	0.00616817	0.5912	no	0.296957	0.0525011	0.149167	0.0848159	0.184373	0.104615	0	0.583533	1.44424	0.174759	0.13699
SLC25A18	32.5169	1.32843	0.487723	2.72374	0.00645481	0.5912	no	1.01039	0.486156	1.0509	0.299217	0.79201	1.14058	0.404893	0.469917	1.18486	3.553	3.13665
DMRTC1B	12.3954	2.33023	0.852388	2.73377	0.00626137	0.5912	no	0.403844	0.450431	0.654148	0	0.174743	0.663605	1.15827	0.710574	1.83993	2.83196	1.50127
SLC6A9	129.635	1.03653	0.378641	2.73751	0.0061907	0.5912	yes	4.92903	1.3422	2.23137	1.05025	2.28323	3.13703	2.6547	2.84412	2.64231	6.42595	7.43591
CPT1B	48.9297	2.42049	0.889377	2.72155	0.00649765	0.5912	no	2.36318	0.132297	2.23673	0.0829397	1.36205	1.17395	1.8462	0.204165	5.78488	6.6281	13.1045
SBF2-AS1	48.9486	1.2762	0.470312	2.71352	0.00665733	0.5912	yes	0.758683	0.117197	1.16829	0.880428	1.30652	2.52859	1.69947	2.40321	2.8235	4.67431	2.28859
LETR1	39.9282	1.39931	0.514545	2.7195	0.00653803	0.5912	yes	0.86146	0.37341	1.63074	0.412783	3.52916	3.04349	0.447059	1.12939	4.36798	7.3022	4.20964
SESN2	923.316	1.06837	0.394735	2.70656	0.00679847	0.594048	yes	19.921	9.45303	19.1457	6.25819	11.6368	15.5964	14.0727	22.3138	17.1145	28.1682	29.7085
DMGDH	35.1986	1.36238	0.502927	2.70891	0.00675054	0.594048	yes	2.33605	1.00086	1.75324	0.421923	1.00932	1.36959	3.07481	3.26737	2.24828	3.20732	4.3198
ENSG00000272316.1	63.4518	1.21344	0.448331	2.70657	0.00679825	0.594048	no	1.12327	0.27685	1.05978	0.155	1.11496	0.53734	0.235586	0.413984	1.60795	1.61016	1.62473
IRF7	113.984	-0.933561	0.345306	-2.70358	0.00685974	0.595004	yes	13.3608	2.90954	7.90552	5.00493	9.62655	6.6916	9.37348	1.93268	5.32403	8.77054	7.37475
GMDS-DT	142.737	0.661572	0.244801	2.70249	0.00688224	0.595004	yes	2.53195	1.55679	2.47064	1.91039	4.04987	4.30343	4.62542	2.81772	6.48406	6.68907	9.53081
TGFBR1	4212.77	-0.492197	0.183011	-2.68944	0.00715712	0.609101	yes	81.2694	40.2804	81.1075	36.7558	65.7586	72.9148	64.4743	25.8627	45.4809	62.8138	57.9383
RMI2	78.9894	1.1251	0.418119	2.69085	0.00712693	0.609101	yes	5.35073	3.31119	5.11859	0.953011	2.75729	4.18862	2.80546	4.28048	3.97962	8.02713	6.44436
ADAT3	35.4468	-1.22974	0.457219	-2.68962	0.00715337	0.609101	yes	2.43031	1.17074	2.3183	1.90477	2.66771	1.7866	1.60514	0.312977	2.07904	1.13974	0.747782
LIX1	2544.18	1.06114	0.394933	2.68688	0.00721218	0.609294	yes	0.448552	0.181763	0.41565	12.9299	35.6423	77.6239	53.8675	38.1602	120.013	142.751	129.182
AGPAT2	68.4897	2.13827	0.796516	2.68452	0.00726332	0.609294	yes	1.71789	1.03055	0.638387	1.84294	1.45675	1.80813	0.210904	7.85336	8.90261	3.26022	2.50753
ZNF799	94.6374	-0.833937	0.310688	-2.68416	0.00727125	0.609294	yes	3.94161	2.5583	4.59169	1.66113	3.15237	3.03824	2.54664	0.445736	2.20784	2.35356	2.37543
FBXL6	107.698	0.727257	0.271156	2.68206	0.00731702	0.61	yes	3.73651	1.39853	3.562	1.95532	4.56147	3.78269	2.09187	2.34546	7.02364	8.22821	5.82271
PPP4R4	177.885	1.23251	0.460951	2.67385	0.00749858	0.619806	yes	0.678288	0.233843	0.281765	1.05472	2.75084	4.14657	3.55719	2.98967	6.04759	10.2545	15.3501
SLC2A6	2045.93	-0.470056	0.175857	-2.67294	0.00751895	0.619806	yes	116.345	38.0735	83.1378	61.6661	112.736	94.7418	77.0295	23.8766	64.5746	77.4746	89.5292
HACD4	20.4747	1.30665	0.489268	2.67062	0.00757116	0.619806	no	0.300984	0.029331	0.205626	0.0902722	0.110135	0.0916169	0.0898339	0.129627	0.301463	0.473616	0.242212
ENSG00000244125.1	8.70969	-2.47426	0.926707	-2.66995	0.00758637	0.619806	yes	8.65584	0.199431	5.42379	1.71753	9.60342	10.1049	1.446	0.384705	1.53724	2.21175	0.412025
HMGCR	21280.1	-0.780336	0.293586	-2.65794	0.00786188	0.635956	yes	667.901	369.812	648.04	287.731	378.684	357.889	365.896	162.287	200.113	206.761	295.375
MMP28	7.69298	3.06813	1.15372	2.65935	0.00782914	0.635956	no	0.687718	0.47924	0.797558	0	0.13259	0.180811	0.285934	1.86258	1.22221	0.329429	0.364456
C1orf115	16.1615	2.28842	0.867026	2.63939	0.00830546	0.66226	no	0.123487	0	0.336856	0.0822739	0.424181	0.0759865	0.0910484	0.369179	2.0021	0.637078	0.584606
ZNF600	8.46586	2.07339	0.785595	2.63926	0.00830865	0.66226	no	0.0480408	0	0.139961	0.0531791	0.156282	0.0491128	0.0882726	0.248099	0.572117	0.449665	0.457843
ENSG00000250543.1	12.3286	-2.93977	1.11333	-2.64051	0.00827805	0.66226	yes	4.23602	5.34525	7.18041	0.807679	0.497286	0.752975	1.35103	0.0905846	0	0	0.380387
RNF43	89.0669	2.2685	0.861932	2.63188	0.00849129	0.668176	no	0.0526801	0.0129384	0.205152	0.0696611	0.156759	1.17194	0.94429	0.478797	1.83284	4.41735	6.88296
HRH2	8.28023	2.45892	0.93564	2.62806	0.00858733	0.668176	no	0.0862319	0.0304749	0.116701	0.0182251	0.106836	0.0504712	0	0.00817812	0.52232	0.578729	0.353902
TP53INP1	873.7	-1.06883	0.406575	-2.62885	0.00856736	0.668176	yes	15.677	16.5007	26.4419	4.83715	9.80143	10.0011	6.67945	2.44754	5.93809	5.05728	2.33011
CRLF2	96.9706	-1.68068	0.638976	-2.63028	0.00853149	0.668176	yes	22.4211	1.86663	10.6483	2.35884	9.50265	4.42077	1.2624	0.252135	1.85476	2.71165	1.57026
ENSG00000255410.2	21.1662	1.01026	0.383634	2.63341	0.00845328	0.668176	no	0.702067	0.41223	1.17726	0.303783	0.95201	0.735813	0.465895	0.566204	1.36528	1.84917	1.91579
SEC14L5	59.3801	1.00822	0.385935	2.61242	0.00899031	0.695794	no	0.465272	0.152011	0.786836	0.198832	0.907941	0.618635	0.739813	0.383132	1.76538	1.35381	0.83345
CDH13	43.0176	1.3396	0.513058	2.61101	0.00902744	0.695794	yes	6.03075	0.857362	2.44764	0.216373	0.69523	1.32087	0.618188	1.20806	3.79642	4.96509	1.38654
ACCS	71.1731	1.1587	0.446962	2.5924	0.00953081	0.730917	yes	2.427	0.919529	1.2108	2.21421	2.80992	3.13052	1.31663	2.60504	6.25312	4.95825	3.55988
IRF5	29.0202	1.6573	0.640059	2.58929	0.00961733	0.730917	yes	0.489792	0	0.302328	0.514678	0.979042	1.04693	2.05857	1.54027	3.75759	1.77886	3.387
COQ8A	200.231	0.850808	0.328574	2.5894	0.00961445	0.730917	yes	8.83632	2.28224	5.8318	1.6031	3.50865	5.80314	2.81393	2.9559	9.2379	8.84109	6.08714
GNB3	18.5124	1.71595	0.663231	2.58726	0.00967417	0.731833	no	1.42213	0.479094	0.394268	0.132299	0.885374	0.523773	0.876538	0.463797	2.07933	2.77876	3.08219
BBC3	483.329	0.908297	0.351527	2.58387	0.00976998	0.732688	yes	25.3701	16.2758	37.4506	6.39591	11.4874	11.391	15.8253	15.7131	26.6658	24.535	20.4986
LHFPL1	23.9258	2.46063	0.952375	2.58368	0.00977515	0.732688	no	0.746718	0.319394	2.62694	0.190265	0.540851	0.664909	0.183805	0.198478	0.194786	6.55407	6.95379
NR1D1	59.1267	1.01394	0.393902	2.57409	0.0100504	0.749883	no	1.6731	0.524105	2.12145	0.574297	2.20049	1.14363	0.513388	0.907936	3.80118	2.64989	2.97331
FKBP14	348.402	0.77125	0.300112	2.56988	0.0101734	0.750835	yes	6.78629	1.21594	5.27963	6.69613	15.5132	10.2389	9.88647	10.7103	21.3058	16.3122	17.2115
EHD1	3726.42	-0.412615	0.160904	-2.56435	0.0103368	0.750835	yes	139.425	45.2467	101.34	54.1677	110.589	111.293	85.1049	30.519	95.648	88.2209	89.501
GYPC	1368.06	-1.52886	0.597285	-2.55968	0.0104768	0.750835	yes	219.246	340.972	186.594	49.3846	52.0452	46.5952	21.0274	11.162	23.3153	24.0329	8.5287
THBS1	69.4289	-2.44181	0.952583	-2.56336	0.0103666	0.750835	no	6.24702	0.0968055	1.09471	0.0528627	0.265802	0.221702	0.127533	0.0215649	0.0422342	0	0.615201
TPM1	2176.08	0.469503	0.183327	2.56101	0.0104369	0.750835	yes	93.2654	34.5939	87.6511	54.5502	129.024	99.9392	69.5272	51.2658	164.842	166.173	172.179
ZNF697	1374.21	-0.476254	0.18545	-2.5681	0.0102258	0.750835	yes	33.3896	10.634	25.0228	8.62668	21.3031	19.5237	15.4726	6.35111	14.1977	16.9183	13.7173
TMEFF2	9284.71	0.845162	0.328947	2.5693	0.0101906	0.750835	yes	87.9047	31.8552	71.8125	111.194	202.497	227.771	269.843	176.38	317.913	436.45	786.548
MYLK4	17.2538	1.27583	0.498104	2.56138	0.0104257	0.750835	no	0.535238	0.101394	0.439711	0.0546095	0.232816	0.13212	0.181186	0.224097	0.314428	0.650207	0.316789
ANKRD34A	474.998	-0.667206	0.260022	-2.56596	0.0102892	0.750835	yes	15.2264	4.74847	10.2679	8.56032	20.5005	10.6588	9.23832	4.558	9.29735	8.21375	11.014
SYNPR	323.094	1.92078	0.75161	2.55556	0.0106018	0.756481	yes	1.12443	2.6597	3.58365	1.87186	3.06164	9.64511	7.01534	18.4273	21.7207	20.9103	2.90566
CKB	4710.88	-0.823662	0.322562	-2.5535	0.0106648	0.757662	yes	590.406	237.056	390.175	233.84	390.999	283.715	148.286	86.9557	256.17	192.734	175.068
CLCN6	4540.41	-0.609171	0.242131	-2.51588	0.0118737	0.763399	yes	81.3976	34.894	60.63	48.2132	78.2725	62.5673	55.7851	25.4135	54.9133	48.2251	52.2879
CDK14	1749.15	0.751357	0.298901	2.51373	0.0119463	0.763399	yes	26.4976	10.116	26.0155	7.31813	27.7799	24.4013	21.6885	10.8624	38.2469	48.324	51.6588
GYS1	1248.75	-0.370134	0.145565	-2.54274	0.0109988	0.763399	yes	30.0666	13.736	30.6842	17.3786	37.1121	28.8991	27.8224	10.9956	27.1526	30.7451	26.5479
TFEB	9.56324	3.26942	1.29565	2.52339	0.0116231	0.763399	no	0.31308	0	0.427261	0	0.0283105	0.244854	0	0.0629928	0.83272	1.79557	0.534582
STEAP3	529.322	1.72343	0.68381	2.52034	0.0117242	0.763399	yes	2.53985	1.09218	3.94812	2.09704	4.94659	10.8565	7.00019	2.85	10.7365	48.0516	39.755
SLC9A2	99.0336	1.21547	0.482335	2.51998	0.0117363	0.763399	no	0.274393	0.282826	0.652664	0.345274	1.21168	1.63694	0.44924	0.868853	1.97569	5.045	2.01779
AVPI1	81.5426	0.867616	0.342368	2.53416	0.0112716	0.763399	yes	2.26796	0.62711	3.2826	2.76585	4.87814	3.75032	3.85035	4.79085	8.44418	7.35656	9.51181
DOK4	5632.9	1.292	0.511641	2.5252	0.0115633	0.763399	yes	108.56	29.9507	79.4301	87.2783	174.648	105.512	75.3376	163.504	598.877	162.811	155.107
ATF4	5607.12	0.904703	0.354878	2.54933	0.0107929	0.763399	yes	454.528	154.772	361.021	117.91	259.787	197.595	234.365	333.494	336.585	387.039	431.107
MORC4	38.8224	2.14215	0.845677	2.53306	0.0113073	0.763399	no	0.448139	0.0379101	0.545965	0.0204174	0.372612	0.746012	0.338815	0.137427	1.09193	2.55492	4.0824
GADL1	29.0165	-1.96447	0.772674	-2.54243	0.0110084	0.763399	no	0.419389	0.276267	0.0745592	1.12655	1.48941	0.76536	0.211644	0.38342	0.574834	0.372296	0.266873
FADS1	2945.86	-0.715436	0.283815	-2.52078	0.0117095	0.763399	yes	93.4075	42.6498	58.6674	42.8527	81.9983	46.2412	49.7582	21.0312	49.0623	43.6614	42.2245
UNCX	7.77641	-4.03495	1.6015	-2.51948	0.0117529	0.763399	no	0.206588	0.675544	1.31247	0	0.256282	0.0363488	0.130646	0	0	0	0
TRMT61A	240.562	0.494987	0.195286	2.53468	0.0112548	0.763399	yes	8.53791	2.92378	7.75185	2.30585	5.28568	4.98216	2.91741	2.49768	6.95625	8.60397	7.10273
SYT9	177.815	0.98143	0.388729	2.52472	0.0115792	0.763399	yes	1.42011	0.236967	1.28661	1.39982	2.98523	3.42226	2.37759	2.13133	4.19309	9.42247	7.77832
GPC5	110.793	1.10287	0.439046	2.51197	0.0120058	0.763399	yes	2.13812	1.46567	1.32137	1.68009	2.01424	3.30519	2.37438	5.25366	2.57846	7.43617	3.61134
PP7080	141.906	0.619649	0.246682	2.51194	0.012007	0.763399	yes	11.3603	7.8297	12.4197	4.1906	8.47837	5.77318	5.45224	4.13898	9.26576	15.4192	14.2841
COL25A1	49.5614	2.91156	1.15043	2.53085	0.0113786	0.763399	no	0.216115	0	0.299399	0	0.814944	0.244459	0.310387	0.0742226	0.679477	2.30271	2.12786
SF3B3	4097.54	-0.37496	0.148243	-2.52936	0.0114269	0.763399	yes	155.765	99.2576	149.793	82.1483	140.773	135.603	114.56	45.4357	106.113	108.012	125.341
TDRG1	169.062	-1.26323	0.502823	-2.51228	0.0119953	0.763399	yes	12.3908	27.8811	40.5866	5.6524	26.1018	16.0361	16.4227	3.48835	6.9856	6.87526	10.857
TMEM229A	488.409	-1.03168	0.410024	-2.51614	0.0118648	0.763399	yes	16.0112	8.06232	10.5579	21.221	39.6352	18.5165	12.0372	8.39245	14.0742	11.8428	13.3459
LINC01844	10.7981	1.76669	0.701103	2.51987	0.0117399	0.763399	no	0.501679	0.0408505	0.501293	0.135998	0.214026	0.315352	0	0.426409	0.626399	0.522702	0.573803
SRP14-DT	49.3151	0.864476	0.340055	2.54216	0.0110168	0.763399	yes	3.11149	3.80724	3.65459	2.98392	2.17118	4.23376	1.11247	2.50415	5.03637	3.84291	4.05415
ENSG00000250360.1	99.5822	-1.10331	0.435766	-2.53189	0.0113449	0.763399	yes	29.7657	27.0519	38.2016	15.6938	12.8051	20.6543	18.902	6.07747	7.81787	9.22452	12.7898
ENSG00000260537.2	38.7779	-2.01232	0.791896	-2.54114	0.0110492	0.763399	yes	2.94826	3.70183	3.52573	1.56665	4.9398	4.27242	13.6679	0.966552	1.19579	0.338097	4.06144
PCDHB1-AS1	376.076	-0.967181	0.384169	-2.51759	0.011816	0.763399	yes	16.4072	9.34074	12.6139	7.06727	17.7826	26.667	21.6988	5.04986	6.45108	13.7577	16.2948
ENSG00000288700.2	8.38283	2.4897	0.983452	2.5316	0.0113544	0.763399	no	0.346479	0.0403617	0.162887	0.0174403	0.266321	0.0335047	0	0.016402	1.0073	0.388684	0.797126
MTMR11	21.5559	1.02836	0.40978	2.50953	0.0120891	0.765644	no	0.411459	0.0810414	0.346295	0.476274	1.37347	0.641606	0.372232	0.439184	1.21587	2.19543	1.73764
ZFP36L1	21.3492	-2.38225	0.952281	-2.50163	0.0123623	0.776923	no	4.45599	0.65675	0.540689	0.287943	0.213081	0.241745	0.5214	0.479818	0.0230226	0.0793099	0.0970325
ENSG00000290366.1	46.3765	1.15075	0.459863	2.50238	0.0123362	0.776923	yes	0.969633	0.228013	0.868018	2.91056	3.29648	2.84081	1.68398	5.61106	11.1601	5.82325	5.98514
GRIN3A	877.84	-1.99229	0.79717	-2.4992	0.0124473	0.779266	yes	30.2493	3.2446	28.3952	1.87167	16.3777	6.91649	0.665226	0.209971	2.95409	3.04469	0.768701
EIF4EBP2	3513.75	-0.701487	0.280915	-2.49715	0.0125196	0.779741	yes	47.4396	23.8608	47.4065	25.4875	44.0836	28.512	28.5815	14.2795	23.807	22.8898	22.9447
PTCHD4	116.897	2.35775	0.944504	2.49628	0.0125503	0.779741	no	0.321809	0.0076368	1.20854	0.0306925	0.715271	0.616815	0.203888	0.134593	2.80278	4.98687	3.2945
NIBAN1	21.5382	2.60715	1.04633	2.4917	0.0127135	0.780969	no	0.549654	0.0234469	0.0765624	0.0505107	0.097729	0.110861	0.0362338	0.00980234	0.177692	1.27524	0.939971
SYCP2L	23.8839	1.55487	0.623653	2.49317	0.0126609	0.780969	no	0.360111	0.20231	1.54553	0.0544782	0.365531	0.45283	0.511777	0.233037	1.50011	2.09276	1.33873
TDRP	600.011	0.525114	0.210684	2.49243	0.0126873	0.780969	yes	11.3061	4.73885	10.7932	7.38122	15.6825	14.8997	12.4434	11.0914	17.471	28.2949	22.2108
CENPI	79.3342	-1.20835	0.486219	-2.48519	0.0129483	0.792417	yes	6.01624	1.49401	2.87902	2.99301	2.65897	1.3692	0.459419	0.410064	0.340802	1.0024	1.0377
PCDHB5	1484.64	-0.63565	0.256176	-2.4813	0.0130905	0.798129	yes	46.4813	13.5878	44.8412	22.2937	47.107	43.8442	30.2067	7.93365	24.6663	33.3106	39.1097
PLD2	32.3153	1.23325	0.497934	2.47673	0.0132592	0.804434	yes	2.19688	1.94251	1.08182	0.339215	0.838532	1.95117	2.02246	0.572173	2.09323	5.23928	5.10877
KCNJ16	29.5657	-1.34816	0.544527	-2.47584	0.0132924	0.804434	no	0.692657	0.867552	1.16541	0.857181	1.20834	0.662181	0.146049	0.202616	0.348242	0.404667	0.80169
CPXM1	190.632	-1.43232	0.579448	-2.47188	0.0134406	0.804467	yes	25.4587	5.01245	10.5548	1.54984	6.87889	5.63329	4.07231	0.168127	3.896	2.27147	1.769
CENATAC	33.4375	1.1551	0.467044	2.47321	0.0133904	0.804467	yes	2.5601	1.62098	2.64753	0.82968	1.09901	1.99204	1.56709	0.689265	3.36064	7.27977	4.80961
RELN	8287.57	-2.03762	0.824174	-2.47232	0.0134239	0.804467	yes	189.949	35.1759	129.86	21.4505	143.738	23.4885	9.98565	3.69029	43.9568	4.61467	4.0914
BAIAP2L1	68.7877	1.57417	0.637284	2.47012	0.0135068	0.804645	no	0.40034	0.118853	0.463838	0.426742	1.7706	1.1438	0.283273	1.02483	7.21769	3.00362	0.902
CPNE5	37.6799	0.985571	0.399148	2.46919	0.0135421	0.804645	no	0.947084	1.20745	1.1274	0.245215	2.51662	1.50345	0.48688	0.738388	2.09995	2.03561	2.3138
CENPO	578.012	-0.533301	0.216204	-2.46665	0.0136382	0.807421	yes	16.2127	7.55411	16.0225	7.40994	13.3565	13.5377	13.7924	4.28733	7.87755	11.7281	13.2606
CAMK2A	151.577	2.23365	0.908768	2.45789	0.0139756	0.816238	no	0.562259	0.0575172	0.506695	0.164289	0.722194	2.93942	1.99541	0.499773	3.77864	12.7174	14.5417
NTRK3	934.413	3.12601	1.27264	2.45632	0.0140369	0.816238	no	1.30974	0.0708666	0.836226	0.374844	0.4272	2.77415	1.74687	0.339717	0.777531	21.9405	23.5319
TMEM200A	1281.88	-0.491303	0.199803	-2.45894	0.0139348	0.816238	yes	29.5489	15.3513	29.5068	22.2475	35.8004	39.7355	33.2341	12.6239	25.109	33.8966	36.3975
LMO1	525.251	1.11291	0.452302	2.46056	0.0138722	0.816238	yes	29.6072	21.2887	35.2858	14.0358	13.5192	21.6241	31.3929	37.6439	53.7063	42.8901	53.3776
B3GLCT	125.946	0.970163	0.394878	2.45687	0.0140155	0.816238	yes	1.76897	1.64534	2.59504	0.648624	1.69488	2.00708	0.909505	1.41018	3.87136	3.89174	2.05449
UGDH	453.2	-0.390409	0.159183	-2.45257	0.0141838	0.821858	yes	22.3377	8.08857	20.3506	10.3742	20.3013	17.614	15.0989	7.31732	15.0071	19.2267	18.9405
PDXDC2P-NPIPB14P	16.1453	1.98045	0.807953	2.45119	0.0142383	0.8221	no	0.384956	0.0541857	0.521261	0.087239	0.36867	0.190049	0.0985645	0.077011	1.18813	1.35273	1.35644
MKRN2OS	15.1774	1.88456	0.769439	2.44927	0.0143148	0.822351	no	0.333013	0.17581	0.490243	0.496539	0.362958	0.721154	0.826341	2.59098	3.31519	0.879326	1.98693
FCGBP	9.04484	2.64755	1.08127	2.44855	0.0143433	0.822351	no	0.0260326	0.0214639	0.263521	0	0.0047007	0.0213284	0.0383424	0.0103753	0.025395	1.50922	0.133659
RBPMS	66.6222	-2.02891	0.830073	-2.44425	0.0145154	0.826414	yes	7.18749	1.67188	11.6885	2.51946	5.7996	1.38573	0.0916386	0.119034	1.1286	0.541104	0.375811
HCP5	144.52	2.35525	0.963455	2.44459	0.0145017	0.826414	yes	0.0122254	0	1.08461	0.500432	0.386243	2.76343	2.00618	2.13049	2.4317	12.5363	9.47166
TNPO1	6480.91	-0.381956	0.156474	-2.44102	0.0146459	0.830953	yes	102.724	53.958	95.8575	57.5764	147.439	111.965	82.5789	40.0354	73.0665	91.8614	94.9569
RSRP1	203.696	1.01049	0.414454	2.43812	0.0147637	0.834738	yes	11.9159	3.77684	8.03752	3.62948	15.3399	7.55194	8.9621	4.64354	11.5058	25.2475	30.2062
CHD1-DT	17.1996	1.15139	0.47257	2.43644	0.0148327	0.835744	yes	1.25901	4.22155	1.70799	0.654261	0.573102	2.36976	0.149968	3.15332	1.17321	1.83361	3.12051
DNAH9	76.3708	0.990921	0.407342	2.43265	0.0149888	0.838758	yes	2.06823	1.28428	2.13022	1.94385	1.20624	3.69168	2.21688	1.7147	3.32757	7.4162	6.98753
GPR21	16.9191	-1.28442	0.527928	-2.43294	0.0149766	0.838758	no	0.739948	0.406988	1.25254	0.684892	1.29517	0.861584	1.6392	0.122923	0.337776	1.05309	0.71278
GTPBP1	1815	-0.432749	0.178273	-2.42746	0.015205	0.839358	yes	55.5927	25.1416	59.8455	18.0793	39.8321	36.9956	24.4788	10.765	26.7102	31.2201	23.8728
FAM20A	12.6166	2.7139	1.11657	2.43058	0.0150749	0.839358	no	0.261083	0	0.115319	0.0142125	0.0784917	0.163501	0.108338	0.0366265	0.111223	1.8479	1.37759
LIN7A	1622.82	-0.646925	0.266304	-2.42927	0.0151292	0.839358	yes	16.9337	8.83537	19.4491	16.4657	26.5721	21.6591	31.9145	8.92181	17.5608	19.0912	25.5998
POLR3G	100.684	1.07896	0.444386	2.42798	0.0151831	0.839358	yes	2.09164	0.403349	2.05258	2.32134	3.0791	2.87568	5.19411	6.76768	4.97113	9.50375	5.86459
MEX3C	2619.39	-0.418106	0.172508	-2.42369	0.0153635	0.845254	yes	78.7519	34.0936	87.1045	34.1808	70.9451	54.9204	37.4327	12.5975	41.6139	48.7642	54.529
ARHGEF26-AS1	225.185	-0.787003	0.32539	-2.41864	0.0155786	0.854207	yes	12.2756	5.35285	20.4647	3.74767	8.27045	5.71372	3.22653	1.26595	4.85436	3.1676	4.38153
LINC01089	44.6019	1.00372	0.4159	2.41337	0.0158058	0.863768	yes	3.6323	2.14053	4.67766	0.864874	4.53686	2.97956	2.13907	1.68965	8.12443	6.89774	7.06343
L3MBTL4	17.1572	-1.59243	0.661588	-2.40698	0.016085	0.873188	no	0.430728	0.559055	1.0732	0.0988762	0.474833	0.34443	0.43728	0.0492646	0.289623	0.0665596	0.0610643
LMOD3	41.2902	-1.64781	0.684553	-2.40714	0.0160782	0.873188	no	3.74113	0.204656	3.93615	0.0930448	0.837775	0.339486	0.122022	0.0347946	0.161639	0.185629	0.0861377
CNIH3	299.745	1.27172	0.529793	2.40041	0.0163768	0.873918	yes	3.69342	3.87264	2.34051	7.32799	5.82864	7.63051	13.794	17.8177	17.4755	16.5069	22.3092
ZBTB39	672.907	-0.422259	0.175981	-2.39946	0.0164194	0.873918	yes	11.6575	4.73913	10.2129	3.61197	10.3328	8.96599	6.63064	2.47984	6.45519	7.87301	7.93357
VWC2L	47.7335	1.45698	0.607068	2.40003	0.0163935	0.873918	yes	0.97236	0.968136	0.32584	0.383723	1.05777	1.32769	0.310396	1.18323	1.22736	3.2679	1.67874
WSCD1	100.726	0.87758	0.364852	2.40531	0.0161589	0.873918	yes	2.34299	1.9908	0.750585	0.730775	1.93916	2.21676	2.71748	2.78722	3.40967	2.5299	3.88067
TAFA2	1044.08	1.03876	0.432462	2.40196	0.0163076	0.873918	yes	3.97757	5.12987	8.66207	8.74861	18.9877	21.017	18.9896	20.6172	38.9403	38.5923	42.4187
ENSG00000291189.1	19.8211	1.24849	0.519516	2.40317	0.0162535	0.873918	yes	0.341724	0.430757	1.50282	0.541803	1.65181	2.48975	0.782391	2.67784	3.91154	5.47565	2.384
ABCC8	361.415	1.39411	0.58258	2.393	0.0167112	0.874058	yes	4.15351	1.69353	3.12542	2.77071	7.47961	4.35807	5.49699	3.19014	11.4849	17.1233	27.1948
NT5C1A	53.4534	1.88839	0.789038	2.39328	0.0166987	0.874058	no	0.0616818	0.0228862	0.0791895	0.0903944	0.507953	0.272935	0.0545161	0.0442517	2.477	0.961734	0.608216
RTL8C	4760.16	-0.398938	0.166763	-2.39225	0.0167454	0.874058	yes	411.499	165.712	364.224	225.991	439.796	367.687	385.806	122.352	372.823	359.426	409.145
MAP3K21	15.1617	2.13014	0.889645	2.39437	0.016649	0.874058	no	0.0868762	0.0447764	0.18695	0	0.0784959	0.23153	0.064026	0.0779132	0.765347	0.613349	0.395658
NYAP2	45.2707	1.4884	0.622769	2.38997	0.01685	0.874058	no	0.409802	0.0645382	0.687684	0.201654	0.52973	0.327938	0.775045	0.197291	0.623435	2.04537	1.27411
TMEM100	21.7196	-2.32418	0.972079	-2.39094	0.0168054	0.874058	yes	1.9128	2.43397	2.53618	0.601257	0.15678	0.311332	0	0.0863314	0.0846962	0.0486391	0.0446675
B3GNT4	186.047	1.0353	0.432886	2.39161	0.0167745	0.874058	yes	1.48927	0.461293	1.30677	1.61072	3.60612	11.9795	4.48254	5.91092	13.9562	12.0312	13.5702
ENSG00000290788.1	8.14714	2.92294	1.22113	2.39365	0.0166819	0.874058	no	0.383922	0	0.536201	0	0.252936	0.0777731	0	0.0566311	0.501288	1.28531	1.1235
MAT1A	39.695	1.48114	0.620833	2.38573	0.0170453	0.878611	no	0.300854	0.3106	0.222986	1.42407	0.547222	0.869982	2.80553	1.16159	0.955288	1.39582	2.69802
ZNF792	163.318	-0.553924	0.232084	-2.38674	0.0169984	0.878611	yes	4.15968	1.72628	2.77823	1.73474	4.21513	3.52071	3.32124	1.23423	2.8527	2.71999	2.54789
HMGCS1	28709.9	-0.699113	0.293183	-2.38456	0.0170993	0.878627	yes	1252.22	501.597	1298.17	489.48	1008.95	614.203	448.335	224.605	628.304	374.59	522.29
RHBDD1	190.761	0.865115	0.363296	2.3813	0.0172517	0.880916	yes	4.51399	7.09275	6.11012	1.61218	4.58837	3.08993	3.52797	2.91344	4.2143	7.87895	6.59541
TRIM66	266.315	1.68607	0.707917	2.38174	0.0172311	0.880916	no	3.11507	0.121672	1.47419	0.254758	1.57766	2.74328	1.91577	0.398072	5.85207	9.33836	9.68136
PRKAR2B	12366.8	-0.693745	0.291906	-2.3766	0.017473	0.886525	yes	296.131	172.089	438.835	173.369	300.252	291.445	180.412	108.539	161.286	172.903	169.59
CHL1	282.926	2.76064	1.16268	2.37438	0.0175786	0.886525	no	3.72368	0.114086	0.434738	0.905779	1.38692	2.60219	0.530457	0.773409	2.08141	12.6695	26.3296
HSPB8	563.401	1.20329	0.506557	2.37543	0.0175286	0.886525	yes	2.47845	1.57062	2.07074	7.59472	12.4042	32.6896	23.0907	11.7962	28.8373	88.3655	79.2522
NMNAT3	117.113	1.85548	0.780758	2.37651	0.0174772	0.886525	yes	1.65634	0.493724	0.540949	5.44453	3.77896	1.30111	1.5715	17.3516	12.457	5.93516	6.27732
YIPF4	1394.64	0.474539	0.200375	2.36826	0.0178719	0.890327	yes	27.7118	22.4062	19.5311	22.2023	28.0564	28.4612	19.8001	24.8687	20.0419	27.8087	31.9284
MEGF10	104.929	-1.24654	0.526033	-2.36971	0.0178021	0.890327	yes	3.87831	1.50174	4.20441	0.457304	0.892523	1.80611	1.27323	0.410246	0.321326	0.179173	0.687274
GSAP	85.7633	1.00705	0.424644	2.37152	0.0177149	0.890327	yes	0.898433	0.354492	0.429577	1.16486	1.2288	2.54544	2.11841	1.92139	3.98618	6.68659	3.41261
ENSG00000257390.5	7.64031	-3.21585	1.35779	-2.36844	0.0178633	0.890327	no	0.278352	0.585171	0.547859	0	0.307702	0.656659	2.7601	0	0.173391	0	0.134435
CHRNA2	13.478	1.93078	0.815889	2.36647	0.0179586	0.891927	no	0	0	0.0429092	0.205661	0.417003	0.123616	0	0.662113	1.26948	0.643405	1.19605
IL11	16.2442	1.45138	0.613613	2.3653	0.0180155	0.892041	no	1.19827	0.8123	0.983589	0.139417	0.785539	0.943348	0.309502	2.18713	0.958524	1.30978	0.849914
SH3YL1	242.047	0.484956	0.205167	2.36372	0.0180925	0.893144	yes	11.965	4.86732	12.7924	6.65891	14.8237	12.1659	7.90495	6.90984	17.6949	18.3478	18.7405
LIMCH1	813.922	2.36517	1.00125	2.36223	0.0181654	0.893465	no	3.71793	0.202974	3.22278	0.356423	8.31387	12.7011	1.57042	0.921246	20.3649	71.8474	60.3394
ENSG00000291133.1	15.3947	1.36142	0.576544	2.36135	0.0182083	0.893465	no	0.0826211	0.113075	0.502549	0.356418	0.347829	1.00537	0.734365	0.425219	0.940978	2.89846	2.31099
NPAS2	290.461	2.36534	1.00485	2.35392	0.0185764	0.908798	yes	0.560675	0	1.1644	1.42399	2.9053	5.15872	2.5138	1.49873	3.43324	34.9501	51.0122
ITPR1-DT	18.0011	1.36707	0.581808	2.3497	0.0187887	0.916439	no	0.526009	0.433785	0.389109	0.210387	0.314346	0.53761	0.155903	0.43091	1.61324	0.967073	0.565192
PDE1C	223.077	1.84755	0.788675	2.3426	0.0191499	0.931277	no	2.13882	0.781809	2.41452	0.247271	2.18896	2.23247	1.94326	0.489493	12.7388	5.59255	4.98298
MEOX2	422.138	-1.17985	0.504436	-2.33894	0.0193385	0.932125	yes	35.7414	15.8811	27.3334	7.03337	20.602	8.95883	3.4016	3.67686	6.00798	3.17376	3.83134
RNF128	49.6472	1.2923	0.552326	2.33975	0.0192968	0.932125	no	0.766436	0.14486	0.398268	0.382985	0.785241	1.80798	0.659321	0.521923	1.54713	4.84264	4.04951
NAV2-AS6	34.4848	1.51054	0.645785	2.33908	0.0193314	0.932125	no	0.151287	0.0234018	0.265837	0.302454	0.780527	1.49172	1.84285	0.542844	2.30803	6.83132	5.47809
SHISA9	28.0048	2.04228	0.874183	2.33621	0.0194802	0.936195	no	1.51368	0.137437	0.437705	0.24519	0.678656	0.395602	0	0.0921418	0.468044	2.96605	0.199952
MYCN	958.138	-0.967688	0.415537	-2.32877	0.0198714	0.946642	yes	52.4859	21.1804	43.1055	23.9672	41.3204	17.9778	21.6764	9.78243	28.3441	11.4148	11.9296
ANKRD36	65.7796	1.53686	0.659416	2.33063	0.0197728	0.946642	no	0.856781	0.570978	1.06778	0.496914	0.884076	1.20423	0.263951	0.92832	1.63008	3.75457	2.90369
ADIRF-AS1	42.5847	1.54317	0.662611	2.32893	0.0198629	0.946642	no	0.867812	0.00941387	0.312899	0.295366	1.01534	0.697133	0.956772	0.639467	3.47809	2.73325	2.87565
VSIG10	85.4608	0.630198	0.270796	2.32721	0.0199541	0.947818	yes	4.64687	3.42271	7.04476	2.10644	4.51182	4.7073	3.51258	2.67147	7.24127	6.01016	7.42806
LHFPL3	1535.08	-0.561011	0.241741	-2.32071	0.0203025	0.958796	yes	77.0748	30.1096	108.814	32.8487	57.9316	69.4245	49.6217	17.7004	46.2404	54.5664	40.9044
WARS2-AS1	72.5876	0.737227	0.317554	2.32158	0.0202556	0.958796	yes	3.17665	2.23729	3.07901	2.37882	2.45209	2.85992	3.09252	3.13462	3.95251	7.04674	5.60447
LPAL2	17.8237	0.983775	0.424327	2.31843	0.0204257	0.961833	no	1.3188	0.664748	0.783426	0.464762	1.15557	0.541153	0.806766	0.907801	1.39837	2.21668	2.05142
CLUL1	158.411	0.886889	0.383302	2.31381	0.0206779	0.965364	yes	2.44852	2.21062	3.00335	3.98236	9.13344	4.74742	12.2351	6.87721	17.5494	13.3903	14.807
ENSG00000229191.1	77.8364	-1.30525	0.563707	-2.31547	0.0205872	0.965364	no	2.85013	0.643333	3.78745	1.12449	4.81551	2.19061	0.888846	0.202467	2.10916	0.972886	0.64086
HOMEZ	532.31	-0.555199	0.23991	-2.31419	0.020657	0.965364	yes	21.3695	11.7032	20.4008	8.2129	15.2086	11.9654	14.2847	4.62692	11.556	10.22	13.726
GAL3ST1	49.402	1.51117	0.653738	2.31159	0.0208005	0.968319	yes	0.487712	0.279164	0.0918845	1.10828	2.63958	1.4403	1.21595	4.56635	4.5101	1.94511	3.02666
IL27RA	45.8552	1.52754	0.663879	2.30093	0.0213954	0.989295	no	1.42936	0.186787	0.753106	0.214606	1.61595	0.792796	0.0890577	0.373155	3.82227	2.0049	2.75959
JAK3	65.9348	0.973606	0.423201	2.30057	0.0214157	0.989295	yes	1.855	0.573594	2.61335	0.887344	1.82149	1.06412	0.967076	1.08314	4.1406	2.24231	3.10639
DDC	31.4932	-1.50058	0.65235	-2.30027	0.0214327	0.989295	yes	1.90173	2.61049	2.61354	0.732902	1.06348	2.35441	1.22265	0.455265	0.696981	1.04015	0.245426
CNTNAP4	18.487	2.10625	0.916593	2.29791	0.0215669	0.992685	no	0.0148659	0.116689	0.01837	0.135237	0.0718006	0.146616	0.34554	0.0492899	0.398684	0.973205	1.38423
PLEKHG4	38.2274	1.04433	0.454994	2.29527	0.0217178	0.996822	no	0.424195	0.128213	0.438005	0.361803	0.999607	0.622827	0.459295	0.465278	1.30381	2.1527	2.07092
TSPAN6	411.852	0.140817	0.524566	0.268445	0.788357	0.999866	yes	13.07	13.7161	9.44969	9.31164	10.4885	10.0857	6.19749	10.8715	11.611	12.6582	8.12036
DPM1	565.526	0.14728	0.526481	0.279745	0.779673	0.999866	yes	34.1392	41.268	37.2403	41.3094	34.1624	31.3291	37.1155	41.2696	43.8813	41.0974	42.8185
SCYL3	296.514	-0.205475	0.315966	-0.650307	0.515494	0.999866	yes	5.85555	2.26154	6.65295	1.95348	6.178	6.00324	3.71999	1.60015	5.28608	6.66843	6.4329
C1orf112	44.0983	-0.597203	0.653616	-0.913692	0.360879	0.999866	yes	1.42785	2.00692	1.15435	1.79974	1.1884	1.12355	0.954488	1.71764	0.904705	1.02987	1.10992
CFH	51.3328	0.170869	0.986368	0.17323	0.862471	0.999866	no	0.627466	0.703841	0.221328	3.45288	2.29703	0.697948	0.868662	4.79034	1.73147	0.936226	1.38825
FUCA2	1001.11	-0.163098	0.475768	-0.342809	0.731742	0.999866	yes	38.4266	37.1888	31.0279	51.8964	30.0024	49.7111	35.4428	40.5775	38.2789	47.4187	43.336
GCLC	650.645	0.282242	0.293632	0.961209	0.336447	0.999866	yes	21.1315	9.34298	11.7493	6.44745	16.3948	14.9658	8.87973	10.9131	14.4846	14.627	17.5839
NFYA	1465.75	-0.458492	0.484325	-0.946663	0.343811	0.999866	yes	36.7881	7.23222	31.6066	7.77695	33.0986	28.062	17.7074	2.4972	17.6107	25.3163	27.2216
STPG1	260.783	0.343031	0.340571	1.00722	0.313827	0.999866	yes	2.3317	1.41731	2.66295	5.63619	9.79247	6.79697	10.4402	8.42706	11.6378	10.2911	10.4071
NIPAL3	1362.62	0.465276	0.431636	1.07794	0.281062	0.999866	yes	16.2704	2.8681	17.7767	8.27175	28.0986	22.1337	14.9247	8.08752	35.8022	36.3084	36.6973
LAS1L	491.047	-0.231835	0.331778	-0.698766	0.484698	0.999866	yes	17.2846	10.454	20.1683	8.94824	11.8211	19.3498	16.3804	4.09475	12.5375	21.6341	20.942
ENPP4	546.373	0.152524	0.2572	0.593017	0.55317	0.999866	yes	5.93994	2.83176	5.43448	5.62239	10.9066	7.86805	8.53503	6.28883	9.33467	10.568	13.3574
SEMA3F	723.305	0.0418139	0.389463	0.107363	0.914501	0.999866	yes	31.5626	7.64236	22.7755	7.01113	31.1528	23.5668	15.0441	6.21172	33.4919	23.7037	24.3518
ANKIB1	1184.92	-0.0718455	0.487298	-0.147436	0.882788	0.999866	yes	18.96	2.84963	15.2952	6.42361	25.8215	17.4983	14.8651	2.52491	15.7061	21.1619	30.8844
CYP51A1	10106.8	-0.764147	0.486558	-1.57052	0.116295	0.999866	yes	366.329	260.318	286.744	265.228	292.166	249.404	221.136	131.174	194.313	147.56	174.976
KRIT1	160.735	0.382504	0.548078	0.6979	0.48524	0.999866	yes	3.97564	1.59903	5.99723	2.77966	5.3107	5.51077	2.13946	0.52396	5.20632	6.83789	6.61625
RAD52	93.8345	0.489169	0.621034	0.787669	0.430891	0.999866	yes	4.2908	1.34564	5.01643	2.14323	6.94407	5.17306	2.73813	0.863251	6.89846	5.59099	10.046
BAD	1829.61	-0.210831	0.564615	-0.373407	0.708846	0.999866	yes	132.997	152.944	116.526	216.86	145.76	152.562	155.757	161.185	162.447	145.905	152.171
LAP3	726.737	-0.00905973	0.335279	-0.0270215	0.978443	0.999866	yes	29.9	24.8868	36.46	18.8063	29.2672	25.7787	26.3839	19.27	26.463	27.1963	27.768
CD99	112.52	0.482237	0.900089	0.535766	0.592121	0.999866	yes	16.2379	7.04745	12.4972	6.46848	6.89029	1.29247	5.22696	8.52409	14.0896	0.683291	4.14321
HS3ST1	55.9212	0.238411	0.888651	0.268284	0.788481	0.999866	no	2.23016	0.21903	0.592112	0.372256	0.822734	3.07092	0.104359	0.935519	0.265458	0.611212	0.106735
HECW1	1616.76	-0.648084	0.625422	-1.03623	0.300093	0.999866	yes	44.1071	4.43359	37.5388	10.2919	49.4357	42.297	24.1838	2.98047	28.6397	36.7599	31.6166
MAD1L1	656.153	-0.0390313	0.489004	-0.0798181	0.936382	0.999866	yes	35.9941	6.91996	27.2422	9.80574	27.6637	23.7774	13.9	8.01139	36.2375	20.6786	23.594
LASP1	5432.41	-0.206374	0.163165	-1.26482	0.205935	0.999866	yes	111.189	44.753	77.861	64.2781	137.351	123.417	113.51	48.3529	123.934	120.22	133.645
SNX11	1390.41	0.012914	0.628502	0.0205472	0.983607	0.999866	yes	41.4328	42.8612	36.2629	51.8555	37.72	42.5518	60.8544	53.3311	29.673	39.062	41.0089
TMEM176A	21.2903	1.31541	0.721139	1.82407	0.0681409	0.999866	yes	0.969703	1.24426	1.3309	0.923524	1.43281	0.428022	0.922565	2.36154	2.60212	1.21891	2.40623
M6PR	2737.27	-0.181152	0.464769	-0.389768	0.696708	0.999866	yes	71.7598	66.8178	71.6916	74.3934	90.2618	70.7999	81.3193	74.8712	73.4949	72.8007	77.5563
KLHL13	2292.87	-0.643491	0.454992	-1.41429	0.157276	0.999866	yes	27.4493	25.5896	58.8368	45.3836	36.6777	61.7538	64.6122	30.4081	31.2929	46.4644	35.4087
CYP26B1	11.1966	0.699622	1.54214	0.45367	0.650067	0.999866	no	0.101021	0	0.124504	0	0.202224	0.834457	0	0	0.236216	0.910539	0.463814
ICA1	287.373	0.597764	0.3105	1.92517	0.0542085	0.999866	yes	11.4983	4.7417	6.4811	15.4198	14.1496	11.0199	5.19051	10.2917	18.509	30.7481	14.4711
DBNDD1	1880.97	-0.176776	0.274606	-0.643742	0.519743	0.999866	yes	74.3354	19.6032	61.5928	35.0493	103.039	96.2395	72.328	22.0768	97.6915	97.4076	100.441
ALS2	1354.46	-0.180216	0.298032	-0.604686	0.545388	0.999866	yes	24.8513	8.65842	19.4421	12.1617	25.0731	20.1977	12.9144	6.67556	23.2904	25.1006	23.2603
CFLAR	1152.33	0.370639	0.582576	0.636207	0.524641	0.999866	yes	40.5511	21.1379	39.9622	14.9246	32.7891	25.1934	12.8745	12.4109	23.4506	32.7743	30.3129
NDUFAF7	154.6	0.400528	0.376137	1.06484	0.286947	0.999866	yes	5.50975	4.48521	4.76696	7.19971	8.22229	4.97097	4.32369	6.54089	8.15879	9.47752	11.0183
RBM5	1234.05	0.270965	0.474899	0.570574	0.568289	0.999866	yes	60.5729	14.9878	54.4526	7.58807	57.3222	38.4899	47.297	7.85271	46.7383	63.2801	80.2073
MTMR7	2709.93	0.0406042	0.284528	0.142707	0.886522	0.999866	yes	33.135	16.5915	35.8777	26.1548	48.368	67.7331	34.8886	20.9301	39.4557	83.7879	57.7722
SLC7A2	34.2154	0.85738	0.680993	1.25901	0.208025	0.999866	no	0.236796	0.0411003	0.787176	0.0796548	0.240074	0.443889	0.197345	0.0893547	0.461806	0.755241	0.802781
ARF5	4686.28	0.0444651	0.585344	0.0759641	0.939448	0.999866	yes	291.02	351.176	321.406	399.912	290.497	270.717	317.275	394.702	333.118	296.621	314.697
SARM1	3219.68	-0.0222015	0.466451	-0.0475966	0.962038	0.999866	yes	54.8546	9.36497	44.2058	24.5632	61.2826	69.6711	42.6809	10.4505	56.64	71.0581	85.0642
POLDIP2	2950.9	0.0286424	0.516191	0.0554881	0.95575	0.999866	yes	68.5785	64.8273	63.4836	80.0734	74.0507	68.058	69.123	76.3015	72.5365	68.6942	69.6743
PLXND1	129.457	1.3753	0.904511	1.52049	0.128387	0.999866	yes	7.04089	1.20033	3.37976	1.28571	5.55997	2.4818	0.288682	1.53926	3.4229	4.19712	5.7378
AK2	1376.3	0.0498994	0.372792	0.133853	0.893519	0.999866	yes	68.6121	51.2094	46.248	48.7023	58.5857	43.3683	33.7388	43.4074	47.9486	48.4901	45.629
FKBP4	6370.42	-0.140732	0.330928	-0.425263	0.670645	0.999866	yes	122.794	87.2076	108.639	105.974	122.958	127.807	110.513	74.2809	140.588	132.356	137.469
KDM1A	3426.1	-0.277799	0.26289	-1.05671	0.290643	0.999866	yes	133.304	42.1294	129.636	40.2384	117.992	94.8646	56.6875	22.6375	103.919	83.4239	82.001
RBM6	786.746	0.161486	0.770866	0.209487	0.834068	0.999866	yes	36.6668	2.63687	39.4511	3.44147	29.9955	25.5695	10.9767	1.52458	31.8635	32.2951	32.9641
CAMKK1	511.462	0.503298	0.30007	1.67727	0.0934897	0.999866	yes	13.5606	3.252	9.64077	5.08073	13.2354	11.4242	5.06627	5.7918	19.7914	15.6712	13.5427
RECQL	215.052	0.10026	0.30084	0.333266	0.738934	0.999866	yes	9.22857	3.56591	9.15287	2.80532	10.7762	5.71931	6.5523	2.36996	4.80439	9.19253	9.57072
VPS50	1146.4	-0.119323	0.259462	-0.459885	0.645599	0.999866	yes	46.6114	17.4728	42.7439	20.1631	50.489	47.5683	43.0068	10.4646	37.6975	52.4461	55.5373
ARHGAP33	1722.39	-0.442489	0.683903	-0.647006	0.517628	0.999866	yes	88.4268	10.8233	61.1117	10.4848	58.5553	59.9863	28.9756	2.36117	36.3284	53.3267	60.5568
NDUFAB1	3203.57	0.230961	0.769244	0.300244	0.763991	0.999866	yes	269.618	482.724	284.357	566.056	295.462	276.651	387.174	702.384	371.891	274.607	292.933
SLC25A13	3310.11	-0.312552	0.355883	-0.878242	0.379812	0.999866	yes	87.4131	69.7115	89.1063	79.9748	117.068	86.4589	77.6075	68.1601	70.0852	86.6179	89.3583
ST7	726.914	-0.503157	0.452378	-1.11225	0.266031	0.999866	yes	43.7152	30.849	30.7147	37.3088	31.1013	35.6939	35.9947	22.0824	24.8977	24.2189	23.5799
CDC27	2162.13	-0.160025	0.172086	-0.929918	0.352414	0.999866	yes	43.617	23.5574	52.8562	29.1653	61.7288	59.9306	31.6967	18.6498	51.2243	61.5687	63.9545
HCCS	636.755	-0.0786464	0.504856	-0.15578	0.876207	0.999866	yes	21.4234	18.532	18.9496	18.0279	20.4798	19.0384	17.9805	21.002	14.1811	20.0398	21.9443
DVL2	328.418	-0.0842149	0.27164	-0.310024	0.756542	0.999866	yes	14.0161	7.71746	10.7968	5.8856	12.0995	6.17258	8.35769	4.54396	8.39944	11.3173	10.5661
UPF1	1594.66	0.0637862	0.7171	0.0889501	0.929122	0.999866	yes	42.372	4.62362	34.9274	3.67693	35.6435	28.7753	16.286	1.57208	31.0328	34.7264	34.0857
SKAP2	1153.75	0.15572	0.272041	0.572413	0.567042	0.999866	yes	17.4938	9.12892	11.0539	17.4446	25.6108	32.1069	23.0076	13.8116	28.4668	45.025	31.1864
MCUB	603.746	0.673294	0.831025	0.810197	0.417827	0.999866	yes	12.708	35.1616	7.64836	48.9793	39.8253	39.9585	40.1387	100.116	44.1246	24.2993	27.5024
POLR2J	494.286	0.0189666	0.255279	0.0742974	0.940774	0.999866	yes	57.8204	36.5212	56.1059	34.0139	47.0686	43.5679	33.3601	20.6319	53.6527	56.1743	60.8688
DHX33	486.595	-0.148659	0.454107	-0.327365	0.743392	0.999866	yes	14.1552	2.38234	11.9564	2.42619	11.8765	10.4752	5.34516	1.27105	7.17935	11.8979	9.94768
THSD7A	7535.39	-0.411078	0.788877	-0.521093	0.602302	0.999866	yes	94.1223	7.17326	114.696	6.89133	81.4003	78.1441	40.4316	1.8345	36.2785	77.3404	66.9749
LIG3	785.703	-0.0863406	0.560136	-0.154142	0.877498	0.999866	yes	27.4087	5.89875	20.5462	5.54129	31.1894	18.7062	13.3849	2.74352	17.6141	25.1082	21.6714
RPAP3	529.492	-0.0206376	0.297	-0.0694869	0.944602	0.999866	yes	25.2978	9.27583	23.1171	8.77398	22.0646	16.3275	10.3666	3.22783	17.1251	17.7244	21.0488
REXO5	52.9775	0.693888	0.405458	1.71137	0.0870129	0.999866	yes	1.6054	1.13437	1.74673	0.912586	1.96167	2.04464	2.43449	3.02677	2.23582	2.67807	3.48012
CIAPIN1	2980.34	-0.0793215	0.492805	-0.160959	0.872126	0.999866	yes	110.421	116.019	111.013	109.912	98.6433	107.401	100.928	109.518	97.7619	100.47	104.206
SPPL2B	700.05	0.084983	0.369557	0.229959	0.818123	0.999866	yes	43.0632	8.28788	25.0251	12.9617	32.7474	30.3684	22.9847	7.93821	34.0514	36.1827	43.6477
FAM214B	673.488	0.0704217	0.269629	0.26118	0.793953	0.999866	yes	19.2859	5.02692	17.5958	9.15182	34.2942	20.2668	15.1553	7.84002	26.0562	24.9935	26.1623
MSL3	945.74	-0.217466	0.326508	-0.666037	0.505387	0.999866	yes	29.5606	21.9906	22.5228	26.6527	27.5532	28.5956	28.2874	19.8233	26.8561	32.112	31.0019
CREBBP	1854.86	-0.298105	0.9713	-0.306913	0.758909	0.999866	yes	38.3226	0.768293	27.6109	1.00263	32.5763	23.266	11.2665	0.53086	18.6332	26.0527	23.3075
TSPOAP1	613.442	0.989728	1.0154	0.974713	0.329703	0.999866	no	11.2514	0.128939	11.5537	0.432859	11.3276	11.9106	4.12112	0.30541	20.0879	20.091	24.6077
GCFC2	253.991	-0.0423025	0.25971	-0.162884	0.87061	0.999866	yes	6.10786	2.77542	10.3284	9.64484	8.08262	7.61169	15.9358	7.13882	8.83101	15.5342	9.26182
WDR54	1081.79	0.0295671	0.690046	0.0428481	0.965823	0.999866	yes	47.9781	72.6367	39.4573	91.8727	43.6725	59.2593	87.4378	94.4044	60.8683	54.1787	75.6105
CROT	301.087	-0.0507738	0.254402	-0.199581	0.841808	0.999866	yes	7.62644	5.00805	8.79628	7.32676	10.5245	11.1439	8.11362	7.43423	7.71909	10.5807	10.1778
KMT2E	1347.29	0.0329286	0.853551	0.0385784	0.969227	0.999866	yes	37.5478	1.9705	38.2926	2.7216	34.7356	23.4617	11.6114	1.70264	24.1842	31.0195	32.9104
RHBDD2	4917.73	-0.104142	0.430194	-0.242082	0.808716	0.999866	yes	187.45	130.051	149.089	199.62	202.472	231.589	211.732	189.413	216.388	192.214	215.322
SOX8	205.853	-0.520434	0.310125	-1.67815	0.0933187	0.999866	yes	11.4131	3.14064	10.8218	2.57865	5.09441	4.30379	2.17362	0.824858	3.8234	3.76828	3.57371
IBTK	541.337	0.0606536	0.226451	0.267844	0.78882	0.999866	yes	8.23843	2.73705	6.28797	3.57614	10.3121	6.19458	5.09762	3.38589	7.754	8.87269	10.0673
ZNF195	627.097	-0.056847	0.220289	-0.258056	0.796364	0.999866	yes	30.4778	11.8143	30.4721	10.3767	28.2686	21.3128	14.375	7.42354	21.3307	26.5106	23.6629
MYCBP2	5708.07	0.137659	0.994728	0.138388	0.889933	0.999866	yes	100.954	3.1574	94.8331	3.15737	102.925	93.9119	32.5561	1.1728	67.3237	119.609	127.874
FBXL3	930.181	0.101162	0.375794	0.269196	0.787779	0.999866	yes	21.6262	21.0919	22.7744	15.4253	18.4415	18.6013	22.5456	16.8873	15.8159	22.2046	26.4306
PDK2	491.051	0.208117	0.335968	0.619456	0.535616	0.999866	yes	23.77	17.6136	20.6447	19.6833	18.1988	12.2424	18.8911	23.2747	24.9776	21.885	23.8481
ITGA3	1697.76	-0.114088	0.523332	-0.218003	0.827427	0.999866	yes	41.9666	3.87753	37.6994	8.13665	38.4687	39.0042	21.0391	6.248	37.225	35.1352	38.1755
ZFX	374.657	0.101028	0.702718	0.143768	0.885684	0.999866	yes	7.79427	1.00283	9.97036	1.32131	6.12099	8.13425	5.70849	0.440514	3.01226	11.1986	12.7745
LAMP2	6220.12	-0.0557635	0.613368	-0.0909136	0.927561	0.999866	yes	81.0101	101.105	73.3695	132.556	96.5296	94.8326	122.768	140.386	81.8994	90.1858	103.476
GDE1	3052.35	-0.0800372	0.269517	-0.296965	0.766493	0.999866	yes	104.714	67.9841	121.962	80.1543	106.414	111.615	86.3662	65.5795	113.052	114.718	117.412
REX1BD	984.592	-0.0214775	0.470663	-0.0456325	0.963603	0.999866	yes	91.6195	89.2542	68.1046	132.154	87.5964	78.5238	107.815	104.229	111.178	108.087	122.953
OSBPL7	168.556	0.382844	0.671007	0.570552	0.568303	0.999866	yes	5.10558	0.550042	4.50289	1.56521	5.2542	4.13208	4.14977	0.289975	8.16384	5.6794	8.20913
YBX2	17.5841	0.611529	0.719528	0.849903	0.395379	0.999866	no	1.9722	0.34206	2.1706	0.464007	0.699893	0.654016	0.677395	0.545026	1.80235	0.782158	0.347866
MAP3K14	45.905	1.35375	1.16656	1.16047	0.245859	0.999866	no	2.07401	0.0347585	2.35315	0.0998386	0.750319	0.653547	0.0828554	0	1.70219	1.94085	1.18857
CACNG3	57.4063	2.23481	1.05058	2.12722	0.0334019	0.999866	no	0.325885	0.10081	0.381523	0.173725	0.141529	1.44533	2.30872	0.0584635	1.83498	8.4299	15.4804
TMEM132A	7434.85	-0.0861937	0.294348	-0.292829	0.769653	0.999866	yes	316.325	98.0206	212.458	113.576	233.694	170.515	131.963	70.3353	287.476	159.228	166.201
AP2B1	24887	-0.459152	0.217637	-2.10971	0.0348832	0.999866	yes	388.067	169.569	452.282	208.981	414.249	449.367	376.796	106.795	292.806	414.374	432.739
TAC1	263.273	0.0956115	0.811421	0.117832	0.906201	0.999866	yes	24.6092	15.7533	4.51058	32.2682	15.4593	13.8911	6.6326	25.6401	25.1599	15.3801	10.1565
ZNF263	685.588	0.310032	0.246607	1.25719	0.208685	0.999866	yes	19.8899	6.27177	18.0479	6.42396	20.2315	15.7001	9.40957	7.63155	20.048	20.9582	19.7789
SPATA20	830.087	0.454018	0.436676	1.03971	0.298473	0.999866	yes	23.0371	11.9657	14.7706	21.24	29.365	21.2357	15.3136	22.1248	42.9965	26.5701	27.2849
TNFRSF12A	51.4002	0.41651	1.03663	0.401793	0.687837	0.999866	yes	6.39163	7.80382	4.04227	4.53064	1.47013	2.75585	0.381765	6.32914	0.682415	1.23493	1.2064
MAP3K9	1900.59	0.00832202	0.726409	0.0114564	0.990859	0.999866	yes	21.2321	1.69168	20.6207	2.20212	24.1426	19.7189	8.41202	1.13475	17.0603	24.2412	19.8239
RALA	3132.36	-0.0289401	0.334255	-0.0865811	0.931004	0.999866	yes	88.3608	58.4429	125.855	50.5809	79.9934	79.0135	76.3449	57.2437	71.2605	73.2209	90.1667
KDM7A	400.795	-0.406873	0.460268	-0.883991	0.376701	0.999866	yes	7.946	1.85986	6.42022	1.44597	4.42962	4.1322	2.57908	2.76777	2.21491	3.735	3.08481
ETV1	1086.27	0.650979	0.383664	1.69674	0.0897456	0.999866	yes	10.335	8.561	18.3064	6.66468	28.6863	15.6344	11.7748	6.29294	20.2455	37.9939	47.1053
AGK	1073.17	0.0203504	0.302019	0.0673812	0.946278	0.999866	yes	33.5709	20.1406	35.0527	29.1641	40.2319	31.6895	29.7291	24.0683	39.3636	37.2929	38.7262
PHTF2	548.235	-0.0666531	0.231587	-0.287811	0.773492	0.999866	yes	17.2709	8.04888	14.5649	6.61916	13.4849	9.6886	6.38307	4.76482	11.9116	11.1937	11.1975
FARP2	808.095	0.0309489	0.31913	0.096979	0.922743	0.999866	yes	19.0998	5.65071	24.8962	9.44906	19.2881	24.388	16.0848	5.18162	16.8346	23.8126	22.1652
GGCT	678.415	0.0688316	0.521936	0.131878	0.895081	0.999866	yes	54.9294	37.3004	48.9692	48.1369	55.6376	34.7511	33.5376	50.5761	45.1945	40.9388	41.3514
DBF4	118.98	-0.3502	0.279157	-1.25449	0.209663	0.999866	yes	11.06	5.54111	9.72116	4.32408	5.81499	5.55531	2.14992	0.807687	4.84326	7.32202	5.45002
IFRD1	634.417	1.01993	0.464545	2.19554	0.0281251	0.999866	yes	55.5977	9.10773	26.0845	6.33023	18.5102	10.3319	11.776	21.5173	14.8129	24.897	22.6512
COX10	722.709	0.0631677	0.326582	0.193421	0.846629	0.999866	yes	23.161	12.25	21.7297	14.9168	23.5483	17.9253	15.791	14.342	20.1073	22.4223	21.8822
GTF2IRD1	553.121	0.0395847	0.38695	0.102299	0.918519	0.999866	yes	18.3858	3.51049	14.5369	4.16801	18.9215	13.0557	9.86543	3.87603	23.81	13.2422	16.294
PAF1	771.429	-0.131739	0.246239	-0.535006	0.592645	0.999866	yes	41.5379	12.5804	38.5754	14.7406	35.4965	31.2627	23.7407	8.73744	37.7296	32.5397	32.2662
VPS41	1724.7	0.312438	0.154939	2.01652	0.0437454	0.999866	yes	49.3617	27.5924	46.9367	34.497	56.4098	52.3401	40.5789	31.2783	61.2775	81.2935	77.6854
ARHGAP44	653.365	0.446742	0.320774	1.3927	0.16371	0.999866	yes	9.04476	1.6787	6.99462	5.23197	18.3433	12.5068	8.93159	6.47546	23.3375	18.4246	18.3492
ELAC2	1572.33	-0.159109	0.202987	-0.783838	0.433135	0.999866	yes	72.3865	22.5116	77.6052	23.6694	61.3063	51.5946	45.9634	22.5986	57.1804	51.8135	63.4005
ARSD	783.107	0.330348	0.751131	0.439801	0.660081	0.999866	yes	12.7668	3.3257	20.4829	6.05177	16.7657	18.6526	14.6294	5.01612	11.9381	28.141	35.1437
PNPLA4	556.556	0.381854	0.549733	0.694618	0.487295	0.999866	yes	16.7071	24.1667	32.8723	21.7824	14.7692	20.2841	40.7861	35.1247	18.1648	22.8689	39.713
ADIPOR2	1581.4	-0.0258338	0.154406	-0.167311	0.867125	0.999866	yes	37.9317	14.0888	35.3642	15.6138	37.769	32.8017	21.6667	12.6062	33.2123	37.0546	35.6072
CDKL3	54.6911	0.524886	0.37621	1.39519	0.162958	0.999866	yes	5.31132	5.03891	8.04008	3.14995	5.90821	5.37186	4.3086	3.76019	10.5747	5.02598	7.14982
MARK4	2396.81	-0.0554537	0.519637	-0.106716	0.915014	0.999866	yes	81.6634	8.09369	60.7643	15.5973	94.4445	54.2236	36.3528	15.4811	85.1776	61.603	77.0617
CCDC124	1149.27	-0.0870866	0.208222	-0.418239	0.675773	0.999866	yes	137.897	53.1383	148.873	48.5608	126.37	124.378	89.734	34.4435	132.079	126.32	133.384
CEACAM21	11.4979	1.87576	1.31369	1.42785	0.153335	0.999866	no	0.206772	0	0.309064	0.161234	0.406945	1.12674	0.229209	0	0.488597	11.0102	2.5254
PAFAH1B1	15908.6	-0.0461826	0.244676	-0.18875	0.850289	0.999866	yes	251.169	82.5584	259.946	106.178	269.416	261.776	175.071	64.0548	244.544	306.11	307.465
NOS2	14.4456	0.513378	0.671318	0.764732	0.444431	0.999866	no	0.116144	0.0388682	0.176607	0.0962411	0.298024	0.360996	0.463317	0.0987092	0.992953	0.49402	0.225226
KIAA0100	3115.49	-0.268254	0.346734	-0.77366	0.439132	0.999866	yes	44.9271	10.577	38.9503	13.2034	52.66	38.2465	24.4448	8.5892	38.1841	42.8061	40.8572
GAS7	332.609	0.482771	0.840679	0.574263	0.56579	0.999866	yes	15.7764	0.218544	1.34699	2.387	7.24823	4.38963	1.31788	1.16075	7.61437	7.74516	3.72048
MATK	137.553	0.658463	0.427906	1.5388	0.123852	0.999866	yes	3.47958	2.03608	2.19253	3.93549	4.16299	6.19855	3.86388	4.90677	12.8166	7.01482	6.12749
SCN4A	8.64163	0.959233	1.02496	0.935869	0.349341	0.999866	no	0.508528	0	0.480302	0.0191821	0.186753	0.660646	0.760842	0.0129115	0.328162	0.457025	0.150863
ST7L	487.083	-0.310869	0.323833	-0.959966	0.337072	0.999866	yes	29.9457	27.5252	22.4175	24.2635	26.1576	26.0545	18.0621	15.3147	21.2352	23.7418	25.6008
RPUSD1	743.469	0.0649052	0.333708	0.194497	0.845787	0.999866	yes	35.4238	22.6441	28.0229	24.7604	27.7911	32.6253	29.5872	21.8876	33.4315	35.9025	34.0353
RHBDF1	50.1425	0.474186	0.445773	1.06374	0.287447	0.999866	no	3.11237	0.944163	1.3292	1.03288	1.87202	0.820128	0.790067	0.828589	3.74577	2.2639	1.62636
LUC7L	707.078	0.0456397	0.230727	0.197808	0.843195	0.999866	yes	64.9342	27.6155	42.913	20.5997	47.1121	40.0939	32.1794	16.7689	46.1539	45.2469	49.236
CACNA2D2	912.45	0.386249	0.702295	0.549982	0.582332	0.999866	yes	17.9535	1.83527	14.8619	2.42938	19.0947	18.1095	9.9052	1.25335	18.1169	31.4102	27.0659
BAIAP3	220.645	-0.023107	0.580318	-0.0398179	0.968238	0.999866	yes	7.32226	3.49684	1.98869	4.99677	7.92559	3.82434	6.02673	3.93074	11.1913	5.51938	4.91817
TSR3	1959.29	0.0449641	0.569582	0.0789423	0.937079	0.999866	yes	116.811	119.734	93.2196	135.205	100.638	96.7279	110.577	131.421	121.033	100.062	116.275
PIGQ	1140.59	0.132727	0.340642	0.389636	0.696806	0.999866	yes	26.2674	12.2471	28.0171	24.9448	42.6736	30.8031	31.7459	22.2345	55.8969	29.7664	38.0181
CRAMP1	939.397	0.0558926	0.608592	0.0918392	0.926826	0.999866	yes	19.1255	3.47364	18.446	6.9514	27.3031	11.7684	9.19017	1.04939	17.1017	28.1597	17.4681
TEAD3	10.4737	-0.632788	0.87083	-0.726649	0.467441	0.999866	no	0.696327	0.531012	1.38844	0.0926555	0.0951408	0.0469438	0.168708	0	0.102796	0.102676	0.141453
DNAJC11	1528.33	-0.0223298	0.315932	-0.070679	0.943653	0.999866	yes	55.3494	13.5397	51.2653	15.6489	48.9431	44.2038	27.1951	13.7899	51.4248	54.9152	45.9927
MYLIP	81.4046	-0.021268	0.525407	-0.0404792	0.967711	0.999866	yes	1.96475	1.39399	2.7244	1.91217	1.60873	2.03846	0.511233	0.748619	2.79914	3.11052	1.0703
PSMB1	3455.03	0.109417	0.72728	0.150447	0.880412	0.999866	yes	215.972	387.442	235.665	366.845	192.486	213.025	294.623	418.389	264.469	188.728	216.676
SYN1	1964.91	0.0237355	0.470597	0.050437	0.959774	0.999866	yes	50.7233	8.0342	41.2349	18.0188	74.0635	73.9317	36.6594	12.3649	99.6898	68.4147	54.4468
JARID2	986.58	-0.00950955	0.773552	-0.0122934	0.990192	0.999866	yes	27.5798	1.83099	22.5646	1.53853	21.4292	14.7074	7.16911	0.571775	18.6591	17.1329	15.0466
CDKL5	663.873	0.304314	0.7712	0.394598	0.69314	0.999866	no	4.90592	0.357374	3.67321	0.330777	7.64911	4.28618	1.95712	0.742102	5.06187	6.85238	8.17769
CAMK1G	123.275	0.540045	0.375343	1.4388	0.150206	0.999866	yes	2.3174	2.08665	1.67121	2.28155	5.36297	4.01876	2.24012	3.80171	8.59516	5.87051	3.53118
CDK11A	200.424	0.299787	0.645042	0.464756	0.642106	0.999866	yes	10.8536	1.10239	12.0047	1.4506	9.86596	11.6081	6.65496	1.16277	12.0852	12.5651	18.2026
NADK	1200.67	0.107143	0.354712	0.302055	0.76261	0.999866	yes	48.0703	23.0531	31.7297	19.8358	34.993	33.1777	20.2181	22.2537	34.2539	37.4628	33.1795
TFAP2D	219.691	-1.07896	0.482024	-2.2384	0.0251952	0.999866	yes	15.8667	5.32456	19.6081	3.06363	17.195	9.21625	5.93176	0.724407	5.07527	7.97402	7.27325
CYTH3	1153	0.345698	0.382602	0.903545	0.366237	0.999866	yes	19.938	5.06949	16.93	7.3075	24.9618	26.071	14.502	6.93962	19.428	34.477	47.1511
ADAM22	4560.34	0.178923	0.440807	0.405899	0.684817	0.999866	yes	34.2739	8.15326	33.6448	13.33	65.0031	64.2746	37.7217	11.3786	48.6656	84.562	92.8423
SYPL1	136.178	0.546029	0.439927	1.24118	0.214539	0.999866	yes	4.97609	3.11783	5.36094	4.16039	7.269	3.79217	6.77987	6.44271	7.317	8.58205	9.69916
CYB561	2203.19	-0.0234619	0.296327	-0.0791757	0.936893	0.999866	yes	56.9527	30.4358	42.731	72.9471	84.5687	67.3801	61.7928	54.771	73.0882	79.78	88.313
SPAG9	4305.35	0.229346	0.779161	0.29435	0.76849	0.999866	yes	132.223	14.2324	113.523	13.2253	172.283	130.221	59.8367	4.93927	115.441	181.726	169.42
CELSR3	2544.01	-0.0471627	0.707531	-0.0666581	0.946854	0.999866	yes	38.7077	2.7135	28.0279	2.22692	27.0876	18.4988	15.3986	1.40283	22.1621	24.7119	23.7538
AASS	91.4573	0.448478	0.941816	0.476184	0.633943	0.999866	no	3.06573	0.270521	4.67333	0.176384	1.34134	0.793267	0.250815	0.0243266	0.634697	1.27687	2.30263
SS18L2	315.606	-0.0758449	0.539667	-0.14054	0.888233	0.999866	yes	31.7512	28.8795	24.4007	25.9152	23.5096	16.3147	16.5195	20.2325	19.0655	21.4313	18.527
MPND	539.455	-0.190382	0.361459	-0.526706	0.598398	0.999866	yes	32.7625	23.0147	30.1157	23.7349	36.9562	26.2961	22.8685	16.7364	32.6909	26.4583	28.2917
MGST1	54.7796	-0.962657	0.81431	-1.18218	0.237136	0.999866	yes	6.20113	19.2791	11.5921	2.0347	4.20026	0.695428	1.11003	3.49679	1.48123	0.56337	1.73333
CRY1	382.805	-0.161555	0.355034	-0.455041	0.64908	0.999866	yes	11.5179	8.85504	11.1085	5.68962	10.124	7.14829	10.5498	5.56509	8.02245	7.82324	11.7171
ST3GAL1	611.717	-0.611577	0.729783	-0.838026	0.402016	0.999866	yes	21.6883	4.18097	14.8404	1.23927	9.43353	12.1175	1.74772	0.562825	9.96964	8.12477	1.78684
MMP25	9.31485	0.545212	0.721965	0.755178	0.450142	0.999866	no	0.305995	0.0422947	0.0597439	0.0917552	0.113339	0.226606	0.455533	0.0417802	0.609001	0.339261	0.462092
PKD1	1061.05	1.45928	0.979527	1.48978	0.136283	0.999866	yes	10.0285	1.32975	10.5339	0.528266	10.8731	9.852	4.25307	0.724588	21.4647	24.5276	44.7929
MAPK8IP2	11126.5	-0.291281	0.228843	-1.27284	0.203074	0.999866	yes	181.833	55.5318	170.068	74.0026	164.531	179.147	144.144	42.5822	167.43	157.113	173.666
MED24	2279.83	-0.0909109	0.367269	-0.247532	0.804496	0.999866	yes	110.319	23.6633	77.3058	27.2918	102.533	74.9965	44.1951	15.9379	96.6821	87.6657	90.6849
RHOBTB2	1450.13	0.0314947	0.74286	0.0423966	0.966183	0.999866	yes	24.2995	1.65685	24.5136	3.33713	30.8909	35.0089	17.7555	1.68534	27.526	41.4573	33.5871
HEATR5B	1675.34	-0.225817	0.203267	-1.11094	0.266596	0.999866	yes	24.0022	6.48317	19.7707	9.37335	25.2052	22.001	16.3801	6.1703	18.6386	23.2184	22.9836
SEC62	2918.33	0.11864	0.302995	0.391557	0.695386	0.999866	yes	72.3439	26.0282	76.6572	36.276	88.0465	90.7392	73.7508	33.2317	106.517	94.2134	113.628
RPS20	12986.8	0.18951	0.785086	0.241387	0.809255	0.999866	yes	1206.45	3583	1461.65	3058.16	1239.41	1616.7	2443.69	4079.99	1380.46	1503.41	1186.14
CSDE1	24371.4	-0.364832	0.426473	-0.855463	0.392295	0.999866	yes	474.545	428.887	403.257	451.064	516.885	379.962	438.141	305.124	423.237	340.158	362.131
UBE3C	3008.9	0.0714491	0.460793	0.155057	0.876777	0.999866	yes	32.3808	25.32	32.2102	37.1864	36.0855	38.204	35.2552	37.5386	29.2227	46.6737	48.3564
REV3L	1636.66	0.887152	1.06303	0.834547	0.403973	0.999866	yes	9.74671	0.326824	10.2389	1.26897	17.6481	22.5079	10.4141	0.304259	22.2925	35.1812	28.1632
TENM1	1101.2	1.01065	1.07106	0.943602	0.345373	0.999866	no	1.64161	0.301065	2.46346	0.16072	4.65055	6.93267	7.66393	0.0592423	3.52043	18.0913	27.2096
MASP2	60.4409	0.769161	1.07893	0.712891	0.475913	0.999866	no	5.1322	0.453755	5.42361	0.51474	5.33909	4.90271	0.591577	0	6.25808	9.06354	7.69207
FAM76A	100.697	0.0687492	0.456532	0.15059	0.880299	0.999866	yes	3.29228	0.713505	3.5317	1.61686	2.40407	2.61178	1.01112	0.400332	3.76094	3.73991	3.32317
POMT2	1036.17	-0.0889367	0.327926	-0.27121	0.78623	0.999866	yes	28.7539	14.0165	20.0111	20.5791	27.1525	17.5679	14.3322	16.7707	25.8658	17.7299	19.509
VTA1	2829.31	0.030998	0.351931	0.0880798	0.929813	0.999866	yes	74.3354	55.2227	77.8411	72.0869	98.2966	81.5985	82.0624	76.8055	86.347	82.1348	93.7408
BAZ1B	1820.16	-0.0560282	0.985024	-0.0568801	0.954641	0.999866	yes	52.4978	1.50008	46.8816	1.28934	42.1457	30.6535	10.2354	0.303561	30.9949	30.7899	30.6652
RANBP9	1872.96	-0.249803	0.173592	-1.43902	0.150144	0.999866	yes	52.3352	25.303	48.5455	26.3939	53.7791	44.111	29.7251	15.6066	37.541	47.8283	47.3993
SPRTN	416.613	-0.175201	0.283805	-0.61733	0.537017	0.999866	yes	10.6347	7.28603	11.3722	5.49864	11.2394	13.5413	10.9304	5.94643	6.14653	10.9996	11.5861
METTL13	1127.28	-0.123279	0.34903	-0.353204	0.723936	0.999866	yes	30.5891	20.1462	25.0101	20.5502	26.6625	29.554	26.4027	18.8419	26.4462	25.6822	24.9141
DYRK4	275.086	0.267246	0.488118	0.547503	0.584033	0.999866	yes	14.8874	8.2907	12.7511	21.0428	21.007	34.4434	32.8734	37.083	26.8847	38.7544	32.4085
ZNF207	2556.57	-0.113284	0.181438	-0.624368	0.532386	0.999866	yes	86.1403	53.0261	87.7961	49.2344	82.6727	79.2242	61.5199	42.2595	66.0945	81.5414	79.0273
UQCRC1	6230.24	-0.0747848	0.72083	-0.103748	0.917369	0.999866	yes	196.048	306.253	172.082	363.314	205.237	204.551	269.18	351.897	229.433	181.233	183.696
STARD3NL	6862.13	-0.203919	0.819774	-0.24875	0.803554	0.999866	yes	185.095	372.942	183.739	411.396	181.203	187.336	317.883	408.758	128.196	140.06	166.58
CD9	19.6525	1.81992	1.43061	1.27213	0.203327	0.999866	no	4.75354	0.769092	0.708833	0.704895	0.544825	0.226611	0	3.12944	0.17724	0	0.374824
HHATL	109.466	1.37279	1.07578	1.27609	0.201924	0.999866	yes	0.959008	2.68176	3.01031	4.78044	3.3072	0.746436	2.27508	15.7585	4.19969	1.66116	1.82199
NCAPD2	466.865	-0.0542534	0.526051	-0.103133	0.917857	0.999866	yes	20.4963	2.30008	17.7318	3.32938	19.1415	15.0839	6.53151	2.09325	13.2164	14.8174	20.3427
IFFO1	662.356	-0.257984	0.155066	-1.6637	0.0961716	0.999866	yes	29.0615	10.9632	25.2195	10.9195	23.0437	17.5102	16.1803	7.05699	18.2104	18.7802	21.0743
PHF7	79.8775	0.806671	0.411377	1.96091	0.0498901	0.999866	yes	5.71326	0.636216	8.89843	1.21969	4.89865	5.87823	5.59289	1.68723	11.8797	12.0107	13.7666
NISCH	5290.48	-0.0815266	0.451663	-0.180503	0.856758	0.999866	yes	122.468	20.8814	96.0766	26.9494	126.806	95.4371	59.3332	13.3045	122.309	106.699	118.554
FUZ	242.431	0.167263	0.632057	0.264633	0.791292	0.999866	yes	12.0467	14.6586	9.47776	13.1115	10.8329	8.23077	9.5985	13.4295	13.4187	13.1284	11.3102
IDS	14511.8	-0.0514104	0.248089	-0.207225	0.835834	0.999866	yes	176.988	75.3986	155.626	159.421	236.345	241.431	225.563	138.069	151.935	302.566	314.653
ZNF200	415.181	-0.115008	0.360873	-0.318693	0.749959	0.999866	yes	10.7506	9.58113	11.0973	8.50692	11.8118	11.0887	10.8205	7.35766	8.80864	11.3291	12.322
LRRC23	126.682	0.534591	0.623821	0.856962	0.391466	0.999866	yes	10.1827	5.84207	5.76763	9.04694	10.8272	4.11038	9.03453	10.8856	15.6917	7.60063	9.24446
SCMH1	947.309	-0.0753426	0.314017	-0.239932	0.810383	0.999866	yes	30.3221	5.8432	26.5629	10.8898	32.7857	27.695	18.4855	7.8734	24.7353	29.4973	35.3639
FYN	3462.3	-0.0891005	0.302046	-0.29499	0.768002	0.999866	yes	252.714	62.8978	193.008	66.6057	213.202	204.357	140.257	46.0827	202.873	217.638	183.587
HIVEP2	1633.96	0.641208	0.962811	0.665975	0.505427	0.999866	yes	17.3143	0.42977	16.7438	1.02428	22.1519	13.7428	7.07783	0.427204	22.8773	25.902	31.4494
ELOA	815.031	-0.210718	0.698875	-0.30151	0.763026	0.999866	yes	23.7336	2.94968	23.9178	2.08784	22.5086	17.104	7.82524	0.60496	14.9682	17.5881	17.9081
LYPLA2	3937.56	-0.493997	0.537895	-0.91839	0.358414	0.999866	yes	224.311	224.768	199.854	213.714	203.381	170.374	178.52	148.508	144.346	124.848	126.789
MRC2	16.9912	-0.582608	1.08527	-0.536831	0.591384	0.999866	no	1.83651	0	0.768244	0.0848459	0.199044	0.113106	0.216987	0.0535036	0.19187	0.341701	0.0673827
NME1-NME2	152.289	0.207772	0.7757	0.26785	0.788814	0.999866	yes	7.62831	10.7699	18.2388	14.6147	10.7432	7.84136	5.05116	16.2625	13.3726	3.90556	6.31652
TSPAN9	3044.46	-0.358606	0.386597	-0.927595	0.353618	0.999866	yes	85.9213	48.6258	59.6599	54.8056	109.763	63.6148	30.0034	37.9368	60.1978	53.3263	45.7895
BTBD7	754.585	-0.259484	0.448216	-0.578927	0.562639	0.999866	yes	13.2961	3.74634	10.9615	1.82905	15.4079	9.84971	6.98028	1.40385	8.9346	11.182	12.697
APBA3	112.159	0.265449	0.341608	0.777056	0.437126	0.999866	yes	6.68425	2.42594	8.76426	2.23697	6.71045	5.17007	3.55185	7.26796	6.75302	4.62062	9.23422
MKS1	284.2	0.239869	0.279678	0.85766	0.39108	0.999866	yes	13.895	7.35701	10.2256	8.89097	14.1904	9.65055	6.79066	6.95313	14.8415	14.1214	13.2205
ABHD5	686.326	0.161332	0.325285	0.495972	0.619914	0.999866	yes	14.343	18.3396	15.1984	13.3257	22.4129	14.1352	19.2028	17.2778	19.3055	19.0688	21.9306
ANOS1	75.135	0.685358	0.898774	0.762548	0.445733	0.999866	no	0.352611	0.0559138	0.380009	0.0794938	0.648256	2.24539	0.55949	0.102702	0.444677	3.64673	2.36342
AKAP8L	1047.92	-0.0149144	0.295768	-0.0504261	0.959783	0.999866	yes	55.7154	18.973	48.9982	18.1804	46.3864	44.5833	29.9023	9.6396	54.6921	46.9135	47.8722
MBTD1	440.411	-0.189529	0.296175	-0.639922	0.522223	0.999866	yes	12.1585	3.15596	9.89092	2.41221	8.32703	5.89043	3.86711	2.13693	5.78862	7.3006	6.6083
UTP18	854.5	0.189353	0.52337	0.361796	0.717504	0.999866	yes	27.354	29.1535	25.8336	29.8221	29.6206	29.9735	28.7022	35.791	35.6884	31.3304	29.4716
RNF216	1133.95	0.0557893	0.608388	0.0917001	0.926936	0.999866	yes	24.4397	3.26299	20.2528	3.09078	23.4656	17.2083	11.8765	1.7612	22.8095	22.7774	22.1186
TTC19	3908.97	0.129133	0.405887	0.318151	0.750371	0.999866	yes	137.522	110.433	100.778	129.585	124.257	107.356	91.0381	143.914	119.401	123.649	121.681
PTBP1	487.186	-0.0488633	0.48128	-0.101528	0.919132	0.999866	yes	26.7217	5.44601	19.6827	4.43651	13.8695	13.2927	7.64963	1.23522	12.4696	17.7857	18.6119
DPF1	1343.88	0.288549	0.232218	1.24258	0.214023	0.999866	yes	63.743	19.4774	46.6772	29.8118	74.9198	51.5386	40.1505	31.7894	83.404	71.0789	60.2163
SYT7	3668.14	0.386728	0.680139	0.568601	0.569627	0.999866	yes	100.859	8.44562	100.946	9.96364	76.5503	58.7362	30.6357	5.21499	70.6962	98.8139	89.1305
LARS2	1042.98	-0.0294408	0.304561	-0.0966664	0.922991	0.999866	yes	20.0509	6.73014	23.7185	7.17465	22.0881	22.326	13.0477	5.44774	17.7436	24.3876	23.7828
PIK3C2A	608.462	-0.0237237	0.732761	-0.0323758	0.974172	0.999866	yes	9.53056	1.15039	7.40772	0.913521	10.772	5.19933	3.76655	0.250492	5.65926	8.30506	9.89518
PLAUR	11.1848	-0.268811	0.877376	-0.306381	0.759315	0.999866	no	5.89227	0.444535	0.952941	0.237538	0.945728	0.239609	0.252047	0.300283	0.333886	0.0655108	0.223086
ANLN	44.5951	0.174538	0.720258	0.242327	0.808527	0.999866	no	1.71945	0.0919384	1.88521	0.55524	3.94062	2.13146	2.48432	0.286758	2.62684	3.51049	1.28384
WIZ	2818.85	-0.190618	0.658633	-0.289414	0.772264	0.999866	yes	77.5594	7.26908	73.2902	8.49946	76.995	58.9083	43.9936	3.74026	62.3523	61.5984	60.6757
RABGAP1	1734.81	-0.0353026	0.465723	-0.0758016	0.939577	0.999866	yes	43.9572	8.08403	40.1483	9.15029	51.0612	31.7445	21.0667	5.0235	40.4683	39.899	45.0208
QPCTL	75.3314	-0.151765	0.449716	-0.337468	0.735764	0.999866	yes	5.24946	0.814944	4.22173	1.02337	5.79889	3.11714	3.80639	0.670637	3.14081	4.38924	5.29172
PPP5C	2103.89	0.000490477	0.241197	0.00203352	0.998377	0.999866	yes	81.396	44.0397	89.2205	52.8514	77.7745	79.0059	56.2447	44.4858	79.0863	86.714	87.9555
CEP68	1269.7	0.0550725	0.38759	0.142089	0.887009	0.999866	yes	31.9067	11.1806	35.1553	9.37044	35.3494	34.927	22.7766	9.76188	27.6566	33.4662	35.2028
MAP4K3	1013.81	-0.150156	0.214684	-0.699429	0.484284	0.999866	yes	28.1665	10.8425	18.9221	9.28777	25.4931	17.7949	14.3435	6.71169	15.8989	21.6052	26.3561
LDAF1	1353.86	-0.183166	0.61736	-0.296693	0.766701	0.999866	yes	51.708	85.6206	85.2342	97.471	65.1146	61.3049	78.0074	84.853	43.0352	56.8551	66.8471
GABRA3	2834.54	-0.45242	0.445133	-1.01637	0.309453	0.999866	yes	74.3226	16.6572	81.2726	21.2827	82.6088	95.1077	69.9766	9.45977	62.8584	69.3307	81.0174
BRCA1	22.9704	0.53327	1.16067	0.459451	0.64591	0.999866	no	1.40228	0.00791821	0.941881	0	1.07091	0.839173	0.704075	0.135324	0.63919	2.44371	0.789401
ERCC1	838.741	-0.0190787	0.488348	-0.0390678	0.968836	0.999866	yes	37.6519	37.8551	31.8344	42.5616	46.174	24.4555	38.2875	45.8382	38.8466	28.6808	31.3744
SEMA3B	60.2218	0.743045	0.721877	1.02932	0.303328	0.999866	yes	9.75518	0.798233	1.93205	0.369894	1.33378	0.964218	0.82848	1.09347	1.68107	1.49424	1.12324
MBTPS2	1912.43	-0.0804051	0.281867	-0.285259	0.775445	0.999866	yes	37.2812	23.3538	36.6438	20.2086	34.1884	27.826	22.4276	17.8644	28.6422	30.6382	29.2961
EXTL3	5073.93	-0.306611	0.209822	-1.46129	0.143935	0.999866	yes	64.3838	36.5243	72.5968	52.4836	91.1025	113.354	72.8993	34.8396	52.7023	104.267	76.4149
ELOVL5	7037.36	-0.329379	0.590906	-0.557414	0.577245	0.999866	yes	182.521	186.35	168.687	196.914	162.605	134.226	163.046	170.795	104.762	106.051	125.634
KDM5D	305.047	-0.509048	3.31772	-0.153433	0.878057	0.999866	no	10.2258	2.7432	0	3.92422	13.4918	0	0	2.12315	8.93581	0	0
CALCOCO1	578.793	0.0412523	0.258148	0.159801	0.873038	0.999866	yes	45.8446	22.1051	46.552	17.3616	38.2477	21.2545	18.39	13.3091	31.8266	28.9402	28.2421
UBR7	1199.06	-0.197287	0.377536	-0.522564	0.601278	0.999866	yes	30.8191	24.1376	28.787	20.9675	27.7506	22.5785	22.9733	20.7074	19.1156	26.5879	24.8534
MAP4K5	1380.42	-0.031723	0.542226	-0.0585051	0.953346	0.999866	yes	36.6943	6.67527	37.904	8.39289	40.188	32.9947	22.059	3.49335	33.2058	40.9696	38.304
EHD3	1334.16	-0.089678	0.277189	-0.323527	0.746297	0.999866	yes	27.7647	7.07873	25.8883	9.02646	28.0106	24.5115	15.3961	6.60861	19.8934	26.5651	29.9672
PSMC4	2739.07	-0.112813	0.370331	-0.304627	0.76065	0.999866	yes	140.275	101.645	111.624	102.627	118.135	119.262	112.8	93.0554	113.608	112.683	124.368
MAN2B2	900.223	-0.0347554	0.436655	-0.0795948	0.93656	0.999866	yes	17.2685	2.66199	13.9785	6.22642	20.6822	16.2468	13.5144	3.24723	18.6118	21.256	20.8359
SLC7A14	336.81	0.825124	0.435492	1.89469	0.0581333	0.999866	yes	1.66092	0.227864	0.904983	0.714387	3.24768	3.18375	1.02073	1.33489	4.64866	6.11705	4.98995
SLC25A39	2995.45	0.0778515	0.636187	0.122372	0.902604	0.999866	yes	94.4843	127.374	91.2405	150.105	116.888	96.3597	156.699	176.833	116.126	108.895	133.978
MVP	395.979	0.136421	0.478825	0.284908	0.775715	0.999866	yes	2.58271	5.97046	7.78122	8.01163	11.3898	10.0583	12.8476	8.77076	13.8079	15.5811	13.8471
NUB1	749.126	0.114094	0.391973	0.291076	0.770993	0.999866	yes	36.0323	7.68598	37.7353	11.4898	44.5164	35.0945	24.7326	8.05462	44.0882	40.2884	46.3845
PGM3	557.723	0.133707	0.313571	0.426401	0.669815	0.999866	yes	13.1085	4.63617	14.7834	5.45926	13.1307	13.7873	10.7298	5.64426	9.61174	16.0632	16.9436
RWDD2A	393.138	0.159774	0.419602	0.380775	0.70337	0.999866	yes	5.73185	4.37646	5.65002	5.46548	6.96905	7.73511	6.49056	7.05728	8.43487	7.35735	7.03566
CLK1	353.021	0.0666555	0.333958	0.199592	0.841799	0.999866	yes	21.374	11.1408	16.9111	7.82559	15.1614	16.6454	9.6251	7.97411	11.2854	32.5761	23.5636
POLR3B	701.292	-0.135255	0.260922	-0.518373	0.604198	0.999866	yes	18.9533	5.57469	16.1273	5.18514	17.8296	13.1947	11.6942	3.58719	13.9033	15.6023	18.1246
ANGEL1	383.443	0.581134	0.325856	1.7834	0.0745204	0.999866	yes	4.94157	3.89936	7.09567	4.193	6.04869	6.35217	7.62691	5.30186	6.42401	13.4093	8.97756
RNF14	2730.2	0.156558	0.552273	0.28348	0.776809	0.999866	yes	82.7922	83.9297	78.5456	119.05	111.347	87.721	102.305	146.018	96.3379	98.7018	118.147
DNASE1L1	352.83	0.201968	0.246105	0.820657	0.411842	0.999866	yes	10.3124	3.63815	10.5837	14.2091	15.7229	17.0529	12.1016	10.2222	16.7665	25.2473	23.1289
DDX11	180.488	0.104961	0.382723	0.274249	0.783893	0.999866	yes	7.70792	1.50481	9.85822	1.73338	5.70537	4.11788	2.74849	1.46663	5.85177	7.04425	6.47692
HEBP1	65.976	0.784147	0.514577	1.52387	0.127542	0.999866	yes	2.5326	1.69954	3.43504	3.54123	2.46769	4.86481	3.52537	5.87023	9.22024	4.64869	5.18818
MAMLD1	42.8076	0.757879	1.02649	0.738318	0.460321	0.999866	no	0.346208	0	0.236445	0.0527009	0.893593	1.63641	2.12175	0.0739198	1.3866	3.05704	0.696431
TACC3	86.1968	0.511172	0.721192	0.708788	0.478456	0.999866	no	4.70716	0.905531	4.59798	0.65745	4.3596	3.86239	3.64139	0.681888	3.2964	4.44475	5.54059
UFL1	426.364	0.0257708	0.243169	0.105979	0.915599	0.999866	yes	7.77677	2.79042	9.36098	3.68055	9.23674	8.97621	8.96779	4.16962	8.44834	11.9095	11.5489
POLA2	114.482	0.12991	0.520412	0.249629	0.802874	0.999866	yes	4.36668	3.86181	2.28808	3.80936	2.30813	3.83604	2.94505	4.18062	2.95654	2.96148	4.13673
ZC3H3	662.924	-0.39381	0.41551	-0.947777	0.343243	0.999866	yes	25.9746	5.2217	22.8533	4.89293	20.5958	23.3216	12.8182	2.83056	15.7142	20.4419	15.8746
CAPN1	5506.82	-0.246835	0.278047	-0.887743	0.374679	0.999866	yes	143.374	77.6884	114.887	115.361	156.683	167.604	158.34	94.1135	160.657	146.875	154.365
MDH1	8535.94	0.119514	0.626525	0.190757	0.848716	0.999866	yes	309.875	432.572	346.074	561.705	444.784	374.902	424.439	635.573	444.515	383.839	429.345
SLC30A9	3934.57	-0.0595674	0.302534	-0.196895	0.84391	0.999866	yes	82.9498	63.3408	72.6572	69.2029	81.866	86.9846	90.6633	56.2394	74.0577	95.2305	101.876
COX15	1171.55	0.121654	0.296338	0.410524	0.681422	0.999866	yes	19.4007	13.5834	20.6319	14.5649	25.0682	20.5065	17.8906	16.7635	22.2604	26.982	27.7962
CCDC88C	348.661	0.00181611	0.901815	0.00201384	0.998393	0.999866	yes	9.06012	0.928909	5.79525	1.06216	6.29559	4.9988	2.30587	0.312296	7.51447	4.62958	2.8011
YAF2	872.131	-0.0599818	0.482004	-0.124442	0.900965	0.999866	yes	23.6365	39.6192	27.147	21.6245	34.4931	23.4284	20.9409	29.0223	23.4213	28.542	20.8468
ZMYND11	2166.35	0.114409	0.467496	0.244728	0.806667	0.999866	yes	55.7899	8.97215	50.5798	14.3267	70.013	56.4573	27.1306	8.42941	63.0207	69.7034	74.6478
WAS	8.35798	0.376784	1.15391	0.326529	0.744024	0.999866	no	0.651724	0	0.765392	0.199701	0.261493	0.339109	1.41054	0	0.885354	1.58713	1.12838
BID	815.363	0.0604825	0.365986	0.165259	0.86874	0.999866	yes	58.9688	47.7584	30.2421	37.6438	42.4547	36.7558	40.2421	39.2208	40.3296	42.457	34.9189
MATR3	10952	-0.268227	0.240894	-1.11346	0.26551	0.999866	yes	412.077	142.729	396.478	136.857	349.206	271.389	190.838	66.5258	316.167	276.788	261.927
XYLT2	298.306	0.103319	0.637829	0.161986	0.871317	0.999866	yes	11.6647	0.70212	9.90098	2.02087	12.143	8.22374	5.10194	0.909791	10.294	12.1933	13.5504
RGPD5	262.425	1.55233	0.991464	1.5657	0.11742	0.999866	yes	2.11329	1.82052	3.14453	1.42084	2.52877	4.40602	0.00790034	1.41314	3.3713	8.84174	10.265
STMN4	3836.09	0.0982716	0.339339	0.289597	0.772125	0.999866	yes	469.622	120.677	347.318	110.141	227.547	270.455	175.876	50.3114	320.017	376.947	289.289
NUDCD3	6670.96	0.0893149	0.226102	0.39502	0.692828	0.999866	yes	174.186	83.7434	150.055	114.612	184.891	209.7	181.57	142.022	216.624	232.82	242.848
ISL1	9723.42	-0.0908379	0.254867	-0.356413	0.721531	0.999866	yes	337.08	195.845	328.851	220.621	332.347	297.345	283.193	179.621	344.974	313.316	347.786
GLT8D1	696.055	0.216058	0.270441	0.798908	0.424343	0.999866	yes	41.2731	22.6548	44.8556	27.5864	43.922	35.2915	37.1887	29.9823	48.3152	48.9262	46.2207
ATP2C1	5589.82	-0.100157	0.29362	-0.341111	0.73302	0.999866	yes	101.206	85.422	110.786	74.7576	113.276	112.438	98.1355	55.5611	91.3165	137.39	142.247
IGF1	7.70706	0.21532	1.06689	0.201821	0.840057	0.999866	no	0	0.222501	0	0.638753	0.163467	0.617842	0.0671985	0	0.133054	1.83705	0.126313
RALBP1	1317.72	0.120286	0.482183	0.249461	0.803004	0.999866	yes	33.0694	5.51141	31.3285	7.04172	29.6952	27.5275	16.7314	3.52603	36.7516	34.4147	32.1948
RUFY3	11055.9	-0.0233396	0.444663	-0.0524883	0.95814	0.999866	yes	267.304	59.3743	267.098	77.1069	310.675	260.645	161.747	39.5784	300.781	290.563	306.767
CNTN1	14452.9	-0.236966	0.264879	-0.894623	0.370989	0.999866	yes	220.496	70.6584	142.637	131.236	344.182	321.632	198.824	66.6619	246.471	315.552	328.12
WWTR1	67.5574	-0.314778	0.98038	-0.321078	0.748151	0.999866	no	9.32631	0.68979	0.59781	2.45935	0.874004	0.782293	0.683215	1.0485	0.201166	0.595757	0.689431
AGPS	3189.76	-0.248373	0.248048	-1.00131	0.316677	0.999866	yes	50.7727	35.1139	37.5575	41.472	67.0525	58.841	60.2998	30.1687	37.4817	58.259	69.4335
STEEP1	308.211	0.222769	0.49439	0.450594	0.652282	0.999866	yes	14.3026	2.45849	15.1466	3.31486	13.9652	16.0845	11.3339	1.72685	17.3063	19.0723	19.7624
ATP1A2	14.2364	0.212127	1.51072	0.140415	0.888332	0.999866	no	3.96264	0	0.122049	0.700163	0.313755	0	0.0577487	0.853934	0.355092	0.404892	0.0388035
TTC27	507.751	-0.00775179	0.457451	-0.0169456	0.98648	0.999866	yes	10.6715	8.83186	9.61132	10.6391	10.7151	10.3804	19.0204	11.73	13.282	12.4233	12.9984
ZNF582	121.472	0.121297	0.372471	0.325654	0.744686	0.999866	yes	5.75133	6.42459	7.81326	4.0767	4.63506	3.44945	4.98995	4.14825	6.85116	5.62582	4.93678
PHLDB1	1232.38	-0.198305	0.575074	-0.344835	0.730219	0.999866	yes	68.5022	12.8629	59.2987	9.35786	52.9044	38.3595	19.313	3.14565	44.0662	40.0205	41.3539
PRDM11	720.003	0.0462783	0.571127	0.0810299	0.935418	0.999866	yes	10.347	1.62355	6.85648	2.33263	10.8883	8.33592	4.96346	1.74474	7.42692	12.1532	12.2176
SYT13	11140.6	-0.594655	0.28503	-2.08629	0.0369523	0.999866	yes	213.846	120.929	202.189	105.564	240.418	151.715	111.124	63.6624	147.059	118.544	100.065
SNAI2	16.636	0.661328	0.718875	0.919948	0.3576	0.999866	yes	1.74551	1.11175	1.08711	0.479438	0.326393	0.242694	0	0.370368	0.849898	0.586583	0.360963
CD74	57.01	-0.361666	0.472015	-0.766217	0.443547	0.999866	yes	12.6559	1.43365	3.16549	1.68166	3.35712	3.21391	2.46545	1.0634	2.78074	3.22463	3.05879
ZRANB1	1284.31	-0.0674269	0.192534	-0.350207	0.726183	0.999866	yes	23.4552	8.19306	23.3645	7.90782	21.2657	16.0808	11.5127	6.75038	19.6551	17.2704	16.1768
NCDN	4575.14	0.0230708	0.348387	0.0662219	0.947201	0.999866	yes	122.69	35.6301	129.357	41.146	133.045	135.313	93.797	26.0587	118.863	164.081	183.282
ADGRA2	53.8224	-0.39684	0.767835	-0.51683	0.605275	0.999866	no	2.18514	0.0293612	1.19492	0.188126	0.674889	1.67549	0.171622	0.0852615	0.318365	0.686291	0.452017
ZFP64	596.897	-0.241773	0.38043	-0.635525	0.525086	0.999866	yes	22.8832	5.2573	20.571	6.21684	20.7351	22.6068	11.3122	3.5564	17.5663	21.0191	20.4342
MNAT1	184.478	0.202229	0.373624	0.541264	0.588325	0.999866	yes	14.5659	11.0483	19.0956	10.5039	23.0177	13.7429	6.65022	16.0992	17.1718	15.1206	21.3733
SAMD4A	147.832	0.701785	0.801523	0.875564	0.381267	0.999866	yes	2.87196	0.112559	2.43436	1.49421	3.02554	4.41852	1.77117	0.304161	2.58743	8.1974	6.56435
MRE11	135.556	0.217231	0.657025	0.330629	0.740925	0.999866	yes	3.9087	1.47829	3.30526	0.894877	4.12099	2.82506	3.62947	0.586549	3.8809	4.85218	3.94323
PLEKHB1	33.5341	0.758015	0.538957	1.40645	0.159591	0.999866	yes	1.32029	0.711904	0.735492	0.574937	0.968511	0.817326	3.84527	2.06302	2.34545	1.41493	3.34462
SERPINB1	127.417	0.0496532	0.345422	0.143746	0.885701	0.999866	yes	4.80954	4.16655	6.59282	2.65147	3.03031	3.33618	2.59283	1.27914	4.32191	6.34727	5.05767
SPAST	1976.7	-0.222974	0.313649	-0.710902	0.477145	0.999866	yes	47.9578	13.4846	39.18	13.8049	46.7527	41.449	23.9927	7.76244	30.3674	44.4306	40.8224
NRXN3	700.201	-0.334754	0.761406	-0.439652	0.660189	0.999866	yes	19.5454	0.897261	23.0848	2.03803	15.3375	30.9442	9.71283	1.25545	19.5481	24.7181	15.2337
OSBPL5	1153.12	0.403364	0.343496	1.17429	0.240279	0.999866	yes	22.6181	4.57664	19.3861	10.6146	40.2014	23.2604	17.2012	11.2864	38.9819	33.4979	53.0266
AQR	1307.63	-0.282449	0.296413	-0.952888	0.340647	0.999866	yes	15.0113	5.34443	12.3516	4.41582	16.4974	11.9399	9.45473	2.81317	9.30614	14.473	13.0056
CPS1	17.6807	0.696602	0.642334	1.08449	0.278149	0.999866	no	0.214279	0.199792	0.767138	0.143192	0.883462	0.135002	0.0618349	0.10068	0.381722	0.219548	1.28047
FHL1	2267.38	0.281868	0.222767	1.2653	0.205763	0.999866	yes	57.243	38.0806	71.6529	46.4132	76.42	65.132	69.8544	48.011	81.9498	106.446	114.193
RTF2	2017.58	0.0333292	0.416856	0.0799538	0.936274	0.999866	yes	78.2995	56.8554	70.5855	79.8492	85.2323	84.7854	92.0252	78.5974	105.985	88.0001	87.9403
NLRP2	482.276	-0.188064	3.38379	-0.0555779	0.955678	0.999866	no	0	0.0662425	30.7214	0	0	21.453	21.0469	0	0	24.9663	26.9282
SLC45A4	785.113	-0.158873	0.645541	-0.246108	0.805599	0.999866	yes	14.4115	1.2907	13.5635	2.25368	13.6911	20.6789	9.67706	1.76292	7.89356	19.0745	14.6405
RNF10	4632.51	-0.258951	0.158291	-1.63592	0.101857	0.999866	yes	148.928	53.7613	156.279	81.1652	152.782	126.355	129.332	46.706	208.41	140.342	166.106
ZNF839	145.213	0.456805	0.311366	1.4671	0.142349	0.999866	yes	4.279	1.8289	5.47865	1.95175	3.11447	4.24041	4.69046	2.41626	3.92613	8.46188	5.1496
ZDHHC6	801.461	-0.0935132	0.537252	-0.174058	0.86182	0.999866	yes	25.7439	32.3156	37.7383	23.1394	20.3777	14.9939	21.676	20.2386	17.5919	18.3411	21.9235
GRAMD1B	1028.34	0.261948	0.585479	0.447407	0.654581	0.999866	yes	21.547	2.54933	14.9547	3.48806	23.7434	20.3038	12.3843	1.89038	18.3492	28.7712	30.1431
RNH1	2596.69	-0.120012	0.472684	-0.253894	0.799578	0.999866	yes	94.1485	84.9334	87.5003	107.415	99.9375	80.0091	101.647	86.7841	107.757	83.1908	104.011
NDUFS1	4000.54	0.322245	0.397903	0.809858	0.418022	0.999866	yes	76.2704	40.6786	83.658	55.3694	100.364	89.3061	61.481	57.0318	86.609	97.2373	98.2282
RB1CC1	2478.8	0.272817	0.890546	0.306348	0.75934	0.999866	yes	54.1583	2.7214	48.8577	4.05789	65.8248	57.7184	26.1622	1.27656	43.4361	77.1247	59.3167
ERP44	829.683	-0.235196	0.16028	-1.46741	0.142265	0.999866	yes	15.0609	8.49166	17.283	7.2208	17.0054	12.76	11.3312	5.84312	11.6944	13.4504	15.2316
ALAS1	1457.17	-0.0395298	0.332096	-0.119031	0.905251	0.999866	yes	47.0287	30.9174	51.7381	37.0756	49.321	48.4797	41.6122	34.5665	52.709	46.8486	48.1117
AKAP11	4703.67	-0.123342	0.510181	-0.241761	0.808966	0.999866	yes	51.7695	9.08312	53.7312	10.3242	52.2275	42.5599	25.217	4.28293	36.6189	51.6245	50.8401
GLRX2	607.196	0.311814	0.255163	1.22202	0.221701	0.999866	yes	25.6672	31.2681	33.0327	24.5545	16.7021	23.6293	23.4374	32.5103	16.1969	35.9086	35.8167
SNAPC1	101.336	0.168743	0.332038	0.508204	0.61131	0.999866	yes	2.41239	1.564	3.47218	1.90097	3.29685	2.24824	2.5659	2.12209	2.9367	3.68461	3.28709
DERA	265.645	0.345925	0.586952	0.589359	0.555621	0.999866	yes	20.5041	25.6013	23.8763	11.685	13.7458	13.5758	6.41005	17.9555	17.454	10.3036	13.2196
STRAP	9323.33	-0.124951	0.590987	-0.211427	0.832554	0.999866	yes	312.716	388.538	313.776	384.597	296.156	278.573	317.306	356.733	278.558	271.045	266.337
DEF6	53.0865	0.520322	0.522261	0.996287	0.319111	0.999866	yes	0.710824	0.558618	0.614942	1.42607	2.27634	1.40848	1.05792	1.61989	4.51013	1.43412	1.9565
PLEKHO1	1150.82	-0.22306	0.238069	-0.936955	0.348782	0.999866	yes	66.1193	26.0413	56.6154	30.8548	49.4507	47.8945	36.6678	23.7749	55.5616	43.4254	46.3331
GCLM	426.002	0.243019	0.296968	0.818334	0.413166	0.999866	yes	7.48711	4.38303	5.27371	4.56442	6.00435	7.27536	7.06924	6.80527	6.92561	11.7703	11.6734
UBR2	936.444	-0.096688	0.584623	-0.165385	0.868641	0.999866	yes	13.4245	1.71669	12.6121	1.99146	13.5678	11.4271	6.88922	0.940446	9.8342	13.0607	13.8634
EHD2	14.8647	0.817698	0.90515	0.903383	0.366323	0.999866	no	1.13538	0.0221681	1.3375	0.624741	0.183494	0.0616241	0.317365	0.269089	0.991261	0.511189	0.837519
CCDC28A	86.5596	0.47041	0.473125	0.994261	0.320096	0.999866	yes	4.4636	4.41344	5.49463	4.24506	5.20944	3.96413	3.37978	5.50241	4.98885	6.68668	7.4296
RRAGD	1306.13	0.197842	0.208984	0.946684	0.3438	0.999866	yes	21.7793	5.67812	20.2959	12.2711	30.641	24.8642	21.7352	12.9233	33.9272	30.6214	28.8595
HSF2	929.584	-0.0850122	0.282398	-0.301037	0.763386	0.999866	yes	30.1196	21.4032	29.6312	17.3425	28.9813	25.1343	23.1443	19.0293	27.1004	26.8363	27.8938
PHF20	1539.63	-0.0266361	0.546983	-0.0486964	0.961161	0.999866	yes	42.5036	13.8054	44.8743	13.3382	39.6006	37.0267	23.1709	9.87537	37.9617	47.2271	39.6991
NR1H3	142.024	0.419043	0.688074	0.609008	0.542519	0.999866	yes	7.67493	4.89471	7.42805	11.5214	7.35314	6.75934	7.08455	16.7366	11.6582	8.52511	6.92821
TYMP	30.2893	-0.107873	0.476937	-0.226179	0.821062	0.999866	yes	1.39942	1.92778	3.70848	3.28812	1.22233	3.19155	2.93037	0.947367	4.92879	1.92216	3.83825
NCAPH2	1406.1	-0.127547	0.422872	-0.30162	0.762941	0.999866	yes	39.9139	34.3384	33.1567	46.4854	36.5304	32.1422	37.2688	31.9409	42.497	37.7015	40.2124
TOMM34	816.524	0.0220093	0.233472	0.0942693	0.924895	0.999866	yes	32.1615	16.6982	44.7343	16.5353	40.2901	33.4813	25.9658	11.841	48.5616	37.507	38.3755
SEC63	1865.33	0.078596	0.634693	0.123833	0.901447	0.999866	yes	38.156	4.36916	38.5183	8.958	39.4937	33.0034	15.8038	4.90813	32.0992	35.4536	39.7171
KPNA6	2343.62	0.113396	0.560056	0.202473	0.839547	0.999866	yes	30.6043	4.23013	31.8599	5.47157	41.3434	29.1491	16.442	4.53614	38.2666	34.7563	37.4609
VIM	19291.5	-0.585702	0.378606	-1.547	0.121864	0.999866	yes	1382.98	734.55	1398.98	609.047	971.9	549.965	556.621	307.064	823.841	362.683	446.792
RTEL1-TNFRSF6B	24.5901	1.42624	1.60945	0.886162	0.37553	0.999866	no	0.550625	0	0.257958	0	0.603271	0.300411	0	0	0.579231	0.706623	1.31798
FAS	53.7969	1.87224	0.97644	1.91742	0.0551848	0.999866	yes	1.16458	1.77319	6.43303	0.10735	1.02769	0.907074	2.70246	0.353769	0.557297	4.40428	6.89591
RNASET2	187.039	0.173733	0.456571	0.380516	0.703562	0.999866	yes	5.19925	3.33567	6.34521	13.359	6.12494	10.6218	9.13444	12.1506	12.2516	13.2365	13.358
CD44	448.276	0.779798	1.00628	0.774934	0.438379	0.999866	yes	3.33595	3.027	2.72251	3.28069	3.2841	32.1489	16.8502	2.57215	2.8091	48.143	41.092
KCNG1	18.432	0.506974	0.770588	0.657905	0.510599	0.999866	no	2.28659	0.0520076	0.677066	0.410788	0.976983	1.15203	0.28458	0.910488	0.894471	1.45376	0.397793
AGPAT4	2404.41	-0.24241	0.309941	-0.782119	0.434145	0.999866	yes	38.4168	15.9115	38.0642	20.7892	39.0981	23.1801	21.5015	17.7673	27.6408	25.147	23.5174
BTN3A1	680.419	0.38604	0.309989	1.24534	0.213009	0.999866	yes	16.1213	2.88114	12.6017	10.2429	30.3763	16.0705	16.1403	12.1983	35.8862	23.6451	33.4116
MIPEP	177.432	0.377845	0.564848	0.668932	0.503539	0.999866	yes	3.44178	3.32854	6.51195	5.63611	7.18283	7.05552	6.66227	7.38548	8.96274	5.72966	6.17714
PRKCH	35.5378	1.91721	0.887917	2.15922	0.0308327	0.999866	no	0.355883	0	0.236928	0.36284	0.595905	1.46055	5.33379	0.526059	3.11036	4.58626	1.38326
IFNGR1	758.703	0.248945	0.509811	0.488309	0.625331	0.999866	yes	24.641	22.6479	25.8722	19.2044	20.9894	22.4535	23.9162	28.8526	18.9589	24.7893	26.2614
B4GALT7	627.82	-0.00160358	0.449097	-0.00357068	0.997151	0.999866	yes	27.3336	27.4628	24.9569	28.4341	32.6114	25.3886	23.0937	28.5991	34.4769	26.7012	28.5106
VRK2	45.8883	0.253778	0.51173	0.495921	0.61995	0.999866	yes	3.17714	0.914571	3.55812	1.03809	2.69518	1.29182	1.14257	0.335397	1.88983	4.48708	2.20772
VEZT	3173.45	-0.103156	0.124208	-0.830504	0.406254	0.999866	yes	79.6544	31.683	87.452	50.2814	100.089	96.8671	96.0326	46.0128	94.6042	104.238	128.097
POU2F2	381.814	0.56447	1.19386	0.47281	0.636348	0.999866	no	14.1248	0.227006	19.2291	0.0653659	17.6532	14.9886	5.26797	0.0730919	15.4166	20.5898	28.0778
BRD9	846.999	0.0324306	0.259379	0.125031	0.900499	0.999866	yes	37.531	10.5696	29.2905	17.4738	35.7257	33.4991	19.6488	7.41968	35.3623	34.1841	36.7707
SNX1	798.376	0.350541	0.502091	0.698162	0.485076	0.999866	yes	31.3537	16.9132	31.5604	7.10084	27.9045	12.4697	9.59877	5.03941	22.2838	20.4798	22.2389
TBPL1	1497.83	0.0973094	0.589474	0.165078	0.868882	0.999866	yes	84.7599	105.652	83.6824	129.679	85.3241	91.2322	92.8309	147.006	86.9498	84.491	78.1525
ARNTL2	556.331	0.0485923	0.225271	0.215706	0.829217	0.999866	yes	10.7479	5.81847	7.49292	6.78541	14.6175	11.1645	10.9759	4.65351	11.0334	13.7015	16.8243
BCLAF1	3329.75	0.0281423	0.773007	0.0364063	0.970958	0.999866	yes	109.818	10.0219	122.374	11.7631	89.9907	102.106	40.1832	3.06049	79.6047	103.195	98.9205
SLC39A9	3732.18	-0.169301	0.538984	-0.314111	0.753437	0.999866	yes	42.4774	45.9254	45.1502	52.5673	45.9631	49.2608	57.9198	55.841	33.9359	41.4126	44.8478
ANK1	919.057	0.0996113	1.04535	0.0952895	0.924085	0.999866	no	12.9931	0.840495	9.91634	0.51147	19.9981	17.0255	3.15501	0.20765	15.2692	23.8034	11.3834
TFB1M	367.493	0.361412	0.354116	1.0206	0.307442	0.999866	yes	12.075	5.03635	9.59569	8.59651	12.1262	8.93629	8.89839	8.92204	12.6375	14.7491	14.3638
RABEP1	3835.68	0.0392016	0.714268	0.0548835	0.956231	0.999866	yes	80.731	11.2896	81.8667	11.0756	99.8132	83.1935	42.4201	4.49926	78.5478	101.065	92.7135
HMGB3	3006.35	-0.0607371	0.181658	-0.334349	0.738116	0.999866	yes	123.72	66.9573	139.867	65.9433	120.574	132.997	80.7165	52.2255	133.716	119.798	142.602
NUP160	896.927	-0.495965	0.331855	-1.49453	0.135038	0.999866	yes	19.6561	13.044	16.4925	6.61244	15.5332	15.3429	12.9862	6.7973	8.02934	11.5194	12.9717
BAK1	256.986	0.248542	0.539705	0.460515	0.645146	0.999866	yes	6.4355	5.02697	5.99768	7.61562	6.04655	6.66456	8.70336	10.096	8.44664	7.20653	8.3195
IKZF2	524.177	-0.219746	0.390572	-0.562627	0.573689	0.999866	yes	7.55101	2.68908	5.40117	2.30701	12.3165	5.89911	3.19933	1.57362	5.60825	6.15085	6.54867
GRN	1486.68	-0.230177	0.208386	-1.10457	0.269347	0.999866	yes	76.3667	37.7712	62.7418	41.2704	74.0062	71.1206	74.0558	27.8871	71.5131	64.712	80.6322
FAM13B	2004.21	0.348258	0.8729	0.398966	0.689918	0.999866	yes	53.1317	4.14044	56.2509	2.53468	38.6613	41.11	12.576	0.549251	33.3145	58.2786	52.5385
ARHGAP31	66.5274	2.15764	1.09607	1.96853	0.0490073	0.999866	no	0.895565	0.0482782	0.426395	0.0280028	0.0455503	0.287874	0.477695	0.0825757	0.0281235	3.17849	2.71301
CENPQ	45.4498	0.505399	0.606353	0.833506	0.40456	0.999866	yes	0.801437	0.698723	2.73072	0.436965	1.10777	2.02024	3.5496	1.30711	1.6671	3.63314	4.19321
SARS1	8228.23	0.115359	0.430368	0.268047	0.788663	0.999866	yes	398.401	288.591	357.375	254.636	298.392	289.594	310.629	289.195	342.268	334.064	357.822
RANBP3	1070.48	0.024926	0.472604	0.0527418	0.957938	0.999866	yes	62.7228	11.7331	61.4116	14.3005	71.5586	50.5101	44.5051	10.0668	66.344	55.7132	63.5023
ARID4A	479.81	0.304694	0.997123	0.305573	0.759929	0.999866	yes	17.4552	0.418669	14.3606	1.32034	14.0049	12.2224	6.53602	0.0752876	14.1708	16.5313	15.3649
EIPR1	859.941	-0.00597339	0.424891	-0.0140586	0.988783	0.999866	yes	39.6772	34.006	43.3145	35.2919	39.7269	36.7636	34.3492	35.1871	43.7728	40.2297	36.5467
PNPLA6	2044.32	-0.0339054	0.222305	-0.152517	0.878779	0.999866	yes	65.0422	21.561	52.3562	25.5746	62.0681	62.7845	50.9326	21.0248	81.2586	64.7368	72.1488
IFT88	207.04	0.0139252	0.233006	0.0597633	0.952344	0.999866	yes	6.95475	2.2182	6.12835	3.88615	8.03665	6.21514	3.72675	2.14377	7.82935	10.3736	9.93109
ALG1	552.278	0.0705919	0.399098	0.176879	0.859604	0.999866	yes	23.3676	30.2623	23.6001	19.9127	22.4436	29.1114	21.0911	28.4798	16.9218	28.3108	25.079
ZCCHC8	195.012	-0.0681998	0.305992	-0.222881	0.823628	0.999866	yes	8.36299	3.7035	5.74491	1.46243	5.26722	3.97862	1.92089	1.44008	4.33062	4.20024	5.05225
ABCF2	1261.67	-0.17774	0.209631	-0.84787	0.39651	0.999866	yes	41.5369	8.1239	43.4538	13.2885	40.3623	36.29	32.3295	8.2587	28.8886	36.9255	32.5804
CHPF2	1002.57	-0.385653	0.222527	-1.73306	0.0830849	0.999866	yes	23.261	11.4148	22.1465	15.2854	21.7457	26.3825	19.6125	9.04002	18.0619	22.9079	22.0888
LRRC7	112.245	0.335847	0.422867	0.794214	0.427071	0.999866	yes	2.50795	0.991229	2.29256	1.00906	3.32655	2.78272	2.64305	0.565724	2.50591	4.82038	4.56573
FUT8	817.542	0.113282	0.307817	0.368015	0.712862	0.999866	yes	23.026	6.28276	15.3143	9.10729	22.2586	23.383	22.7741	5.52674	27.866	35.1276	30.101
UBA6	1299.04	-0.0447096	0.471603	-0.0948036	0.924471	0.999866	yes	59.0258	5.9116	44.0479	11.8883	61.448	55.5293	37.4614	12.1403	30.7294	64.7902	62.6367
GAB2	4105.17	-0.0919559	0.695356	-0.132243	0.894792	0.999866	yes	98.9981	9.48948	96.2858	8.7196	97.2211	67.9942	34.6751	4.61119	88.2666	64.1659	63.5565
ATP6V0A1	16754.1	-0.304672	0.29687	-1.02628	0.30476	0.999866	yes	375.901	213.011	254.193	231.072	334.758	286.993	271.69	153.009	310.678	288.179	295.989
PIAS1	1653.19	-0.18413	0.204482	-0.900467	0.367872	0.999866	yes	30.3172	14.6129	26.9084	11.3931	32.0265	19.2852	14.5035	9.83712	23.0343	19.328	23.1031
SLC4A7	640.525	-0.360933	0.1922	-1.8779	0.0603948	0.999866	yes	14.5805	5.57092	10.4528	5.61039	12.7763	9.87288	5.32252	3.86607	6.94332	9.42854	8.79305
APBA2	2307.74	-0.141451	0.471939	-0.299723	0.764389	0.999866	yes	89.2827	13.976	72.1321	15.8801	74.0233	52.581	29.1193	8.36286	72.5499	54.4003	47.6293
MAP2K3	165.838	-0.196942	0.353182	-0.557623	0.577102	0.999866	yes	13.5768	1.95589	7.84995	3.6823	9.05171	8.06712	5.93677	1.49742	6.33834	8.48081	7.81191
TMSB10	40994.9	-0.104657	0.477751	-0.219061	0.826602	0.999866	yes	10372.3	10763.2	10447.8	11641.7	10280.6	11432.4	11911	9690.56	14214	10358	11143.3
ASTE1	116.068	0.176072	0.321775	0.547189	0.584249	0.999866	yes	3.37245	1.63345	2.33229	2.77443	3.5972	4.2079	3.26129	2.52439	3.09373	6.4308	4.36045
RNF19A	1150.68	0.131996	0.341164	0.386899	0.698831	0.999866	yes	20.6294	7.68532	20.8764	7.41966	25.5534	32.9048	20.1649	8.63454	23.0916	40.999	34.4464
PEX3	306.653	0.245726	0.454091	0.541139	0.588412	0.999866	yes	7.07883	8.22272	5.94858	6.89056	7.98912	6.12757	6.63688	8.2221	8.2872	8.69102	11.968
GABARAPL2	6215.59	0.0325026	0.682977	0.0475896	0.962043	0.999866	yes	334.802	570.376	388.939	632.099	358.746	379.211	440.478	636.089	366.657	399.228	417.264
FAM136A	876.065	0.265584	0.490335	0.541637	0.588068	0.999866	yes	36.2021	28.2418	27.0595	31.8088	40.4744	26.5786	21.8341	37.4845	39.4885	33.6807	34.0342
VCL	1878.47	-0.145344	0.459876	-0.316051	0.751964	0.999866	yes	33.4822	7.34535	56.6754	7.29483	31.9772	21.8583	16.7224	3.78593	23.6411	22.8222	30.9475
DEPDC1B	29.8077	-0.107427	0.490716	-0.218919	0.826713	0.999866	no	2.09969	0.815259	0.761383	0.594397	1.02876	0.812135	1.17324	0.576681	0.593589	1.25715	1.33987
DAPK2	28.5917	0.655754	0.593788	1.10436	0.269438	0.999866	no	1.03902	0.811157	1.78591	1.03528	1.18405	1.99221	0.929684	0.930177	1.82907	1.55541	2.0578
NSMAF	265.448	0.0407888	0.413835	0.098563	0.921485	0.999866	yes	9.31773	2.88429	7.23535	2.38694	8.27235	10.4377	4.53334	1.1932	6.14505	14.5773	10.1138
ADSS2	2239.36	-0.0614846	0.437514	-0.140532	0.88824	0.999866	yes	59.4065	45.8991	55.949	51.4804	69.3537	61.3437	54.6686	56.1959	59.5299	58.2227	51.1829
TIMP2	7081.11	0.167706	0.598111	0.280392	0.779177	0.999866	yes	117.63	30.4034	168.762	35.2296	117.101	206.895	195.858	17.5521	183.075	256.296	342.545
RFC1	606.728	0.473755	1.02258	0.463291	0.643156	0.999866	yes	17.1532	1.90025	12.7088	1.64249	21.6502	11.2621	3.48	0.218133	20.0759	19.2317	19.3453
TBC1D23	759.984	-0.0428956	0.220751	-0.194317	0.845928	0.999866	yes	18.4928	9.11915	17.2068	9.84306	17.097	13.9039	11.2994	8.46738	13.4365	21.7994	18.9332
CUL3	2063.85	-0.216851	0.233076	-0.930389	0.35217	0.999866	yes	64.3115	17.3964	61.5191	19.6334	61.3825	46.9055	35.3004	12.8498	52.3396	52.4348	53.7043
MYOM2	57.496	0.76452	0.574226	1.33139	0.18306	0.999866	yes	4.11213	6.67493	6.04645	3.28127	3.08567	2.87516	3.88134	5.50132	7.72452	4.2929	4.58388
CYP46A1	551.503	-0.0242565	0.298374	-0.0812954	0.935207	0.999866	yes	17.234	5.74198	16.1024	10.1475	19.3877	26.0707	24.7724	6.86731	26.03	28.0721	28.7957
ZZZ3	905.406	0.085921	0.402523	0.213456	0.830971	0.999866	yes	27.3135	6.12418	21.1752	5.10259	29.6992	26.0764	11.312	4.28506	15.8521	26.0549	27.1517
USP2	57.5744	-0.146288	0.69785	-0.209626	0.833959	0.999866	no	3.62122	0.346216	3.29826	0.626134	3.39607	1.51001	0.815727	0.385379	2.67032	1.72753	1.78078
TUBG2	429.565	0.208343	0.289064	0.720751	0.471063	0.999866	yes	17.8518	5.86022	13.2271	12.3971	30.9546	17.0925	13.5441	9.70268	36.5115	23.1369	29.4195
RPL26L1	716.67	0.27634	0.616917	0.447938	0.654198	0.999866	yes	55.4969	81.1903	76.1335	93.1767	73.8982	82.4495	100.829	126.317	92.5215	80.1406	98.2481
FLT4	27.359	0.631681	0.852373	0.741085	0.458642	0.999866	no	0.327097	0.304182	3.19209	0.109164	0.651553	0.76393	0.373459	0.0291175	1.26379	2.06086	2.50965
NSUN2	912.927	0.00732025	0.38575	0.0189767	0.98486	0.999866	yes	31.0444	7.0106	31.2034	9.44352	32.7797	25.9215	16.9538	4.51824	27.8832	37.6228	34.3341
FBXO42	1467.08	-0.0366161	0.175867	-0.208203	0.83507	0.999866	yes	32.394	10.867	21.667	14.2986	28.8344	22.6725	15.2475	11.5735	24.4491	26.8324	25.0521
MFAP3	2012.43	-0.563031	0.310972	-1.81055	0.0702102	0.999866	yes	53.8631	36.6789	65.6218	29.8799	62.5312	41.0686	35.5812	21.7195	27.9333	34.3488	37.2386
MRI1	102.913	0.678676	0.451055	1.50464	0.132417	0.999866	yes	3.27692	0.674345	2.7033	1.72492	4.66509	5.34125	2.63651	0.847591	6.28034	8.15564	9.96648
METTL1	173.005	0.274482	0.308288	0.890343	0.373282	0.999866	yes	13.736	8.68066	13.7272	7.63626	11.9154	9.26138	8.60773	8.5965	10.8759	14.0423	13.9631
AGA	69.9617	-0.283352	0.486354	-0.582606	0.560159	0.999866	yes	1.65752	2.03083	4.19784	2.60692	1.84712	4.45737	7.46285	1.82708	2.39934	5.24002	5.0206
PI4K2B	99.2662	0.0827399	0.384767	0.215039	0.829737	0.999866	yes	3.38701	2.15626	3.97231	1.49432	2.38524	1.56004	1.48023	1.30313	1.23253	2.38404	2.89768
BOD1L1	2427.75	0.551921	1.01762	0.542365	0.587567	0.999866	yes	27.751	1.22227	27.2294	1.20554	31.8236	20.8167	7.69085	1.29445	31.5671	33.2102	32.6436
MAT2B	523.47	0.330698	0.463708	0.713158	0.475748	0.999866	yes	17.6046	15.9497	21.3163	11.8956	16.1557	14.5613	16.4243	19.4064	15.7383	18.5495	18.9092
TLL1	889.892	0.224022	0.309801	0.723116	0.469609	0.999866	yes	4.14856	1.17579	4.12257	5.08205	16.3791	11.9069	14.4889	5.87479	14.4553	19.3449	32.7516
EDC4	2067.24	-0.138797	0.42184	-0.329029	0.742134	0.999866	yes	53.0571	9.3393	39.2332	13.7682	49.3041	44.3921	29.0986	8.09658	46.7297	45.8867	46.3793
TRIO	2553.51	-0.00596462	1.0125	-0.00589097	0.9953	0.999866	yes	63.2646	2.4485	46.3813	1.84751	49.8331	38.678	15.9726	0.51036	34.141	47.8657	49.8568
VCAN	330.468	-1.68307	0.90897	-1.85162	0.0640804	0.999866	no	25.3968	0.152921	4.31794	0.323407	1.93579	2.07235	2.45848	0.404432	1.13202	0.606024	1.27417
CLEC16A	983.001	-0.0978083	0.734443	-0.133174	0.894056	0.999866	yes	25.5898	2.05809	24.0473	2.62087	24.8584	19.4482	8.80126	1.01478	21.898	23.1463	17.5222
MTREX	1900.57	-0.316321	0.170232	-1.85818	0.0631434	0.999866	yes	69.418	24.1318	65.171	29.5018	77.4893	51.2571	56.1468	16.3139	55.7918	49.4851	55.7595
ZFYVE16	571.729	0.0748839	0.416902	0.17962	0.857451	0.999866	yes	9.8617	2.70176	10.6165	2.04934	11.6344	9.38638	4.44195	1.119	7.79665	11.6461	17.5823
RIPOR1	1928.88	0.00356791	0.60453	0.00590196	0.995291	0.999866	yes	67.0708	4.53381	39.4986	10.7522	72.6065	50.8079	29.231	5.34469	69.0121	66.0655	63.9082
RAI14	2457.67	0.287411	1.03727	0.277086	0.781714	0.999866	yes	71.7695	2.52521	70.477	3.05604	47.668	60.813	32	0.253989	34.8523	76.8654	91.889
PNKP	423.843	-0.24531	0.640368	-0.383077	0.701663	0.999866	yes	14.2527	17.6574	10.4078	23.2812	19.7492	12.9933	16.1158	17.8469	17.836	11.5799	16.2153
PHLPP2	512.86	0.382593	0.580548	0.65902	0.509883	0.999866	yes	4.53892	0.931427	5.12531	1.30314	8.33627	10.0468	3.96249	0.66329	7.26056	9.58613	10.742
SPDL1	145.104	0.468908	0.623568	0.751977	0.452065	0.999866	yes	8.77467	0.880743	11.9245	0.888242	15.1623	7.4801	4.91602	1.03604	15.752	17.7708	16.7485
STAU2	3917	-0.263765	0.242848	-1.08613	0.277419	0.999866	yes	131.276	53.7942	126.513	62.0236	152.188	174.848	98.1173	46.5933	87.9112	175.378	147.236
SLC66A1	489.446	-0.177017	0.215065	-0.823088	0.410458	0.999866	yes	26.8358	12.0248	25.3969	14.3594	23.8716	21.9241	21.223	11.2065	21.6687	22.4497	25.6013
CTNS	470.367	-0.00998693	0.465455	-0.0214563	0.982882	0.999866	yes	18.6066	17.7604	19.3139	17.0094	21.31	19.9431	25.745	18.3101	11.9698	23.5967	31.8738
RTN4R	560.593	0.153919	0.276517	0.556635	0.577777	0.999866	yes	27.9008	10.6744	21.2117	15.0838	25.974	17.3041	18.3171	14.8051	27.6123	22.4625	28.4396
PHF23	1526.73	-0.145855	0.321962	-0.453019	0.650535	0.999866	yes	77.8521	58.7476	71.4504	43.302	70.5611	61.9005	67.183	42.6131	53.1051	62.1406	71.8265
CDH10	231.693	-0.50956	0.512533	-0.994199	0.320126	0.999866	yes	6.54153	6.0965	5.44025	2.8136	7.81453	8.79055	2.81086	0.799731	4.05456	6.85995	5.78864
INPP4A	2931.67	-0.0317013	0.383753	-0.0826087	0.934163	0.999866	yes	59.1341	14.2526	56.0076	17.0168	62.0573	54.3084	34.7437	10.5423	38.4243	57.4558	68.749
RAB27B	692.776	0.121169	0.295023	0.410711	0.681284	0.999866	yes	5.93721	1.82417	5.25331	7.31476	16.7378	23.6359	11.9428	5.82712	15.0519	37.3434	30.1395
PSMA4	3425.35	-0.0190643	0.505391	-0.0377219	0.969909	0.999866	yes	320.708	370.689	347.211	349.754	327.2	281.088	271.482	314.413	341.928	288.26	302.088
MYO16	690.551	-0.708617	0.945583	-0.749396	0.453618	0.999866	yes	18.8479	2.27304	6.96906	2.80454	25.0621	5.13061	0.690525	1.51904	15.0204	3.04461	0.577855
LSG1	767.953	0.175187	0.561163	0.312185	0.7549	0.999866	yes	27.9978	3.30362	27.781	4.78839	28.3506	23.8549	10.385	2.47551	29.6422	34.0993	30.0095
PARP3	108.354	0.600954	0.353878	1.6982	0.0894708	0.999866	yes	2.98583	0.90127	3.87362	1.55567	3.64444	4.16692	3.3817	1.82835	5.38267	8.26038	8.02421
TNC	48.3204	-0.747418	0.989895	-0.755047	0.450221	0.999866	no	4.74755	0.0627996	1.09431	0.0745855	0.512348	0.136944	0.603656	0.102683	0.0122805	0.551084	0.168116
THAP3	346.303	0.58846	0.505091	1.16506	0.243996	0.999866	yes	21.196	12.2735	14.434	16.0266	22.088	10.8597	14.2165	23.3369	34.3073	19.2281	18.7203
TDP1	359.755	-0.231162	0.210162	-1.09992	0.271366	0.999866	yes	20.4707	7.6585	17.3245	7.19777	16.9088	14.6759	13.5205	5.41029	14.0114	18.0626	11.3592
AIFM2	58.5534	-0.0205807	0.462389	-0.0445095	0.964498	0.999866	no	2.42739	0.664531	1.25803	0.830515	1.34925	2.13723	0.597468	0.800155	1.76577	1.90943	0.721441
SPATA7	686.1	0.149833	0.528953	0.283264	0.776975	0.999866	yes	17.5035	11.4198	16.6572	28.8856	36.2758	25.0153	31.8602	39.1707	33.5029	24.5773	30.8801
MED17	866.3	-0.192727	0.299862	-0.642721	0.520405	0.999866	yes	27.6947	19.4759	29.5409	14.3999	29.8169	27.0563	24.8952	11.5779	16.4659	31.4917	31.8115
RETSAT	817.879	-0.128738	0.429359	-0.299839	0.7643	0.999866	yes	18.1254	15.3389	21.9257	14.6265	18.0074	23.3082	15.8025	15.1425	18.4243	19.2686	16.7212
AP2S1	3853.66	0.0151599	0.613395	0.0247148	0.980282	0.999866	yes	365.629	521.36	431.549	446.667	311.338	342.713	373.574	456.612	366.024	299.99	342.935
USH2A	10.2286	0.713617	0.617875	1.15495	0.24811	0.999866	no	0.0261975	0.0143994	0.0339601	0.0174499	0.0693727	0.0143069	0.0128602	0.0174013	0.0442925	0.101699	0.0681363
TG	24.7847	1.02811	0.604147	1.70175	0.0888028	0.999866	no	0.147596	0.696102	0.150224	0.173669	0.601022	0.476743	0.0878847	1.1637	0.59231	2.05509	0.548476
DCUN1D1	929.584	-0.154529	0.156661	-0.986389	0.323942	0.999866	yes	18.6139	7.45123	22.6365	10.3761	21.389	18.8333	13.6118	6.96517	16.5696	19.9218	24.4196
JADE2	156.685	0.272101	0.496021	0.548568	0.583302	0.999866	yes	2.8944	0.448735	0.942438	1.45072	4.32022	2.4835	3.48905	0.674368	3.60778	4.26301	3.97399
TRIT1	246.479	0.234071	0.250005	0.936266	0.349136	0.999866	yes	11.7475	6.72035	13.1505	7.51359	12.9888	12.6233	8.89794	8.64853	12.5072	18.4088	16.5671
CUL7	816.886	0.0408191	0.32781	0.124521	0.900903	0.999866	yes	18.7583	6.66378	15.2189	5.73796	16.2594	11.119	8.59058	2.87896	20.9103	14.475	17.0009
CTNNA1	3512.31	-0.154084	0.365301	-0.4218	0.673171	0.999866	yes	140.342	45.6764	184.991	31.0619	82.7362	90.2677	77.7657	27.008	87.6914	104.871	108.214
PHKA2	340.353	-0.0237254	0.269936	-0.0878928	0.929962	0.999866	yes	6.64701	2.48172	7.72696	3.37173	8.56226	4.98869	8.31504	2.62049	8.97172	5.96806	7.01192
CNTLN	170.381	0.306905	0.45295	0.677571	0.498044	0.999866	no	3.00424	0.443931	1.7986	0.848895	4.10649	2.46331	2.25521	0.79945	4.00532	5.50394	4.09661
EPHA3	3107.52	-0.693112	0.408809	-1.69544	0.0899917	0.999866	yes	61.5867	19.6621	88.57	18.1973	62.0291	54.0604	29.3297	5.61866	25.5373	51.8431	36.7059
HSPA5	9271.75	-0.152409	0.223199	-0.682841	0.494708	0.999866	yes	333.634	121.01	373.801	109.537	254.835	271.266	221.212	81.3615	227.416	292.325	285.191
DSG2	73.1964	0.75428	0.742658	1.01565	0.309797	0.999866	no	1.12816	0.0864399	0.594527	0.258925	0.800762	1.34487	1.01504	0.179065	0.912764	2.20152	2.99178
GEMIN8	416.967	0.120348	0.352534	0.341379	0.732818	0.999866	yes	16.7704	13.6184	29.6201	11.856	15.3957	12.5924	17.4367	11.0822	14.4265	16.3466	24.2708
OFD1	453.713	0.266229	0.838908	0.317352	0.750976	0.999866	yes	11.7914	0.843424	25.9435	1.07562	10.7996	12.0775	7.82892	1.39362	10.4035	12.6369	21.3287
GPM6B	662.806	-0.491543	0.557682	-0.881404	0.378099	0.999866	yes	43.6137	33.3567	70.5961	8.98604	8.12451	4.39452	7.99027	5.96598	3.11684	4.83525	3.86972
PREX2	51.1524	0.0822921	0.663743	0.123982	0.90133	0.999866	no	0.176931	0.0572579	0.432215	0.0654888	0.511765	0.828209	0.347852	0.0953333	0.511873	0.68445	0.456434
WDR37	2108.78	-0.14684	0.160567	-0.91451	0.360449	0.999866	yes	52.3656	16.191	49.5875	22.3375	48.0623	40.7271	32.0941	16.4183	36.755	42.8048	48.1549
YTHDC2	637.091	0.0154608	0.415626	0.0371988	0.970326	0.999866	yes	12.7206	3.45835	12.6774	3.32125	15.6965	8.47911	7.26266	1.97207	9.75043	14.0332	13.9433
CTPS2	1294.48	-0.270925	0.407209	-0.665321	0.505845	0.999866	yes	16.6583	11.3709	28.2864	15.5445	19.2195	23.1858	41.453	11.5541	19.8593	27.4927	40.0425
ATP6V1H	5534.73	0.176528	0.387715	0.455302	0.648892	0.999866	yes	135.122	126.823	164.432	144.147	174.412	207.422	136.854	150.521	233.599	244.099	196.151
POLR2B	4340.39	-0.296157	0.161886	-1.82941	0.0673375	0.999866	yes	115.594	55.117	108.358	56.6322	106.719	85.8198	70.579	37.9624	88.8819	89.5959	87.6092
FAM214A	664.588	0.0692436	0.56054	0.12353	0.901687	0.999866	yes	19.471	4.05958	20.0194	3.20417	19.7239	16.8762	8.52967	1.84386	17.6656	23.6643	17.8689
ARAP2	50.747	0.316995	0.818501	0.387287	0.698543	0.999866	no	0.7246	0.263715	2.31166	0.242692	1.24274	0.662774	2.03909	0.158546	2.17473	1.26292	1.40206
TPR	1734.14	0.479034	1.22192	0.392034	0.695033	0.999866	no	33.7636	0.334559	30.3627	0.464576	38.8483	26.8575	5.71739	0.784475	28.1602	33.9276	33.5619
KATNIP	241.968	0.144632	0.860519	0.168075	0.866524	0.999866	yes	5.77612	0.721767	7.09882	0.405139	9.68767	3.68309	3.13003	1.1955	5.49443	5.02908	6.89057
DTNBP1	486.7	0.320596	0.386005	0.83055	0.406228	0.999866	yes	32.1793	21.468	22.0659	26.9241	33.4261	31.9091	32.0209	34.7064	48.6611	39.2984	36.5034
XK	828.228	-0.0418712	0.332	-0.126118	0.899639	0.999866	yes	9.51956	5.59367	9.09201	8.60028	12.33	15.223	8.25074	7.59956	9.06685	18.6372	11.8229
ANO2	38.4244	0.22639	0.919477	0.246216	0.805515	0.999866	no	0.0795287	0.429455	0.468812	0.262562	0.103034	2.58392	1.54075	0.104609	1.99258	2.89741	2.22664
C12orf4	974.278	-0.0735554	0.281885	-0.260941	0.794138	0.999866	yes	21.0602	14.9012	19.9003	16.105	23.2189	23.1255	22.6491	15.22	21.9021	23.8892	25.2783
SCML1	532.691	-0.661552	0.646801	-1.02281	0.3064	0.999866	yes	20.2858	23.4534	20.1204	14.7381	11.7385	7.40882	5.42215	7.8694	6.42528	6.41952	4.2328
WWC3	78.6524	0.891563	0.682315	1.30667	0.191324	0.999866	yes	2.99007	0.932773	1.93758	1.4625	2.02191	1.78553	0.251175	1.02535	3.53965	4.09321	3.24391
ARHGAP6	170.674	0.929687	0.575174	1.61636	0.106017	0.999866	no	1.39366	0.257883	1.54774	0.56281	4.17824	2.80593	1.09851	0.980379	7.91704	4.63517	4.2656
FAM184B	139.277	2.87102	1.32331	2.16958	0.0300389	0.999866	no	0.187753	0.016219	0.295819	0.0177318	0.226844	1.56358	0.134435	0	1.19932	7.61828	8.65194
MAP4	18841.2	0.0774112	0.480235	0.161194	0.87194	0.999866	yes	287.469	311.969	335.268	435.184	335.052	372.444	397.609	490.677	304.89	356.745	385.6
GOPC	2042.93	0.00162652	0.21224	0.00766357	0.993885	0.999866	yes	40.4962	16.2399	33.6237	17.3692	47.8879	31.0448	22.3265	16.3558	30.8047	39.1019	43.2097
USP28	59.9763	0.553124	0.440747	1.25497	0.20949	0.999866	yes	2.69117	0.544944	2.71009	0.737587	2.35633	1.70731	1.50222	1.24749	3.24521	2.36446	3.27735
HDAC9	373.501	-0.716431	0.583689	-1.22742	0.219665	0.999866	yes	7.94616	3.61735	9.45886	3.16046	14.1876	6.36821	4.22023	0.936787	4.80624	9.54417	4.07142
TSPAN17	6219.64	-0.0777368	0.61884	-0.125617	0.900035	0.999866	yes	141.619	160.846	141.036	235.812	147.7	169.212	214.747	236.145	152.803	140.28	163.229
NOP16	350.928	-0.106984	0.329949	-0.324244	0.745753	0.999866	yes	36.9304	24.3956	38.7681	27.4243	37.9462	36.8689	31.4424	25.1921	29.4471	36.8833	42.7413
CC2D2A	369.928	-0.0502268	0.370915	-0.135413	0.892285	0.999866	yes	13.4634	6.25811	18.55	8.50867	21.1605	15.9783	14.2423	6.79643	17.3698	21.252	19.7136
RRM2B	1638.36	-0.108638	0.348679	-0.311572	0.755366	0.999866	yes	21.5664	16.4315	26.3913	21.1863	24.7942	35.1219	24.3065	18.2469	20.3648	42.5519	30.4039
ZNF800	223.771	0.0875196	0.71512	0.122385	0.902594	0.999866	yes	13.4266	1.06653	10.1561	1.46988	10.7043	7.02143	4.04597	0.351704	6.42409	11.984	11.3567
SNX29	816.246	-0.0261323	0.602971	-0.0433392	0.965431	0.999866	yes	10.1822	2.6739	11.6715	1.51818	11.6055	11.0996	6.075	2.36594	7.64277	14.2686	12.4396
LMO3	14.251	0.0395074	0.950662	0.0415578	0.966851	0.999866	no	0.865333	1.20926	0.0203952	0.438235	0.321748	0.425952	0	0.416994	0.224942	0.898139	0.107718
MRPS10	958.598	-0.037135	0.483937	-0.0767351	0.938834	0.999866	yes	24.1709	27.381	26.6027	28.9434	30.2215	30.0225	33.9326	29.6449	31.413	30.8546	31.7393
GUCA1A	28.0525	0.193926	0.507935	0.381793	0.702615	0.999866	yes	0.0957648	0	0.404434	1.26468	1.2653	1.70182	1.52891	0.541664	1.87342	3.66411	1.44261
RSF1	1878.63	0.0871984	0.961468	0.0906929	0.927737	0.999866	yes	43.6525	1.76289	39.593	2.17702	46.7261	30.2405	10.3025	0.456739	30.4297	31.3457	32.9548
VPS13D	1358.08	0.109062	0.764296	0.142696	0.88653	0.999866	yes	11.0385	1.50418	9.36198	1.83115	11.7871	11.0052	5.81778	2.08287	12.0137	18.6029	14.6256
CELF2	860.69	0.280471	0.472237	0.59392	0.552566	0.999866	yes	16.3982	4.2198	13.6655	3.61428	21.8652	10.1511	6.62762	3.18359	22.0458	15.9311	16.2316
FAM120A	743.025	0.43585	0.634167	0.687279	0.491907	0.999866	yes	18.2055	2.54523	18.4497	2.99985	19.1245	17.0149	7.89731	1.9194	14.2277	28.4875	28.9726
R3HDM1	1105.76	0.020363	0.706216	0.0288339	0.976997	0.999866	yes	35.3918	3.33691	32.0954	3.39825	38.3716	29.9974	12.6707	3.86659	31.2285	38.3538	39.2781
KITLG	9556.87	-0.102481	0.390631	-0.262347	0.793054	0.999866	yes	167.028	60.9729	253.036	65.0377	120.733	136.981	106.531	29.0642	75.7067	198.609	197.351
ERCC8	572.96	-0.0143824	0.164702	-0.0873235	0.930414	0.999866	yes	18.001	12.1223	20.3277	16.6585	21.1276	17.1611	16.4323	11.0647	19.2757	19.0905	21.3301
H6PD	419.383	0.20294	0.779633	0.260301	0.794631	0.999866	no	6.37288	0.347804	5.52941	0.495233	5.8757	4.05696	1.67499	0.18274	5.09604	5.98208	4.77232
VAMP3	250.452	0.25947	0.245388	1.05739	0.290335	0.999866	yes	13.057	6.31896	11.7885	6.29781	12.7574	9.63352	6.57699	5.79712	10.3334	16.9274	18.3432
PER3	246.513	0.260915	0.623175	0.418687	0.675445	0.999866	yes	6.18566	1.05462	3.05857	1.70539	6.48143	2.87201	1.56295	1.25432	6.54661	3.73051	5.03054
UTS2	763.191	0.411549	1.01834	0.404137	0.686112	0.999866	yes	62.2355	11.1613	4.61801	266.573	84.3815	48.9904	36.4604	265.754	219.548	54.4457	41.1354
TNFRSF9	13.6631	0.330013	1.40879	0.234253	0.814788	0.999866	no	1.9683	0	0.666358	0.00644384	0.0104842	1.1343	0	0.0115662	0.0453115	0.995357	0.380388
LTBP1	13.2089	1.26039	1.03077	1.22276	0.221419	0.999866	no	1.28102	0.28414	0.256312	0	0.0754195	0.142245	0.430265	0.0276803	0.342033	0.475911	0.603519
RCN1	1577.46	0.0892222	0.31419	0.283975	0.776429	0.999866	yes	47.3021	28.3995	91.0776	27.1545	43.3856	55.9663	38.3524	29.1053	54.9304	63.9877	41.9505
ELN	32.8579	-0.270834	0.534006	-0.507174	0.612033	0.999866	no	1.62951	0.878739	0.568155	1.02942	0.82301	0.716125	2.46142	0.462456	1.44492	1.29367	0.540048
RFC2	310.645	-0.176985	0.283988	-0.623214	0.533144	0.999866	yes	16.408	12.7229	19.0698	9.87844	16.4334	17.9904	20.1941	9.10509	15.3735	16.389	16.6103
ARID1B	3515.44	0.090412	0.963044	0.0938816	0.925203	0.999866	yes	75.1757	2.84463	59.4475	2.33447	69.6393	52.225	20.3104	0.777956	49.6307	64.0206	57.6951
CLPTM1L	2631.87	-0.228743	0.547788	-0.417575	0.676258	0.999866	yes	79.5022	77.6382	61.4562	89.1342	63.7896	66.1656	85.6467	64.9371	67.4436	65.6556	70.2769
NEDD4L	3206.25	-0.112598	0.421554	-0.267102	0.789391	0.999866	yes	62.6137	12.3284	53.626	20.2158	62.3369	49.2505	37.8644	12.3318	70.3716	56.9159	48.4171
FOXP3	11.09	0.403574	0.793266	0.50875	0.610928	0.999866	no	0.280269	0.133779	1.01183	0.0359549	0.518881	0.456374	0.617965	0.134545	0.757983	0.622259	0.829028
PPP1R3F	728.133	0.203629	0.321647	0.633081	0.526681	0.999866	yes	17.5785	8.65776	14.9745	9.83673	15.4242	18.9698	16.1125	12.9191	19.0372	19.3045	22.9066
HEXB	607.917	0.446532	0.605673	0.737249	0.460971	0.999866	yes	23.8248	16.1155	17.9379	24.7904	22.7828	19.0316	24.7647	43.7122	29.3484	16.7881	26.1501
PTCD2	566.27	0.253072	0.207232	1.2212	0.222009	0.999866	yes	7.79821	7.74332	10.7603	10.039	10.7324	11.7046	17.6105	13.7203	10.1193	14.6895	15.2995
NEXMIF	322.579	0.587311	1.00219	0.586029	0.557856	0.999866	no	1.78339	0.076266	1.74119	0.100935	3.14294	2.93686	1.21572	0.0307429	3.01839	4.70589	4.98583
JKAMP	1441.87	-0.0732806	0.584022	-0.125476	0.900147	0.999866	yes	53.1548	58.3557	49.8325	77.6897	53.123	51.1751	62.5276	72.8475	38.7144	56.6112	63.1913
DKK3	7932.85	-0.00664676	0.186801	-0.0355821	0.971616	0.999866	yes	180.221	70.0281	132.378	151.436	296.154	296.649	250.858	108.258	327.99	314.412	413.36
NFE2L3	174.963	-0.268914	0.315887	-0.851297	0.394605	0.999866	yes	5.50217	2.53896	3.96376	3.26947	5.36968	2.5906	3.9114	1.34122	4.17857	3.186	3.73344
MCUR1	1600.99	0.0682006	0.167488	0.407196	0.683864	0.999866	yes	21.7954	11.7074	21.7885	14.0335	26.315	22.4834	19.3496	11.3518	22.3771	32.3979	31.4296
LIMA1	248.551	-0.260724	0.705202	-0.369716	0.711594	0.999866	yes	7.17561	1.25582	16.4525	0.889471	6.96478	7.85071	4.75348	0.383698	5.43521	5.86862	7.4885
LETMD1	2704.27	0.327473	0.622989	0.525648	0.599133	0.999866	yes	70.0281	98.4104	91.703	120.398	92.4381	86.5751	124.902	182.819	120.251	102.59	89.678
SLC4A8	3640.81	-0.497603	0.475109	-1.04735	0.29494	0.999866	yes	46.7779	13.4859	35.495	11.9684	58.7643	29.2898	27.0415	9.30084	25.1827	30.4174	29.3725
PTGER3	8.0277	0.305921	0.702652	0.43538	0.663287	0.999866	no	0.121181	0.009992	0.106363	0.0430531	0.188453	0.195921	0	0.0531283	0.141895	0.141189	0.0597598
TNIP3	15.5964	-0.744461	0.528546	-1.40851	0.158981	0.999866	no	0.737084	0.399449	1.03718	0.763417	0.703418	1.02689	1.86287	0.220595	1.37436	0.477108	0.459643
MAPK9	2691.2	0.109205	0.317418	0.34404	0.730816	0.999866	yes	48.9567	24.61	42.4659	43.9301	70.3809	52.9885	46.8818	45.581	65.2151	59.5869	67.1816
BCAR1	1775.64	0.00992549	0.3589	0.0276553	0.977937	0.999866	yes	69.3338	18.2166	68.1566	18.8056	54.1991	50.9353	31.2753	8.70385	49.3353	65.3904	62.2854
FHIP1B	703.489	-0.0528833	0.20407	-0.259142	0.795525	0.999866	yes	13.8914	8.30296	12.621	10.3343	21.5485	18.2571	21.8649	8.62099	19.6984	21.8587	21.3942
HERPUD1	2022.98	0.532535	0.484053	1.10016	0.271263	0.999866	yes	112.196	75.0238	90.1713	67.2331	73.6063	76.2348	104.803	120.352	83.3317	94.5085	103.523
HOMER3	882.041	-0.385953	0.485324	-0.795248	0.426469	0.999866	yes	63.6066	63.2109	69.0942	31.8345	42.8782	28.4864	35.2302	25.6958	36.6201	22.9323	24.715
RAD51	13.8864	0.375127	0.750445	0.499873	0.617164	0.999866	no	0.497191	0.602035	0.774749	0.0630902	0.56204	1.35308	0.590946	0.158664	0.778065	1.08082	1.30711
PIK3CB	899.953	-0.282232	0.181456	-1.55538	0.119857	0.999866	yes	17.0917	7.6061	16.226	11.0664	22.065	20.2651	13.1094	5.71684	21.5962	17.8004	18.917
CYBA	75.7708	1.01023	0.887554	1.13822	0.25503	0.999866	yes	15.586	13.3541	6.30889	9.71405	4.32069	3.22663	3.81758	20.1266	3.57844	7.82258	3.70854
THOC3	1292.66	0.244327	0.654182	0.373485	0.708788	0.999866	yes	54.2217	67.4024	43.0284	62.9532	57.2271	38.9722	33.5014	70.7767	62.372	42.3002	42.1797
HEBP2	1455.86	0.430663	0.74559	0.577614	0.563525	0.999866	yes	42.5207	89.171	38.0452	94.0751	42.8193	52.6196	73.9242	127.494	60.377	57.4777	69.4139
MPHOSPH9	123.442	0.756648	0.873712	0.866015	0.386482	0.999866	no	6.52505	0.759991	8.08799	0.788792	6.10885	4.89279	2.05147	0.620479	6.17624	10.5636	7.52353
PLEKHA5	1397.44	0.327777	0.791834	0.413947	0.678913	0.999866	yes	62.0974	5.4644	59.321	7.07819	45.0502	28.1653	11.1916	3.71559	45.376	41.5035	37.7143
SIKE1	2476.53	0.104811	0.24493	0.427925	0.668706	0.999866	yes	62.1761	37.3748	65.9245	43.5265	90.5553	64.429	69.6678	39.7534	60.5137	97.5242	113.041
RRP12	1401.56	0.104005	0.351719	0.295704	0.767456	0.999866	yes	37.3353	9.06604	26.0299	9.44298	31.7791	29.4161	18.3814	6.40644	41.73	30.704	34.5595
FNIP2	1673.74	-0.252353	0.408609	-0.61759	0.536846	0.999866	yes	31.4855	5.33297	24.9404	7.29126	30.6775	22.8195	19.3176	3.55314	24.4162	24.2553	26.9355
MSMO1	8381.36	-0.600527	0.53855	-1.11508	0.264815	0.999866	yes	327.442	299.994	294.496	329.798	299.881	219.87	272.249	207.366	198.066	144.821	205.128
TTC17	1452.09	-0.00122106	0.512895	-0.00238072	0.9981	0.999866	yes	42.2901	7.09417	37.5573	7.37479	39.5443	29.034	16.4155	3.3999	33.3093	37.2078	36.1763
FSTL4	114.667	1.38942	0.999882	1.38958	0.164656	0.999866	no	0.192699	0	0.0299285	0.136377	0.807399	3.38658	1.01297	0.242723	3.7538	8.15622	2.95964
FOXN3	2193.1	-0.149424	0.535833	-0.278864	0.780349	0.999866	yes	43.8737	5.56852	38.2414	8.75529	55.8092	25.8735	18.3922	5.25624	35.4308	35.8372	32.4763
AKR7A2	1180.58	0.0658024	0.730376	0.0900938	0.928213	0.999866	yes	36.0071	71.9701	41.7446	75.2409	49.1378	40.4407	63.9432	89.0298	52.3363	38.3959	46.5525
MRTO4	496.609	0.230031	0.246081	0.934777	0.349903	0.999866	yes	37.5061	11.2685	30.2947	13.3568	29.4647	26.6938	18.5838	14.3479	42.4269	30.5287	25.0416
NNAT	7787.18	0.242607	0.414348	0.585516	0.558201	0.999866	yes	400.072	221.908	373.122	211.913	542.161	809.584	536.062	133.601	1216.18	708.709	929.379
USE1	270.927	0.228391	0.522261	0.437312	0.661885	0.999866	yes	21.1635	23.2337	20.5043	30.305	24.0944	20.0436	25.1296	31.3597	36.3916	24.875	31.6449
MCF2L2	1076.47	0.0219756	0.632271	0.0347566	0.972274	0.999866	yes	20.1309	1.55369	19.8065	4.06034	27.3094	21.93	18.4914	2.26783	23.851	27.8537	30.1703
NRIP2	28.331	0.166134	0.701364	0.236872	0.812756	0.999866	no	1.70686	0.201158	1.53161	0.101113	1.08946	0.759202	0.541477	0.0648161	1.34238	1.03287	0.82819
AP5M1	2216.62	-0.206461	0.183277	-1.1265	0.259954	0.999866	yes	42.4864	23.2788	40.5398	26.6848	43.3875	38.7418	27.8571	20.1466	28.6998	50.9733	45.9726
ANAPC4	501.364	-0.00533808	0.46562	-0.0114645	0.990853	0.999866	yes	18.3295	14.9633	14.1682	18.027	17.4301	11.3777	9.78028	12.7951	14.5001	15.0167	17.4671
TRAPPC3	1542.31	0.0824362	0.603852	0.136517	0.891412	0.999866	yes	89.3642	86.3826	69.869	93.1042	74.8509	68.0005	88.7614	109.769	85.4529	61.5767	76.4162
THRAP3	1795.91	0.129286	0.907087	0.142529	0.886662	0.999866	yes	54.881	1.90197	56.8443	2.88375	51.5179	42.6759	23.5243	0.787192	53.9509	46.1897	47.399
PHPT1	3388.28	-0.168189	0.722645	-0.232741	0.815962	0.999866	yes	443.066	953.641	540.286	718.802	401.066	317.155	520.883	591.776	480.757	330.944	338.133
ARID4B	445.638	0.282434	1.04965	0.269075	0.787872	0.999866	no	10.9328	0.252803	11.9054	0.41928	10.8837	6.97917	2.2184	0.229095	8.97965	11.0888	10.6788
OPN3	166.236	-0.658364	0.71507	-0.920698	0.357208	0.999866	yes	12.4741	9.37641	4.00333	6.88612	4.31164	2.85502	1.63504	3.01838	2.63116	2.38001	1.49248
SDCCAG8	301.093	0.0683541	0.410822	0.166384	0.867855	0.999866	yes	17.0312	10.2566	15.2608	8.0512	19.5606	10.359	8.31569	2.79677	21.1135	16.5834	19.0719
PTPRN	5088.24	-0.0488698	0.244587	-0.199806	0.841633	0.999866	yes	158.078	29.7368	138.334	72.65	147.73	161.091	132.519	49.542	140.666	179.461	179.703
HHAT	430.031	0.418314	0.282074	1.483	0.138076	0.999866	yes	7.91887	6.05814	8.89832	4.67352	9.52417	6.57993	6.64888	5.25867	9.12701	13.3906	15.6442
KIF1B	19436.7	-0.243799	0.629233	-0.387455	0.698419	0.999866	yes	207.633	21.9431	184.13	27.0663	230.323	188.957	116.926	12.1564	157.792	193.814	197.01
TBC1D22A	553.712	-0.361427	0.189426	-1.90801	0.0563894	0.999866	yes	16.3952	6.49492	18.6279	9.04518	16.3905	11.8227	13.0369	5.96826	13.4136	11.6699	13.6784
SYNE2	365.485	0.397687	0.698198	0.569591	0.568955	0.999866	yes	16.538	3.26667	11.3003	2.87499	13.6968	15.6152	5.14808	1.45548	18.3173	15.6177	15.4916
PLEKHH1	258.232	0.499432	0.725905	0.688013	0.491445	0.999866	no	8.15301	0.416438	6.12475	0.726444	6.28456	3.94369	2.42039	0.350944	7.13639	7.78476	7.08975
ATP9A	15777.5	-0.242335	0.354074	-0.68442	0.49371	0.999866	yes	166.138	34.1465	138.437	61.9275	226.137	205.005	140.384	36.3131	176.504	202.546	212.593
CHRDL2	7.6845	1.92909	1.39727	1.38062	0.167397	0.999866	no	0.189447	0	0.30688	0	0.284596	0.276539	0.145079	0	3.20227	0.542397	0.347519
FAM168A	3449.24	0.175207	0.609196	0.287603	0.773651	0.999866	yes	38.7771	4.33895	38.8975	7.09905	56.8072	50.5724	27.7549	4.80998	52.1802	66.3603	65.182
RELT	246.842	-0.0925955	0.33162	-0.279222	0.780075	0.999866	yes	13.0723	3.57182	12.9362	2.14068	7.84793	5.72469	2.58465	2.28385	6.8585	5.63103	4.13885
GALC	2372.28	-0.0472619	0.33953	-0.139198	0.889294	0.999866	yes	40.0955	24.9203	37.5514	43.9403	58.9526	52.4039	52.8686	42.244	56.8729	47.4743	66.783
NOP58	721.413	-0.00757706	0.276193	-0.027434	0.978114	0.999866	yes	43.9711	28.6439	41.8727	20.3182	35.3534	30.2649	19.7671	8.56827	40.1516	44.406	40.6663
SZRD1	1031.39	-0.291094	0.18038	-1.61378	0.106575	0.999866	yes	39.2616	21.4572	42.102	18.1371	36.6634	27.8415	24.9633	13.018	21.2218	27.1341	27.9221
KCNH2	3059.18	-0.161776	0.36766	-0.440014	0.659927	0.999866	yes	77.0247	16.2547	65.2568	22.1612	88.7791	64.9583	45.2402	14.1925	70.2352	71.4408	74.9986
CUL1	1315.38	-0.0146014	0.368107	-0.0396663	0.968359	0.999866	yes	47.9183	11.4095	47.5025	12.2171	43.3312	40.3797	20.5477	7.119	39.6458	44.8356	44.7483
FAM114A2	445.636	-0.0125016	0.191961	-0.0651257	0.948074	0.999866	yes	12.2936	7.34747	18.3873	10.5277	12.7886	12.019	14.5899	8.34668	13.3219	18.0183	16.9451
CYFIP2	8275.32	-0.185534	0.299728	-0.619007	0.535912	0.999866	yes	178.84	45.9387	131.401	81.9645	249.251	167.993	125.243	43.9406	215.966	169.08	184.346
TAB2	908.616	0.00256735	0.512113	0.00501325	0.996	0.999866	yes	27.4067	4.89788	24.7417	4.11564	25.5629	19.1089	12.6908	2.42321	21.782	23.2749	26.8221
GINM1	401.932	0.254528	0.417482	0.609675	0.542077	0.999866	yes	11.6726	9.80262	12.5074	12.1317	14.7809	12.714	13.3872	13.7215	21.0072	15.1584	17.0239
EIF2AK2	1304.01	0.740544	1.00359	0.737897	0.460577	0.999866	yes	14.653	1.31502	15.154	1.13349	17.4722	12.7819	7.78645	0.653795	16.2908	24.5848	23.5757
USP36	359.018	0.27946	0.576827	0.484478	0.628047	0.999866	yes	9.73413	3.7879	9.01487	1.97996	7.37214	5.38821	4.175	0.51974	8.37397	9.35297	8.27563
KMT2C	1097.86	0.248683	1.05517	0.235682	0.81368	0.999866	yes	24.9195	1.08903	20.6722	1.31303	20.8219	12.1883	6.64597	0.76759	11.4441	19.8499	15.8575
CCDC85A	1925.79	0.0400971	0.452619	0.0885891	0.929408	0.999866	yes	20.3245	3.40992	18.2232	13.0123	56.7234	58.4901	32.3158	8.52996	49.6814	66.248	70.3712
PUM2	2917.52	0.00435444	0.238729	0.0182401	0.985447	0.999866	yes	67.3547	18.6882	54.4565	20.5367	65.9362	43.6433	32.4871	17.1587	47.42	61.3494	59.8636
MRPL43	1055.44	-0.103519	0.595484	-0.173841	0.86199	0.999866	yes	70.3164	81.7576	68.5963	112.185	75.2387	75.0634	80.9596	92.9691	81.6291	74.9864	77.0316
ITIH4	9.30537	1.27923	1.03646	1.23423	0.217117	0.999866	no	0.0996728	0	0.406682	0	0.779212	0.718891	0.275126	0.034749	2.27007	3.50417	2.41052
HPF1	662.158	0.162089	0.55598	0.291537	0.77064	0.999866	yes	39.8001	52.9094	29.0638	48.9991	43.8666	42.7919	40.3501	58.2133	45.7488	42.8363	53.6845
ZFR	3698.6	-0.13402	0.440678	-0.304122	0.761035	0.999866	yes	96.7234	20.6572	94.3679	22.5123	83.3445	90.3027	51.9561	15.978	65.5492	102.573	107.997
ZNF280C	131.703	-0.033401	0.517949	-0.0644871	0.948582	0.999866	no	3.89744	0.625319	3.84987	0.371486	3.53305	3.31107	1.15052	0.906624	1.88953	3.02111	2.84329
PHF21B	780.158	-0.875173	0.81253	-1.0771	0.281437	0.999866	yes	40.5289	12.7655	44.1128	5.10592	40.108	8.32311	4.74651	1.28244	25.2298	3.42346	3.62723
TRAF1	31.1484	1.40977	0.749493	1.88096	0.0599767	0.999866	no	0.590278	0.0485222	0.274992	0.0714983	0.334522	0.810665	0.17795	0.0882289	1.43386	1.32978	1.5393
RC3H2	3280.37	-0.189024	0.481978	-0.392183	0.694923	0.999866	yes	42.8836	8.51293	42.8905	10.0272	54.8994	42.7539	25.6045	4.82655	34.1176	48.1129	47.9566
IL17RB	135.906	0.172345	0.875873	0.196769	0.844008	0.999866	no	8.73447	0.361621	10.7011	0.553485	8.87478	7.42731	2.54837	0.220759	5.52722	10.6089	9.48893
GYG2	1006.33	-0.123212	0.323661	-0.380682	0.703439	0.999866	yes	20.7259	10.1074	29.8336	19.8109	23.5704	28.0413	25.4527	17.4334	21.2616	28.5819	28.131
DCBLD2	1602.25	-0.319216	0.525869	-0.607026	0.543833	0.999866	yes	37.2608	12.4573	67.7856	6.85777	15.4684	18.6718	12.4586	3.61262	4.90634	24.4846	17.4937
SOAT1	557.027	-0.131628	0.260117	-0.506032	0.612834	0.999866	yes	11.2506	5.10869	8.46232	5.6411	9.69184	8.14399	7.71335	4.17492	7.06112	6.36682	7.79235
PKP2	24.9109	1.05179	0.618237	1.70128	0.088891	0.999866	no	0.491931	0.126098	0.483536	0.247671	0.814989	1.1123	0.12084	0.312151	1.32414	2.07161	0.9602
F7	13.2675	2.99885	1.3835	2.16758	0.030191	0.999866	no	0.124334	0	0.678341	0	0.19222	0.214128	0	0.0123904	0.560691	1.9582	1.9309
GDI2	13407.2	-0.107509	0.554027	-0.194051	0.846136	0.999866	yes	377.393	411.239	406.433	419.185	401.292	339.364	354.771	408.279	368.306	290.88	296.82
ATG5	872.531	0.277871	0.494424	0.562009	0.57411	0.999866	yes	19.242	15.4296	14.5837	19.1057	22.7171	17.3367	20.707	27.2709	21.8947	18.5811	22.6566
TMCC3	585.787	0.627527	0.584796	1.07307	0.28324	0.999866	yes	3.22782	0.220862	1.23595	2.96939	3.72818	8.63771	12.2807	3.98548	9.21761	13.5195	24.4543
PITHD1	2796.17	0.118306	0.361394	0.327359	0.743396	0.999866	yes	138.479	95.9717	128.649	96.5983	127.19	133.997	116.527	109.937	124.63	154.011	150.938
MTA3	2037.6	-0.202747	0.219346	-0.924327	0.355316	0.999866	yes	41.9661	17.1996	37.7956	17.796	47.5702	31.8069	30.6734	13.0511	40.4967	33.5344	30.4798
USP13	738.633	-0.0798674	0.424063	-0.188338	0.850611	0.999866	yes	10.3695	2.65526	10.0661	6.59211	14.3484	10.8102	11.2154	2.47599	8.92597	12.6569	13.7283
ATP11B	759.114	-0.0669037	0.433355	-0.154386	0.877306	0.999866	yes	18.8915	4.59786	22.4897	7.09133	32.614	21.9798	24.1393	2.43079	16.1258	27.5165	31.0206
SEC61A1	8294.01	-0.0639192	0.241164	-0.265044	0.790975	0.999866	yes	153.748	90.5282	162.801	110.511	176.088	192.043	171.9	105.371	173.368	200.137	203.9
PPP1R12A	953.465	0.41505	0.992894	0.418021	0.675932	0.999866	yes	28.7814	0.675961	20.3336	1.50842	35.0065	24.3374	6.23707	1.21342	26.6264	30.1656	33.6231
RASGRF1	110.425	1.23224	0.997814	1.23494	0.216852	0.999866	no	0.554561	0	0.322379	0.582251	3.18337	1.62536	0.198859	0.198239	14.5394	5.27512	1.87738
CAMK2B	1718.4	0.505611	0.687951	0.734952	0.462368	0.999866	yes	40.0247	3.13831	37.0604	9.10486	55.7015	63.8453	31.5363	4.75257	97.8593	83.6547	75.4598
CROCC	270.689	0.504503	0.377293	1.33717	0.181168	0.999866	yes	9.16496	3.76003	7.10894	2.08821	9.07103	6.31102	7.46535	1.64801	14.123	9.30334	11.3921
POLR3E	497.509	0.135234	0.292349	0.462577	0.643668	0.999866	yes	20.7764	5.9863	14.9709	5.42086	19.2011	13.4807	12.2726	5.11741	16.3258	19.8275	19.804
ATP2B4	2162.63	0.39399	0.454764	0.866362	0.386291	0.999866	yes	12.9427	3.12547	13.0874	6.43898	27.0361	20.5038	19.1968	3.74566	48.7682	32.9881	32.6207
ZC3H11A	1465.74	0.289912	0.658071	0.440548	0.65954	0.999866	yes	47.2219	4.34722	43.3254	4.61425	45.6643	30.7294	16.7632	2.28602	39.4595	49.4752	48.8617
RIOK2	996.495	-0.185568	0.3134	-0.592113	0.553775	0.999866	yes	22.8694	17.722	26.4958	12.2485	22.7329	20.0073	15.6382	14.5937	20.978	19.3369	20.4295
YIPF1	1442.76	0.211667	0.562117	0.376554	0.706505	0.999866	yes	42.3312	53.3885	48.3215	63.4321	53.9161	56.6939	77.0962	81.8273	80.0196	67.4999	61.5018
NDC1	689.294	-0.0325019	0.373025	-0.0871307	0.930568	0.999866	yes	11.6571	7.56413	10.0016	9.33311	11.0471	9.30033	10.5864	8.77521	11.9026	11.4624	12.3658
DGKG	28.3293	0.503284	0.796537	0.63184	0.527492	0.999866	no	0.451349	0	0.679774	0.225198	0.777446	2.21656	0.30308	0.572144	1.27319	3.21544	1.44416
FLYWCH1	1533.4	-0.000503357	0.215378	-0.00233708	0.998135	0.999866	yes	45.294	18.2247	36.6952	27.3392	39.6709	39.0123	32.945	21.2837	40.6605	37.7903	44.9278
UNKL	638.492	0.506875	0.317663	1.59564	0.11057	0.999866	yes	18.9324	6.23335	7.35022	5.05614	12.999	12.8161	7.38903	7.11498	13.4131	30.7329	26.3111
TBXAS1	12.305	-0.651078	0.803832	-0.809967	0.417959	0.999866	no	0.113221	3.71788	2.72529	1.97422	1.66717	0.488075	0.874402	0.653021	1.09229	2.01633	1.2021
PARP12	17.6421	0.174629	0.68149	0.256246	0.797761	0.999866	no	0.35047	0.106512	0.464926	0.545375	0.377081	0.325553	0.768137	0.112025	0.730225	0.739157	1.1612
ALDH18A1	1339.17	-0.291766	0.296394	-0.984386	0.324926	0.999866	yes	43.9831	26.1996	34.962	25.1873	38.8049	32.0275	21.7975	17.3912	29.375	31.7901	27.0881
TARBP1	67.7622	1.41677	0.81839	1.73117	0.0834213	0.999866	no	2.0297	0.210359	2.55999	0.103407	4.97978	1.92564	1.36591	0.262442	5.7774	6.48658	4.45224
GATB	981.306	-0.0646966	0.308024	-0.210037	0.833638	0.999866	yes	37.618	25.6722	43.1005	28.2202	31.648	35.9427	49.8802	23.99	34.2756	36.9301	37.1817
MXD1	536.416	-0.296072	0.465182	-0.636465	0.524473	0.999866	yes	14.0668	2.42936	13.392	2.09289	12.7437	9.08715	3.85064	1.19958	5.80537	8.48131	8.94049
CDK17	1615.14	-0.416479	0.224837	-1.85236	0.0639738	0.999866	yes	51.1315	29.0922	46.0347	25.6684	48.9502	38.2963	30.8193	18.0308	29.0766	31.7724	36.3839
DNAJC25	206.775	-0.0216827	0.334546	-0.0648125	0.948323	0.999866	yes	6.20709	3.88208	7.18574	5.79952	6.05312	5.57837	4.83641	3.9827	6.79241	6.931	7.38703
SLC2A3	5398.71	-0.11909	0.436915	-0.272569	0.785184	0.999866	yes	95.0832	65.8896	92.8989	86.6785	85.4693	90.9474	104.715	81.6012	68.2803	92.9431	115.2
PSD	3275.58	0.125825	0.205318	0.61283	0.539989	0.999866	yes	88.6149	32.6528	60.023	75.7773	122.336	123.062	109.338	61.711	125.697	164.855	184.658
CTDP1	418.718	0.0620944	0.3767	0.164838	0.869072	0.999866	yes	16.0695	2.89488	11.3175	3.31606	12.3369	9.74312	6.03925	2.63146	14.8895	12.7058	9.96451
YBX3	426.164	-0.124282	0.444061	-0.279877	0.779572	0.999866	yes	16.5893	21.6167	52.7945	3.67938	13.7505	14.4941	17.2273	3.95264	14.3467	12.7533	16.2298
STYK1	261.02	-0.0562271	0.49424	-0.113765	0.909424	0.999866	yes	1.94502	1.07272	1.39227	6.79061	6.301	23.469	16.7545	4.50234	15.0192	23.4091	24.6309
WNK1	2838.48	0.305923	0.945627	0.323513	0.746307	0.999866	yes	31.2667	4.61845	29.0013	2.99938	39.6728	26.4587	11.3847	0.363712	30.5434	43.4255	41.8891
CCAR1	990.818	0.370162	0.81229	0.455701	0.648605	0.999866	yes	39.639	2.8689	39.7794	2.04264	30.0957	30.8684	11.5153	1.37459	27.967	43.5909	41.8149
OGFR	685.394	0.145365	0.414535	0.350671	0.725835	0.999866	yes	31.2842	5.35381	26.9026	8.26431	32.5877	23.3836	16.1597	5.52111	39.8396	27.6444	30.8733
PIGV	184.705	0.537785	0.333703	1.61157	0.107056	0.999866	yes	3.37815	3.27371	4.14804	2.96773	6.46285	5.95147	6.42952	5.75311	9.82144	8.36927	7.07195
PTPRU	460.194	0.859787	0.526432	1.63323	0.10242	0.999866	yes	5.92181	0.719452	7.98297	7.43686	14.6522	7.99878	5.73407	3.52883	27.6636	20.719	9.43578
SNRNP40	685.753	-0.0956409	0.477639	-0.200237	0.841295	0.999866	yes	32.298	32.0922	33.312	29.5207	27.2721	30.6932	34.6107	26.3712	27.8177	28.3878	30.5344
RIMBP2	1086.95	0.646693	0.782842	0.826083	0.408757	0.999866	yes	8.15456	1.33497	12.7899	2.23874	35.1209	21.4601	12.2196	3.15166	31.7356	43.2555	46.2788
COL11A1	83.7608	-1.60987	1.03604	-1.55387	0.120215	0.999866	no	7.94838	0.1233	2.293	0.301155	0.800131	0.302285	0.238532	0.0500951	0.24075	0	0.387645
QSER1	732.14	0.0177669	0.809474	0.0219487	0.982489	0.999866	yes	11.735	1.27267	12.4019	0.723334	12.0343	6.64935	3.62366	0.345052	8.9911	10.4306	10.6186
ACAA1	1186.91	0.00566742	0.518417	0.0109322	0.991278	0.999866	yes	42.2943	45.3693	35.008	60.0134	42.6703	46.983	38.7743	43.9205	49.1183	56.4133	54.5782
BCAT1	4759.63	-0.168136	0.463088	-0.363076	0.716548	0.999866	yes	96.0726	15.6871	45.8394	19.6789	64.3751	74.8871	32.5634	9.84369	40.868	90.9937	56.5084
HDAC7	172.856	0.747986	0.761595	0.982131	0.326035	0.999866	yes	11.8565	0.893488	9.11532	1.27697	6.74854	4.28416	1.15842	0.56228	7.23243	7.18682	5.99274
LZTS1	3115.03	-0.347722	0.748894	-0.464314	0.642423	0.999866	yes	67.1791	6.57285	64.534	6.52767	46.7997	82.7468	32.6478	1.96051	32.4363	76.7788	50.4073
PRDM6	8.14557	0.754728	1.24329	0.607041	0.543823	0.999866	no	1.20875	0.0529267	0.199779	0	0.0264969	0.0976842	0	0	0.021472	0.123257	0.120559
SPAG4	44.69	0.562373	0.731934	0.768339	0.442286	0.999866	yes	0.994011	2.72216	1.34537	4.20582	2.36771	2.37247	4.10589	4.99114	3.10204	2.00084	2.43261
NCKAP1	4971.34	-0.0241437	0.146078	-0.16528	0.868724	0.999866	yes	69.2602	28.593	69.418	45.1414	93.0256	76.2364	54.2585	36.3524	76.7733	89.6966	95.0154
MRPS35	1832.86	0.0920083	0.518167	0.177565	0.859065	0.999866	yes	57.7464	63.3099	62.3299	72.3275	72.5566	62.7486	67.8997	78.6235	74.462	69.2306	69.1525
SFSWAP	429.718	0.390326	0.821219	0.4753	0.634573	0.999866	yes	19.4117	0.728144	19.939	2.39026	18.5836	9.67652	6.97342	0.404516	18.924	16.6211	15.7314
TNK2	698.054	0.438632	0.692043	0.633822	0.526197	0.999866	yes	19.8328	1.47957	15.2266	2.68311	23.1192	18.7144	10.2519	1.26463	30.6474	25.0101	25.1625
MON2	786.777	0.00500043	0.383498	0.013039	0.989597	0.999866	yes	10.1023	2.57425	10.1835	3.28647	10.9351	9.66404	5.80743	2.52964	7.09834	11.2469	13.7325
CDH3	149.029	-0.10192	0.688665	-0.147997	0.882345	0.999866	yes	6.43513	0.932182	2.65574	5.78599	9.99233	2.04533	1.52452	2.39078	8.84197	3.15165	2.28582
GPBP1	1289.43	-0.0502595	0.385842	-0.130259	0.896361	0.999866	yes	43.0752	8.46023	43.7658	9.97936	38.4537	30.3192	20.3848	5.5736	39.0299	38.4733	35.6799
DGAT2	426.217	0.549805	0.567308	0.969148	0.332472	0.999866	yes	7.14062	2.69937	4.33221	14.116	10.2327	9.91912	13.4594	21.3178	14.3118	14.6514	13.2297
ZNF112	199.454	-0.326446	0.504406	-0.647189	0.517509	0.999866	yes	6.17876	1.9436	5.60291	1.78919	6.37111	4.65959	4.10985	0.305036	5.69728	7.5879	5.76
CS	6452.41	-0.384723	0.23077	-1.66713	0.0954895	0.999866	yes	209.4	113.426	213.485	135.632	251.539	183.229	147.548	87.3294	173.028	171.974	156.697
MRPS24	1509.31	0.292329	0.742094	0.393925	0.693637	0.999866	yes	137.753	227.939	133.418	229.677	132.9	128.725	195.007	324.256	156.707	137.326	151.749
ELMO2	1775.2	0.0314158	0.340832	0.092174	0.92656	0.999866	yes	64.8615	15.0218	53.5923	19.0258	60.86	57.9361	38.0738	10.3558	58.4474	61.9499	72.1043
WAPL	658.961	-0.0351993	0.647025	-0.0544018	0.956615	0.999866	yes	13.0146	1.60731	13.212	1.44673	13.6264	9.7093	5.90133	0.659927	10.4526	10.69	12.3451
VMP1	1873.24	-0.0945126	0.581279	-0.162594	0.870838	0.999866	yes	86.725	113.965	85.1548	112.442	101.442	103.204	98.7837	115.181	56.0207	74.7198	84.626
APPBP2	1981.11	-0.318545	0.154175	-2.06613	0.0388166	0.999866	yes	27.9652	25.6362	36.0741	19.3336	33.0019	27.7619	31.8297	15.6584	19.4891	23.5821	40.2416
POLD1	171.979	0.316242	0.264522	1.19552	0.231883	0.999866	yes	3.95214	2.12501	4.11032	2.14219	4.26958	3.36221	2.96317	2.06455	5.86728	3.71415	5.03283
SEZ6	259.134	0.516657	0.481809	1.07233	0.283573	0.999866	yes	2.97771	0.552529	3.8331	1.6625	5.85856	7.87804	4.45258	1.40517	10.3541	12.5633	9.42357
EIF4B	9824.87	-0.205796	0.265411	-0.775388	0.43811	0.999866	yes	253.69	108.088	308.961	129.635	358.785	253.043	258.211	87.5577	322.224	252.594	251.869
BICRA	343.917	-0.445341	0.775742	-0.574084	0.565911	0.999866	no	10.5429	0.346395	7.90653	0.816138	8.10774	5.44738	3.6697	0.233185	4.55652	5.57462	5.41796
SPHK2	1539.74	-0.339122	0.269108	-1.26017	0.207608	0.999866	yes	91.7947	38.8177	77.32	42.6658	82.877	60.9428	48.4384	32.7687	50.9194	50.2901	60.5427
RPL18	17661.1	0.0970216	0.849119	0.114261	0.909031	0.999866	yes	1497.52	3518.35	1559.3	3209.62	1582.65	1333.86	2562.76	3954.64	1777.09	1121.85	1228.53
CA11	689.582	0.486154	0.387919	1.25324	0.21012	0.999866	yes	30.2785	20.5534	34.8732	18.953	33.5417	22.6344	23.975	25.6301	60.2772	28.6993	36.0668
ISOC2	724.718	0.162611	0.570675	0.284945	0.775686	0.999866	yes	52.6849	53.7393	55.5181	48.882	43.3146	30.6813	39.4112	54.6623	47.2326	35.8467	44.0738
U2AF2	2122.39	-0.0845533	0.170444	-0.496077	0.61984	0.999866	yes	95.4579	36.0205	79.945	31.09	70.4355	65.8961	47.4638	22.1327	66.7711	73.7829	72.9622
EPN1	3629.88	-0.159239	0.335646	-0.474427	0.635195	0.999866	yes	171.865	46.871	138.171	55.2008	182.875	144.824	117.251	32.1737	202.166	137.039	167.995
MED29	1416.02	0.0266348	0.164135	0.162273	0.871091	0.999866	yes	35.9349	20.2767	39.72	25.4907	37.5228	36.167	38.1144	28.7436	35.8138	42.2602	40.3797
AHRR	143.009	1.17583	0.752664	1.56222	0.118236	0.999866	no	2.51047	0.114954	1.20748	0.564481	3.73012	3.10484	1.09794	0.686458	5.37148	5.25804	6.45443
ZNF275	714.077	-0.451958	0.207743	-2.17556	0.0295884	0.999866	yes	13.5616	4.98217	10.1568	4.87699	11.6346	7.52709	5.622	2.75075	7.48467	7.53936	6.64351
MTMR1	706.231	-0.0495893	0.211796	-0.234137	0.814878	0.999866	yes	18.7741	7.42758	13.8373	10.1845	24.9114	16.6061	13.9013	7.52414	16.0098	21.1118	23.2278
GPC1	3115.32	-0.208018	0.32481	-0.640431	0.521892	0.999866	yes	103.167	24.943	85.972	27.761	74.9121	83.3357	68.1099	17.4555	90.2427	77.0228	71.4677
ADCK1	184.3	0.0452961	0.352703	0.128426	0.897812	0.999866	yes	11.2763	6.15809	8.05404	6.41821	7.40746	9.55748	10.4963	7.11132	10.9458	9.46673	11.3364
HAGH	2145.21	0.01398	0.480152	0.0291157	0.976772	0.999866	yes	145.126	144.376	129.412	170.407	151.264	125.562	141.594	154.188	142.165	132.406	151.065
RNF4	1227.77	-0.0603179	0.298758	-0.201896	0.839998	0.999866	yes	42.1834	27.9097	38.3611	24.3687	47.2778	35.8126	30.8687	26.1592	26.7014	34.923	34.6771
INTS13	307.365	0.0795107	0.281901	0.282052	0.777903	0.999866	yes	10.0198	9.85541	9.3315	7.19997	11.4518	9.7014	10.321	8.47932	10.39	12.2164	14.8012
TM7SF3	2107.08	0.0891506	0.705886	0.126296	0.899498	0.999866	yes	89.8814	179.536	50.7216	206.053	109.555	80.8359	109.243	219.409	90.4266	66.5699	82.8661
SPA17	159.139	0.162423	0.455803	0.356345	0.721582	0.999866	yes	5.56987	3.13867	2.82879	4.62572	3.38554	3.03453	2.2939	5.03776	5.39039	2.52444	3.28347
TSPAN32	11.3022	0.954139	1.02677	0.929267	0.352751	0.999866	no	0.247502	0.136469	0.123965	0	0.800192	0.0870054	0.156383	0.0422809	1.06508	0.261653	1.69813
ST3GAL6	14.1021	1.14391	0.85317	1.34078	0.179992	0.999866	no	1.14884	0.599951	0.671039	0.450911	0.132292	1.31845	0.282572	0.484562	0.835702	1.5059	0.653534
ATP2C2	104.642	0.251794	0.34724	0.725129	0.468373	0.999866	yes	3.30001	1.62462	1.78546	1.10798	4.08715	4.90355	2.64059	0.958471	3.3521	5.71884	3.71881
NGFR	26709.7	0.132843	0.559476	0.237443	0.812313	0.999866	yes	762.556	108.682	825.261	134.138	806.734	861.763	445.621	87.4464	792.85	1033.34	1005.85
CDON	188.22	0.238914	0.569934	0.419196	0.675073	0.999866	no	3.66168	0.573784	2.53519	0.981132	2.74831	2.61667	1.93202	0.601437	2.10064	3.705	4.25393
TAF2	935.387	-0.221485	0.27375	-0.809077	0.418471	0.999866	yes	15.4712	8.24639	14.4706	7.94543	14.2304	19.2086	12.6372	6.97044	10.2157	21.9108	15.1919
HIPK2	4636.05	-0.440036	0.99126	-0.443916	0.657103	0.999866	yes	57.0182	1.16816	48.5633	1.57997	63.992	30.1945	14.4055	0.345059	24.0194	33.5281	33.0772
TNPO3	2978.05	-0.0616045	0.207555	-0.29681	0.766611	0.999866	yes	54.7054	25.3368	49.4127	33.9955	62.782	51.9612	42.7971	30.0224	56.2177	53.9469	59.4233
RFXANK	910.777	-0.321744	0.632257	-0.508882	0.610835	0.999866	yes	77.6152	107.225	122.342	107.104	117.094	50.4528	81.4609	84.1159	86.6936	54.8423	63.2324
TMEM161A	274.332	0.151206	0.558116	0.270922	0.786451	0.999866	yes	11.0982	12.2941	10.2291	10.6447	13.0611	8.34141	16.6292	16.3861	13.4355	7.93211	11.2878
LPAR2	281.332	-0.4196	0.537293	-0.780952	0.434831	0.999866	yes	31.7255	9.71039	8.87561	11.5696	20.9496	12.1108	7.92668	4.84121	19.7359	13.6583	7.88242
CTSA	553.677	-0.173197	0.272595	-0.635366	0.52519	0.999866	yes	23.1302	14.4876	23.9152	15.4175	20.4609	25.6897	17.1923	12.6838	17.6877	25.2458	19.6717
SUGP2	3463.52	0.144889	0.418163	0.346489	0.728975	0.999866	yes	77.6464	15.9416	70.6324	20.929	88.4833	70.7071	40.3484	16.6877	92.4628	85.1237	91.699
SLC12A2	586.989	0.124998	0.572627	0.218289	0.827204	0.999866	yes	11.1703	1.52123	10.9684	1.57251	9.0476	9.65782	4.62531	0.984713	6.94771	12.6038	11.4339
SNX24	591.325	-0.0958909	0.193478	-0.495617	0.620165	0.999866	yes	23.2748	10.9774	27.0827	19.5798	31.7221	30.8526	27.5667	13.4045	27.6404	43.7461	40.6398
CNN2	30.3453	-1.54554	0.881159	-1.75398	0.0794335	0.999866	no	2.62852	0.395878	8.03209	0.209716	0.473769	0.558301	0.840153	0.571213	0.222888	0.235832	0.216082
ABCA7	545.285	0.0937178	0.264128	0.354819	0.722725	0.999866	yes	7.21196	3.19599	6.49294	2.88176	7.62035	8.42905	8.73302	3.44945	13.5432	7.71295	13.6231
SNCAIP	42.7251	0.648513	0.687371	0.943469	0.345441	0.999866	no	2.62222	0.288492	1.34688	0.228616	1.69468	1.35418	0.684586	0.111388	2.30376	1.79605	2.26183
DDX20	820.404	-0.442266	0.260444	-1.69812	0.0894847	0.999866	yes	24.9833	14.9595	23.6517	10.4457	22.2499	18.9269	14.9853	8.97558	13.3682	15.1307	15.6058
BTBD1	2937.09	0.106989	0.179647	0.595548	0.551477	0.999866	yes	64.3406	34.1275	68.6879	44.7555	88.5127	64.1394	52.1072	38.014	80.7111	90.9695	93.5288
FAR2	1090.97	0.0939259	0.4701	0.1998	0.841637	0.999866	yes	14.491	9.60069	6.99599	27.4514	42.1592	24.1629	15.8083	29.6261	33.6625	28.3944	22.9749
SBNO2	335.851	0.0567886	0.634674	0.0894768	0.928703	0.999866	yes	11.4351	1.19167	9.38071	1.04208	9.74773	4.8445	5.09702	0.607474	7.56852	6.59866	7.89954
PMS1	444.541	-0.235866	0.217913	-1.08238	0.279082	0.999866	yes	18.5878	9.05034	17.437	11.5205	19.3966	15.4708	10.3136	4.43359	14.6273	18.7644	17.8416
HMG20B	474.725	-0.184449	0.679692	-0.271371	0.786106	0.999866	yes	37.7306	29.8726	24.1676	22.3263	28.9509	9.24515	12.8511	18.881	28.9125	8.94151	9.36524
CALCRL	88.0957	0.205408	0.812063	0.252946	0.80031	0.999866	yes	1.52581	3.62805	3.47483	0.416991	1.22725	0.463136	0.27743	1.41686	0.332974	0.337656	0.460345
TAF11	1485.48	0.118608	0.514859	0.230369	0.817805	0.999866	yes	56.2259	63.4296	55.6209	64.4339	63.0988	48.8007	54.6833	66.5392	55.8154	58.7389	58.5218
ANKS1A	2444.68	0.319247	0.711672	0.448587	0.653729	0.999866	yes	56.7924	5.70946	39.8459	6.62286	46.8602	41.849	17.2994	2.47343	30.8715	80.8506	60.4324
AP3D1	5224.77	0.106854	0.704404	0.151694	0.879428	0.999866	yes	119.391	8.53721	110.282	13.8995	136.552	99.9511	53.6728	7.05698	140.061	111.63	124.362
ZNF76	325.287	0.0696112	0.392229	0.177476	0.859135	0.999866	yes	15.0411	4.17714	14.0857	4.71496	10.0433	14.7624	7.2436	2.83484	10.4397	18.8405	16.8619
SLC9A3R2	460.626	0.29138	0.257949	1.1296	0.258644	0.999866	yes	26.9877	6.61275	17.4295	17.6862	38.5447	29.873	17.734	13.7605	51.003	34.3803	32.5546
NTHL1	538.155	0.192351	0.66807	0.287921	0.773407	0.999866	yes	36.2017	41.9585	26.5038	47.1609	25.7117	27.9274	42.011	53.261	40.9623	30.6663	30.7981
UHRF1BP1	1238.55	0.06438	0.616016	0.10451	0.916764	0.999866	yes	14.0109	1.81226	14.4099	2.04161	14.3148	11.4662	6.96544	0.886481	10.2315	15.4421	17.0883
GNAI3	3045.54	-0.272499	0.382226	-0.712927	0.475891	0.999866	yes	25.111	19.533	26.4272	18.3258	23.0744	20.1154	20.39	14.5648	20.927	18.2396	18.1128
IPO5	4502.49	-0.198523	0.272463	-0.728625	0.466231	0.999866	yes	78.2351	50.8673	79.187	48.3389	81.3628	66.1931	67.7411	40.6774	70.6279	65.1001	65.554
OAT	3910.98	0.127576	0.525037	0.242984	0.808018	0.999866	yes	88.3743	109.161	91.6464	140.958	122.522	122.784	119.702	142.731	133.786	149.994	151.606
WDR3	1376.39	-0.109769	0.235692	-0.465732	0.641408	0.999866	yes	33.4838	10.9915	27.6896	10.6929	33.2543	29.8984	16.3725	10.3499	19.9624	32.6168	30.9429
PKN2	242.277	-0.077699	0.482101	-0.161167	0.871962	0.999866	yes	5.88837	1.11404	6.14235	1.30316	6.14695	4.40802	1.94205	1.53882	4.21877	5.48472	4.82112
WDR18	882.043	-0.168828	0.53237	-0.317124	0.751149	0.999866	yes	44.7102	46.666	48.4772	45.9829	42.4401	32.1183	47.7365	45.1031	46.3981	35.8468	35.7626
TRAM2	141.78	0.376764	0.453807	0.830229	0.406409	0.999866	no	3.72069	0.930268	1.42912	0.895471	1.1186	1.00332	0.424376	0.942383	1.26484	1.22627	1.44024
NTN1	56.6606	0.000412334	1.00427	0.000410579	0.999672	0.999866	no	0.786914	0.0703593	2.59028	0.0126316	0.256894	1.43377	0.460987	0.0566822	0.577339	1.28747	0.643002
DGKA	160.711	0.411975	0.30386	1.3558	0.175162	0.999866	yes	8.12511	1.72034	4.69616	5.13301	9.25057	11.372	4.52758	5.98786	11.1389	11.5116	13.8428
ERBB3	55.1538	-0.804818	1.03402	-0.778339	0.436369	0.999866	no	7.14861	0.646387	0.60829	1.09522	1.45419	0.311428	0.225602	0.840275	0.835458	1.228	1.82419
ANKRD44	311.661	0.417422	0.350865	1.18969	0.234167	0.999866	yes	10.6072	3.84211	5.40702	4.01673	6.1485	4.04421	18.1037	3.07225	6.58287	7.68635	11.5214
KARS1	4799.28	-0.173381	0.514245	-0.337157	0.735998	0.999866	yes	139.499	158.752	150.504	176.232	154.557	157.225	174.502	155.396	161.94	136.519	143.339
ADAT1	823.607	0.192	0.493916	0.388729	0.697476	0.999866	yes	19.1139	3.12066	28.5617	7.69741	29.1185	18.7098	20.2175	5.49924	24.2827	38.8413	28.4205
PDIA5	73.9852	0.514034	0.366498	1.40256	0.16075	0.999866	yes	3.69062	4.04232	7.58613	1.46576	2.92814	3.00743	3.08219	1.71186	3.88167	3.09315	3.92411
TBC1D22B	581.591	0.134617	0.288191	0.467111	0.640421	0.999866	yes	13.6756	5.89375	10.3044	9.06592	14.4632	10.5364	8.9826	8.37861	15.7844	12.7975	14.7702
NDUFB4	1677.64	-0.165767	0.579135	-0.286232	0.7747	0.999866	yes	224.335	299.666	256.184	270.659	217.211	193.724	216.984	229.62	191.845	190.158	206.215
SPEN	1623.6	0.12674	1.26907	0.0998677	0.920449	0.999866	yes	19.4017	1.48785	17.4287	0.116273	19.298	11.3412	5.29664	0.0133987	13.9903	17.9002	14.135
MYLK	179.017	0.363194	0.553306	0.656408	0.511562	0.999866	yes	4.49503	0.494622	3.03177	2.8786	4.48726	3.77535	3.08969	5.34848	4.31039	4.582	6.01253
ZC3H15	1861.96	0.0615735	0.245851	0.250451	0.802239	0.999866	yes	95.8684	33.5365	105.442	34.1393	91.2059	77.2733	51.6014	21.5779	94.198	95.9019	99.9998
MAP2K4	2885.87	0.158364	0.157182	1.00752	0.313685	0.999866	yes	59.6124	26.0666	52.7737	46.9514	83.9553	72.0815	50.9132	45.8322	78.9194	88.2292	91.8808
PACC1	787.599	-0.116524	0.37191	-0.313313	0.754043	0.999866	yes	23.378	18.3401	50.3636	14.9782	21.1227	29.7161	33.799	11.2101	14.6829	37.1336	37.2665
SNAP91	6922.89	-0.120191	0.208602	-0.576175	0.564497	0.999866	yes	136.761	40.3034	115.829	74.3249	189.357	157.437	109.191	45.0499	160.911	170.061	196.331
SLK	2955.77	0.0846284	0.906312	0.0933767	0.925604	0.999866	yes	52.7263	1.83713	64.4354	2.2473	53.322	31.2853	11.9728	0.924889	41.5702	33.2522	43.7776
CYB5R4	681.183	-0.423729	0.234585	-1.8063	0.0708722	0.999866	yes	16.5567	10.2535	17.6867	12.6805	12.1693	12.3956	12.1399	11.6947	7.99326	14.2742	10.9394
COL17A1	329.299	-0.16935	0.247196	-0.685083	0.493291	0.999866	yes	5.31396	3.97615	9.63172	4.60682	9.19067	7.50058	6.32654	3.1259	7.10851	7.08279	10.4136
GSTO2	416.143	0.894247	0.524823	1.7039	0.0883993	0.999866	yes	1.19936	0.435272	0.828048	11.909	9.99004	5.25806	2.84384	20.9057	17.1847	12.1912	8.02844
SEC61A2	1859.91	0.0901297	0.680109	0.132522	0.894571	0.999866	yes	30.1869	43.3639	29.4735	73.4634	44.3989	36.2793	58.9292	82.8572	43.3127	50.3357	51.5731
PRKCQ	69.4518	-0.518758	0.705693	-0.735105	0.462275	0.999866	no	3.30225	0.366235	3.05961	0.555975	2.80855	2.17434	0.960168	0.114202	2.74241	1.9473	0.58959
ASB1	2145.87	0.0541239	0.168705	0.32082	0.748347	0.999866	yes	22.0446	8.67506	22.6957	19.025	28.7813	30.9111	23.02	13.0281	40.3416	33.8716	39.7903
FAM107B	594.008	-0.00677613	0.28199	-0.0240296	0.980829	0.999866	yes	26.9611	17.4575	29.251	10.1569	14.5422	14.7459	11.4236	10.6289	14.0853	16.1873	17.4613
ME1	1474.42	0.0607468	0.316603	0.19187	0.847844	0.999866	yes	29.2584	12.7179	19.1748	28.3831	29.2298	34.6772	28.6533	22.8619	34.2428	42.3514	44.0515
TBC1D1	354.858	-0.679703	0.48194	-1.41035	0.158437	0.999866	yes	33.8889	8.38527	37.292	4.96041	17.9819	18.2703	13.663	1.24055	10.7123	14.5406	7.90201
CDK13	733.87	0.0500171	0.836892	0.0597653	0.952343	0.999866	yes	20.125	1.45738	15.3718	1.78324	19.5767	13.7724	7.88052	0.836095	14.3908	17.4873	18.2444
MTHFD2	8196.28	1.01037	0.732554	1.37925	0.167818	0.999866	yes	238.115	336.459	215.819	217.386	113.391	174.61	287.743	681.429	156.789	261.479	256.188
SLC9A7	2887.97	0.389612	0.765548	0.508932	0.6108	0.999866	yes	18.4259	0.743917	19.063	3.41075	41.3639	37.4483	18.9837	5.55585	41.0435	53.6421	53.5119
FOXJ2	528.007	0.0118793	0.568231	0.0209057	0.983321	0.999866	yes	10.1669	1.19245	9.77289	1.41499	11.925	9.44437	5.24171	1.20209	9.24367	10.734	11.9658
YBX1	33755	-0.641127	0.498488	-1.28614	0.198393	0.999866	yes	1977.52	2380.86	1704.82	2025.87	1567.71	2327.45	2487.02	1242.26	1314.19	1605.08	1561.89
PDE4A	307.152	0.374098	0.597684	0.625913	0.531372	0.999866	yes	8.79778	0.591836	2.38987	1.80794	14.0919	4.90164	3.86537	2.1962	13.4435	10.2386	9.29536
PPP2R5A	27.6329	-0.313633	0.527347	-0.594737	0.552019	0.999866	no	1.5791	0.606235	2.01528	0.217666	0.393702	0.223328	0.401406	0.238752	0.173549	0.298998	0.291308
CTNNA2	3099.1	-0.204836	0.48763	-0.420065	0.674438	0.999866	yes	93.9724	21.9136	98.3132	19.2252	98.0603	77.0976	42.4477	7.65369	90.2613	71.3925	79.9028
ELAVL1	1813.01	-0.261756	0.198838	-1.31643	0.18803	0.999866	yes	54.1219	23.6527	42.7469	25.3936	48.803	34.6038	36.0596	23.4616	34.2754	34.0209	34.3545
DIP2B	2657.27	-0.478828	0.360246	-1.32917	0.183793	0.999866	yes	34.6611	8.33009	30.0965	7.59333	36.6445	29.9988	19.7414	4.91251	17.6615	27.0732	27.5487
SMARCD1	2947.54	-0.34546	0.181528	-1.90307	0.0570318	0.999866	yes	128.676	55.3135	84.3547	61.0027	85.732	68.6375	51.2914	31.751	63.3427	66.0393	64.808
KDM4A	2417.64	-0.261762	0.354677	-0.738031	0.460496	0.999866	yes	86.3981	20.2714	74.7345	14.7891	65.7861	54.7651	32.224	9.86949	44.1539	52.647	51.0788
NFYC	1174.57	-0.28501	0.179974	-1.58362	0.113281	0.999866	yes	88.0427	52.2733	89.7131	31.6028	65.1644	49.9609	39.8253	23.7387	48.2031	53.4517	48.4088
ZMYND12	14.6856	0.415471	0.938493	0.442701	0.657982	0.999866	no	0.575153	0.818831	0.0507971	3.03576	0.645307	0.470765	0.384059	2.49844	3.08569	1.0927	0.31988
SLC9A3	149.137	0.00250663	0.253209	0.00989944	0.992102	0.999866	yes	1.9037	0.847253	1.52626	1.17478	1.75785	2.55177	2.10628	0.801917	2.456	2.74443	2.79052
NGEF	61.9366	-0.082589	0.736468	-0.112142	0.910711	0.999866	yes	1.85084	1.16338	7.37642	1.02191	1.67023	3.16393	2.1408	0.689062	2.15088	3.5996	3.97772
ASPM	8.31179	0.227889	1.58757	0.143546	0.885859	0.999866	no	0.27125	0	0.0864442	0	0.134656	0.0944844	0	0	0.0638261	0.167506	0.169749
ELOVL1	332.604	0.163058	0.502938	0.324212	0.745778	0.999866	yes	14.5664	13.1443	12.3885	17.7548	16.5284	15.5152	12.1809	17.9457	13.5809	21.3172	21.3462
POLR1H	317.73	0.213933	0.620865	0.344573	0.730415	0.999866	yes	28.434	27.4113	22.8455	33.5853	27.6224	18.0455	28.1892	42.2615	24.7795	24.384	25.1752
ZBTB11	694.611	0.144051	0.422607	0.340862	0.733208	0.999866	yes	13.4208	3.45744	12.7989	2.33615	13.8312	12.6816	8.0518	2.23868	11.3914	16.5576	16.2527
ATXN3	477.659	0.341571	0.494664	0.69051	0.489873	0.999866	yes	28.4202	11.8637	30.2627	12.6058	22.9021	16.3718	10.1346	5.41587	21.3467	24.1551	23.155
GOLGA5	539.947	0.162994	0.450028	0.362187	0.717212	0.999866	yes	19.1451	3.41455	22.118	4.95458	21.3662	18.0683	9.32935	3.13997	22.6713	21.0918	21.4427
LRRC40	1965.83	-0.11298	0.324237	-0.348447	0.727504	0.999866	yes	55.5697	33.4653	51.5631	37.6942	59.5758	47.8813	40.7106	34.856	44.2233	50.1049	51.3639
ISOC1	444.426	-0.289744	0.554405	-0.522622	0.601237	0.999866	yes	15.9719	16.1696	13.6818	18.2286	11.7126	13.3003	17.7702	13.5554	12.5419	12.4578	14.674
EML1	1208.08	-0.277863	0.473493	-0.586835	0.557314	0.999866	yes	32.617	9.70882	36.0022	11.5129	33.2447	42.9537	38.1002	4.94251	23.0582	45.1541	51.239
TRMT11	326.917	0.263054	0.610468	0.430905	0.666537	0.999866	yes	8.78981	16.26	13.8205	15.0782	15.8972	13.4402	9.5253	22.3837	12.0837	14.5031	14.3155
THUMPD1	917.469	0.0712364	0.429061	0.166029	0.868134	0.999866	yes	32.8534	4.61092	25.7774	7.6799	28.8479	26.9901	13.7792	6.19599	23.4662	37.1477	29.5957
MSANTD3	925.897	-0.0456221	0.265357	-0.171927	0.863495	0.999866	yes	61.7149	24.6891	49.9587	44.1322	69.3835	42.9832	52.395	42.6484	53.099	55.0824	63.124
KIF26A	1181.94	-0.331002	0.57357	-0.577091	0.563878	0.999866	yes	33.3578	4.50119	18.0831	2.96185	19.4035	13.0657	9.07364	1.23163	19.6292	9.6825	10.3925
ATG2B	1108.18	-0.17778	0.484906	-0.366628	0.713896	0.999866	yes	11.7108	1.50943	11.1204	2.73126	14.9937	9.61817	5.6174	1.02	7.51754	12.693	12.354
ARFGEF1	2582.12	-0.107568	0.646407	-0.166409	0.867835	0.999866	yes	36.396	4.40517	31.8756	5.77682	47.1655	51.0893	18.5779	2.23512	33.2195	57.0202	42.8504
ZFAT	118.166	-0.34479	0.527342	-0.653827	0.513224	0.999866	yes	4.70855	2.36332	3.15053	0.571542	3.48455	2.95179	2.35973	1.19678	1.86516	3.57585	2.49842
MTFR1	407.091	-0.0768077	0.422685	-0.181714	0.855807	0.999866	yes	28.4562	26.4512	39.4636	17.5063	26.6721	24.4894	20.9969	20.3468	16.3922	16.9484	25.1012
STAG3	76.1195	-0.674264	0.525311	-1.28355	0.199299	0.999866	yes	5.65554	1.55168	4.1746	2.73243	5.0585	2.66017	3.81746	0.802741	4.24812	4.86345	1.92749
FECH	852.139	0.427734	0.209375	2.04291	0.0410616	0.999866	yes	27.2122	15.7842	26.5948	25.1843	32.6479	31.5905	30.2585	31.1537	28.5012	44.9212	42.7016
MYO9A	2934.62	0.147873	0.932644	0.158553	0.874021	0.999866	yes	32.9467	1.48169	37.4768	1.31035	34.7926	31.2074	12.5546	0.68062	19.0366	41.3066	46.1149
DDX3Y	363.145	-0.0408299	3.36172	-0.0121455	0.99031	0.999866	no	15.5231	4.14016	0	5.77762	17.9529	0	0	4.17792	18.4065	0	0
PFKP	1984.37	0.652117	0.334046	1.95218	0.0509171	0.999866	yes	20.8001	2.45784	8.36164	38.2799	62.4882	71.0619	51.4638	31.8146	101.256	175.211	114.08
IDI1	5544.18	-0.678331	0.477212	-1.42144	0.155188	0.999866	yes	269.666	217.693	249.394	213.503	218.98	149.167	159.957	120.375	132.108	101.186	129.954
PLPP1	651.879	0.00842802	0.499427	0.0168754	0.986536	0.999866	yes	41.4126	26.02	42.1617	44.436	34.2508	41.702	37.6477	43.3077	33.1079	36.4219	44.1207
NEO1	2019.71	-0.377663	0.553004	-0.68293	0.494651	0.999866	yes	40.9012	6.66804	36.9367	7.16744	38.4061	26.8076	19.3597	2.42315	26.6161	25.4422	19.5224
TRAM1	882.201	0.0935638	0.513987	0.182035	0.855555	0.999866	yes	18.3043	16.2855	15.6813	15.2251	15.796	21.1883	19.7091	20.4348	11.8544	23.1144	19.2532
PHKA1	386.871	0.257451	0.390267	0.659678	0.509461	0.999866	yes	5.03665	1.19577	5.36229	1.76562	6.21574	6.36496	3.18832	1.14508	5.7442	9.25416	8.60767
TNFRSF1A	704.418	-0.0836193	0.619498	-0.134979	0.892628	0.999866	yes	35.7464	17.5618	17.3844	21.1511	33.3865	14.4417	17.9338	23.2219	30.8049	9.30941	12.0542
CACNB1	2276.26	-0.297042	0.305996	-0.970738	0.331679	0.999866	yes	74.9459	17.2487	54.6743	25.2096	71.8224	65.6135	43.2031	13.8959	55.791	59.4416	65.9681
EVI5	395.436	0.412702	0.783199	0.526943	0.598233	0.999866	yes	6.57796	1.83104	9.16805	1.42342	6.74818	7.02753	4.67616	0.912673	6.01779	11.6121	11.8785
STOML1	1796.25	0.397137	0.408059	0.973234	0.330437	0.999866	yes	71.9873	43.2975	55.9199	65.3349	79.812	78.554	89.953	98.8255	114.928	91.2212	101.379
PKM	21356	-0.128884	0.332368	-0.387774	0.698183	0.999866	yes	741.779	617.601	775.737	554.362	624.963	772.61	689.447	397.183	690.554	925.261	741.015
DHX29	1061.75	0.0918868	0.602557	0.152495	0.878797	0.999866	yes	23.7015	4.69473	28.3616	4.43158	22.0727	23.9054	10.6204	1.2447	22.5701	29.6314	26.4844
DNTTIP2	896.146	0.05549	0.629823	0.0881041	0.929794	0.999866	yes	38.372	5.19134	38.8498	7.80225	37.5224	34.7798	17.1528	2.84225	49.3016	44.7486	37.9303
METTL22	508.395	0.170567	0.570911	0.298762	0.765121	0.999866	yes	20.3443	21.9186	24.6368	33.177	20.9203	22.2457	27.04	35.607	26.7879	21.5889	24.8084
TP53BP1	5975.73	-0.0041436	0.876117	-0.0047295	0.996226	0.999866	yes	98.0265	4.55816	96.549	5.77865	105.105	74.5125	30.4584	1.15642	79.0061	77.5337	83.3349
TRO	3564.18	-0.183893	0.185734	-0.990086	0.322132	0.999866	yes	102.938	38.413	104.802	47.8257	96.1059	98.9233	80.2227	28.2071	111.379	101.98	107.975
RRP15	498.168	0.0747246	0.310078	0.240986	0.809566	0.999866	yes	12.4386	3.58516	7.7061	6.23583	11.0138	5.08876	8.96707	1.99648	8.81416	9.73867	11.8437
RHOA	7519.64	-0.269306	0.510328	-0.527712	0.597699	0.999866	yes	310.521	340.355	370.532	340.736	261.164	317.758	372.902	282.951	238.822	257.775	316.398
DHX8	1276.53	-0.247028	0.601966	-0.410369	0.681536	0.999866	yes	46.9514	7.15523	44.0742	5.76849	43.3668	36.127	18.2278	2.33944	40.7377	32.9505	38.0931
PRKCZ	2722.68	-0.126279	0.229093	-0.551211	0.581489	0.999866	yes	111.969	48.9435	81.0079	75.0392	111.236	105.362	86.7556	52.6712	126.771	115.277	121.622
ZFY	101.839	-0.482683	3.03225	-0.159183	0.873524	0.999866	no	5.90595	2.21868	0	1.54349	3.38083	0	0	0.883965	2.37842	0	0
IARS2	2622.93	-0.0722728	0.227723	-0.317372	0.750962	0.999866	yes	60.5289	30.2933	65.1722	34.6068	71.7874	54.1584	38.9236	31.0975	53.6016	56.2603	63.3593
SYT1	13604.1	-0.166652	0.596621	-0.279327	0.779994	0.999866	yes	323.107	38.8723	339.25	52.2967	340.779	344.451	173.781	25.4451	314.798	295.871	310.379
NAV3	1857.48	-0.440337	0.908529	-0.48467	0.62791	0.999866	yes	54.0755	3.87032	53.3716	5.33177	62.7997	36.1793	14.799	0.971193	27.6863	33.2005	29.0654
IDH3G	1177.5	-0.21864	0.321296	-0.680496	0.49619	0.999866	yes	78.6767	54.9364	78.0497	53.0865	71.4627	72.1623	70.6502	42.1117	69.3778	68.104	67.5029
ROGDI	2220.02	-0.111833	0.400165	-0.279468	0.779885	0.999866	yes	121.463	93.6899	104.824	127.827	131.348	121.651	122.725	93.025	139.417	142.654	151.157
PDZD4	3887.13	0.0665404	0.4737	0.140469	0.888289	0.999866	yes	161.028	23.2046	117.546	37.7261	164.102	147.292	90.1382	17.0383	223.465	170.086	176.452
ATP2B3	2333.69	-0.0150594	0.510715	-0.0294868	0.976476	0.999866	yes	30.2047	4.85084	25.6322	10.0844	51.7106	39.2318	27.2648	4.90219	48.7081	43.6108	52.153
ROCK1	171.523	0.512618	1.18395	0.432972	0.665035	0.999866	no	6.98639	0.068432	4.91388	0.162227	2.58599	1.23401	0.444669	0	1.76449	3.48573	3.8504
CBFB	19388	-0.590011	0.448007	-1.31697	0.187849	0.999866	yes	628.063	515.173	597.141	437.701	749.678	479.72	345.038	343.72	303.081	340.839	344.435
PDK3	1427.96	0.12075	0.339436	0.355738	0.722037	0.999866	yes	9.23276	3.24247	10.3574	4.17544	10.2947	8.45592	8.06728	4.11071	8.06896	14.5136	14.3761
HYAL2	839.387	-0.103611	0.582483	-0.177877	0.858819	0.999866	yes	31.673	29.5651	27.4419	34.3782	26.962	18.9033	27.0105	27.2225	20.6119	26.1106	22.2388
HDAC4	1965.99	0.391394	0.761703	0.51384	0.607364	0.999866	yes	15.6884	1.72924	13.6177	2.51889	17.6392	27.2082	22.7205	2.72171	21.1607	40.6403	43.9253
RASSF1	341.916	0.350413	0.402854	0.869826	0.384395	0.999866	yes	23.9612	10.9139	22.1933	5.5542	11.6244	19.7145	7.61778	3.10381	17.6145	28.4316	20.5351
IFI35	7.90316	0.680536	0.952195	0.714703	0.474793	0.999866	no	0.503527	1.09571	0.713433	0.111452	1.75977	0.868507	0	0.922979	0.273712	1.07221	0.922353
HEATR6	626.809	-0.00950903	0.363273	-0.026176	0.979117	0.999866	yes	15.8567	3.2851	17.7423	5.28075	14.2944	12.3204	8.20627	3.51738	11.8423	15.2321	14.6344
COASY	1327.79	0.012089	0.407024	0.029701	0.976306	0.999866	yes	30.0143	20.5652	25.1016	33.5554	45.3125	36.0965	44.7855	32.3556	65.3171	35.2919	41.5769
PLEKHH3	741.453	-0.322872	0.303823	-1.0627	0.287918	0.999866	yes	30.6351	12.048	23.6207	13.7555	28.067	16.8105	13.5603	9.58278	19.6722	13.3577	18.326
MEF2A	1456.92	0.163306	0.360716	0.452727	0.650745	0.999866	yes	28.2262	9.38064	30.2078	11.1619	31.7205	23.9715	24.7163	5.90036	21.6754	42.0277	41.3473
OTUD5	1851.2	-0.0358714	0.19024	-0.188558	0.850439	0.999866	yes	62.4001	24.2195	56.2399	26.6451	58.2308	58.1141	38.075	17.0003	68.0103	60.5634	64.341
TFE3	1147.1	-0.0435187	0.327794	-0.132763	0.894381	0.999866	yes	43.1872	8.05761	34.7946	12.0523	36.2075	29.2919	17.9007	7.52095	34.4116	31.6311	35.4162
TBC1D25	1201.95	-0.213766	0.272222	-0.785264	0.432299	0.999866	yes	40.3358	20.256	29.1317	26.1062	33.5572	30.2025	27.7562	20.3806	28.6655	36.7574	36.5664
ACSL4	11867.6	-0.418173	0.352201	-1.18731	0.235104	0.999866	yes	176.437	81.707	356.341	97.727	161.856	176.416	212.378	53.9909	135.397	151.58	243.955
INPP5A	1146.43	0.000126343	0.184675	0.000684139	0.999454	0.999866	yes	36.168	13.4488	30.0444	18.1936	35.5112	30.6642	20.219	12.1967	33.0653	34.2798	43.2674
GPKOW	540.869	0.0989949	0.224125	0.441694	0.65871	0.999866	yes	30.3952	13.5086	26.6167	14.8061	34.0633	24.9135	19.308	14.8095	35.9434	26.8817	30.7069
GRIPAP1	1352.41	0.3879	0.755198	0.513641	0.607503	0.999866	yes	55.6215	4.57352	53.2642	4.15091	51.6584	38.1137	16.5097	2.007	53.6706	54.5346	57.9889
FTSJ1	660.848	-0.0591848	0.391545	-0.151157	0.879852	0.999866	yes	36.1511	26.8461	34.5676	23.179	37.6486	29.9361	26.1035	20.6596	36.6865	33.7222	37.9666
PRR11	37.9471	1.18048	1.24041	0.951686	0.341257	0.999866	no	0.972531	0	1.25629	0.162184	0.902318	0.536347	0.175228	0.0108813	1.55926	1.80172	2.16613
REEP1	23852.5	-0.0865455	0.379208	-0.228227	0.81947	0.999866	yes	370.45	265.345	409.309	391.002	428.908	503.48	454.361	404.59	374.09	482.616	528.529
ATP11A	3270.11	-0.490892	0.792157	-0.619691	0.535462	0.999866	yes	86.7339	4.38664	46.3294	5.84801	92.1026	40.4424	21.305	1.85873	30.2289	54.3323	41.8725
POLR1A	1849.91	-0.0944286	0.947627	-0.0996474	0.920624	0.999866	yes	25.7423	1.60592	22.1503	1.12703	26.7063	17.6147	8.48578	0.651463	13.0436	22.3387	19.7961
LAPTM4A	4729.22	-0.2502	0.873976	-0.286277	0.774666	0.999866	yes	199.467	418.594	193.418	318.552	151.31	122.35	217.124	307.787	99.667	77.1827	89.2537
TTC7A	112.269	0.57558	0.519248	1.10849	0.267651	0.999866	yes	3.08464	0.710969	3.72385	1.03539	3.2262	2.6772	1.40728	0.513568	4.06568	4.18897	4.35464
IP6K2	2529.48	-0.0156717	0.264136	-0.0593318	0.952688	0.999866	yes	163.263	99.3962	180.238	72.3332	137.158	130.777	102.645	70.848	145.117	131.04	122.467
SRBD1	381.295	-0.304895	0.268955	-1.13363	0.256951	0.999866	yes	11.4057	4.18447	10.0947	4.57915	10.992	7.5122	7.45838	5.10965	10.5695	6.78516	6.72419
KIF2A	5281.51	0.0383332	0.563342	0.0680462	0.945749	0.999866	yes	103.738	16.7529	104.401	20.6503	112.044	99.3091	55.4718	10.9142	71.8859	110.035	115.699
RASGRP2	538.032	-0.0839403	0.657084	-0.127747	0.898349	0.999866	yes	51.355	77.0128	35.0365	98.8599	57.3442	43.7554	51.806	73.8378	76.4492	55.3834	33.3006
PSME4	1435.88	-0.278669	0.304564	-0.914979	0.360203	0.999866	yes	18.6748	5.52194	20.6789	6.58649	21.6913	18.5515	13.0991	3.3769	16.41	19.8128	20.0598
IFT80	540.244	0.340073	0.261905	1.29846	0.194129	0.999866	yes	11.1478	5.53393	13.8589	6.22803	19.708	14.2	10.2907	5.44299	18.2843	25.7385	25.8318
SIRT2	1684.13	-0.21403	0.329134	-0.650283	0.51551	0.999866	yes	71.6643	48.8807	66.1354	59.9612	76.5438	66.6812	66.1689	43.0582	73.5954	67.0949	76.5206
ERLEC1	1546.46	0.220868	0.327638	0.674123	0.500233	0.999866	yes	45.0644	27.1632	45.3544	34.8199	47.8339	48.6767	38.354	40.8712	50.282	55.2261	58.7934
PPP2R5B	3707.65	0.00806409	0.251618	0.0320489	0.974433	0.999866	yes	107.085	58.7153	90.9364	78.8911	102.807	99.7174	93.1164	56.538	116.851	126.322	129.859
PYGM	117.167	0.642866	0.566246	1.13531	0.256245	0.999866	yes	1.17267	0.768892	2.48898	1.39176	3.45655	3.57802	2.96224	0.993879	3.4067	13.5625	2.53652
TRPC7	22.3685	0.666021	0.988255	0.673936	0.500352	0.999866	no	0	0	0.258658	0.0913663	0.4987	1.19071	0.406753	0.132268	0.900797	1.51556	1.5417
MAST4	776.441	-0.523417	0.837836	-0.624725	0.532152	0.999866	yes	23.403	4.08885	5.62573	8.92881	20.8488	10.8193	3.36104	6.28668	12.2296	7.61086	5.69003
SDK2	1435.71	0.569496	1.20686	0.471882	0.637011	0.999866	no	13.6754	0.0652281	10.7326	0.302134	22.6568	11.2613	4.371	0.0831496	18.089	27.4361	16.0604
NUP133	2425.5	-0.200448	0.244653	-0.819315	0.412607	0.999866	yes	47.5149	32.4003	49.7181	30.7205	52.0648	45.9299	30.0614	25.7273	31.1623	47.767	51.3969
NUCKS1	6786.2	-0.182402	0.184966	-0.986141	0.324064	0.999866	yes	101.206	36.761	104.382	40.1286	108.381	78.1478	56.8795	25.7825	84.097	88.5149	87.4914
VPS35	5173.13	-0.120611	0.126358	-0.954517	0.339822	0.999866	yes	122.289	61.8031	115.024	73.962	140.741	129.343	99.0352	43.7306	124.459	142.123	155.335
DNAJA2	2774.83	0.0489628	0.159406	0.307158	0.758723	0.999866	yes	87.1825	36.7683	83.4341	46.7338	93.9897	80.7061	63.1639	43.4605	92.7473	86.3308	89.6857
BCL3	93.2621	-0.0999518	0.352336	-0.283683	0.776653	0.999866	yes	9.06613	2.41998	9.07919	3.66188	8.35987	6.65984	4.23442	1.97667	4.30866	11.5498	5.59776
KCNAB2	2053.86	0.252522	0.515139	0.490203	0.62399	0.999866	yes	84.6565	13.3505	60.6329	18.5646	77.6328	100.236	50.3552	13.9344	86.6756	135.661	117.424
CLEC2D	39.5494	0.445401	0.759597	0.586365	0.55763	0.999866	yes	2.524	1.18035	2.00204	0.166811	1.45344	1.08429	1.21113	0.0516368	3.09265	1.18802	1.5898
FUNDC1	360.916	0.0371237	0.405687	0.0915084	0.927089	0.999866	yes	22.4645	17.2409	27.4319	26.3091	27.7593	29.2502	24.5569	25.0609	30.3884	34.7358	27.5051
RORA	149.158	0.274492	0.534608	0.513445	0.60764	0.999866	yes	1.78805	1.21295	3.65523	0.339862	2.15841	2.08936	3.24522	0.955337	2.21992	4.16098	1.32929
DRD4	19.9242	-0.22286	1.12985	-0.197248	0.843634	0.999866	no	1.37021	0	1.99478	0.346393	1.43797	0.990811	2.30377	0	2.44143	2.55802	1.17135
TGFBR3	33.6136	0.0487532	0.688982	0.0707613	0.943588	0.999866	no	2.20068	0.452603	0.989626	0.0272494	1.08577	0.181881	0.262531	0.096371	0.27193	0.360015	0.213164
ATP1B3	1708.46	-0.076833	0.624343	-0.123062	0.902058	0.999866	yes	93.1541	77.9225	73.4746	87.8156	83.7587	60.4933	56.7314	87.9721	79.2475	58.549	60.081
NEDD4	151.01	0.618542	0.628021	0.984907	0.32467	0.999866	no	4.02312	0.245261	4.90042	0.356656	4.85535	5.84339	1.61428	0.377361	3.64319	9.35736	7.06561
PIGB	130.516	0.178402	0.686391	0.259913	0.794931	0.999866	yes	4.56815	5.31641	3.11289	4.9125	6.61682	3.93036	5.77021	6.18481	5.29103	7.29455	3.57767
MAPK6	7928.78	-0.336495	0.510394	-0.659285	0.509712	0.999866	yes	131.17	110.415	128.588	106.998	112.416	89.4778	96.7613	89.6289	62.2395	74.2164	85.1364
GNB5	3443.95	0.303455	0.208784	1.45344	0.146102	0.999866	yes	75.2221	44.619	73.3943	82.9403	90.3539	100.824	91.5206	89.5517	87.9384	125.957	138.772
RAB27A	21.1509	0.192437	0.518373	0.371232	0.710465	0.999866	no	0.736335	0.649107	0.842513	0.640493	2.72828	0.62593	2.20919	0.271373	1.14224	1.29948	2.06647
HDHD5	1662.98	-0.0465541	0.623295	-0.0746903	0.940461	0.999866	yes	69.3975	76.6413	46.4277	78.9865	56.3603	56.6167	54.7032	73.792	54.3319	55.8335	51.7113
UFD1	1294.67	-0.233013	0.47895	-0.486508	0.626607	0.999866	yes	73.4591	91.2306	77.1775	73.6879	51.7753	71.4136	58.3467	56.012	48.2106	65.8436	60.2731
LRP6	732.946	-0.282949	0.480625	-0.58871	0.556056	0.999866	yes	9.55543	2.24875	10.6746	2.06111	8.8375	8.20157	3.90207	1.48518	5.3187	8.0743	6.56974
PHRF1	801.771	-0.0830394	0.771252	-0.107668	0.914259	0.999866	yes	21.8237	1.63795	17.0976	1.30498	18.8287	14.1291	7.63573	0.514494	13.6092	16.0592	16.4081
ELP1	2547.69	-0.122524	0.159481	-0.768264	0.44233	0.999866	yes	50.3007	27.2908	55.3101	35.0887	69.0905	51.6808	40.4921	21.8671	50.5432	66.7848	59.9362
NUCB2	834.662	0.192153	0.231968	0.82836	0.407467	0.999866	yes	41.526	13.6574	44.1246	29.4969	62.2507	57.5676	38.2997	18.2014	83.2298	80.3538	93.9854
PFN2	15199.5	0.0371392	0.626473	0.059283	0.952727	0.999866	yes	448.274	571.919	374.681	699.927	461.431	436.742	500.918	738.905	415.09	473.21	505.721
PTPN3	936.239	0.987203	0.539391	1.83022	0.0672172	0.999866	yes	6.08171	0.875473	7.73552	2.56583	10.3653	11.9777	6.0272	2.78181	18.5695	26.6207	23.8766
SPTB	192.604	1.62544	1.16228	1.39848	0.161968	0.999866	no	0.468716	0	0.246254	0.0879744	2.74242	2.16758	0.437776	0.054281	9.83075	4.70803	1.24724
SLC44A1	136.94	0.600117	0.342389	1.75273	0.079648	0.999866	yes	2.58656	1.0508	1.21389	0.819697	1.30942	2.24415	1.05213	1.5843	1.64218	2.76776	2.44042
TMEM260	440.158	-0.0637364	0.268595	-0.237295	0.812428	0.999866	yes	11.7484	5.10939	10.5095	5.95248	13.0293	9.22521	11.4419	4.11282	11.5355	20.8735	15.366
SMG6	1301.29	0.0609563	0.703279	0.0866744	0.93093	0.999866	yes	34.3342	4.23578	35.9533	3.27542	22.0838	24.4778	10.6669	1.90368	23.9493	27.705	23.4906
EXOC5	3648.95	-0.346493	0.242569	-1.42843	0.153168	0.999866	yes	98.8868	60.8177	92.9025	70.4464	102.065	86.5696	67.0407	46.0033	58.9819	83.2606	82.4368
CLTCL1	387.39	0.0969439	0.226411	0.428176	0.668523	0.999866	yes	6.26241	3.99225	6.79877	3.36038	5.57386	8.64955	4.92745	3.02196	8.74497	7.34444	9.34824
FGF22	14.0576	-0.159264	0.560705	-0.284042	0.776378	0.999866	no	1.20747	0.467005	0.363587	0.313667	0.867202	1.33937	1.0799	0.24071	1.06806	1.24743	1.10264
FSTL3	284.946	0.150103	0.240066	0.62526	0.5318	0.999866	yes	16.1942	7.07322	13.4223	9.19832	11.6265	9.7453	10.4261	6.70682	14.0893	15.923	16.7326
DGCR2	4092.72	-0.22986	0.168315	-1.36566	0.172047	0.999866	yes	89.9385	31.0459	80.5065	35.7196	88.5461	86.7214	54.5217	28.9279	72.8843	78.9149	71.2316
RNF126	895.032	-0.104982	0.23341	-0.449774	0.652874	0.999866	yes	55.0766	24.5342	55.4684	31.6926	51.2131	49.8198	33.8728	25.853	56.5404	45.8057	46.2546
MNT	1032.41	-0.0583935	0.744149	-0.0784701	0.937454	0.999866	yes	39.3065	5.79096	39.2993	2.8958	25.4843	21.8807	11.0048	1.52193	18.1	24.4525	25.3768
ZXDC	541.349	-0.0486599	0.369487	-0.131696	0.895225	0.999866	yes	26.6111	6.47431	16.6133	4.85856	23.1383	16.3026	12.5859	3.69023	16.2628	19.9867	23.2599
JMJD6	641.461	-0.305841	0.366172	-0.835237	0.403584	0.999866	yes	16.8802	4.58162	18.0656	5.25499	16.6894	12.4154	9.25783	2.79456	11.2979	14.7617	15.6528
POLB	974.018	0.0150742	0.610936	0.0246739	0.980315	0.999866	yes	59.0006	80.6188	55.6969	75.702	55.1457	65.0281	60.5788	80.532	57.7738	54.4866	52.4897
WIPI1	796.528	0.0193408	0.24776	0.0780626	0.937778	0.999866	yes	76.5147	24.2643	74.4897	25.3664	46.6009	45.9031	40.6935	24.599	35.5048	47.0767	65.4312
FRMPD1	177.127	0.498549	0.838013	0.594918	0.551899	0.999866	no	2.5666	0.0917116	3.88989	0.36476	3.88268	3.92764	1.26073	0.231878	3.92792	7.34981	4.13655
GBA2	1983.39	-0.222459	0.270993	-0.820902	0.411702	0.999866	yes	61.4602	26.2737	49.8629	37.437	66.5382	46.7564	34.6672	23.7276	63.0678	55.3821	54.3204
NDST1	3255.98	0.0165795	0.564506	0.02937	0.97657	0.999866	yes	74.5835	12.0803	64.7831	11.5402	71.0335	58.0468	26.5838	5.84633	65.8441	58.9988	50.7714
ASNS	6138.15	0.705321	0.679596	1.03785	0.299338	0.999866	yes	201.613	222.163	141.702	186.86	139.601	150.673	178.643	373.338	189.284	179.195	199.951
AP3M2	1151.24	0.326888	0.236209	1.3839	0.16639	0.999866	yes	20.0821	8.78732	19.5024	14.4242	27.2944	33.4688	19.4758	17.0404	30.5064	51.6314	32.6719
CNGB1	97.7585	1.12865	1.26073	0.895234	0.370662	0.999866	no	0.0925163	0.0435396	1.03022	0.251365	1.06305	5.9629	5.95262	0	1.68329	11.3058	17.1888
CHAT	18.1573	-0.435437	0.762727	-0.570895	0.568071	0.999866	no	3.62624	0.336029	0.164365	0.0287166	0.724242	0.538117	0.238201	0.0823551	0.416505	0.347788	0.231638
PABPC1	13818.8	-0.214511	0.413788	-0.518409	0.604173	0.999866	yes	401.954	125.398	535.351	143.976	494.286	556.432	335.368	68.0143	461.22	599.881	432.869
TESK2	22.823	0.809402	0.556289	1.455	0.145669	0.999866	no	0.412243	0.35756	1.48884	0.235419	0.361976	0.386512	0.434186	0.599108	0.506132	0.449098	0.737581
CFAP20	1677.44	-0.031527	0.472999	-0.0666535	0.946858	0.999866	yes	106.946	100.928	99.8038	91.1552	98.589	90.7985	80.1799	95.2357	103.913	87.8565	86.5935
CSNK2A2	1323.98	0.0813213	0.49512	0.164246	0.869538	0.999866	yes	41.8121	7.71531	43.3851	12.273	47.0488	35.8352	28.5525	12.07	50.4702	42.9342	44.6529
PTPN21	338.826	-0.158854	0.676313	-0.234882	0.8143	0.999866	no	5.77675	0.494195	6.56835	0.742935	9.8977	5.77393	5.65149	0.495686	6.27445	4.57645	7.18591
EIF2B3	1173.58	0.0470655	0.517786	0.0908976	0.927574	0.999866	yes	45.6099	55.2813	37.0133	59.7194	43.7999	42.2045	55.1495	62.3747	59.1467	46.4599	52.0711
TCOF1	695.66	0.301576	1.02282	0.294847	0.768111	0.999866	yes	22.8654	0.36492	19.547	0.819219	20.2975	12.9153	5.42241	1.05917	20.284	15.6938	16.0486
CDC42	8456.48	-0.153929	0.569147	-0.270456	0.786809	0.999866	yes	302.854	356.249	356.693	395.553	270.929	319.83	363.716	361.806	228.974	311.529	308.3
OSBPL3	145.304	0.55971	0.715065	0.78274	0.43378	0.999866	no	2.30369	0.941354	2.81784	0.828994	2.19012	2.87767	2.33386	0.340904	0.726167	6.0317	5.70876
EPHA8	787.366	0.671959	0.376578	1.78438	0.0743616	0.999866	yes	12.8205	6.02665	6.70694	24.8423	19.247	21.2886	17.855	30.962	36.9033	32.1318	37.3519
RAD18	203.481	-0.0537	0.235502	-0.228024	0.819628	0.999866	yes	4.51127	1.33159	3.81849	2.08782	4.33343	3.30792	5.51731	2.02604	2.64784	4.84939	5.43333
ATP2B1	2296.09	-0.2399	0.609837	-0.393383	0.694036	0.999866	yes	36.7922	5.13124	55.0947	6.59698	39.4387	39.6905	20.185	2.37086	32.4383	35.725	35.2855
NCK2	1225.96	-0.0494739	0.285922	-0.173033	0.862626	0.999866	yes	45.5781	19.5058	35.5825	25.5026	45.1169	39.9112	26.3834	26.9991	36.8375	38.4958	37.0351
MAP4K4	6856.97	-0.0953438	0.790475	-0.120616	0.903995	0.999866	yes	166.354	10.9094	138.932	9.67105	156.117	100.07	46.2995	2.68046	115.625	108.801	104.989
MGAT4A	1691.67	0.293183	0.440005	0.666318	0.505208	0.999866	yes	14.8438	8.36303	23.3624	5.94164	21.3235	29.7769	16.4638	10.1286	21.8214	41.5483	44.7665
RPL31	24136.5	0.189236	0.887886	0.213131	0.831225	0.999866	yes	2908.89	8491.05	3348.24	7759.1	3353.12	3111.48	6475.88	10374.5	3503.74	2626.25	2967.73
WDR1	6051.04	-0.434047	0.26973	-1.60919	0.107574	0.999866	yes	165.159	93.269	273.235	112.376	168.373	147.219	154.822	70.1608	115.517	139.191	165.37
SNX13	748.077	0.103719	0.229427	0.452078	0.651213	0.999866	yes	21.4465	6.03355	14.4314	13.6685	20.547	15.4763	9.45511	10.6556	14.2696	19.5867	21.7812
ARHGAP10	26.4094	0.249129	1.05062	0.237127	0.812559	0.999866	no	0.881897	0.179627	2.54556	0	0.245173	0.845989	0.639328	0.0744292	0.189836	1.0773	1.00002
RPS6KA2	4640.17	-0.24765	0.250331	-0.989289	0.322522	0.999866	yes	89.8934	24.1395	53.3523	37.618	95.3448	66.7291	42.1229	25.112	66.8171	60.436	66.7972
ING3	158.103	-0.0353059	0.264137	-0.133665	0.893667	0.999866	yes	7.67957	5.32952	9.65809	4.60453	6.34284	6.80563	6.29793	2.94338	4.51447	11.6586	10.1783
VASH1	3904.41	0.0161581	0.476802	0.0338886	0.972966	0.999866	yes	63.1222	11.441	61.9061	14.3653	58.7745	61.2293	42.9522	7.85488	55.8401	70.8163	78.6348
LMCD1	248.699	-0.168507	0.636442	-0.264764	0.791192	0.999866	yes	32.468	19.057	19.5807	19.5507	15.8709	7.96827	6.67237	17.1739	14.8126	5.58334	7.32046
BUD23	897.654	0.074349	0.465301	0.159787	0.873049	0.999866	yes	47.3297	42.913	40.9149	66.7728	61.0859	61.6529	60.3296	59.2936	66.1514	70.7172	65.8885
SEL1L	4434.01	0.365887	0.388662	0.941402	0.346499	0.999866	yes	57.6963	22.894	46.0329	26.7886	63.7016	69.7528	48.7038	16.4259	57.3996	98.5145	116.982
TRIP13	46.2274	-0.0566278	0.385383	-0.146939	0.88318	0.999866	yes	1.99337	1.3564	2.12758	0.946316	1.78772	1.89486	0.551326	0.402277	1.41636	1.50963	1.93983
ATP6AP1	7497.11	-0.143512	0.389606	-0.368353	0.71261	0.999866	yes	322.832	255.402	222.33	277.927	286.629	287.779	274.165	227.835	303.4	263.142	294.096
TCF3	406.302	-0.354551	0.556631	-0.63696	0.524151	0.999866	yes	29.7342	7.78035	22.9781	3.51759	21.7216	13.8703	4.18787	2.1479	9.97142	12.3116	11.7567
TRIB2	6376.74	-0.326102	0.23209	-1.40506	0.160002	0.999866	yes	150.429	54.5981	145.399	72.1715	114.645	148.7	87.0914	49.1218	88.9403	143.781	108.525
DAZAP1	1574.9	-0.117684	0.283733	-0.41477	0.67831	0.999866	yes	60.6245	31.9734	64.9843	42.7789	57.2974	53.3288	52.0569	34.8585	58.2634	56.3632	52.6177
MBD3	1625.51	0.0768282	0.274716	0.279665	0.779735	0.999866	yes	67.1664	15.1101	58.3342	20.922	52.4607	50.4851	36.0011	17.4492	56.2674	49.9328	59.0034
HLTF	1156.14	0.271245	0.659715	0.411156	0.680958	0.999866	yes	29.5172	7.79857	25.5464	5.53812	34.0749	24.7454	16.9633	5.76906	28.2069	43.7086	38.2724
FAM50A	1196.63	0.0631793	0.202278	0.312339	0.754783	0.999866	yes	81.4652	34.5033	79.4086	40.7398	92.2808	77.5773	67.0208	30.1636	117.391	85.6488	107.212
FAM3A	763.459	0.0511329	0.387243	0.132043	0.89495	0.999866	yes	27.7236	21.6847	22.7918	34.0255	34.4087	35.3018	34.1743	29.0644	44.6862	36.4275	46.4639
CPSF1	1348.78	-0.126903	0.406417	-0.312248	0.754852	0.999866	yes	29.4537	7.77091	30.9738	8.42616	34.2424	35.8635	22.1172	4.5812	37.2242	38.9673	35.2396
CDH19	31.5496	0.193416	1.24765	0.155024	0.876802	0.999866	no	3.26442	0.496531	0.259878	0.213819	0.27545	0	0.19876	0.389187	0.178662	0.051302	0.177427
PDCD2	1664.91	0.0732535	0.486362	0.150615	0.880279	0.999866	yes	66.4072	81.436	67.4205	80.8106	72.0359	67.9211	71.4861	86.3148	72.8423	80.0029	85.3103
SLC6A15	3244.46	0.137984	0.325416	0.424023	0.671549	0.999866	yes	61.0991	34.862	58.7931	44.5164	65.3415	54.7025	46.7412	50.6896	59.5449	68.0727	72.8375
RDH11	2553.66	-0.386784	0.176205	-2.19508	0.0281581	0.999866	yes	106.863	57.212	103.043	53.2357	100.342	91.0072	66.1701	28.1128	87.6799	80.885	72.9464
PRKACA	6007.37	-0.161168	0.347956	-0.463184	0.643232	0.999866	yes	292.526	59.6238	252.798	71.0712	273.008	216.076	141.699	45.7175	212.972	226.79	252.327
ADGRL1	7513.76	0.283735	0.886864	0.31993	0.749021	0.999866	yes	105.797	3.85866	86.7491	8.70452	149.673	121.036	61.8457	4.53598	171.932	134.755	134.338
ACTN1	449.479	0.306765	0.644316	0.476109	0.633997	0.999866	yes	13.6268	1.29937	8.41772	2.36037	14.538	19.018	12.9116	2.1329	12.8782	22.424	21.106
ZFYVE26	498.907	-0.115715	0.686928	-0.168453	0.866227	0.999866	no	8.86237	0.742344	4.39687	0.990121	9.36056	4.5436	4.45258	0.694821	5.32287	7.20245	8.28239
RPS6KA6	1173.32	0.227447	0.343097	0.662924	0.507379	0.999866	yes	10.6274	3.47267	13.3679	4.24831	15.431	12.167	8.61283	3.55731	12.9682	20.9982	18.6817
EPN2	1792.9	-0.265594	0.180507	-1.47138	0.14119	0.999866	yes	58.9277	25.1664	46.0373	19.7896	50.2537	40.0719	35.326	15.3225	36.0694	37.417	47.9017
PTPN18	943.978	0.123784	0.491503	0.251849	0.801158	0.999866	yes	42.8717	7.44258	36.1585	11.7173	35.876	47.0679	26.2299	4.60082	38.3882	55.1293	54.8073
LIMS2	58.8207	0.725884	0.64751	1.12104	0.262271	0.999866	yes	2.49384	0.54297	0.913998	1.62505	1.1314	1.88855	2.17123	1.63073	2.80432	3.30466	6.57698
SPEG	744.508	0.264046	0.575553	0.45877	0.6464	0.999866	yes	26.692	3.94261	22.8396	5.48699	26.6472	19.0948	11.4506	4.85856	27.9192	34.4104	41.3794
ALDH3A2	3013.18	-0.0956236	0.297408	-0.321524	0.747814	0.999866	yes	101.525	68.1972	82.8412	95.2392	107.664	105.99	94.9056	80.7644	91.4044	114.129	127.022
TFRC	604.139	-0.104684	0.685308	-0.152755	0.878591	0.999866	yes	14.5559	2.7834	16.2704	1.06027	12.4283	11.5759	8.75808	1.35628	15.0352	9.42655	12.8382
SREBF1	577.674	-0.538456	0.398906	-1.34983	0.177069	0.999866	yes	35.3509	7.72824	17.8038	5.44935	24.2615	14.3744	8.92027	3.84333	15.8129	10.3913	12.3131
TRPC5	492.557	1.53363	1.20585	1.27182	0.203436	0.999866	no	0.0823259	0.022626	0.016011	0.0487458	0.17839	6.16612	1.59654	0.0464824	1.68118	12.5823	14.7381
AFF4	2159.9	0.184644	0.78473	0.235296	0.813979	0.999866	yes	27.8255	1.95767	23.2541	2.73693	39.9125	21.8938	12.026	2.14703	25.518	30.261	34.1408
UBE2D1	1187.39	-0.218219	0.319841	-0.682274	0.495066	0.999866	yes	41.9406	28.2119	43.0618	24.7843	35.4146	27.2919	26.0453	18.5038	28.0296	31.4604	29.9317
PALS1	266.543	0.12704	0.50287	0.25263	0.800554	0.999866	yes	5.60984	0.813171	4.09425	1.2043	5.2855	5.97612	2.5963	0.723676	4.82189	7.32908	6.53066
RHOBTB1	331.625	-0.0296423	0.33145	-0.089432	0.928739	0.999866	yes	8.74224	2.67508	7.36849	2.73826	8.41507	6.74128	3.75547	1.55824	4.8455	8.96898	8.725
SMC1A	2838.79	-0.149154	0.846656	-0.176168	0.860162	0.999866	yes	47.3649	4.27006	48.5526	3.16313	45.1676	38.0906	23.6426	0.715124	32.4157	43.7642	46.5992
HSD17B10	1619.21	-0.0873515	0.576587	-0.151498	0.879583	0.999866	yes	104.461	132.97	123.605	157.054	110.144	120.496	140.585	144.989	118.446	112.039	129.221
MARK2	2015.02	-0.0660694	0.670703	-0.0985077	0.921529	0.999866	yes	63.9136	5.51813	63.8907	7.4417	70.4442	53.3087	31.8432	3.97213	47.3372	60.6936	69.4568
HMMR	44.6511	0.277306	0.775945	0.357379	0.720808	0.999866	no	4.43426	0.656735	4.78509	0.355322	1.62264	2.17349	1.13082	0.0531455	1.8432	2.09009	2.99229
CHFR	971.301	-0.0972792	0.205914	-0.472427	0.636622	0.999866	yes	35.8321	14.187	42.5463	29.7198	40.9355	41.7638	34.9694	17.1281	40.1411	49.8286	50.285
P4HA2	676.965	0.243471	0.279079	0.872409	0.382985	0.999866	yes	12.1668	6.18482	11.5552	12.5841	14.8595	21.6123	22.5251	15.9119	18.007	30.175	27.26
NFATC3	272.851	-0.0663032	0.407778	-0.162596	0.870836	0.999866	yes	7.09538	1.88404	6.06347	2.36279	6.01706	3.83842	2.62573	0.643837	3.84512	5.62647	6.9022
TRNT1	828.32	0.0831873	0.267883	0.310536	0.756154	0.999866	yes	25.9172	9.36311	18.0111	11.3859	29.1289	18.5735	16.8095	11.2946	24.0463	28.9384	25.9564
ACADVL	778.83	0.179779	0.211318	0.850748	0.394909	0.999866	yes	43.9528	25.5753	30.0438	23.4077	39.422	47.7341	40.8012	29.1091	48.9408	63.234	67.2829
STK10	196.71	0.187578	0.788847	0.237787	0.812046	0.999866	no	9.55402	0.399755	5.94455	0.77485	9.45693	3.26498	1.45326	0.201602	6.43382	7.2913	4.43549
FBXW11	5534.91	-0.353336	0.314222	-1.12448	0.260811	0.999866	yes	144.819	85.6822	143.086	76.9715	146.245	88.1135	83.4173	58.2558	83.8096	82.6967	93.3143
ACAP1	35.5021	0.635093	0.365496	1.73762	0.0822776	0.999866	yes	5.76309	5.90911	8.79933	2.94505	6.619	10.7891	9.81425	9.07794	9.66101	10.5477	8.1896
CRMP1	26892.2	-0.434761	0.22122	-1.96529	0.0493806	0.999866	yes	1016.83	461.207	828.759	450.729	801.949	642.891	510.309	259.958	670.102	526.408	534.449
EVC	66.7724	1.24547	0.992103	1.25538	0.209341	0.999866	no	1.5781	0.334142	1.71729	0.428903	2.01158	0.442483	0.717813	0.82708	1.80422	1.88784	1.49761
DERL2	1234.96	-0.0631701	0.283206	-0.223053	0.823494	0.999866	yes	28.8241	40.0655	32.2766	38.7778	38.1349	35.2488	41.493	43.0372	29.3635	30.7146	36.8156
SIDT1	1290.66	-0.81886	0.644459	-1.27062	0.203865	0.999866	yes	39.0792	7.24081	2.9585	23.1472	46.3292	43.9963	12.9355	11.2461	29.7779	22.3064	12.5433
NDE1	11.3132	1.47584	1.30354	1.13218	0.25756	0.999866	no	2.66692	0.362546	1.84734	0.0509546	0.732809	0	0	0	1.10101	0.34915	0.254354
IRAG1	30.6382	0.281215	0.868023	0.323971	0.74596	0.999866	no	0.554785	0	0.46031	0.0686655	1.14411	0.762988	0.325273	0.0759502	0.982378	0.761511	0.878087
TMEM38A	467.514	0.689732	0.502815	1.37174	0.170144	0.999866	yes	5.05719	3.54221	3.26894	11.6389	13.1246	11.3157	11.6147	21.4697	14.2833	17.7486	21.099
AP1M1	4011.25	-0.24632	0.412838	-0.59665	0.550741	0.999866	yes	148.278	121.43	131.8	137.934	142.089	147.252	142.199	108.564	124.896	122.413	134.25
PVR	1106.72	-0.0431118	0.349798	-0.123248	0.901911	0.999866	yes	29.6001	6.1615	24.6322	12.9826	42.2696	35.3674	24.4043	10.0876	35.1654	36.9705	43.443
XRCC1	676.367	-0.134502	0.252142	-0.533439	0.59373	0.999866	yes	29.5355	12.5906	24.9712	13.4449	38.2687	28.9293	23.1489	10.0215	41.2221	25.3924	28.9041
SCARB1	248.52	-0.0151842	0.32381	-0.0468923	0.962599	0.999866	yes	13.9992	4.54922	7.60346	3.77682	16.2022	12.0264	5.27473	4.33848	15.0702	13.1817	13.6442
MCM2	308.322	-0.0333679	0.258437	-0.129114	0.897267	0.999866	yes	13.072	5.81528	10.6199	2.44355	7.41354	6.95695	5.0663	2.73551	7.56491	8.81887	5.61211
PANX2	460.66	0.263286	0.458943	0.573679	0.566185	0.999866	yes	14.108	1.81164	7.54781	3.27541	15.4557	17.691	11.3269	4.05219	19.2779	20.6125	19.5894
SELENOO	220.673	0.224003	0.263589	0.84982	0.395425	0.999866	yes	9.52803	3.14163	6.9894	4.68392	7.40109	6.91602	6.8613	5.31549	9.05452	11.7989	10.1461
PDE8A	69.1045	0.635106	0.596609	1.06453	0.287091	0.999866	no	2.64759	0.425114	1.6595	0.443921	2.11592	1.83402	1.16833	0.661094	1.62186	3.79953	2.15576
CLCN4	4413.59	-0.334387	0.17812	-1.87731	0.0604754	0.999866	yes	88.2468	23.2809	54.5658	42.1352	89.6214	63.1224	66.1925	34.5325	46.8593	62.1717	63.6967
NLE1	1153.38	-0.0983638	0.188767	-0.521087	0.602306	0.999866	yes	31.8233	22.9952	28.7145	27.4646	26.9458	31.9746	20.2593	18.7038	22.2808	32.1739	25.6975
SDHA	3346.41	0.124691	0.327501	0.380735	0.7034	0.999866	yes	121.268	68.3355	117.954	78.9882	113.844	82.4145	61.857	65.1155	132.214	104.517	111.81
SMARCE1	2562.45	-0.0801926	0.187028	-0.428773	0.668088	0.999866	yes	101.233	54.0212	107.628	47.9585	113.988	71.3216	63.3633	30.991	107.801	97.6488	93.1486
GSDMB	16.7336	0.459768	0.791733	0.580711	0.561436	0.999866	no	0.697376	0.047413	0.855874	0.415617	0.728145	0.516018	0.714346	0.0497578	0.818467	2.70877	1.77975
KDM5A	510.032	-0.135082	0.674472	-0.200279	0.841263	0.999866	yes	10.3803	1.38457	8.96006	1.61214	8.60705	5.95063	2.7194	0.848631	6.09894	9.10878	7.49359
ADAM11	14462.5	-0.356903	0.265368	-1.34494	0.178645	0.999866	yes	306.147	113.027	325.796	111.072	295.346	267.568	241.082	56.6797	211.239	267.356	318.128
PPP2R3A	723.286	-0.347761	0.534967	-0.65006	0.515654	0.999866	yes	16.5616	2.69824	14.986	2.76765	16.3386	10.0762	5.65284	0.901363	12.9535	10.1295	9.06683
FERMT2	1068.79	-0.137792	0.31029	-0.444074	0.656989	0.999866	yes	48.1326	20.1326	68.2214	9.65788	44.2257	25.5651	19.6042	7.42396	21.8105	28.3401	32.9055
IGF2BP2	891.308	-0.465255	0.77656	-0.599123	0.549091	0.999866	yes	54.9576	2.99273	48.1046	2.11615	39.9994	21.1787	8.19713	0.757693	23.7012	19.5723	16.9903
MAP3K13	743.155	-0.202229	0.386787	-0.522844	0.601083	0.999866	yes	27.9779	12.5935	20.1988	13.2539	31.7488	16.1434	10.2532	9.51442	27.6926	19.1993	14.6005
ST6GAL1	8128.05	-0.297117	0.233069	-1.2748	0.202379	0.999866	yes	156.139	80.431	214.951	80.4308	135.335	186.334	160.69	60.9828	117.081	181.16	174.113
FRY	3086.79	-0.0350156	0.753757	-0.0464547	0.962948	0.999866	yes	47.7896	3.97784	44.2978	4.56012	57.2337	45.1041	23.7223	1.69899	45.6711	55.4329	50.9039
PICALM	3468.75	-0.152345	0.125305	-1.21579	0.224063	0.999866	yes	106.729	43.9567	104.636	69.4468	115.796	116.211	89.4283	44.5025	98.1878	121.274	131.859
NSF	7651.08	-0.150521	0.148475	-1.01378	0.310687	0.999866	yes	170.461	73.1691	181.323	80.4357	188.945	157.457	104.835	58.1846	151.227	163.415	159.978
GLI2	19.1971	-0.751119	1.44406	-0.520144	0.602963	0.999866	no	1.17376	0	0.785687	0	0.400058	0.454364	0.279288	0	0.975001	0.340077	0.304492
CLASP1	4421.98	-0.0739701	0.633324	-0.116797	0.907021	0.999866	yes	72.4352	15.3689	63.388	8.83915	71.6109	57.3483	30.1137	3.29147	56.6398	66.4898	65.486
MRPS34	1477.91	-0.0160331	0.558428	-0.0287111	0.977095	0.999866	yes	115.552	109.574	98.1016	133.324	121.841	99.0965	104.211	123.877	121.246	105.299	120.369
NOTCH3	52.6252	-0.756231	1.0644	-0.710476	0.477409	0.999866	no	2.62631	0.0838798	1.88934	0.116527	0.833294	0.571404	0.780507	0	0.603834	0.476253	0.286294
CLNS1A	976.264	-0.0327626	0.582774	-0.0562183	0.955168	0.999866	yes	55.744	70.7044	50.9858	83.5259	62.4275	51.0102	54.8627	81.7657	59.311	54.1029	47.6172
PPP2R2C	2697.25	0.411829	0.312661	1.31717	0.187781	0.999866	yes	37.1174	6.28213	24.2945	26.6386	63.8899	73.8438	46.1413	26.6973	88.5825	112.028	99.0625
TEAD2	15.5465	0.627401	1.39394	0.450091	0.652645	0.999866	no	1.32072	1.11755	0.40038	1.17281	0.197671	0.0560823	0	0.584738	0.053393	0	0.140368
EED	201.789	0.204704	0.30312	0.675324	0.49947	0.999866	yes	12.5195	3.57926	8.99961	2.84772	11.3335	7.37063	8.06167	3.52182	12.4647	13.2403	11.9842
CDHR2	45.5296	0.418229	0.806401	0.518637	0.604014	0.999866	no	10.2291	0.280095	4.00331	0.236037	6.61129	5.52348	1.67088	0.195913	5.22972	8.565	5.8665
SNCB	1116.47	0.317717	0.277841	1.14352	0.252822	0.999866	yes	64.8131	14.3893	44.006	46.8685	92.356	64.3167	50.1297	32.7964	134.169	113.818	96.3535
TSG101	2358.42	0.0859699	0.580813	0.148017	0.88233	0.999866	yes	103.138	114.359	97.2029	114.992	100.589	88.7072	106.301	132.41	110.241	88.5798	97.8562
NCBP3	1399.05	0.0276353	0.470627	0.0587201	0.953175	0.999866	yes	29.2823	14.2084	30.5344	7.1126	25.806	17.0715	29.4492	4.18593	22.4745	27.7079	28.7657
ATP2A3	19.0421	0.267471	0.679136	0.393841	0.693699	0.999866	no	0.207938	0.110839	0.170115	0.309678	0.870885	0.510421	0.108168	0.277923	0.792831	0.489427	0.165694
CA12	16.5057	1.39089	1.04657	1.329	0.183849	0.999866	no	0.578218	0.0583148	0.11025	0	0.380735	0.814835	0.0411051	0.0444776	0.976952	1.13084	0.294669
MGLL	114.622	1.14305	0.788464	1.44972	0.147138	0.999866	no	1.251	0.615997	1.6571	0.596094	1.26105	2.51042	2.45731	0.491218	2.85919	5.99309	6.912
BCS1L	1036.98	0.0676555	0.647045	0.104561	0.916724	0.999866	yes	45.3154	52.7456	39.5072	60.9443	49.5647	41.3807	57.3525	77.197	47.3644	49.9601	55.6512
NUAK1	1033.25	0.441498	0.275264	1.60391	0.108734	0.999866	yes	4.62252	1.41406	3.32857	5.39383	13.872	17.9635	15.8777	8.13066	26.3019	21.7469	22.6672
DPP8	1651.18	0.338419	0.422673	0.800666	0.423325	0.999866	yes	25.0178	7.58015	26.891	7.99526	30.3257	25.9549	16.1095	5.97025	25.7928	34.6833	32.5722
SLC24A1	36.7005	0.394906	0.889433	0.443997	0.657045	0.999866	no	1.17277	0.179565	1.72405	0.0248144	1.04138	0.955608	0.645963	0.0268143	1.07793	1.24986	0.732953
ZNF532	2076.12	-0.101383	0.870334	-0.116488	0.907266	0.999866	yes	84.9858	3.49206	86.0635	3.87771	90.9203	67.4044	24.2275	1.75626	51.9308	73.506	70.0939
LMAN1	1877.21	-0.270229	0.185077	-1.46009	0.144265	0.999866	yes	31.9791	16.2854	34.9583	18.3182	35.7619	28.3757	24.5971	13.2699	26.6487	29.7997	30.5961
HACD3	10798.4	-0.276618	0.312806	-0.884313	0.376527	0.999866	yes	259.102	183.008	256.908	190.328	292.012	243.39	200.497	139.871	244.955	210.806	232.295
IPCEF1	71.9961	-0.0980661	0.631568	-0.155274	0.876605	0.999866	no	2.45323	0.675093	1.94721	0.28982	2.41735	1.6994	1.32273	0.0814346	1.53047	1.13704	2.68785
ZZEF1	1412.85	0.0349398	0.875266	0.0399191	0.968158	0.999866	yes	16.7341	0.625932	16.6901	1.44921	18.6485	16.5546	6.46439	0.428287	13.1188	19.7377	18.6547
ENO1	14633.6	-0.149034	0.476687	-0.312645	0.75455	0.999866	yes	562.705	638.794	548.711	598.887	481.194	640.557	627.347	469.339	551.665	831.079	478.485
SLC12A1	10.2362	0.565461	1.01594	0.55659	0.577807	0.999866	no	0.156111	0	0.042718	0.340485	0.222174	0.492117	0	0.0222559	0.308665	0.395306	0.662686
MYDGF	1678.85	0.172882	0.586587	0.294726	0.768203	0.999866	yes	114.148	113.279	107.195	156.859	116.081	111.227	122.775	177.296	139.412	114.326	124.44
ANO8	679.745	0.0425711	0.42723	0.0996444	0.920627	0.999866	yes	19.7267	2.98779	12.606	3.94683	18.3334	15.2583	9.91521	2.75588	17.4146	18.3133	18.544
TUBE1	182.774	0.855851	0.39079	2.19005	0.0285203	0.999866	yes	9.06877	11.2645	5.67359	4.21592	9.42226	7.1881	7.5805	9.07147	9.00582	15.8507	14.0454
ARHGEF10L	1232.45	0.252267	0.481829	0.523561	0.600584	0.999866	yes	35.5905	4.30646	25.4323	6.67178	30.9012	24.7295	13.5391	4.74618	39.1088	33.7818	33.3608
WSCD2	142.119	0.787847	0.51612	1.52648	0.12689	0.999866	yes	1.79904	0.375833	0.657111	0.914324	2.94361	4.07031	2.63384	2.05542	4.46474	13.2031	2.54305
KCNQ2	8711.3	0.0582654	0.735763	0.0791905	0.936881	0.999866	yes	178.587	22.5512	149.109	38.304	201.363	138.566	79.0466	28.1002	168.762	173.354	150.762
TACR2	25.0783	0.0654901	0.592078	0.110611	0.911925	0.999866	no	1.0936	0.0225546	0.939318	0.80164	1.1877	1.43758	1.29163	0.762994	1.0266	2.1617	1.57915
ACTR6	1179.49	0.00169928	0.598394	0.00283973	0.997734	0.999866	yes	45.2408	47.3998	35.911	71.8894	40.3502	41.8304	43.2439	64.3658	39.8413	43.8172	43.4041
TIPIN	100.682	0.372636	0.402783	0.925154	0.354886	0.999866	yes	4.32845	4.29098	4.34684	5.00133	7.13729	7.43371	3.6765	6.4468	7.60629	8.32581	11.4064
SRI	3999.61	0.423889	0.73717	0.575022	0.565276	0.999866	yes	156.568	239.895	135.403	259.854	159.37	133.173	164.69	365.578	160.702	144.649	189.251
EIF4G3	4240.24	0.414558	0.96766	0.428413	0.668351	0.999866	yes	72.8577	3.16491	70.8721	3.78482	90.804	68.2642	24.9768	2.20204	77.1888	106.514	108.722
NUP37	96.5287	0.458522	0.742674	0.617393	0.536975	0.999866	yes	2.02868	5.90783	2.273	4.35717	4.2652	1.73721	8.43819	12.514	5.27434	4.34399	6.13156
SEMA3A	152.503	0.0177438	0.652693	0.0271855	0.978312	0.999866	no	4.91489	0.584669	1.02247	0.944624	4.61477	1.89479	0.627337	0.494513	3.13014	1.87678	2.01441
SEMA3C	1319.88	1.21089	0.651219	1.85942	0.0629671	0.999866	yes	26.2846	4.85193	5.76789	6.31076	16.457	46.2043	12.8531	9.05238	17.5213	107.088	68.847
TTC38	645.627	0.150885	0.763169	0.197709	0.843273	0.999866	yes	16.4364	15.5715	10.3072	24.468	19.238	8.42192	11.2971	23.507	22.3315	10.7997	14.3636
ACAT1	1987.47	0.0294559	0.413993	0.0711507	0.943278	0.999866	yes	75.2768	87.8001	80.1494	90.5004	100.752	95.5443	91.0497	82.5353	130.798	102.168	97.6589
GRAMD4	740.318	0.268737	0.760271	0.353475	0.723733	0.999866	yes	43.6929	2.00423	37.7733	5.10984	37.8449	32.5453	11.4376	4.60588	31.3337	44.2476	47.8496
CELSR1	14.6747	0.173176	0.940308	0.184169	0.853881	0.999866	no	0.950667	0	0.142403	0.0250121	0.0559381	0.109599	0.466136	0.0460165	0.109927	0.100928	0.0925424
ZNF638	1584.17	0.0806402	0.912626	0.0883606	0.92959	0.999866	yes	64.0511	4.83474	53.916	6.92596	65.117	37.9515	19.5603	1.78035	39.6758	48.1387	52.0871
SLC25A40	576.091	0.157539	0.466516	0.337694	0.735594	0.999866	yes	12.3207	8.92798	8.68295	15.0802	14.9342	11.495	25.5565	17.4677	15.1254	14.9079	16.242
TIMM21	588.781	0.105832	0.419675	0.252176	0.800905	0.999866	yes	28.7336	22.2387	29.7792	24.0523	33.4718	32.5938	33.8332	30.6262	30.2944	36.0527	38.1861
ADD2	5834.89	0.323647	0.808163	0.400472	0.688809	0.999866	yes	85.9072	8.8968	53.2187	11.1289	95.4707	94.6168	55.8823	3.43949	101.882	119.87	119.962
RASAL2	2103.46	-0.0590216	0.69727	-0.0846467	0.932542	0.999866	yes	33.0009	3.74098	25.0321	3.30543	46.0191	35.9404	13.2535	3.20736	20.4607	34.2303	42.2248
VPS9D1	660.674	0.154188	0.270033	0.570996	0.568003	0.999866	yes	14.8014	4.82072	18.2393	12.7857	29.3056	26.8336	24.2226	9.85055	37.929	31.5849	37.4444
ZNF37A	469.409	0.771534	0.942504	0.8186	0.413015	0.999866	yes	7.06815	0.460339	6.75169	2.63763	11.671	4.84208	1.2166	1.38825	6.73805	12.3327	11.5659
MARK3	1169.23	0.0414607	0.389206	0.106526	0.915165	0.999866	yes	44.3474	10.8282	38.5401	11.2261	46.2421	32.2108	19.211	7.08633	46.3397	39.1814	41.739
SLC25A3	11908	0.0249056	0.598575	0.0416082	0.966811	0.999866	yes	673.778	1045.73	714.79	1104.67	760.089	666.842	760.127	1171.38	734.683	596.221	617.484
FNDC3B	349.33	0.673548	0.624986	1.0777	0.281167	0.999866	yes	5.61751	1.14094	5.48606	0.622336	6.17575	7.68544	2.17043	0.473881	4.49921	11.1559	8.46534
FOSL2	601.088	-0.978285	0.825888	-1.18452	0.236205	0.999866	yes	10.5215	3.50054	33.652	1.06506	2.29813	9.01432	4.79786	0.120739	2.21816	4.71746	5.33502
CACNG5	187.94	1.87824	0.881606	2.13047	0.0331326	0.999866	no	0.0737459	0	0.0983554	0.374261	2.00964	1.58719	1.42518	0.310553	5.32109	3.73809	5.19207
CACNG4	3763.79	-0.171841	0.504697	-0.340484	0.733492	0.999866	yes	110.541	15.1531	94.0025	24.2223	102.943	116.446	82.6681	12.4442	96.798	112.42	127.781
FRYL	571.254	0.041116	0.701714	0.0585936	0.953276	0.999866	yes	9.26459	2.72768	13.7515	2.05143	11.4882	9.46137	4.26884	0.574709	5.4836	10.3845	12.0395
TMEM131	731.193	0.279508	0.923554	0.302644	0.762161	0.999866	yes	14.6569	1.13074	18.7533	0.421199	13.4558	11.034	7.24051	0.417705	10.0215	17.7764	15.1228
ACTB	88268.3	-0.609397	0.285247	-2.13638	0.0326483	0.999866	yes	4330.83	2766.78	5223.81	3518.41	4292.11	4261.5	4570.14	2083.01	3130.72	2956.73	3639.9
WDR62	34.9755	0.0942802	0.549432	0.171596	0.863755	0.999866	no	1.30903	0.660292	1.16626	0.584779	1.02786	1.23156	0.683861	0.267141	0.885046	1.68964	1.60867
DLG1	684.517	0.0867541	0.247641	0.350322	0.726097	0.999866	yes	13.0496	5.55891	17.6373	5.77317	17.1525	14.2048	7.81589	4.76097	14.9911	14.1401	17.3134
RAB7A	7357.77	-0.048506	0.19772	-0.245327	0.806203	0.999866	yes	304.455	163.884	316.169	219.809	354.237	297.976	240.12	159.597	304.522	315.574	373.478
BCAP29	1087.89	-0.0106015	0.315343	-0.0336188	0.973181	0.999866	yes	48.7142	41.9678	46.4838	56.7243	62.9547	53.8502	63.0026	46.8052	44.6217	61.7837	82.2632
SART3	881.633	-0.0372385	0.481124	-0.0773989	0.938306	0.999866	yes	32.1578	4.92518	23.3806	6.75018	28.8991	21.1803	13.2869	2.71668	24.2637	26.4351	28.1042
EXOSC7	618.813	0.047666	0.613592	0.0776836	0.93808	0.999866	yes	37.5299	39.3092	25.2423	47.8455	38.6715	30.667	31.4451	51.3602	49.7182	30.1898	31.0653
KIFAP3	6666.06	-0.261927	0.124755	-2.09953	0.0357704	0.999866	yes	176.661	75.6366	165.025	114.404	219.031	195.986	160.36	75.3264	184.83	186.46	207.574
MKRN2	931.75	0.120828	0.377672	0.319928	0.749023	0.999866	yes	24.5297	16.8694	18.9529	23.0126	27.6167	20.8401	18.303	20.8362	23.1732	26.907	32.889
MCM6	951.799	0.078222	0.227013	0.344571	0.730417	0.999866	yes	17.8483	11.4999	20.3081	10.8568	19.101	17.9465	16.0603	10.4579	19.9834	23.359	21.759
REXO2	888.164	0.0442929	0.604362	0.0732886	0.941576	0.999866	yes	55.3657	64.1339	51.5132	72.5831	62.3625	52.674	66.1476	84.746	51.7254	59.4357	57.982
RBM7	943.73	-0.0329059	0.630074	-0.0522254	0.958349	0.999866	yes	37.9389	40.4302	32.4627	37.2867	35.9976	23.5362	32.0454	44.0181	24.4793	20.1166	24.3768
RBMS2	126.798	0.640693	0.394684	1.62331	0.104524	0.999866	yes	1.23633	0.651672	1.76551	1.06103	2.79645	0.947042	2.20428	1.34507	2.625	2.63488	2.35033
BAZ2A	1433.28	-0.318346	0.700916	-0.454186	0.649695	0.999866	yes	34.1858	4.06774	25.1078	1.34933	30.9089	16.3018	9.35063	2.62213	14.9796	17.2475	17.2032
PTPN23	1810.85	-0.266958	0.575834	-0.463602	0.642933	0.999866	yes	48.8204	4.69269	35.9618	7.31135	42.0262	36.2339	25.3537	3.03108	33.8145	37.3862	39.3892
MLH1	983.109	0.0313261	0.363904	0.0860835	0.9314	0.999866	yes	34.3027	20.2994	31.5315	28.0725	32.7525	25.8128	27.315	23.6626	33.6691	34.1275	31.3966
UNG	1521.39	-0.125048	0.604274	-0.206938	0.836058	0.999866	yes	45.2813	57.8865	34.2861	50.9279	45.618	38.3653	44.7193	49.16	38.3407	36.0465	38.6744
KLHL20	997.077	-0.258255	0.189102	-1.36569	0.172036	0.999866	yes	30.2322	17.6478	32.9751	18.0358	37.5103	31.0438	30.8526	13.948	28.1884	35.9837	39.2843
RGS11	334.733	0.594205	0.414335	1.43412	0.151539	0.999866	yes	10.0307	2.46282	7.60862	5.20458	19.7781	14.7344	13.5272	3.01711	32.7245	28.6912	31.0049
SLC46A1	323.856	0.12432	0.42427	0.293021	0.769506	0.999866	yes	11.4659	2.16774	19.38	5.40994	13.5022	21.9405	5.31855	2.83909	18.0967	26.2887	28.2273
PLXNA2	637.6	0.848402	1.24232	0.682918	0.494659	0.999866	no	4.08413	0.0358532	5.02358	0.158304	2.82887	10.5549	0.918027	0.109761	2.86833	24.3902	3.94336
SPAG5	69.6725	1.11456	0.837661	1.33057	0.183332	0.999866	no	4.4054	0.763448	2.50857	0.692653	2.37385	0.929812	1.88114	0.384933	3.83034	5.22844	5.83275
ANKRD13A	924.432	-0.05458	0.294955	-0.185045	0.853194	0.999866	yes	33.2353	10.0597	27.4356	8.64993	28.5527	22.6125	17.01	5.02744	29.5431	30.2633	22.1387
TPD52	7115.2	0.123599	0.302509	0.40858	0.682848	0.999866	yes	188.579	106.882	156.654	233.682	216.719	370.647	274.25	222.178	217.899	433.503	401.336
ACACB	20.6473	0.21497	0.818575	0.262615	0.792847	0.999866	no	0.65344	0	0.379907	0.0685931	0.701837	1.23634	0.189632	0.03591	1.40767	1.42406	0.879181
TRAF4	3527.5	-0.236044	0.568463	-0.415232	0.677972	0.999866	yes	151.482	124.837	116.441	102.667	106.29	75.2195	87.9275	93.9581	86.0876	70.6513	68.9725
PAG1	2483.86	0.107907	0.48169	0.224017	0.822744	0.999866	yes	19.2327	3.48343	19.7918	4.79925	23.9511	20.1844	16.9032	4.24705	14.4228	36.9716	30.5376
GPATCH1	203.592	-0.0119968	0.826339	-0.014518	0.988417	0.999866	no	8.76275	0.61736	8.52639	0.517206	7.97966	6.73893	3.76078	0.210536	6.25034	7.94539	8.25607
NT5C2	2288	-0.292479	0.192189	-1.52183	0.128053	0.999866	yes	75.4051	45.818	75.7235	33.8643	62.3673	54.4412	42.7981	19.8367	47.2529	59.0355	52.4709
MCAM	4263.24	0.165098	0.442637	0.372989	0.709157	0.999866	yes	188.628	25.3091	131.713	40.5242	167.458	115.696	67.2303	31.9799	148.712	124.186	193.38
GPC4	9.4894	0.761223	1.21801	0.624971	0.53199	0.999866	no	0.739041	0.0071416	0.472002	0.0461563	0.0500704	0.0284003	0	0.0897508	0.0811494	0.0155287	0.0142434
CAMSAP3	1909.05	-0.0623671	0.449321	-0.138803	0.889606	0.999866	yes	45.875	7.25044	27.7712	13.6957	47.5324	46.4751	34.0775	6.78523	59.6317	45.5879	49.4606
RAP1GAP	3015.59	0.120292	0.242171	0.496723	0.619385	0.999866	yes	84.3034	24.5563	49.9564	38.2085	103.537	83.9741	51.6517	29.2156	82.8857	108.362	118.804
XAB2	1145.85	-0.0336195	0.301354	-0.111561	0.911171	0.999866	yes	38.0885	18.8364	29.6927	21.9239	39.7063	28.077	28.3913	18.5523	47.2398	28.8167	31.8859
ARHGEF1	129.214	0.262093	0.515951	0.50798	0.611468	0.999866	yes	4.90209	1.69515	4.34694	1.79402	4.42411	2.70191	2.22993	2.25309	3.62322	7.39696	9.73466
STXBP2	9.64332	-0.510467	1.11976	-0.455874	0.648481	0.999866	no	1.27514	0	1.64488	0.337489	0.900909	1.39847	0	0.395514	1.20134	0.657642	0.406299
MAP2K7	1030.09	-0.0489971	0.263766	-0.18576	0.852633	0.999866	yes	39.1485	9.97387	34.2294	9.40761	30	20.415	17.8971	7.06269	28.8727	25.6065	25.8851
DGKD	2462.62	0.0347884	0.525334	0.0662215	0.947201	0.999866	yes	41.487	6.00069	47.9785	7.42751	40.7541	38.22	22.9172	10.0045	43.312	43.0493	45.2217
CTTNBP2	260.381	-0.467328	0.897628	-0.520625	0.602628	0.999866	no	10.0748	0.591847	16.1317	0.678543	8.28623	5.04123	1.2323	0.105651	4.67289	4.92379	2.62437
ACTL6B	1727.06	-0.0473025	0.520333	-0.0909081	0.927566	0.999866	yes	82.3319	75.6892	70.3177	82.6638	84.0898	67.0462	83.3681	80.4154	89.6953	62.7174	76.1339
RARB	123.713	0.301191	1.02264	0.294524	0.768357	0.999866	no	1.87545	0.470607	2.35491	0.248951	1.27629	10.4396	1.48736	0.289226	1.19461	14.9017	2.54744
TOP2B	3677.45	-0.158428	0.690177	-0.229546	0.818444	0.999866	yes	88.2037	9.59884	80.5245	10.4757	82.2676	65.7244	28.3153	2.61862	72.7501	68.8889	57.378
TM9SF3	6132.09	-0.114472	0.176035	-0.65028	0.515511	0.999866	yes	90.1803	45.6661	88.2302	54.0854	103.248	93.7701	78.7399	40.1871	75.0874	93.6147	95.8482
NFKB2	29.105	0.526326	0.633854	0.830359	0.406336	0.999866	no	1.45636	0.597424	1.65708	0.346992	2.38997	0.613474	2.95359	3.78681	2.26401	0.404289	2.15389
UBE2T	589.318	0.104627	0.692293	0.151131	0.879873	0.999866	yes	39.8555	50.4669	44.4345	69.4322	45.245	34.3949	47.8838	78.6282	50.5613	36.0628	35.7171
PPP1R12B	1341.68	0.208278	0.725465	0.287096	0.774039	0.999866	yes	11.1265	1.04999	11.5951	1.87084	19.2287	9.12405	4.73879	1.2867	11.5183	13.0165	11.5623
DNAJC10	2528.67	-0.164469	0.194014	-0.847715	0.396596	0.999866	yes	31.1397	10.9941	26.1444	14.2455	27.735	27.0462	21.2518	7.96416	19.6825	32.239	35.7925
GTF3C1	2771.72	-0.223598	0.637158	-0.35093	0.725641	0.999866	yes	49.5536	4.86873	46.7684	6.46693	52.8783	40.0768	28.6708	3.31667	42.8427	40.4567	43.9785
USP33	3118.24	-0.230148	0.191768	-1.20014	0.230086	0.999866	yes	74.8883	38.099	78.6504	36.5748	81.4146	59.0394	42.514	26.8634	50.3633	70.7386	67.8332
PAK3	2566.84	0.658376	0.892699	0.737512	0.460811	0.999866	yes	19.0833	0.778916	28.2725	2.53462	27.1794	31.4308	24.0101	1.93347	22.6308	54.9878	81.8138
DCX	30686.5	0.0806125	0.812238	0.0992474	0.920942	0.999866	yes	334.38	29.1489	595.796	32.5593	345.885	370.641	243.476	12.1315	234.362	417.375	569.18
SNRPA	504.384	0.355069	0.356017	0.997336	0.318601	0.999866	yes	37.8239	22.6926	34.7357	21.3017	35.0924	27.9775	21.0652	25.4028	53.8089	29.8397	35.0177
DYNC1I2	7042.83	0.116968	0.168236	0.695261	0.486892	0.999866	yes	251.434	126.731	275.685	167.858	273.685	276.412	232.167	138.285	355.628	364.872	391.951
LRCH4	617.19	0.00106944	0.320533	0.00333645	0.997338	0.999866	yes	23.6148	5.44022	19.5495	6.74534	25.3515	14.3666	15.0071	5.15752	21.4774	18.7707	25.9921
FAM76B	305.224	-0.271042	0.223215	-1.21427	0.224645	0.999866	yes	10.3949	4.56431	8.9184	3.45051	11.1661	8.43929	5.66794	2.06619	7.793	9.99052	8.36203
SIRT6	547.249	0.0488046	0.409326	0.119232	0.905092	0.999866	yes	35.7626	22.6538	29.8429	26.1354	31.1729	28.0401	22.814	23.9149	29.6087	27.2623	32.6866
POLD3	158.955	0.284823	0.499463	0.570257	0.568503	0.999866	yes	7.15432	1.00862	5.61549	1.01585	5.46339	6.4822	4.74997	1.52472	6.15123	10.2832	7.4606
ACTN2	15.4024	0.812005	0.717741	1.13133	0.257914	0.999866	no	0.26872	0.782918	1.09204	0.0107413	1.50461	0.252931	0.0713015	0.151284	0.337599	0.259472	0.420047
CAPZB	5011.3	-0.331323	0.248832	-1.33151	0.18302	0.999866	yes	258.261	142.889	363.804	171.788	282.353	227.184	200.941	106.13	247.122	185.669	244.204
GPR137B	80.6794	0.275676	0.613994	0.448989	0.65344	0.999866	yes	5.10923	1.40231	4.8335	4.41314	4.75648	2.89498	2.04948	4.46773	3.13695	2.26601	2.08694
NAALAD2	78.4789	0.293737	0.499195	0.588421	0.55625	0.999866	no	2.38354	0.544457	2.14805	0.685631	2.02076	2.41607	1.42839	0.550395	1.31905	4.49113	3.18146
JADE1	1436.3	-0.281072	0.262557	-1.07052	0.284386	0.999866	yes	35.7562	15.5077	53.6279	18.3148	29.9255	27.0897	26.058	16.4845	27.7429	21.4589	23.4127
SLC25A43	71.8836	0.534084	0.356297	1.49898	0.133878	0.999866	yes	0.601974	0.261651	0.717089	1.72359	1.48999	1.89712	2.9163	1.32967	3.24838	5.33277	4.55244
UBE2A	2089.91	0.0952479	0.356643	0.267068	0.789417	0.999866	yes	77.3327	59.9357	92.0419	75.8946	91.1648	86.1535	73.6077	77.1814	98.624	94.771	111.899
FGFR1	1196.68	0.624485	0.713588	0.875135	0.381501	0.999866	yes	29.3122	7.18271	22.5241	3.31757	25.4288	25.5074	10.7563	1.80655	24.1182	61.6713	37.6778
FBLN1	178.887	-1.07777	0.563913	-1.91124	0.0559743	0.999866	yes	21.9713	7.32421	6.61869	5.09629	7.07004	6.87803	4.53654	2.00848	8.29589	2.59661	1.80361
ITGA8	25.4242	-0.128509	0.873882	-0.147055	0.883088	0.999866	no	3.19371	0.160231	1.58412	0.0172599	0.0936005	0.106178	0	0.0309803	0.187296	0.314244	0
MAP2	14913.6	-0.383256	0.658402	-0.5821	0.560499	0.999866	yes	364.375	48.7944	303.625	63.9913	447.821	262.345	104.255	18.6098	245.457	246.22	180.608
PIAS2	592.515	0.0934125	0.181626	0.514312	0.607034	0.999866	yes	15.5092	7.79873	11.0809	8.90054	15.6897	12.3309	10.8573	9.82795	12.9715	19.6873	17.4436
AMPH	1793.67	-0.195703	0.17643	-1.10924	0.267327	0.999866	yes	42.7163	17.4993	48.8409	26.0533	44.6901	50.6482	44.0561	17.2888	45.7298	51.3968	54.7422
ARAF	164.556	-0.397533	0.2854	-1.39289	0.163652	0.999866	yes	9.0885	7.33603	9.17169	5.57631	6.6351	5.1093	6.7083	3.68662	5.26454	7.55343	6.32702
MCCC1	440.244	-0.0769277	0.265865	-0.289349	0.772314	0.999866	yes	15.7425	7.5199	12.083	11.0369	16.0122	14.0297	8.14132	6.14401	18.5669	17.6867	15.5568
NEBL	1008.23	0.230472	0.359667	0.640793	0.521657	0.999866	yes	10.2667	2.5057	3.70359	11.4221	26.4466	16.4128	9.08	9.23698	27.4099	23.9671	22.436
ACER3	602.006	0.138979	0.245633	0.565798	0.571531	0.999866	yes	7.78529	4.59402	9.41346	5.09674	12.4672	11.1052	10.1468	5.32604	8.89004	12.5617	16.6934
UBE2K	4040.88	-0.0942572	0.124385	-0.757788	0.448578	0.999866	yes	95.7345	39.8783	101.881	46.7543	95.0723	84.1511	69.006	36.9631	72.6441	100.483	105.418
PIK3C3	695.943	0.118011	0.239994	0.491726	0.622913	0.999866	yes	22.6757	9.12603	23.036	11.8824	20.1505	18.7032	17.1911	12.7286	22.9185	23.1767	20.3068
N4BP2	554.44	0.362056	0.853112	0.424394	0.671278	0.999866	no	5.66877	0.230884	4.98167	0.486248	8.94618	6.12291	6.51579	0.16824	7.7816	12.3954	10.5635
TIGAR	847.842	-0.142706	0.388074	-0.367729	0.713075	0.999866	yes	9.87744	10.7675	20.8193	6.38849	17.5528	14.5167	5.35774	6.34188	12.5512	13.3073	10.6444
TULP3	109.332	-0.103257	0.442662	-0.233264	0.815556	0.999866	yes	5.79458	1.18808	5.46634	1.20796	4.19259	3.22053	2.07975	1.13411	2.98489	4.37624	3.25747
SYNJ2	13.7483	0.893013	0.930102	0.960124	0.336993	0.999866	no	0.26582	0	0.291406	0.0153473	0.0916461	0.132167	0.169706	0.0467812	0.320924	0.255567	0.520903
ADCY2	105.601	0.628173	0.815242	0.770536	0.440982	0.999866	yes	4.30619	2.46397	0.60738	1.50301	1.29296	3.02091	2.01198	2.43132	5.05382	3.20692	0.384744
PPP2R5C	2952.15	-0.0143581	0.217226	-0.0660973	0.9473	0.999866	yes	68.6828	43.5582	71.3204	46.9024	80.5768	62.2947	53.2604	41.2676	72.9197	77.8433	82.1649
RBFOX1	3557.91	0.179729	0.553859	0.324504	0.745557	0.999866	yes	166.136	27.9663	161.819	17.5901	125.499	60.3076	36.1687	14.0932	118.057	79.8314	87.0406
GNB1	25894.8	-0.152521	0.178486	-0.854526	0.392814	0.999866	yes	712.475	388.782	692.565	405.066	694.178	656.445	555.28	284.754	630.815	671.633	758.613
MLLT10	455.109	-0.0476915	0.270052	-0.176601	0.859822	0.999866	yes	14.8173	16.4712	14.3474	18.397	19.0555	12.6896	11.2944	16.6365	12.3327	16.1756	16.9437
ZCWPW1	30.6448	0.31085	0.471055	0.659903	0.509316	0.999866	yes	1.13584	0.504706	2.43175	1.31774	1.36871	2.08858	2.7766	0.870676	3.67891	2.00846	2.94943
ADCYAP1R1	749.01	0.417216	0.604856	0.689777	0.490334	0.999866	yes	11.2156	1.81146	7.75985	6.30367	14.1896	10.4079	3.5299	5.93314	28.2342	11.5722	3.43176
FGF20	20.7566	-0.434818	0.632085	-0.68791	0.49151	0.999866	no	0.512464	0.57071	0.320035	1.16107	0.741949	1.46116	0.605159	0.694635	1.04203	0.874666	0.803169
NRDC	4549.92	-0.421542	0.358233	-1.17672	0.239306	0.999866	yes	101.313	76.6112	100.982	82.4196	95.9864	78.8209	85.8934	49.4048	85.6634	77.8547	82.9338
VDAC3	6464.12	0.0762858	0.533521	0.142985	0.886302	0.999866	yes	353.28	390.14	329.372	513.714	415.62	505.833	382.082	512.791	419.769	582.531	434.442
PCM1	3015.08	0.335795	1.05049	0.319657	0.749228	0.999866	yes	73.0041	2.17894	58.074	2.253	75.9674	75.645	18.2134	0.770384	67.7474	96.7145	76.0665
TNRC6C	905.224	0.690584	1.06631	0.64764	0.517218	0.999866	no	10.3461	0.193126	10.7574	0.202807	13.3204	9.90653	3.36777	0.369543	17.521	17.3199	18.2387
CBFA2T2	706.797	0.254087	0.766094	0.331665	0.740142	0.999866	yes	19.4311	0.695528	14.6136	1.54451	19.6087	10.0474	4.25316	1.12696	11.0556	12.9106	16.7317
BRINP1	4266.12	-0.371494	0.274378	-1.35395	0.175752	0.999866	yes	124.989	26.8089	89.9004	59.8523	165.732	141.226	91.6839	39.2804	137.702	117.417	102.703
ITCH	606.008	-0.108298	0.40876	-0.264942	0.791054	0.999866	yes	14.0781	2.19826	13.1846	2.6123	19.2127	9.38812	9.82262	2.33401	11.6043	12.2301	12.6081
TP53INP2	2867.71	-0.54056	0.608679	-0.888087	0.374494	0.999866	yes	133.361	13.8424	106.344	16.0522	84.3544	66.4896	40.6247	6.01911	42.9135	59.7184	66.2523
SDF4	1743.73	-0.116235	0.246305	-0.471914	0.636988	0.999866	yes	85.0819	43.0796	72.1003	48.9698	67.2156	71.4881	60.3987	40.1927	73.5697	70.2972	73.1535
TOLLIP	2818.53	0.00985954	0.235807	0.0418118	0.966649	0.999866	yes	77.651	41.6856	61.0877	58.7006	72.5654	61.3403	57.9161	55.3475	68.5106	68.606	74.8828
UBE2D4	580.971	0.211983	0.280476	0.755795	0.449772	0.999866	yes	19.5841	20.4198	18.2868	20.8723	22.1681	24.5507	25.3485	25.3845	22.8077	23.6149	25.8732
RUNX1T1	2937.05	-0.207208	0.825845	-0.250904	0.801888	0.999866	yes	112.881	9.25717	114.008	6.07904	100.055	80.9432	31.7415	2.86975	42.5491	87.586	78.7332
THOC1	148.374	0.367233	0.491241	0.747563	0.454724	0.999866	yes	8.90263	3.33173	6.32136	1.71471	6.98495	8.05339	4.66019	1.12846	9.64521	13.3699	11.9111
FKBP7	441.491	-0.513484	0.542079	-0.947249	0.343512	0.999866	yes	24.5764	27.3261	26.603	20.8526	21.0603	12.1274	22.8367	14.3382	13.5142	10.39	8.38666
OSBPL6	952.09	0.178996	0.487415	0.367237	0.713443	0.999866	yes	13.7256	2.86958	12.7076	3.73408	18.6328	15.6304	11.8858	2.98267	16.8406	19.0029	23.5527
SLC1A3	11.921	1.24716	0.722261	1.72675	0.0842124	0.999866	no	1.48248	0.328578	1.06808	0.5713	1.30515	0.234135	0	0.5777	0.861064	1.90598	2.36272
XRCC5	9546.42	-0.318779	0.286587	-1.11233	0.265997	0.999866	yes	234.585	166.183	227.949	151.975	237.252	212.026	179.299	105.116	222.922	184.644	177.385
LXN	36.3372	0.0846187	0.788849	0.107268	0.914576	0.999866	yes	3.76589	3.43554	1.39774	2.64262	2.28126	0.163263	3.22588	1.54136	2.95249	2.3212	4.1055
MKNK1	345.645	0.402649	0.301852	1.33393	0.182227	0.999866	yes	16.9353	7.61134	12.3425	17.2132	16.9342	14.1034	8.7069	19.9182	23.8216	20.7938	25.7178
TNS1	1284.75	1.36794	0.893096	1.53168	0.125601	0.999866	yes	3.63293	0.105345	6.14257	1.37702	17.1739	27.852	13.1663	0.707469	19.8841	64.3064	72.8533
REXO1	1527.6	0.0342816	0.693672	0.0494204	0.960584	0.999866	yes	47.3332	3.35595	35.099	5.375	39.4618	33.0763	16.5454	3.02014	41.2783	36.6301	34.9446
SAR1A	2546.43	-0.0858575	0.226533	-0.379007	0.704683	0.999866	yes	54.6297	36.5319	64.2683	37.7861	57.2175	53.1102	51.4151	30.378	57.651	59.7259	59.5833
CDC14A	35.0635	0.137878	0.432337	0.318914	0.749792	0.999866	no	1.40498	0.898988	1.41636	0.109186	0.889934	1.04071	0.422729	0.306445	0.463975	0.799996	1.06456
RAPGEF3	52.422	0.904368	0.403839	2.23943	0.0251282	0.999866	yes	0.604831	0.203414	0.791483	0.35833	0.878915	0.883712	1.01877	1.03542	3.81214	1.33685	1.56108
SENP1	429.608	-0.216832	0.221777	-0.977704	0.328221	0.999866	yes	9.41322	4.3971	9.09869	5.32012	10.473	5.6551	4.97612	4.94434	7.92727	7.69982	6.82683
CIC	3000.75	-0.198384	0.725363	-0.273497	0.784471	0.999866	yes	81.399	4.70747	59.5099	5.73069	72.1919	51.3172	29.2189	4.05959	57.8453	52.7342	53.3353
LIPE	297.528	-0.477968	0.315024	-1.51724	0.129206	0.999866	yes	24.3478	10.1248	17.2913	8.09351	15.8908	10.743	11.8924	6.78526	14.7786	11.8296	10.52
FDFT1	14249.3	-0.439596	0.624795	-0.703584	0.481692	0.999866	yes	545.394	634.139	484.467	596.608	443.172	426.621	436.428	461.358	362.262	259.253	277.251
PAFAH1B3	7774.15	-0.325933	0.683189	-0.477076	0.633308	0.999866	yes	494.359	859.263	493.708	696.909	421.626	413.176	545.816	549.242	436.069	308.435	367.103
OPHN1	880.391	-0.29284	0.464598	-0.630309	0.528492	0.999866	yes	13.4689	3.49076	14.8036	3.57218	19.4187	15.2937	10.2604	2.2107	11.1558	13.5181	16.3683
KIF22	455.701	-0.0170271	0.200624	-0.0848705	0.932364	0.999866	yes	26.0171	9.74696	21.0744	8.26194	17.4425	17.2987	14.6064	5.46541	21.2538	19.0018	20.3268
SCGN	3391.3	-0.248301	0.588625	-0.421832	0.673148	0.999866	yes	36.8771	132.418	118.924	90.2691	206.65	279.31	264.046	129.434	136.927	167.545	293.986
CARMIL1	231.841	0.034515	0.705488	0.0489235	0.96098	0.999866	yes	5.57837	1.24541	6.77804	0.504596	8.03733	5.56966	3.61541	1.46723	5.06056	8.25576	7.39006
PGM1	1032.69	0.178786	0.612432	0.291928	0.770342	0.999866	yes	25.6214	30.4741	28.5941	32.2868	28.6495	18.1458	19.7052	35.009	27.537	21.115	26.0017
DDX1	3928.55	-0.130611	0.151425	-0.862545	0.388388	0.999866	yes	135.831	65.7726	146.284	73.3998	141.504	135.034	92.5911	46.4778	142.124	138.77	139.891
DNM2	1432.53	-0.0222919	0.396056	-0.0562846	0.955115	0.999866	yes	50.1473	10.2471	56.8835	13.8568	44.6354	40.5596	19.4314	6.71181	47.6897	40.4651	40.45
EPB41L2	67.5143	-0.0889739	0.838853	-0.106066	0.91553	0.999866	no	8.4146	0.828622	8.90875	0.645265	3.49155	3.46099	0.346956	0.135807	2.49487	2.5734	1.22955
RIMS1	1450.47	-0.033986	0.790037	-0.0430182	0.965687	0.999866	yes	30.2637	2.20624	23.3722	1.99523	34.999	28.6655	13.1301	1.38447	23.9233	36.5375	35.913
MOXD1	103.278	-0.0356189	0.770943	-0.0462017	0.96315	0.999866	yes	11.3069	1.46076	2.11111	2.11552	1.23655	1.78279	0.351156	1.73243	1.23023	1.81608	1.28306
STX7	4370.54	-0.1976	0.347338	-0.568897	0.569426	0.999866	yes	80.9301	61.5628	71.9987	76.5851	84.9883	82.0937	92.0039	66.4239	58.7379	82.2539	95.8024
RABL2B	531.134	-0.263144	0.376071	-0.699719	0.484103	0.999866	yes	17.1063	17.4276	18.5035	14.6612	27.0036	16.2563	19.1437	11.2651	16.7009	21.0265	19.9846
KEAP1	1564.49	-0.0258622	0.371674	-0.0695829	0.944526	0.999866	yes	56.8614	31.5797	44.7059	36.7378	43.0837	41.7751	31.6771	32.2615	50.1075	44.1877	40.0875
PTPRH	389.067	-0.272149	0.525237	-0.518144	0.604358	0.999866	yes	33.7102	4.70741	21.4565	3.62309	9.07318	16.6236	5.38254	1.01938	7.03812	16.8836	12.1805
SLC35C2	1021.33	0.281663	0.504959	0.557793	0.576986	0.999866	yes	29.0511	26.9781	28.9111	31.6592	26.9814	23.3523	30.9614	37.9259	37.3929	30.4346	27.2136
CRYBG3	9.60819	1.26321	1.28455	0.983386	0.325417	0.999866	no	0.165112	0	0.124275	0.0271942	0.02588	0.0502456	0	0	0.0415253	0.448514	0.130807
EPHA6	364.826	1.11336	1.00651	1.10616	0.268657	0.999866	no	1.1792	0.469015	1.18169	0.0249052	2.34086	6.75783	4.52079	0.49882	2.77147	16.6584	12.9691
RFX3	677.949	-0.315649	0.621851	-0.507596	0.611737	0.999866	yes	11.5199	1.93303	8.89009	1.84189	9.80765	5.99519	4.02913	0.459546	4.16965	7.24241	9.10187
RIF1	949.978	0.401844	0.992594	0.404843	0.685593	0.999866	no	10.5068	0.257218	9.77739	0.306434	10.1121	8.49765	3.07949	0.131417	7.31445	11.5853	11.0327
RAB21	1998.53	-0.060711	0.118474	-0.512439	0.608344	0.999866	yes	48.9468	22.2493	46.0294	24.8736	45.5747	48.421	32.5421	21.5577	39.7415	45.9765	51.629
SMARCA2	968.289	1.00048	0.846247	1.18226	0.237104	0.999866	yes	7.82161	0.837514	19.4694	8.67263	19.3262	36.1735	25.2194	5.16992	40.7573	72.9118	68.4441
SESN1	460.174	0.0103922	0.341305	0.0304484	0.975709	0.999866	yes	10.3217	10.9967	16.644	4.21436	11.0174	6.41488	8.6194	5.22469	8.67178	10.0889	8.36264
MID2	987.448	0.0355815	0.597927	0.0595081	0.952547	0.999866	yes	10.069	2.88271	21.6833	5.59549	14.4562	19.0085	18.1265	2.94061	12.1474	22.2381	35.811
COL5A3	85.1503	-1.20211	1.24892	-0.962524	0.335787	0.999866	no	9.72271	0.0677497	0.831374	0.170284	0.662927	0.0112241	0.161411	0.125534	0.106907	0	0.123825
SRCAP	1741.87	-0.380767	0.905648	-0.420436	0.674167	0.999866	yes	22.0268	0.50036	16.6889	1.02008	19.7282	15.7268	9.99355	0.292503	11.9177	16.462	14.497
PUM3	235.768	0.00171616	0.376104	0.00456298	0.996359	0.999866	yes	13.4662	3.52177	11.8165	3.73828	12.1176	10.0246	8.10791	2.16314	12.632	13.4478	11.0938
CHRNA3	758.497	0.319496	0.583658	0.547403	0.584102	0.999866	yes	14.3949	8.4329	30.864	6.22656	10.2638	29.6381	20.0872	3.06438	20.2158	42.9391	40.7377
KCNN2	18.1268	-1.16376	0.726071	-1.60282	0.108975	0.999866	no	1.36936	0.164321	0.983481	0.367631	1.05594	0.899964	0.130151	0.0703244	0.620665	0.408044	0.137825
CNOT4	688.458	0.00964186	0.523703	0.0184109	0.985311	0.999866	yes	25.4326	4.29384	20.4831	3.35747	25.4453	18.3673	12.0749	2.47036	21.2655	21.4497	24.0186
PSEN1	2164.58	-0.246798	0.387931	-0.636191	0.524652	0.999866	yes	62.1651	49.3708	59.7952	41.6691	47.5734	48.7386	53.2884	41.1798	40.7849	44.7313	40.4222
CPOX	695.409	0.225298	0.281009	0.801747	0.422699	0.999866	yes	22.8186	12.0526	14.8048	18.3323	26.6208	19.4765	19.7573	19.0462	22.7233	32.0477	34.5205
CLDND1	3359.36	-0.0694968	0.668902	-0.103897	0.917251	0.999866	yes	82.7559	116.57	76.3049	137.644	95.8852	96.0339	156.565	137.575	84.2833	92.5214	105.558
MOK	148.544	0.448543	0.262325	1.70987	0.0872892	0.999866	yes	7.14737	4.10909	5.56505	5.38576	11.6548	13.0302	7.98735	7.69722	9.47268	17.8675	20.9112
HSP90AA1	34929.5	0.23545	0.610572	0.385623	0.699776	0.999866	yes	1158.01	203.708	1082.91	187.439	1189.07	1144.68	475.514	70.1053	1420.34	1410.78	1296.59
RBL1	31.2566	0.276872	0.573466	0.482805	0.629234	0.999866	no	0.658347	0.191823	0.490599	0.570002	0.554891	0.903521	0.484928	0.674878	0.39833	0.874319	0.777214
DLGAP4	3461.27	-0.0983113	0.676357	-0.145354	0.884431	0.999866	yes	150.104	14.5267	127.635	19.8969	167.265	124.94	71.1233	8.85937	140.154	126.441	139.445
IGSF9B	8814.33	0.119487	0.788286	0.151578	0.87952	0.999866	yes	106.295	6.91349	105.375	7.99976	116.674	51.7563	29.3686	2.81254	82.6437	71.6966	78.9882
NDC80	8.61675	0.385454	1.04021	0.370555	0.710969	0.999866	no	0.533824	0.107505	0.271145	0.0438305	0.220059	0.784736	0.128207	0	0.203798	1.17025	0.572965
AP4E1	475.663	-0.241171	0.316807	-0.761257	0.446504	0.999866	yes	6.79743	2.78676	7.40213	2.62954	6.24378	6.73987	3.66506	1.11669	4.09972	7.68002	6.6776
RSBN1	1277.36	-0.414543	0.192492	-2.15356	0.0312748	0.999866	yes	23.4715	11.583	18.1455	8.15034	20.019	19.1027	18.192	6.756	10.7846	17.0431	15.7358
MAGI3	739.259	0.219638	0.914453	0.240185	0.810187	0.999866	no	7.68582	0.825668	8.30061	0.935023	17.6616	12.4603	6.44591	0.337581	14.1692	16.0689	19.7211
TCF7	27.5846	-1.41384	0.762346	-1.85459	0.0636555	0.999866	no	4.70346	0.132215	2.42224	0.445658	0.540463	0.53315	1.19237	0.223384	0.188711	0.895331	0.233637
OSTM1	2889.68	-0.0581831	0.465731	-0.124929	0.90058	0.999866	yes	35.7359	30.0761	36.0591	44.4274	43.1196	44.2233	47.3964	43.4477	35.9192	46.2482	52.3624
CDH7	160.962	1.26527	0.621501	2.03582	0.041768	0.999866	yes	9.90759	2.00266	5.60204	0.204592	1.75396	0.523866	0.194082	0.845832	2.20059	2.10197	0.893085
IMPG2	27.9155	0.75847	1.15714	0.655472	0.512164	0.999866	no	0.557185	0.00415139	0.470126	0.00894367	0.429187	0.214545	0.0296674	0.00401334	0.322251	0.604585	0.388914
PCNP	2847.73	-0.00918817	0.475128	-0.0193383	0.984571	0.999866	yes	91.2262	89.4924	97.2448	110.681	96.6595	91.0653	105.938	102.862	103.596	95.2249	105.786
EXD2	583.354	-0.0747817	0.196744	-0.380096	0.703874	0.999866	yes	16.478	6.04964	11.9054	7.62023	18.8094	14.0649	14.1405	7.57765	15.747	17.2248	19.9367
ARG2	2538.83	0.13048	0.643395	0.202799	0.839292	0.999866	yes	73.5648	86.2521	62.5527	113.154	80.1375	68.0612	83.8744	128.18	66.0657	83.0798	78.0413
MEF2C	462.712	0.8221	0.48184	1.70617	0.0879769	0.999866	yes	8.21232	2.46977	4.01649	5.50559	15.1209	18.8332	10.2828	2.37288	15.994	34.4087	17.6117
UBA5	940.758	-0.0614278	0.275591	-0.222895	0.823617	0.999866	yes	44.8287	17.4554	34.4825	20.7691	38.7712	35.7803	21.5823	9.7146	39.6569	43.2433	39.0552
STK17B	90.0678	-0.342179	0.51417	-0.665497	0.505732	0.999866	yes	2.94414	2.39782	3.08467	0.546866	1.78352	1.01203	0.239292	0.518013	0.428221	1.43266	0.796023
CDC14B	157.634	-0.097048	0.295429	-0.328499	0.742535	0.999866	yes	4.874	4.85314	5.40406	1.99357	3.87749	2.10316	1.22227	0.888186	1.91591	3.23995	2.6105
ZNF510	536.564	0.0501081	0.606452	0.082625	0.93415	0.999866	yes	10.0491	1.73495	8.06799	2.1693	13.2935	8.96405	8.79086	0.624723	8.81519	11.6426	11.3646
ZNF506	527.409	-0.003309	0.207832	-0.0159215	0.987297	0.999866	yes	24.3088	10.6657	22.8009	15.1949	27.124	25.7322	22.8928	13.4916	20.9887	30.213	34.7146
JMJD4	785.721	-0.162185	0.64249	-0.252432	0.800707	0.999866	yes	15.4088	22.2295	16.3848	26.2415	21.4612	17.8852	21.4466	24.8591	16.3777	15.9107	16.2452
DUSP12	653.725	0.154233	0.594279	0.259529	0.795227	0.999866	yes	53.9166	48.3039	41.9998	51.2813	42.6522	31.433	30.8818	57.8409	36.449	41.3386	33.8254
AACS	2201.7	-0.0769528	0.35105	-0.219208	0.826488	0.999866	yes	54.4152	37.842	55.8852	32.7573	41.1754	57.6124	44.1872	34.5694	40.2786	49.5609	52.168
DELE1	657.508	0.0988564	0.210665	0.46926	0.638884	0.999866	yes	28.5499	14.5527	21.8496	13.9488	24.1561	15.7173	12.0689	13.687	14.1355	22.5977	25.1684
CADPS2	1068.81	-0.99956	0.540739	-1.84851	0.0645289	0.999866	yes	21.6965	6.23381	22.4452	11.7522	51.1969	17.6876	10.6897	4.53935	29.714	8.62922	8.42963
PCDHB4	79.5062	-0.225763	0.485644	-0.464874	0.642022	0.999866	yes	3.01917	0.226977	2.35904	1.17456	2.07878	2.14605	1.2846	0.582453	1.4033	2.61538	2.07207
PCDHA6	1345.19	-0.314183	0.389455	-0.806725	0.419825	0.999866	yes	29.1976	8.09792	15.7795	13.0713	33.2558	13.8028	12.9196	6.17752	28.6226	13.9023	17.606
PCDHGA2	30.8427	0.133196	1.13693	0.117154	0.906738	0.999866	no	1.10458	0.0156668	0.646806	0.0443167	0.832311	0.763268	0.191902	0	0.309098	1.18049	0.918847
HSPB11	319.373	0.368528	0.564953	0.652317	0.514197	0.999866	yes	29.7063	38.713	32.8327	40.9265	41.0668	25.1962	30.2491	49.1956	51.7075	36.9965	47.892
PHLPP1	381.737	-0.25227	0.726597	-0.347194	0.728446	0.999866	yes	13.5569	1.25099	13.6961	0.663805	5.33966	5.25961	2.38433	0.198875	3.07418	5.16907	4.09703
SMARCD3	3078.22	0.0619602	0.749398	0.08268	0.934106	0.999866	yes	60.9466	79.5492	52.0282	169.15	95.7877	79.5087	117.705	182.445	111.07	72.9143	84.7426
WDR70	524.037	-0.0873236	0.190269	-0.458948	0.646272	0.999866	yes	23.872	16.7927	34.4123	19.5342	28.0667	25.7212	22.2285	14.5257	26.6207	29.2318	21.6422
STRADB	1093.95	-0.0459345	0.619924	-0.074097	0.940933	0.999866	yes	34.018	41.8927	31.4003	42.97	35.2654	28.0786	39.5037	57.9679	26.3334	38.5046	35.526
BZW1	7166.53	-0.228812	0.430837	-0.531089	0.595357	0.999866	yes	232.905	226.845	204.061	240.628	200.523	198.014	225.684	188.071	145.881	197.637	194.642
PGR	47.367	-0.130409	1.40361	-0.09291	0.925975	0.999866	no	0	0	0.0446738	0.0219258	0.00460879	1.92715	0.545093	0.0393529	0.0946142	1.00984	0.639646
C1QTNF3	18.6351	0.358587	0.538704	0.665649	0.505635	0.999866	no	2.36293	0.352713	1.58848	0.189932	0.998815	0.51157	0.653244	0.247123	0.590265	1.98972	1.13598
ME2	2114.44	-0.111374	0.503103	-0.221375	0.824801	0.999866	yes	51.3793	48.6286	51.0334	57.6359	60.8643	46.9821	46.5415	58.2858	42.6361	41.7363	41.7766
C5orf22	857.714	-0.0994021	0.360149	-0.276003	0.782546	0.999866	yes	18.8376	13.4127	22.7787	18.8367	25.9864	20.1303	18.4152	19.5199	19.9396	24.5587	19.4247
CCNT2	1172.28	0.122849	0.352975	0.348039	0.727811	0.999866	yes	32.9437	11.3405	32.3187	9.36882	33.6022	23.1173	20.3218	5.17775	21.7836	32.2172	33.5096
FAM135A	563.213	-0.194488	0.302193	-0.64359	0.519841	0.999866	yes	13.2066	3.2636	11.6345	3.3052	13.3822	8.93858	7.40416	3.62538	9.19798	11.6349	10.6626
COL19A1	8.49271	0.319382	1.44134	0.221586	0.824636	0.999866	no	0.598358	0	0.205309	0.00426751	0.0555348	0	0.0283113	0.0306397	0.030002	0.00861116	0.00789637
EPB41L3	5226.77	-0.374141	0.545804	-0.685487	0.493037	0.999866	yes	393.201	53.2544	349.593	64.9608	320.628	285.076	130.523	25.4539	217.573	209.05	176.996
DLG3	891.863	-0.0846907	0.420462	-0.201423	0.840368	0.999866	yes	35.721	6.79753	14.7861	6.70601	27.6364	14.5181	9.38276	4.56956	19.2499	12.9542	15.7303
KCNK2	15.9564	0.284323	1.09835	0.258863	0.795741	0.999866	no	0.388436	0.236067	0.202985	0.0499599	0.0975747	3.31292	0	0.204493	0.160334	2.20029	0.348059
SERTAD4	136.293	0.847395	0.493957	1.71552	0.0862495	0.999866	yes	2.12724	0.678247	0.523082	1.00546	3.00494	1.19693	1.24923	2.10071	2.18529	6.65257	5.96818
TRAF5	72.9179	0.835021	0.476757	1.75146	0.0798665	0.999866	no	0.927101	0.234427	0.696931	0.665658	1.08141	2.08773	1.47098	0.720952	1.98032	5.76773	3.36444
MRPL22	543.915	0.121221	0.554646	0.218555	0.826997	0.999866	yes	34.438	32.3722	41.0847	45.2317	42.7053	40.1051	42.568	58.8917	42.7978	41.4301	51.0997
GEMIN5	619.796	-0.21965	0.435747	-0.504077	0.614207	0.999866	yes	13.8429	2.79278	12.6778	2.76933	12.5801	9.85991	6.85632	1.32469	8.74861	11.9741	10.7222
OPRK1	20.4827	-0.331654	0.782705	-0.423728	0.671764	0.999866	no	0.242756	0.111346	0.0490052	0.267927	0.329303	1.27609	0.177952	0.12698	0.26994	0.939825	0.375146
NFE2L1	9211.85	0.00428127	0.543103	0.00788297	0.99371	0.999866	yes	408.782	50.9358	330.768	61.9982	320.76	272.31	155.579	37.5012	275.579	286.537	296.961
GSK3B	7842.07	-0.181975	0.588752	-0.309086	0.757256	0.999866	yes	157.535	20.5607	134.427	20.9873	145.868	108.518	49.8995	9.23456	88.2063	115.385	113.762
ITGB5	85.5341	-1.18789	0.88228	-1.34639	0.178178	0.999866	yes	9.60184	1.61402	2.05373	3.57381	4.19109	3.0948	0.758527	4.21063	1.03999	1.24126	1.13349
ERC1	4230.21	-0.0265229	0.927152	-0.0286069	0.977178	0.999866	yes	52.3685	1.64554	57.2056	4.32433	87.6938	75.8578	31.6329	1.0119	62.122	78.453	88.2408
XPO1	2914.37	0.01473	0.160293	0.0918943	0.926782	0.999866	yes	54.9122	24.5842	53.5204	25.3174	56.5912	49.0878	35.0606	18.061	48.4088	65.0354	61.7585
RNF13	874.333	0.361462	0.388568	0.93024	0.352247	0.999866	yes	23.789	19.6315	24.4193	22.7335	31.0629	29.8725	27.5193	33.2001	34.871	37.9758	45.5695
TRPM3	109.462	-0.770096	0.987876	-0.779547	0.435657	0.999866	no	2.58499	0.111189	0.231695	0.710565	4.55713	1.12716	0.0480425	0.276623	1.86814	1.13293	1.05131
PALB2	144.379	-0.0163976	0.525762	-0.0311882	0.975119	0.999866	yes	5.75503	0.824454	4.51007	1.50928	4.84781	3.60928	1.47183	1.03497	3.79746	5.62749	3.48626
DOP1A	899.346	0.0772532	0.642809	0.120181	0.90434	0.999866	yes	14.6442	1.87186	11.9527	1.9988	16.0878	11.2894	5.00313	0.696949	12.4604	16.2159	13.1339
LYRM2	739.678	-0.0532256	0.300426	-0.177167	0.859377	0.999866	yes	32.3483	13.7662	33.147	11.8226	31.885	26.6394	20.8992	8.38186	25.3751	32.5083	25.3271
BCKDHB	559.142	0.00888644	0.341081	0.0260538	0.979214	0.999866	yes	12.83	11.6169	18.7738	14.8626	24.1472	21.0511	18.907	19.8042	11.7682	22.3425	23.834
KAT6A	1356.05	0.100644	0.881031	0.114235	0.909052	0.999866	yes	22.1086	1.30421	18.8717	1.11766	20.0903	18.8992	5.91126	0.377739	15.066	23.998	18.0752
TUT7	481.129	-0.0232618	0.806681	-0.0288364	0.976995	0.999866	yes	12.1724	1.29839	10.1553	1.24951	12.0763	9.60606	3.71429	0.303681	8.87205	10.6942	10.7273
ULK2	2275.2	0.101173	0.343765	0.29431	0.768521	0.999866	yes	34.2687	6.71434	27.8799	17.2378	49.1334	42.8815	31.2765	9.67033	40.8399	54.0944	49.4279
PLOD1	968.734	-0.00664369	0.208398	-0.0318799	0.974568	0.999866	yes	34.5388	12.0654	28.7695	12.2089	29.579	28.6217	20.1922	9.16345	26.5707	41.2603	30.0557
P2RX5	967.208	-0.209611	0.587641	-0.356699	0.721317	0.999866	yes	55.4894	33.6491	16.8283	40.2752	48.6197	29.594	27.5968	27.1145	46.1045	40.5959	28.294
ITGAE	242.666	-0.0892216	0.318125	-0.280461	0.779124	0.999866	yes	46.1282	34.0958	37.0024	27.3343	35.0207	36.576	28.4645	16.2302	37.456	46.6333	41.7831
DIS3	1424.14	-0.045106	0.389864	-0.115697	0.907893	0.999866	yes	30.9125	10.2542	32.8959	12.022	30.8223	26.4846	16.6817	5.11304	23.3445	30.3312	31.173
PIBF1	232.33	0.425004	0.876126	0.485094	0.627609	0.999866	no	8.29663	0.273258	11.2405	0.575871	10.5652	9.14188	2.97376	0.520461	10.4772	14.209	12.4735
TDRD3	363.3	0.014073	0.464745	0.0302811	0.975843	0.999866	yes	11.089	2.28016	14.1417	4.029	16.8828	12.9677	7.96593	2.09062	16.3935	16.6094	17.2207
NUFIP1	319.754	0.0524821	0.331438	0.158347	0.874183	0.999866	yes	10.4857	2.12367	9.36208	2.60147	9.1991	7.66153	5.21063	2.11329	9.50547	8.98982	8.68415
PDS5B	639.502	-0.0115543	0.796585	-0.0145047	0.988427	0.999866	yes	20.0081	0.76744	15.0923	1.6967	23.8271	14.6941	6.59652	1.57105	19.7468	14.3471	19.9377
OXCT1	3487.77	-0.0610503	0.200178	-0.30498	0.760381	0.999866	yes	76.256	39.9449	97.0091	47.0328	106.234	75.9816	63.8443	40.4296	76.3816	95.6779	104.775
RRAGB	1708.51	0.239524	0.385021	0.622106	0.533872	0.999866	yes	53.0662	50.6339	56.3154	54.0042	78.2296	57.8949	52.0893	58.2504	96.9523	79.2028	80.2471
CYLD	1665.94	-0.0299625	0.245648	-0.121973	0.90292	0.999866	yes	38.2194	10.4706	22.8707	13.2443	37.1159	22.5357	25.8072	7.17556	26.6596	27.4421	34.4278
SLC27A5	192.04	0.222074	0.762209	0.291356	0.770779	0.999866	yes	13.3786	27.4149	12.5973	42.3258	17.0216	13.1857	20.6671	46.0071	21.4744	15.0697	18.6716
ZNF324	598.063	-0.0319258	0.366148	-0.0871939	0.930517	0.999866	yes	13.5879	3.4314	15.3222	4.77917	12.7494	14.0254	9.83535	2.94646	11.9694	13.7613	17.4223
ZNF671	472.284	-0.134197	0.429489	-0.312457	0.754693	0.999866	yes	15.3423	10.2809	16.682	20.658	15.1926	12.2598	30.98	11.5171	12.2571	19.9504	16.378
ZNF416	291.188	-0.141721	0.532666	-0.26606	0.790193	0.999866	yes	6.48851	6.30406	6.97908	7.605	7.83652	6.55902	8.90666	8.01192	6.0241	6.28021	7.07664
ZNF586	165.797	0.139977	0.463119	0.302248	0.762463	0.999866	yes	6.6493	6.3225	7.08868	5.91093	7.65918	5.87887	6.24593	8.09882	7.96839	8.35618	7.41534
ZNF446	226.117	0.494889	0.477499	1.03642	0.300007	0.999866	yes	10.2254	2.47937	11.1013	1.49329	10.1617	7.74647	4.41107	2.73665	11.6048	10.6075	10.0703
ZNF264	935.182	-0.0124722	0.282614	-0.0441317	0.964799	0.999866	yes	14.1449	8.44659	14.0545	5.99725	21.5337	13.2967	10.8606	7.81561	7.68046	14.422	14.6294
RPS5	20046.3	0.210074	0.949896	0.221155	0.824972	0.999866	yes	1178.4	3649.47	1228.13	2924.77	1127.36	1045.95	2122.89	3982.47	1202.09	837.952	852.313
FAT1	113.669	0.0929661	0.871626	0.106658	0.91506	0.999866	no	2.69451	0.304726	6.3479	0.0677871	1.13858	0.781052	0.724364	0.214695	1.32411	1.7252	1.74798
YTHDC1	1302.95	0.0554922	0.493853	0.112366	0.910533	0.999866	yes	52.7016	7.86578	52.3282	8.94895	50.445	36.4327	20.8612	5.11264	43.692	45.6055	45.4106
CHMP2B	693.963	0.124806	0.373895	0.333799	0.738531	0.999866	yes	12.349	11.0378	17.3928	17.7068	24.291	17.4055	20.0395	17.3349	24.7995	20.3039	23.6478
SMAP2	2823.61	-0.182816	0.22561	-0.81032	0.417756	0.999866	yes	74.9182	38.5193	78.7689	56.0948	92.5062	76.2529	61.6743	40.6612	79.2983	80.4178	83.4611
PPIE	562.608	0.344945	0.393515	0.876574	0.380718	0.999866	yes	23.3866	17.3036	26.2645	29.9486	29.8161	26.7624	25.817	39.2964	46.1274	27.8373	33.7308
ZMPSTE24	1832.5	-0.210583	0.665896	-0.31624	0.75182	0.999866	yes	28.8174	47.6315	27.1613	47.0896	30.5298	35.0117	43.1949	43.6294	27.3714	26.0205	29.4763
STARD7	4855.96	-0.2118	0.48545	-0.436295	0.662623	0.999866	yes	99.7728	89.8478	91.1659	95.9753	95.1856	96.9823	96.868	85.8011	82.7017	87.0996	79.1199
NOA1	903.354	0.213678	0.555715	0.38451	0.700601	0.999866	yes	22.0884	17.8492	19.9971	28.7733	25.4713	21.2163	27.4969	36.4049	29.3661	25.879	24.3702
REST	373.281	0.0441051	0.932702	0.0472874	0.962284	0.999866	no	8.301	0.734063	14.4863	0.0515518	8.12451	5.71696	1.65313	0.358631	4.3136	5.03324	6.072
SSH1	1122.48	-0.272958	0.669655	-0.40761	0.68356	0.999866	yes	24.3717	5.20337	15.6618	2.31814	19.921	15.2919	9.68711	1.62412	10.6272	14.3903	16.9837
GSTP1	7718.89	-0.169855	0.701471	-0.242142	0.80867	0.999866	yes	810.457	1098.04	573.855	1220.12	740.563	644.841	856.1	1061.39	817.75	561.035	548.847
APLP2	17734.2	0.375159	0.360713	1.04005	0.298318	0.999866	yes	399.828	151.021	375.21	160.849	419.052	574.312	385.534	129.134	564.312	818.207	918.996
FAM234B	2019.44	-0.0878862	0.298098	-0.294823	0.768129	0.999866	yes	28.3928	16.4058	30.2919	24.4038	33.1698	33.4501	28.2921	22.43	31.538	30.408	33.5605
SLCO1A2	46.894	0.322197	0.621765	0.518198	0.60432	0.999866	yes	1.18001	2.70732	0.358193	2.04722	3.24599	2.1915	0.102101	1.50748	3.59599	2.78526	2.35395
WBP11	2328.2	-0.327551	0.186549	-1.75585	0.0791142	0.999866	yes	72.7334	24.2433	55.9142	21.9207	63.515	55.7203	42.9198	14.9272	43.4907	50.6718	51.1559
EIF3I	3309.93	-0.0619111	0.608845	-0.101686	0.919006	0.999866	yes	168.265	236.784	143.538	228.318	176.501	148.896	211.101	225.404	199.521	144.411	157.311
NKAIN1	4231.67	-0.549353	0.310574	-1.76883	0.0769221	0.999866	yes	140.083	97.1107	136.206	79.3607	116.79	94.2102	112.234	49.0506	72.6033	86.7973	94.6859
TXLNA	1433.29	0.386042	0.675968	0.571095	0.567935	0.999866	yes	34.6804	2.87209	31.5259	3.68106	32.246	24.7385	13.0548	2.04249	37.3642	36.5473	37.5555
APOB	10.2005	0.89549	1.23273	0.726428	0.467576	0.999866	no	0.0407311	0.00242499	0.0320302	0	0.0614575	0.115661	0.0173272	0	0.132805	0.205608	0.175112
NCOA1	834.771	0.000934747	0.841185	0.00111123	0.999113	0.999866	no	16.1085	0.855314	15.2866	0.924896	16.062	11.6877	4.82716	0.319145	12.1678	13.5641	13.6128
AGBL5	1704.12	-0.361618	0.616327	-0.586731	0.557385	0.999866	yes	45.6606	52.8968	41.3127	63.8573	53.3798	35.1014	44.9907	45.8195	43.9807	34.9962	36.76
EFR3B	3285.73	0.032687	0.77788	0.0420206	0.966482	0.999866	yes	46.5308	2.42166	62.3645	5.19715	38.1094	50.6143	25.1133	1.91874	39.36	59.0923	47.7283
KIF3C	13371.4	-0.155571	0.348829	-0.445981	0.655611	0.999866	yes	301.797	73.5653	264.874	87.3239	306.142	259.733	180.549	45.3653	254.904	260.859	283.977
RAB10	10111.6	-0.252444	0.439785	-0.574016	0.565957	0.999866	yes	194.709	219.329	197.49	210.13	206.334	190.884	220.863	174.101	151.409	179.316	206.314
HADHA	3683.9	-0.132256	0.291217	-0.454147	0.649723	0.999866	yes	79.174	44.7827	78.3317	76.0222	107.936	91.2374	92.3458	54.2004	139.218	89.3474	94.5696
MAPRE3	5304.48	-0.147474	0.244022	-0.604348	0.545612	0.999866	yes	212.126	114.58	194.035	175.059	262.26	240.032	208.19	126.849	277.401	229.992	255.015
CAD	1303.22	-0.0170758	0.387079	-0.0441144	0.964813	0.999866	yes	16.4415	2.55992	13.6611	4.98728	23.418	18.4493	13.4625	4.86347	20.6143	21.0202	23.2384
CD59	3615.79	-0.0637658	0.447993	-0.142337	0.886814	0.999866	yes	140.753	152.269	131.214	182.712	133.429	168.049	192.391	196.213	112.668	164.632	169.514
CD82	23.0766	1.14269	1.25616	0.909669	0.362997	0.999866	no	9.37984	0	0.324068	1.84999	1.62611	0.795059	0	2.40553	2.08443	0.915505	1.47682
BCORL1	894.026	-0.234781	0.778486	-0.301587	0.762967	0.999866	yes	22.2071	1.64001	18.7205	0.94293	18.6995	13.7555	10.897	0.473193	17.562	13.7648	15.5894
ATRX	2208.49	0.399628	1.06883	0.373892	0.708484	0.999866	no	36.9993	0.935257	34.8834	0.712263	48.142	33.393	16.3008	0.485616	34.2653	45.8365	35.3947
AK6	333.808	0.239521	0.419891	0.570436	0.568382	0.999866	yes	37.4983	25.5842	28.0991	30.6006	30.5873	29.4139	29.3638	30.5459	33.5716	36.4806	32.4744
MYNN	471.442	0.222192	0.365037	0.608685	0.542733	0.999866	yes	9.28298	7.96401	9.40507	4.72762	11.0175	11.2596	10.3241	9.22294	9.45452	13.4239	12.185
SCAMP1	3407.07	-0.160446	0.314616	-0.509975	0.610069	0.999866	yes	98.2601	66.4191	74.3708	67.1426	97.7747	78.7667	69.5991	57.8492	59.9624	75.4783	80.0464
PREP	2143.68	-0.163989	0.199539	-0.821838	0.411169	0.999866	yes	44.2792	22.9425	36.2308	21.689	46.8112	37.9198	30.4429	18.7626	42.1176	36.9817	38.0231
HACE1	294.487	0.0519285	0.221836	0.234085	0.814919	0.999866	yes	6.08764	2.94931	6.02314	3.44994	7.63009	6.55516	4.76808	3.37069	5.9128	7.19664	9.49232
SEH1L	1256.9	-0.2692	0.38756	-0.694601	0.487305	0.999866	yes	29.9809	22.4721	31.8451	26.4263	31.1364	29.7056	23.4192	19.1439	25.1688	27.5902	24.7684
WDR47	5186.5	-0.27935	0.247508	-1.12865	0.259044	0.999866	yes	83.7109	51.6902	88.9537	76.1005	111.488	108.618	94.071	51.3953	96.0204	104.589	110.577
WDFY1	1162.19	-0.10401	0.15499	-0.671074	0.502173	0.999866	yes	25.3933	8.7321	22.0537	10.9412	25.7703	18.877	16.2358	9.39501	19.4319	21.3115	22.8198
OVGP1	22.5775	0.506094	0.453038	1.11711	0.263947	0.999866	no	0.698056	0.310924	0.948302	0.520942	0.727326	0.894017	0.247183	0.417415	1.69455	1.89729	0.690377
SLC25A24	744.472	-0.270296	0.446927	-0.604788	0.54532	0.999866	yes	17.9891	15.6239	12.1354	12.1683	16.3143	14.1398	13.5185	10.2946	13.2245	12.561	13.0774
MAP3K4	339.335	0.050276	0.5622	0.0894272	0.928742	0.999866	yes	8.88959	1.18617	8.71347	1.04481	9.49582	5.43258	2.85356	0.690106	6.89148	8.74455	8.54513
ZNF213	630.811	-0.0299354	0.551659	-0.0542642	0.956725	0.999866	yes	21.5815	2.93793	18.7584	3.50226	21.5785	22.5429	12.4652	3.17886	21.1369	23.2241	24.3824
AKR1B1	3908.32	-0.0203108	0.564039	-0.0360096	0.971275	0.999866	yes	294.932	308.514	245.9	250.275	235.127	194.463	190.888	260.662	250.335	157.378	174.003
CPNE3	6351.1	-0.0900678	0.395355	-0.227815	0.81979	0.999866	yes	76.1337	61.7116	66.0816	82.4872	99.6303	137.172	102.538	75.1985	69.6244	154.407	121.986
RRN3	1642.6	-0.127731	0.291249	-0.438564	0.660977	0.999866	yes	42.3234	23.5256	30.4316	24.262	37.081	31.1326	34.6613	20.4705	33.971	35.8078	32.9589
CTTN	2174.31	0.15745	0.495562	0.31772	0.750697	0.999866	yes	89.1149	15.3728	83.2326	17.2351	83.7667	57.877	34.2999	9.27926	90.1481	76.3966	81.835
MTIF2	620.664	0.0962087	0.275421	0.349315	0.726853	0.999866	yes	22.0804	6.24948	26.6616	10.4106	28.2752	29.0407	22.9859	7.66758	35.448	32.7566	34.5583
DDHD2	2869.63	0.371315	0.225589	1.64598	0.0997676	0.999866	yes	49.0817	25.4516	38.2135	46.9496	74.7003	82.06	60.2845	38.631	65.8671	115.421	85.9087
TTC39A	417.559	0.117701	0.305568	0.385188	0.700098	0.999866	yes	9.55491	3.20462	7.03168	12.3767	11.7763	18.5026	17.8532	11.4688	16.9666	19.9276	16.2746
EPS15	4850.83	0.109025	0.317821	0.34304	0.731568	0.999866	yes	98.1293	21.4771	77.8732	35.4121	130.833	90.5395	58.4401	28.4623	104.552	122.53	129.471
ORC1	9.45896	-0.18491	0.630501	-0.293274	0.769312	0.999866	no	0.719485	0.106927	0.420488	0.0639856	0.208335	0.212723	0.169929	0.0452831	0.24407	0.178348	0.16602
MGST2	142.904	-0.0210221	0.579901	-0.0362513	0.971082	0.999866	yes	15.2844	27.2167	14.6815	13.0979	16.389	9.41257	16.7837	13.0454	14.6269	13.0153	17.1316
CHERP	1226.21	-0.216522	0.705395	-0.306952	0.75888	0.999866	yes	46.0152	3.74642	39.3567	5.19034	38.398	30.7981	19.7256	1.44605	33.5274	31.6727	30.4336
ATG16L1	1062.98	0.171237	0.152373	1.1238	0.261099	0.999866	yes	33.4828	15.362	37.8159	17.774	38.5517	34.903	31.7154	11.7756	31.6524	38.2407	47.0456
USP40	327.987	0.190158	0.398246	0.477488	0.633014	0.999866	yes	5.24365	3.31382	8.86251	2.47138	7.69407	5.5233	6.5769	3.36438	7.36778	10.9975	11.6027
POMGNT1	2245.29	-0.000316827	0.420063	-0.000754236	0.999398	0.999866	yes	54.2627	47.9816	53.1865	51.4128	54.7473	52.2829	55.0867	48.1633	57.2921	63.8259	65.7747
MAST2	1668.63	0.110784	0.65687	0.168654	0.866069	0.999866	yes	34.6357	7.04394	33.7374	8.85366	34.8747	38.1868	21.0842	2.77873	38.6009	41.8483	46.0992
DNAJA1	9862.32	-0.266173	0.232752	-1.14359	0.252794	0.999866	yes	345.044	211.708	350.287	226.243	357.161	362.965	282.692	162.499	313.386	322.461	338.096
B4GALT1	392.289	-0.515241	0.265988	-1.93708	0.052735	0.999866	yes	15.1638	4.1707	13.4724	2.88782	9.10311	5.87538	5.93991	1.65603	4.86701	5.42064	6.71546
CHMP5	2851.15	0.189325	0.645244	0.293416	0.769204	0.999866	yes	67.6528	106.457	69.7766	110.924	83.8097	74.5133	88.9053	131.177	88.5873	81.9226	95.9119
NFX1	957.467	0.00573354	0.419152	0.0136789	0.989086	0.999866	yes	25.8611	6.86784	24.3139	5.07691	24.868	20.4801	12.5484	2.95084	24.7528	24.6208	23.0981
AQP6	10.238	0.423029	0.834972	0.506639	0.612408	0.999866	no	0.271352	0	0.609551	0.422227	0.377315	0.447984	0.120553	0.378843	0.511022	0.366787	0.510685
DIMT1	612.15	0.128136	0.618477	0.207179	0.83587	0.999866	yes	17.4294	31.0443	18.8462	28.1365	17.2454	16.044	22.5312	37.0572	13.4669	18.5775	18.4777
IPO11	745.789	-0.0303516	0.328768	-0.0923192	0.926444	0.999866	yes	13.6139	7.91668	12.1122	8.50563	13.989	12.3355	12.9159	9.47806	12.1581	12.9827	15.8586
EIF2AK1	2677.34	0.031403	0.250276	0.125473	0.900149	0.999866	yes	97.7749	33.0874	81.6278	45.3882	92.4949	71.8409	47.0301	42.8871	84.9215	80.8852	75.6249
EPDR1	394.327	0.888051	0.675147	1.31534	0.188394	0.999866	yes	1.63159	0.326165	1.54342	3.99628	2.28717	23.6215	18.294	5.93969	13.029	53.6934	33.3577
SNX10	3026.95	0.238526	0.402396	0.592766	0.553338	0.999866	yes	65.544	42.329	50.5671	71.0451	84.0938	76.4572	66.957	80.7984	80.3298	103.793	102.876
SEPHS1	1281.96	-0.0553135	0.162821	-0.33972	0.734068	0.999866	yes	53.8891	31.6752	49.7937	23.3583	52.2376	43.8653	39.3174	18.0459	49.0225	50.4236	50.1572
MRPL28	1472.39	0.00869481	0.569182	0.015276	0.987812	0.999866	yes	62.7005	87.1098	70.2463	122.33	100.491	100.342	106.527	123.823	110.708	81.6033	94.0175
HBQ1	171.876	-0.0428742	0.781019	-0.0548952	0.956222	0.999866	yes	15.307	20.7917	12.2426	68.5849	30.4622	21.0471	27.7555	54.5438	40.2668	23.569	27.2033
ITPKC	490.044	0.16751	0.395922	0.423088	0.672231	0.999866	yes	17.7383	3.53883	14.6272	4.12339	14.4687	11.6823	7.38387	2.44752	18.0747	14.9281	13.997
FAT2	61.0971	0.129155	0.558007	0.231457	0.816959	0.999866	no	0.589302	0.0814177	0.381869	0.0676575	0.415701	0.300488	0.249321	0.0382318	0.330262	0.47798	0.500593
RBM22	1153.68	-0.183485	0.154801	-1.18529	0.235901	0.999866	yes	52.7557	28.3262	48.3089	27.9188	51.5057	47.7044	31.5045	17.0418	45.0663	47.8536	46.6182
TMED2	5457	-0.0486962	0.682866	-0.0713115	0.94315	0.999866	yes	117.644	206.375	101.597	225.197	104.088	134.119	160.369	227.1	92.0311	106.485	123.314
ERO1B	58.7831	0.911823	0.438969	2.0772	0.0377835	0.999866	yes	1.69645	0.188077	1.35379	0.438084	1.3861	0.646964	2.03786	1.11531	1.61985	1.57321	1.8898
ZFAND6	2990.2	-0.203366	0.611012	-0.332835	0.739259	0.999866	yes	170.874	206.869	150.583	219.022	171.627	122.831	141.629	171.849	131.058	106.261	109.116
HSD17B2	23.6742	1.68407	1.25465	1.34226	0.179512	0.999866	no	0.0881068	1.30957	0.0537671	0.361876	0.249923	1.18769	1.62588	4.29052	2.5823	4.11865	0.219657
TXLNG	289.601	0.143461	0.626157	0.229113	0.818781	0.999866	no	6.66441	0.968975	8.52731	0.995428	5.67692	5.44808	5.20341	0.600839	4.05819	7.18496	11.6826
PPEF1	153.912	-0.222076	0.540862	-0.410596	0.681369	0.999866	yes	4.95297	3.75259	9.22331	3.18918	4.30513	5.13382	1.37237	1.8388	5.98601	4.69005	1.20855
HUWE1	8390.31	0.0262103	0.830646	0.0315541	0.974828	0.999866	yes	126.246	7.58885	110.668	8.2154	141.182	103.777	58.7936	3.05486	105.953	130.04	139.225
ZW10	382.107	0.104644	0.256223	0.408409	0.682973	0.999866	yes	10.7633	6.75493	10.7164	5.83132	11.7718	10.0131	7.51723	7.17616	10.4741	11.4188	12.1995
ALG9	1600.36	-0.171009	0.417482	-0.409621	0.682084	0.999866	yes	48.5539	43.651	38.7245	42.2372	40.8308	33.1934	32.6659	35.7198	31.3653	34.1091	34.8833
ACOX3	420.506	-0.0851173	0.383086	-0.222188	0.824167	0.999866	yes	13.1389	4.06342	8.83909	12.7018	17.1213	10.802	8.93441	10.0151	14.0964	12.4166	13.1654
MTMR2	3852.39	-0.191627	0.363809	-0.526725	0.598385	0.999866	yes	61.1929	47.7496	59.3753	60.693	77.2653	64.9453	67.3706	46.6268	63.6681	63.8447	73.9726
PPP1R15A	1587.65	-0.0116878	0.424605	-0.0275264	0.97804	0.999866	yes	97.9131	14.8712	91.2059	21.9948	61.1523	55.3324	36.4178	9.19766	63.3523	75.2223	64.1716
HSD17B14	38.0544	0.27187	1.193	0.227887	0.819734	0.999866	yes	2.42789	1.62557	0.0797007	6.99625	2.98027	0.440912	0.601949	4.64356	7.50087	1.13817	1.35724
TRIP6	27.6417	0.910776	1.01236	0.899659	0.368302	0.999866	no	1.35499	0.497694	0.705451	1.68052	0.776736	0.254431	0.324549	2.77514	1.45327	1.34125	0.319663
ACHE	5174.51	-0.104889	0.268543	-0.390585	0.696104	0.999866	yes	214.913	65.2408	137.019	143.904	234.194	194.476	154.389	111.581	254.309	196.825	202.306
FTL	21237.9	0.118748	0.776947	0.152839	0.878525	0.999866	yes	1562.11	2383.99	1123.32	2331.92	1138.19	1304.95	2069.52	2949.08	1331.46	1196.97	1189.93
SRRT	870.368	-0.0605866	0.478761	-0.126549	0.899298	0.999866	yes	40.0378	7.6262	31.9396	8.37014	32.7555	31.2948	14.8769	2.99452	33.4473	32.7644	43.6877
BAX	552.677	0.0755525	0.298637	0.252991	0.800275	0.999866	yes	82.9949	74.6919	125.254	38.3226	75.4572	66.4769	50.7595	34.6985	67.3242	68.2593	60.9967
NLK	2852.27	-0.144197	0.229327	-0.628785	0.52949	0.999866	yes	65.4526	24.2703	49.6245	47.7003	91.3339	63.7435	46.2264	35.2438	71.0237	68.2846	77.9458
PIGS	3194.86	-0.189195	0.570161	-0.331827	0.74002	0.999866	yes	69.773	89.4404	67.1102	96.4567	82.1205	71.943	86.2489	91.1701	73.4653	60.8373	71.69
ADAMTS2	205.033	0.731349	0.805	0.908508	0.36361	0.999866	no	2.49248	0.608557	5.28638	0.684049	1.77526	2.75385	2.97474	0.307865	3.2865	6.38436	6.2673
ATXN7L3	3862.21	0.0263875	0.168008	0.157061	0.875197	0.999866	yes	113.06	34.2899	94.6427	45.2852	111.522	91.1201	64.5926	46.3158	106.301	96.6047	99.5919
PGS1	730.817	0.0469468	0.207345	0.226419	0.820876	0.999866	yes	31.1356	17.2877	28.4144	17.5182	33.0755	23.8316	22.8138	13.3472	34.078	29.0615	32.3358
PSMC5	4192.05	-0.286898	0.409041	-0.701392	0.483059	0.999866	yes	254.864	254.416	239.838	208.206	224.092	232.804	216.556	139.086	236.655	206.179	225.587
UIMC1	229.137	-0.355214	0.167527	-2.12034	0.0339774	0.999866	yes	13.9169	5.21496	15.2854	6.20777	10.4304	8.41513	5.91238	4.85408	8.95574	10.8311	9.49101
MMP2	3839	-0.506644	0.337054	-1.50315	0.132799	0.999866	yes	179.878	61.9575	142.747	30.8482	105.221	101.497	73.9913	15.8546	88.6809	90.5685	57.2587
MT3	183.615	0.879296	0.488875	1.79861	0.07208	0.999866	yes	6.83964	10.5787	5.51447	62.1279	42.5765	81.1641	54.1434	67.6969	160.012	166.353	142.354
LPCAT2	514.674	-0.0750499	0.584722	-0.128351	0.897871	0.999866	yes	10.4216	9.78206	8.3859	7.08376	8.88325	6.53597	5.67607	15.265	6.5612	6.38569	3.66928
GNAO1	11228	0.188631	0.618167	0.305146	0.760255	0.999866	yes	318.208	33.6767	295.813	63.4369	366.89	369.524	263.057	30.4181	393.291	472.147	539.489
OGFOD1	1086.41	-0.182984	0.216428	-0.845473	0.397847	0.999866	yes	69.8161	37.9335	66.2458	29.3014	51.3982	62.6548	42.0096	29.0867	43.8485	51.9391	59.1702
SH3BP2	866.001	0.513097	0.58362	0.879164	0.379312	0.999866	yes	21.6005	5.55066	22.5735	5.78003	23.6172	18.5288	9.94492	4.13507	25.6246	26.1093	28.687
NOP14	340.471	0.459127	0.857223	0.535598	0.592236	0.999866	no	13.8842	0.912181	14.1105	0.626782	12.989	9.86266	3.1573	0.381845	13.2206	14.5686	14.3707
ADD1	7460.84	-0.125933	0.305914	-0.411661	0.680588	0.999866	yes	167.133	55.1764	185.567	67.7001	184.004	179.518	118.472	37.3541	215.636	180.198	196.263
L2HGDH	260.361	0.157958	0.316067	0.499763	0.617242	0.999866	yes	13.5296	2.10069	8.76558	3.16975	13.5349	6.02218	7.21655	2.52312	8.5542	10.4249	10.1513
TXNDC16	1195.2	-0.393821	0.276242	-1.42564	0.153973	0.999866	yes	29.1906	12.112	21.5809	13.894	30.0972	15.1855	13.5636	8.15187	20.0632	16.3847	18.1285
RTRAF	2470.62	0.00479289	0.488995	0.00980152	0.99218	0.999866	yes	132.711	154.101	154.89	145.598	141.416	106.865	128.853	150.271	147.324	128.317	137.588
NID2	34.5959	-1.2077	1.05294	-1.14698	0.25139	0.999866	no	6.76259	0.381933	1.71507	0.263634	0.587613	0.382304	0.106418	0.00714124	0.699089	1.21878	0.367221
GMCL1	299.076	-0.111054	0.308728	-0.359717	0.719059	0.999866	yes	11.0653	9.1388	8.92993	5.23593	8.89616	5.89264	7.07329	3.13649	5.14894	6.83615	11.7506
SF3B2	3478.71	0.088713	0.519073	0.170907	0.864297	0.999866	yes	131.53	24.1832	125.289	26.7009	144.439	116.489	77.6201	15.0097	168.97	122.245	146.39
KLHL42	3378.16	-0.16477	0.201692	-0.816942	0.413962	0.999866	yes	61.2784	23.0494	51.678	28.0303	61.131	52.7877	33.8571	16.4771	43.8373	59.1289	60.0942
GNAS	29056.6	0.0481589	0.692146	0.0695791	0.944529	0.999866	yes	2398.36	366.849	2056.5	269.81	2366.37	1944.31	944.947	81.8131	2306.34	2398.55	2203.48
DNM1L	3035	-0.00853066	0.389229	-0.0219168	0.982514	0.999866	yes	82.2794	24.3404	92.1547	26.5292	95.2042	87.1341	48.5381	15.2965	69.3618	101.014	98.9765
PTHLH	15.5913	0.892367	0.833521	1.0706	0.28435	0.999866	no	0.77663	0.270444	0.0392133	0.471145	0.145459	2.33352	0.506835	1.39723	1.0528	1.54887	0.513049
PHACTR3	882.017	0.0929573	0.509683	0.182382	0.855283	0.999866	yes	40.9921	4.01933	26.7069	11.2821	35.866	28.6935	23.5112	4.16219	41.0361	42.89	43.233
ERGIC2	986.987	0.202618	0.357084	0.567425	0.570426	0.999866	yes	73.9551	60.9951	50.0034	65.6268	70.523	55.7607	35.1792	56.4208	68.0987	59.9719	64.8515
AURKA	60.3601	0.414627	0.404386	1.02532	0.30521	0.999866	yes	3.4845	1.17326	3.03955	1.13467	3.57682	2.31957	0.842605	2.04184	2.55089	3.47579	3.003
PIR	185.534	0.418318	0.672912	0.621654	0.534169	0.999866	yes	4.85446	5.90233	3.8792	11.3081	5.22973	10.5271	14.7	16.4006	8.0174	13.3488	17.0331
AAMDC	78.4741	0.199076	0.514064	0.38726	0.698564	0.999866	yes	12.0239	9.94374	12.5714	16.9422	12.9224	11.6795	15.4243	16.8215	15.5297	18.2469	18.5983
RFX2	9.8703	0.721211	1.35142	0.533668	0.593571	0.999866	no	1.05727	0	0.426687	0	0.317266	0.413267	1.62528	0	0.351824	4.37868	2.83253
METTL2A	642.67	0.333556	0.28733	1.16088	0.245691	0.999866	yes	25.7978	11.6315	28.8079	10.2599	25.6595	19.2842	12.7112	12.8527	19.903	28.5316	24.0695
ALG6	259.492	-0.079813	0.534613	-0.149291	0.881324	0.999866	yes	8.20827	8.72972	6.27805	9.17469	6.7938	6.24808	11.0297	7.62161	6.09277	6.9243	9.79776
CNOT3	656.842	-0.137114	0.707335	-0.193845	0.846297	0.999866	yes	42.1544	3.96932	37.6925	6.49848	40.5352	31.4985	13.4478	1.48337	31.1892	27.9228	33.5696
PTPN4	502.233	0.00750599	0.360374	0.0208283	0.983383	0.999866	yes	10.1033	2.6145	4.14828	6.54962	17.2406	7.57765	8.74707	3.26553	7.22383	8.93959	9.08069
DDX18	1136.29	-0.160869	0.167507	-0.960374	0.336867	0.999866	yes	33.5068	14.9958	28.45	15.8014	32.0822	24.6923	22.4141	8.21928	27.1934	28.9238	30.1836
KHSRP	4001.46	-0.211423	0.505973	-0.417854	0.676054	0.999866	yes	183.85	24.491	156.552	27.6938	150.207	116.368	58.9117	12.9107	128.512	97.6715	111.071
GNA11	1759.4	-0.169728	0.406092	-0.417954	0.675981	0.999866	yes	44.3965	7.13187	38.7698	11.878	43.3931	44.5087	28.8618	7.12811	39.1689	44.6817	47.0908
ASAP3	528.992	-0.239628	0.535104	-0.447815	0.654287	0.999866	yes	16.0499	6.19346	10.3962	7.54152	17.6638	6.08512	8.68274	5.66547	18.2864	5.45415	5.93532
EDEM2	306.741	0.285381	0.630673	0.452502	0.650907	0.999866	yes	7.28081	6.12949	6.22794	12.4504	8.35608	10.0352	11.6298	17.9535	8.61936	10.1234	11.3519
DNMT3B	43.3178	-0.540288	0.562319	-0.960821	0.336642	0.999866	no	3.41031	0.950606	2.26397	0.229397	2.25693	1.30065	0.898004	0.171755	1.47734	1.56212	0.602194
TPX2	133.188	-0.15095	0.72682	-0.207686	0.835474	0.999866	no	6.32533	0.37558	5.55843	0.602589	3.70092	4.25413	1.86498	0.161362	3.96689	4.03946	3.1007
PDRG1	1506.05	0.191052	0.239955	0.796196	0.425918	0.999866	yes	51.4305	32.3899	58.2667	37.1126	57.2532	67.5498	46.2184	37.4353	73.955	80.1768	71.8801
EPB41L1	8702.69	0.349149	0.939618	0.371586	0.710201	0.999866	yes	165.893	4.75799	138.273	10.0331	237.925	175.909	84.6969	2.70602	222.313	243.522	252.493
DOCK9	83.1535	0.605893	0.946962	0.639828	0.522285	0.999866	no	2.14007	0.00924891	1.19557	0.285573	2.03697	2.42864	0.521517	0.134631	4.40458	0.911283	1.3622
ANKRD10	781.79	0.188283	0.371471	0.506859	0.612254	0.999866	yes	55.5522	35.1048	40.8384	31.9992	53.3317	32.3347	29.6481	37.6885	45.854	53.6148	46.1221
TGDS	96.8303	-0.0235671	0.493649	-0.0477406	0.961923	0.999866	yes	4.83046	4.03816	4.68544	5.13869	3.19696	2.63296	3.73198	3.27196	3.20884	5.1157	5.16397
DOCK3	3672.33	0.167177	0.669375	0.249751	0.80278	0.999866	yes	32.7865	2.83132	26.1106	5.1456	50.7859	44.2141	22.4673	3.24302	51.2202	52.2642	54.1832
C3orf18	654.316	0.0962254	0.447495	0.215032	0.829743	0.999866	yes	26.2401	17.0484	15.9073	30.1619	26.5515	20.7364	18.979	29.6984	33.3472	27.121	29.4396
COQ9	435.802	0.601362	0.313972	1.91534	0.0554496	0.999866	yes	16.0311	8.40645	14.8026	15.7236	27.7515	18.0375	13.2497	22.5013	33.9263	31.4578	33.4625
KIF9	143.353	0.360205	0.553629	0.650626	0.515288	0.999866	yes	12.3369	13.4568	13.9809	17.0268	13.6043	10.9207	12.5667	24.7219	19.1841	16.0786	16.7563
ARHGAP28	921.067	-0.94806	0.520035	-1.82307	0.0682929	0.999866	yes	34.0369	9.10403	44.2769	3.51598	17.11	6.30465	4.03501	0.92181	7.31046	5.47983	3.45392
CRLS1	686.645	-0.0738976	0.568343	-0.130023	0.896548	0.999866	yes	21.6961	20.3808	17.201	18.7055	17.7171	15.3437	17.9661	18.261	16.4073	17.1368	18.3202
PPP1R13B	809.656	0.119592	0.665914	0.179591	0.857473	0.999866	yes	21.2701	3.26748	13.325	2.16285	26.1632	19.136	8.45413	2.90289	22.925	24.0429	25.382
ATRN	3847.54	-0.113913	0.572744	-0.198891	0.842348	0.999866	yes	48.7569	7.65863	49.3906	9.16674	52.7428	51.5289	28.3539	5.18831	36.8441	55.723	53.4626
SMOX	123.563	0.405166	0.259591	1.56079	0.118574	0.999866	yes	5.78711	2.25184	5.20909	3.75267	3.64414	5.1313	2.66642	2.46052	5.34308	8.12585	7.14243
FKBP1A	7132.58	-0.0916391	0.480497	-0.190717	0.848747	0.999866	yes	357.735	342.122	320.623	334.66	363.893	319.709	298.93	304.501	290.359	333.074	333.719
NSFL1C	2220.73	-0.143115	0.273943	-0.522426	0.601374	0.999866	yes	100.001	53.8278	82.566	49.4302	74.0571	71.8626	89.0571	43.3025	68.3796	63.9445	77.0332
DNAAF9	1998.01	-0.113306	0.333513	-0.339734	0.734057	0.999866	yes	26.0091	5.81081	22.7292	8.3639	30.3192	28.0102	18.3294	5.75908	25.3304	30.4344	29.9123
ZNF343	151.598	-0.162865	0.577336	-0.282097	0.777869	0.999866	yes	8.34248	0.825006	5.24214	1.26721	6.2184	5.64039	2.96249	0.837079	4.6669	7.7537	7.43512
EBF4	257.497	-0.206383	0.431989	-0.477751	0.632827	0.999866	yes	10.242	1.47995	6.9784	3.60095	8.93582	8.91996	7.63559	1.20236	10.0868	14.9753	10.3293
MAVS	1608.3	0.580355	0.947314	0.612632	0.54012	0.999866	no	12.2899	0.527352	17.8742	0.432364	14.6063	12.8894	4.94437	0.359715	11.4437	22.184	23.3941
LZTS3	2797.33	0.153373	0.219831	0.697688	0.485372	0.999866	yes	65.3467	22.0123	50.2106	30.7881	55.6447	41.3175	34.9104	28.0074	61.4324	57.2735	53.6649
XRN2	1498.88	-0.394964	0.25078	-1.57494	0.11527	0.999866	yes	44.1692	27.0004	38.8219	20.7584	38.1943	28.6979	27.7895	13.5759	23.8209	28.4169	32.2148
KIZ	664.367	0.0775942	0.380914	0.203705	0.838584	0.999866	yes	26.7566	9.05552	28.5397	16.4615	38.9661	33.0431	27.1734	7.16875	63.1765	33.7434	49.1519
DYNLL1	5082.41	-0.248201	0.638042	-0.389004	0.697273	0.999866	yes	432.197	768.909	442.075	868.041	534.47	677.25	869.502	731.138	546.038	577.145	693.142
SNX5	588.445	0.158553	0.326701	0.485315	0.627453	0.999866	yes	24.815	14.6204	24.9226	15.8063	23.933	25.8635	17.239	19.1232	23.4473	25.8485	28.8259
RPL6	20498.6	-0.249286	0.480563	-0.518736	0.603945	0.999866	yes	1663.13	2041.12	1908.73	1649.84	1868.79	1559.93	2005.66	1365.26	1947.05	1430.2	1550.98
MAPKAPK5	996.178	-0.0553136	0.262746	-0.210521	0.833261	0.999866	yes	34.3607	21.6177	35.7105	22.0022	38.8906	24.2094	22.4322	20.2335	26.0112	29.0089	29.061
ESF1	222.73	0.545725	0.889124	0.613779	0.539362	0.999866	no	8.40009	0.480659	8.77999	0.283521	8.99012	6.26076	2.20967	0.232318	9.67014	9.80931	9.82284
RBBP9	617.621	-0.0649818	0.224608	-0.289311	0.772343	0.999866	yes	17.6509	4.24727	12.7643	5.97946	21.3382	17.387	11.7696	5.34019	15.4937	17.666	18.7381
ANAPC5	2021.1	0.111457	0.464909	0.239739	0.810533	0.999866	yes	54.3364	42.597	48.8198	64.5012	57.0763	48.5105	47.221	59.6031	68.3175	58.2993	58.0379
SLC23A2	1330.98	0.000500094	0.317603	0.00157459	0.998744	0.999866	yes	21.1518	5.54429	15.7831	4.99954	24.2093	17.7958	8.96519	5.07921	13.7569	22.4911	19.8442
SLC8B1	29.8895	0.883411	0.843294	1.04757	0.294836	0.999866	no	0.743939	0.115517	1.36261	0.781847	1.82626	0.229933	1.35045	1.76089	1.49739	0.373123	0.411725
TMEM230	3303.54	-0.0319765	0.719483	-0.0444437	0.964551	0.999866	yes	107.013	171.983	94.1851	204.278	123.907	116.023	146.07	211.21	113.506	102.81	114.882
DZANK1	189.552	0.220249	0.19344	1.13859	0.254873	0.999866	yes	5.30122	2.20606	3.92385	1.88758	5.68145	5.24149	4.32179	2.29663	6.49991	6.58668	6.64661
KDM2B	868.597	-0.0855303	0.434083	-0.197037	0.843799	0.999866	yes	37.519	8.70477	25.154	8.46374	28.8899	17.7498	10.0025	4.47153	25.2579	18.4466	13.9225
CFAP61	20.9223	1.0009	0.614326	1.62926	0.103258	0.999866	no	0.698344	0.107762	1.20398	0.464206	0.718669	1.38184	1.68332	0.98704	1.40783	2.43174	1.82901
TASP1	128.241	0.248643	0.464839	0.534901	0.592718	0.999866	yes	3.87134	2.23638	2.79565	3.83013	4.85083	3.65908	3.59082	4.36786	4.05073	5.10793	4.36116
GCN1	1854.81	-0.0622466	0.410632	-0.151587	0.879512	0.999866	yes	29.4448	4.71547	20.8748	6.15453	27.3976	19.9722	12.7152	6.28039	20.3021	22.8258	23.902
RPLP0	51907	0.0563595	0.946144	0.0595676	0.9525	0.999866	yes	1816.8	6058.47	1807.16	4558.27	1777.5	1565.16	3250.71	5432.81	1800.08	1237.45	1231.98
SIRT4	67.6324	0.190794	0.55092	0.34632	0.729102	0.999866	yes	4.15278	4.39963	4.47992	2.61843	3.78434	4.43606	4.72937	4.73291	3.75899	4.19167	5.57554
RPH3A	2703.22	0.763634	0.744109	1.02624	0.304779	0.999866	yes	8.56167	4.6135	10.3154	6.12521	67.513	82.32	41.4209	2.96948	105.596	143.529	145.442
KIF16B	360.039	0.0662118	0.817302	0.0810127	0.935432	0.999866	yes	8.24582	1.02403	8.06261	0.588292	16.8907	9.83579	7.80379	1.19247	14.1542	14.756	16.8862
TRMT6	503.264	-0.31148	0.202165	-1.54072	0.123384	0.999866	yes	16.1656	9.12708	18.537	11.1964	15.6517	15.9781	11.3662	5.28137	14.6937	14.8899	16.0954
CHGB	5855.37	0.0653704	0.831549	0.0786128	0.937341	0.999866	yes	243.729	18.178	295.343	25.5365	290.542	302.662	125.353	5.52071	323.014	281.154	312.885
PEBP1	14264.3	0.123112	0.299893	0.41052	0.681424	0.999866	yes	684.418	594.425	780.586	514.356	702.473	827.151	712.521	443.456	879.143	998.163	1132.41
BRAP	605.357	0.00864296	0.278141	0.031074	0.975211	0.999866	yes	18.9839	5.94175	21.7664	5.80233	19.2202	15.9791	12.4733	5.26452	20.6913	16.5856	16.2574
ERP29	4005.54	0.0910624	0.548454	0.166035	0.86813	0.999866	yes	162.744	173.876	167.383	155.13	145.414	147.508	191.697	199.036	158.547	148.116	167.059
NOS1	32.6091	4.0296	2.50401	1.60926	0.10756	0.999866	no	0	0	0.0377913	0	0.0100252	0.206396	0	0	0.0270823	1.38716	1.04332
FUS	6375.03	-0.36991	0.218135	-1.69579	0.0899265	0.999866	yes	415.63	259.914	407.222	178.603	302.645	295.719	254.155	96.4264	295.611	263.519	297.616
IGBP1	2149.56	0.00868479	0.640586	0.0135576	0.989183	0.999866	yes	56.6318	82.1909	66.4161	101.849	77.2986	61.0404	94.5842	108.043	91.1855	60.2586	67.014
FXYD5	11.7167	1.41027	0.878165	1.60593	0.108289	0.999866	no	2.38551	1.11229	0.208667	0.241928	1.32142	0.854469	1.26253	0.259076	1.04299	1.88634	8.17645
ZNF302	1050.21	0.324359	0.239044	1.3569	0.174813	0.999866	yes	43.3508	16.4628	39.2738	14.425	43.9737	31.4415	24.1899	13.2015	46.0761	54.804	54.15
GRAMD1A	3318.56	-0.369101	0.185261	-1.99233	0.0463353	0.999866	yes	112.627	40.2345	100.531	67.0427	147.723	110.602	89.6193	40.8609	121.286	97.3262	98.8284
FXYD3	12.3513	1.32564	1.54285	0.859214	0.390223	0.999866	no	1.47451	0.569457	0.453433	0.584256	0.348164	0.12519	2.42794	3.3455	0	0	0.228389
HEPH	286.278	-0.00437849	0.340944	-0.0128423	0.989754	0.999866	yes	5.19152	1.4284	3.31481	2.8183	4.29287	5.65671	7.3201	3.07472	3.9247	6.79616	7.09839
CDIP1	2225.32	-0.0406491	0.152205	-0.267069	0.789416	0.999866	yes	82.8752	31.2727	82.2556	34.9851	74.6967	69.5554	65.5413	28.5334	82.233	79.1732	80.2732
CMTM1	36.0465	0.433258	0.794711	0.545177	0.585632	0.999866	no	7.04987	0.295428	3.59886	0.3079	6.29737	4.72952	2.46483	0.426741	6.02965	8.8079	6.6555
KCNH4	32.73	0.846556	0.953917	0.887452	0.374836	0.999866	no	0.187851	0.0290463	0.365811	0.0625743	0.549863	1.31922	0.415362	0.0187191	0.612113	1.65374	2.86916
GANAB	6748.3	-0.181018	0.22914	-0.789986	0.429536	0.999866	yes	150.535	85.7744	145.338	75.2972	116.263	147.019	135.358	57.5898	130.867	141.176	146.71
GMIP	380.004	-0.793332	0.436305	-1.8183	0.0690189	0.999866	yes	15.4587	5.11952	8.16209	7.32165	28.7384	14.1922	8.27972	2.70658	15.8475	9.76493	9.82862
RBM41	345.209	1.05874	1.12733	0.939158	0.34765	0.999866	no	5.63288	0.866256	9.92756	0.425782	5.9283	6.22337	1.13871	0.45175	6.61786	11.9767	15.9615
BIRC5	14.1487	0.145235	0.906829	0.160157	0.872758	0.999866	no	1.52481	0.168344	0.128626	0.0824436	0.38059	1.05712	1.8203	0.849322	0.128501	1.7125	0.851971
MLF2	6896.52	-0.0399656	0.436157	-0.0916312	0.926991	0.999866	yes	345.303	265.735	309.95	322.058	343.272	291.502	278.675	283.618	351.53	318.657	329.883
OTUB2	412.973	0.29125	0.342375	0.850676	0.394949	0.999866	yes	4.87314	2.35476	4.10866	5.88258	8.95159	7.25378	6.4218	7.37531	10.9518	8.29946	9.98682
DDX24	4165.12	-0.0112151	0.387372	-0.0289518	0.976903	0.999866	yes	207.177	47.8047	206.65	59.5638	222.066	203.697	130.715	33.9967	282.147	220.997	241.666
ZBTB25	272.041	0.52985	0.636516	0.832422	0.405171	0.999866	yes	4.88274	1.28648	6.02751	1.21789	6.42701	5.60584	4.62289	1.53427	6.32138	9.06987	8.45569
NECAP1	5779.37	-0.239823	0.49085	-0.488587	0.625134	0.999866	yes	220.892	209.326	188.191	237.471	198.617	203.463	220.342	212.376	136.834	157.275	171.554
ANKRD24	257.876	0.732547	0.69457	1.05468	0.291573	0.999866	yes	4.51694	0.318954	2.58079	0.855659	8.39116	6.6964	4.86493	1.12119	15.1296	9.61092	11.799
DHX32	356.921	0.0255441	0.440073	0.0580452	0.953713	0.999866	yes	18.826	10.3902	12.1826	12.5782	14.0714	8.65509	5.49057	8.93816	13.133	9.2808	9.12497
RCOR1	398.809	0.101029	0.439821	0.229704	0.818321	0.999866	yes	8.77853	1.97472	6.97186	2.65381	7.2111	4.7404	4.4704	0.797887	7.62932	6.08776	7.35107
GPATCH2L	1657.74	0.0294969	0.649099	0.0454429	0.963754	0.999866	yes	27.3152	6.08226	24.5889	5.41509	32.5229	21.1857	11.8088	7.13337	16.0414	20.4221	27.0113
LTBP4	164.688	0.439435	0.676134	0.649923	0.515742	0.999866	yes	7.01963	0.627122	6.27655	1.50403	7.87788	11.6098	10.6243	2.62724	6.15665	12.0169	17.762
BLVRB	674.493	0.696332	0.731892	0.951413	0.341395	0.999866	yes	16.8023	20.9071	17.0998	89.0531	43.621	37.3822	75.1145	151.319	82.0032	57.5776	88.2463
SLC9A1	601.119	0.043772	0.626407	0.0698779	0.944291	0.999866	yes	14.9372	1.06077	13.9237	1.97823	15.1824	13.6252	11.3448	1.93415	15.7792	14.9066	16.9652
SPTLC1	930.95	0.180994	0.420462	0.430464	0.666858	0.999866	yes	30.0179	23.3921	25.2731	29.1411	28.4704	27.9767	29.5703	32.1897	29.0088	33.7368	34.3673
PAPOLA	2036.28	0.0507715	0.191926	0.264538	0.791366	0.999866	yes	71.3069	29.6355	71.3342	27.9122	77.6313	53.7408	55.5904	25.4492	63.4144	76.0746	72.9763
CCNK	553.364	-0.22411	0.559839	-0.400313	0.688926	0.999866	yes	32.1611	3.31324	29.6294	4.99304	27.3065	20.9391	10.4498	3.08789	18.6616	19.3743	22.4659
PCBP4	7797.47	-0.267863	0.456726	-0.586485	0.55755	0.999866	yes	387.355	332.955	292.249	320.614	365.524	282.759	325.357	253.82	306.712	238.867	282.961
YPEL3	535.255	0.433343	0.368772	1.1751	0.239957	0.999866	yes	93.3806	26.3975	100.774	19.0732	75.7548	57.1669	33.3339	17.2332	131.176	82.2754	71.8823
MRPS33	1085.98	0.197723	0.444405	0.444916	0.65638	0.999866	yes	59.1207	75.9633	89.5723	85.0322	65.041	87.4276	100.179	125.689	61.6695	89.741	93.1951
NDUFB2	4136.93	-0.223924	0.725614	-0.308599	0.757626	0.999866	yes	656.552	1449.79	775.366	1410.8	708.368	729.172	1017.07	1145.12	704.085	675.332	763.63
NUDC	2401.75	-0.106804	0.199743	-0.534705	0.592854	0.999866	yes	125.27	61.6512	122.652	60.516	123.536	117.54	97.4359	42.6259	154.724	112.718	118.226
MAEA	2493.49	0.0902653	0.289185	0.312137	0.754936	0.999866	yes	106.407	52.0979	84.4647	63.6475	94.631	86.0704	78.9594	63.4508	88.6973	103.598	106.088
ICAM1	8.65688	0.894666	1.1493	0.778446	0.436306	0.999866	no	1.63059	0	0.487096	0.013329	0.169262	0.209437	0	0.186218	0.193178	0.296159	0.123527
STRN4	3107.26	-0.0792749	0.197733	-0.400919	0.68848	0.999866	yes	115.04	35.5797	88.9561	43.9093	100.9	87.6245	69.2265	32.8997	98.2664	80.2029	83.3837
MUL1	1594.52	-0.0175185	0.433344	-0.0404262	0.967753	0.999866	yes	39.473	30.8698	46.4043	38.3869	42.3449	50.3174	46.1544	43.6102	37.5903	48.8787	46.466
TFAP4	132.02	0.107535	0.290525	0.37014	0.711278	0.999866	yes	8.15508	3.64007	10.0248	2.58959	6.54622	5.55149	2.89167	1.74939	7.29674	6.47122	7.71018
PDCD7	418.725	0.202234	0.220769	0.91604	0.359646	0.999866	yes	14.1112	6.63143	13.7815	6.10831	13.4057	11.1275	5.88773	5.77235	12.0387	14.2727	16.1511
SPG21	2859.29	-0.0416913	0.780054	-0.0534467	0.957376	0.999866	yes	79.5654	130.471	77.2037	156.473	105.09	65.3663	108.438	170.32	80.5571	56.7616	65.8299
DNAJB11	1915.37	-0.312733	0.425339	-0.735258	0.462183	0.999866	yes	86.7678	80.7354	95.2444	76.7811	69.0855	79.5913	90.8398	55.697	67.298	72.8943	83.8785
P3H2	15.5654	0.185759	0.978366	0.189867	0.849413	0.999866	no	2.78476	0.199624	0.42214	0.612121	0.402793	0.84065	0	0.43476	0.670287	0.647119	0.223831
RAB11FIP3	1335.76	0.17014	0.580048	0.293321	0.769277	0.999866	yes	40.0124	5.22033	34.9056	6.83094	47.9595	30.4229	19.687	3.9121	45.8353	41.8014	36.9141
GNPTG	1043.68	-0.117341	0.366161	-0.320461	0.748619	0.999866	yes	52.727	38.2811	41.3364	43.963	51.2889	57.0293	45.2417	40.137	47.9971	44.6179	56.5863
ZNF268	427.173	0.0999892	0.642687	0.15558	0.876364	0.999866	yes	14.6803	3.95149	16.013	2.27799	10.8276	8.1404	5.22532	2.05574	8.6975	12.9809	12.5091
GOLGA3	2289.29	0.382916	1.01518	0.37719	0.706033	0.999866	yes	43.7959	0.936925	32.4008	3.40926	49.0265	33.3793	11.5265	3.91984	46.6726	47.7662	40.4442
PABPC4	3354.84	-0.238672	0.127425	-1.87304	0.0610629	0.999866	yes	93.2901	47.5612	105.938	56.4874	108.988	92.9316	82.366	33.0458	99.7601	100.031	92.3875
CERS4	625.858	0.427823	0.384404	1.11295	0.265729	0.999866	yes	32.3279	13.0612	17.057	31.5225	35.9201	35.7117	23.6802	37.6218	44.2373	40.6489	46.1138
MCOLN1	904.159	-0.00632562	0.439429	-0.0143951	0.988515	0.999866	yes	33.2783	26.3438	26.9761	25.4817	34.2005	37.4887	30.688	29.3805	38.9796	32.8054	37.2896
USP48	1075.67	0.25716	0.507257	0.506962	0.612182	0.999866	yes	25.701	6.10633	27.6961	6.07573	29.9517	24.2433	13.5672	2.86601	32.6508	33.2784	36.5033
EFNB1	660.936	-0.136054	0.225663	-0.60291	0.546569	0.999866	yes	14.4051	6.50892	15.8572	6.58393	17.3798	17.7457	17.8775	6.78172	16.1702	18.8312	18.3109
PDPR	1151.37	-0.0350966	0.348425	-0.100729	0.919765	0.999866	yes	13.1674	5.61156	14.6569	3.99293	15.094	14.3449	10.6669	3.63715	14.2754	14.1622	12.8256
AARS1	3712.94	0.0953163	0.254383	0.374696	0.707887	0.999866	yes	124.434	34.1026	78.0236	35.8978	102.769	82.5032	65.0426	31.3884	125.388	95.4483	90.524
GLG1	4833.61	0.0981177	0.693324	0.141518	0.887461	0.999866	yes	113.917	13.1971	99.4054	12.2904	107.5	94.4317	52.6181	5.82534	92.2728	104.311	98.7614
KIF4A	44.6461	-0.714333	0.829926	-0.860719	0.389393	0.999866	no	0.88038	0.0406335	0.460452	0.253859	1.66673	2.16553	0.290489	0.0392806	1.46223	0.795273	0.810559
TNRC6A	857.109	0.460571	0.939104	0.490436	0.623825	0.999866	no	18.7062	0.377391	14.5975	0.602402	22.5416	11.539	4.11404	0.6227	17.1812	17.3855	14.9651
PLEKHG2	552.118	-0.570092	0.766444	-0.743814	0.456989	0.999866	yes	22.731	1.95925	14.8288	1.39442	27.2344	11.1317	6.66377	1.42246	16.2403	15.281	9.17391
DLL3	478.545	-0.100588	0.399906	-0.251529	0.801405	0.999866	yes	18.0826	12.0081	12.6755	16.9725	12.4903	18.7228	13.6015	9.88683	16.6057	22.523	21.8974
NAT14	1784.5	0.0789048	0.572782	0.137757	0.890432	0.999866	yes	112.946	99.6938	86.019	105.907	84.2796	78.0447	76.0799	105.77	102.733	68.4191	93.2266
PITPNM2	1422.81	-0.017421	0.658452	-0.0264575	0.978892	0.999866	yes	21.3335	2.2172	15.3138	2.96044	26.7519	22.2509	13.4246	1.84143	20.4851	26.0974	28.9338
EXOC1	1307.98	0.163348	0.368308	0.443509	0.657398	0.999866	yes	31.6429	7.32031	34.4319	11.2127	32.7536	31.3388	24.7599	6.99996	33.4232	44.5522	52.5806
RBM27	515.29	-0.18637	0.643571	-0.289587	0.772132	0.999866	yes	10.0794	1.11604	9.92475	1.04355	9.57396	7.85004	4.42529	0.791142	7.06936	7.87425	7.84163
POU4F3	133.687	-0.808024	0.568197	-1.42208	0.155002	0.999866	yes	7.48015	3.32572	5.4947	2.89687	2.10502	4.5464	3.93039	0.181703	3.75412	3.52436	3.32117
OSBPL8	10298.7	0.0336744	0.562113	0.0599069	0.95223	0.999866	yes	152.356	36.8202	158.029	39.9238	172.998	172.439	120.841	13.5954	91.4931	228.691	308.979
DTX2	91.0642	-0.00369689	0.337981	-0.0109381	0.991273	0.999866	yes	5.63281	1.77058	6.01318	1.39252	5.30361	2.02321	3.27017	1.97667	4.12076	3.00296	4.67891
PUS7	259.81	0.169582	0.649212	0.261213	0.793929	0.999866	yes	8.82844	1.25625	12.1022	1.7405	9.5342	9.63981	3.08035	0.535955	6.7055	16.1287	11.2155
NRCAM	2370.12	0.903437	0.71024	1.27202	0.203367	0.999866	yes	32.374	2.08674	13.1392	7.30336	41.0182	49.1331	20.0195	4.70962	72.4829	93.2042	101.551
LAMB1	998.981	0.423371	0.685489	0.617618	0.536827	0.999866	yes	32.5914	3.0877	24.4539	2.96256	27.0923	19.6519	6.02115	2.56592	38.006	21.1387	28.962
DLD	3490.97	-0.0840596	0.443131	-0.189695	0.849548	0.999866	yes	103.071	100.239	90.2951	111.21	114.964	83.0414	95.0804	110.017	89.4828	90.1476	90.765
WDR7	2090.7	-0.297317	0.258977	-1.14804	0.250951	0.999866	yes	43.7965	13.8667	34.8733	12.815	34.9966	32.539	31.9576	8.51083	25.613	25.9997	31.6578
TXNL1	3579.19	0.00424986	0.504724	0.00842018	0.993282	0.999866	yes	104.156	140.834	97.4173	151.862	103.918	98.9779	127.99	156.691	107.142	90.8224	100.923
CMTM6	545.878	-0.148532	0.520054	-0.285608	0.775178	0.999866	yes	10.456	10.79	10.4329	10.4442	9.70068	10.2177	10.9062	9.96258	7.31008	8.97257	11.4376
ITGA6	297.393	0.676561	0.675726	1.00123	0.316713	0.999866	yes	6.67027	0.685753	1.8797	0.683675	3.02607	6.08953	6.43982	1.17406	6.33592	9.42125	9.75098
RAPGEF4	2475.22	0.332072	0.312552	1.06246	0.288029	0.999866	yes	27.2185	11.422	31.6421	21.0588	53.7669	63.3797	40.6825	17.2629	57.9847	89.4396	101.421
MAP3K20	21.7983	0.955363	0.793688	1.2037	0.228705	0.999866	no	0.526231	0.0815127	0.909022	0.0175593	0.142995	0.326859	0.202704	0.078791	0.572582	1.17846	0.827257
FH	1944.04	-0.0835168	0.422687	-0.197585	0.84337	0.999866	yes	85.485	77.2027	88.8098	67.4339	86.3689	65.2906	55.6867	57.4314	76.1825	69.5239	69.6847
SEL1L3	6173.15	-0.149567	0.261186	-0.572645	0.566885	0.999866	yes	130.079	50.7166	126.357	62.7673	136.518	117.653	80.8784	31.521	85.468	140.659	178.551
TF	18.3342	0.987177	0.631405	1.56346	0.117944	0.999866	no	0.200163	0.6972	1.04207	0.00913339	0.468979	1.68169	0.0123436	0.482204	1.19902	3.81554	1.46002
CDV3	3342.12	0.0633262	0.404303	0.15663	0.875536	0.999866	yes	124.296	23.5608	123.562	33.8947	152.448	136.292	76.8786	24.8018	136.194	162.298	153.922
MYO15A	21.2966	-0.303414	0.593142	-0.511536	0.608976	0.999866	no	1.30864	0.179531	0.402674	0.54388	2.94966	0.537857	1.51694	0.549146	1.68895	1.30519	0.318134
ALKBH5	1769.26	-0.118443	0.220256	-0.537753	0.590747	0.999866	yes	52.7833	21.6256	40.0578	24.937	45.784	44.1081	40.5014	23.5862	40.6212	44.9553	46.9956
NLRP1	30.3777	0.125941	0.5138	0.245117	0.806366	0.999866	no	0.338471	0.19738	0.196821	0.2682	0.169963	0.3727	0.427393	0.260086	0.323639	0.48661	0.497924
PITPNM3	400.521	0.447082	0.498195	0.897405	0.369503	0.999866	yes	6.84393	0.984769	3.33638	3.16775	7.16845	2.35975	1.46335	2.86558	8.90271	3.62998	4.56227
SPAG7	1800.45	-0.0743094	0.450515	-0.164943	0.868989	0.999866	yes	158.656	150.647	170.397	127.767	139.105	107.459	114.357	105.921	155.955	107.888	127.128
ORC6	112.834	0.207825	0.325859	0.637777	0.523619	0.999866	yes	7.92058	3.84989	7.10476	3.74871	5.15524	7.56702	4.65312	2.26391	4.67478	10.863	7.98007
ZFHX4	260.409	1.48829	1.36128	1.0933	0.27426	0.999866	no	0.756727	0.0220378	1.85651	0.00303844	1.14221	2.58361	1.00119	0.0096684	0.616855	5.65685	5.99746
SLC17A6	5168.95	-0.122095	0.21708	-0.562444	0.573813	0.999866	yes	141.036	55.4121	176.184	62.7789	122.923	89.295	75.6836	49.0192	89.0965	104.686	114.389
ZC3HC1	610.535	-0.0136689	0.593263	-0.0230403	0.981618	0.999866	yes	21.4348	22.4413	21.4506	23.7185	23.7217	17.6836	25.3904	27.9828	17.9739	17.527	18.8833
RGS17	970.999	0.461523	0.302093	1.52775	0.126575	0.999866	yes	5.89762	1.98774	6.16497	3.46174	10.5492	9.60808	8.13533	4.35546	8.82011	17.2261	19.9161
ANGPT2	139.029	-0.583578	0.487737	-1.1965	0.231501	0.999866	yes	4.78747	1.56805	5.36241	1.01415	3.98588	5.33479	1.13793	0.260292	2.82329	3.99868	2.89412
TMEM101	1220.72	0.525663	0.909321	0.578083	0.563208	0.999866	yes	25.5026	48.166	23.6568	72.0919	31.2172	23.3801	48.8628	117.258	41.2547	21.1699	30.9193
CD200	3592.11	-0.190152	0.359443	-0.529018	0.596793	0.999866	yes	128.188	74.3707	96.3223	127.484	146.92	143.018	133.695	101.218	118.199	146.177	153.871
CCDC80	15.7659	-0.439223	0.622005	-0.70614	0.480101	0.999866	no	0.277627	0.0508394	0.74751	0.544091	0.254526	0.283141	0.145407	0.0751176	0.452976	0.524021	0.38206
PSME1	758.459	0.177947	0.588509	0.30237	0.76237	0.999866	yes	37.036	44.9778	49.4785	72.0406	64.8444	42.2851	60.8583	77.6282	87.0009	43.6441	66.0171
PPP2R3C	1219.9	0.0108355	0.44312	0.0244527	0.980492	0.999866	yes	54.9437	47.2168	57.8977	57.7739	69.6942	59.9093	63.671	59.1018	64.3198	69.6233	73.0153
HAUS4	185.815	0.425299	0.935177	0.454779	0.649268	0.999866	yes	5.77977	7.12059	3.04242	16.0963	12.4284	6.27141	7.14965	25.6653	13.1762	5.15219	2.61361
JPH4	6434.86	-0.00174931	0.257888	-0.0067832	0.994588	0.999866	yes	124.085	35.9259	130.432	58.3541	165.036	105.061	101.916	45.5152	163.709	120.19	168.238
SLC7A8	600.386	-0.402343	0.395062	-1.01843	0.308474	0.999866	yes	16.0423	2.15975	7.11365	10.6928	16.9287	16.2373	9.40886	3.90092	13.8791	13.6101	14.7336
OSGEP	232.832	0.490377	0.578355	0.847882	0.396503	0.999866	yes	7.56144	7.48681	6.83343	11.9754	12.3021	6.8021	9.03786	17.8552	12.7089	12.2306	14.7388
SLC22A17	5899.61	0.0634672	0.583611	0.108749	0.913401	0.999866	yes	126.216	111.597	66.9479	187.774	159.049	150.473	176.887	207.213	169.012	142.425	177.067
RNF31	902.125	-0.0984736	0.310161	-0.317491	0.750871	0.999866	yes	32.7972	25.9763	21.4715	25.0159	24.3272	31.5673	21.3509	17.1944	31.1323	28.3817	30.6216
SCFD1	916.442	-0.0231699	0.213612	-0.108467	0.913625	0.999866	yes	29.916	17.5071	32.5878	24.5762	36.612	31.849	27.728	17.8287	33.1289	44.6782	42.6694
G2E3	742.419	-0.00304312	0.347883	-0.00874754	0.993021	0.999866	yes	12.2864	9.69563	11.5034	7.9734	14.999	8.76562	11.2178	7.05214	9.27616	12.8692	16.3952
HECTD1	3819.61	-0.212654	0.500604	-0.424795	0.670986	0.999866	yes	46.1086	9.57677	48.8356	10.8927	47.8224	43.1403	25.3689	6.78026	42.7165	52.5325	46.0904
HNRNPC	9862.34	0.0076999	0.40177	0.019165	0.98471	0.999866	yes	412.115	467.992	329.202	430.034	450.996	332.78	417.849	416.213	487.607	379.485	424.471
SUPT16H	2779.71	-0.0710635	0.420054	-0.169177	0.865657	0.999866	yes	66.1766	17.2153	62.9487	17.2163	66.6976	56.7421	35.7653	8.38566	75.8658	63.1764	57.1452
TOX4	2330.96	-0.138453	0.174844	-0.791866	0.428439	0.999866	yes	81.842	63.2367	82.5353	62.7842	98.3724	89.7881	83.3351	58.5295	66.4678	88.8917	97.8131
GEMIN2	526.705	0.332169	0.721351	0.460482	0.64517	0.999866	yes	25.1781	39.8241	30.0617	47.8384	21.6409	25.0486	36.3745	61.0186	28.5373	31.6603	28.7409
TINF2	957.569	-0.123537	0.432529	-0.285617	0.775172	0.999866	yes	31.0375	28.9397	38.7433	29.5401	34.8918	31.6088	34.627	26.3316	37.1207	38.8216	33.0996
SEMA6A	271.512	0.0166872	0.767368	0.021746	0.982651	0.999866	no	9.8666	0.735821	10.3785	0.540359	8.27797	6.74371	6.4961	0.5609	5.9618	8.00497	1.96732
TRPM7	331.222	0.576714	0.766158	0.752735	0.451609	0.999866	yes	5.26988	0.555085	5.45354	1.00086	5.88432	3.32504	2.94167	0.200781	4.67345	7.04031	6.40711
TYRO3	801.613	0.00326352	0.303703	0.0107458	0.991426	0.999866	yes	24.7176	14.7045	29.2434	13.821	21.8061	17.3473	21.8363	13.2693	23.9139	17.3019	21.773
WDR76	11.445	-0.0329506	0.604567	-0.0545028	0.956535	0.999866	no	0.673442	0.182132	0.113463	0.170514	0.45436	0.10898	0.855933	0.345414	0.415028	0.391076	0.438396
CAPN3	17.2919	0.454391	0.789074	0.575853	0.564715	0.999866	no	0.923518	0.452355	1.99343	0.394419	0.730581	0.107249	0.919857	0.816181	0.346611	0.38671	0.395144
SNAP23	35.2693	0.80453	0.453037	1.77586	0.0757559	0.999866	yes	2.47961	0.852132	2.32194	0.708488	3.81756	1.53372	1.70486	2.31525	2.66176	2.92417	3.37354
PHGDH	3373.11	0.690916	0.533378	1.29536	0.195196	0.999866	yes	264.643	245.038	255.428	86.2398	74.0025	80.5284	117.661	158.849	108.109	138.23	149.194
COL9A3	22.5189	0.223287	1.21732	0.183425	0.854465	0.999866	no	4.25917	0.791689	0.673595	0.612362	0.635836	0	0	0.644502	0.515226	0.405573	1.17062
EZR	673.229	-0.643388	0.375438	-1.7137	0.0865843	0.999866	yes	22.0401	5.94261	23.8408	9.72119	25.3534	20.8343	16.4178	4.51848	25.2611	9.39672	13.3402
MYL6	18988.3	-0.19062	0.622401	-0.306265	0.759403	0.999866	yes	2005.83	3303.79	3016.64	3142.79	1942.63	1952.74	2644.67	2621.93	2339.95	1670.69	1909.63
AGO1	737.696	-0.265876	0.582055	-0.456788	0.647823	0.999866	yes	8.82491	1.03194	7.09495	0.692198	10.8098	4.18996	3.81676	0.772325	4.87605	5.58298	4.98947
CLSPN	31.8938	0.786629	1.29514	0.607369	0.543606	0.999866	no	0.8688	0	0.640707	0	0.517384	0.887656	0.0639408	0.0359711	0.406558	1.33282	0.84733
RFFL	424.563	0.207375	0.271099	0.764942	0.444306	0.999866	yes	10.8752	4.35562	9.83858	7.34143	11.3403	9.74094	14.9799	5.8773	10.0168	11.4205	13.8146
MFSD11	751.029	0.16065	0.450674	0.356466	0.721492	0.999866	yes	27.8022	21.1779	22.9787	26.4519	25.1656	22.6235	24.0978	28.2383	28.8127	30.0762	36.5081
DPYSL2	22173	-0.215323	0.602829	-0.357188	0.720951	0.999866	yes	486.785	55.8731	468.09	80.5857	477.539	639.801	305.923	40.3887	388.682	579.737	533.484
TGFB2	137.143	2.22718	1.00808	2.20933	0.0271518	0.999866	no	0.969843	0.0210056	0.961297	0.143829	0.281403	2.98054	0.956327	0.410769	1.21616	14.7263	7.00493
GPATCH2	487.029	0.106005	0.239401	0.44279	0.657917	0.999866	yes	10.1592	4.82858	9.57345	3.31152	10.4066	7.67692	7.27642	3.633	8.147	10.504	11.0032
NUP50	1250.82	-0.212323	0.419445	-0.5062	0.612716	0.999866	yes	36.9605	10.1456	29.7419	8.84557	32.6471	25.8422	23.4161	6.65407	26.3402	25.7674	29.4631
ADA2	837.23	-0.136579	0.318491	-0.428832	0.668045	0.999866	yes	26.1687	11.3489	18.4595	13.3756	22.4411	21.082	18.6229	8.52667	20.0764	33.8263	26.2757
ECHDC1	1452.55	-0.18088	0.196892	-0.918674	0.358266	0.999866	yes	68.7636	46.8037	79.6705	39.0958	74.3246	64.6367	52.4627	24.4549	67.2503	77.8616	69.8609
LRRFIP2	923.385	0.318464	0.438808	0.725747	0.467994	0.999866	yes	66.2733	12.3925	69.05	19.4831	64.2167	56.474	37.8707	13.1447	75.2005	74.6637	90.4228
SEC22C	1576.18	0.0591955	0.404138	0.146474	0.883548	0.999866	yes	32.1005	26.7737	37.2063	41.8183	36.938	38.7378	47.1976	59.011	36.3305	43.9938	47.9005
XYLB	103.891	0.447803	0.365728	1.22442	0.220795	0.999866	yes	2.97084	0.564685	1.64696	1.64207	4.95937	4.77239	2.06221	3.36104	5.16275	7.24899	7.15994
HDAC6	1961.26	-0.0883598	0.193509	-0.456618	0.647946	0.999866	yes	51.627	16.6367	51.5199	17.0021	37.6153	35.8703	32.1484	14.057	36.2165	37.2143	46.0798
CDC6	21.5308	0.248249	0.618968	0.40107	0.688369	0.999866	no	2.06638	0.415677	0.674175	0.539322	1.36629	0.551796	0.141659	0.0765298	0.562954	1.98188	0.791508
UPRT	625.48	-0.0420301	0.502424	-0.0836546	0.933331	0.999866	yes	20.4569	20.9223	22.0565	23.3456	27.1118	21.4315	26.4622	25.8417	22.6723	23.1942	24.0571
CDC23	1251.84	-0.202419	0.321664	-0.629287	0.529161	0.999866	yes	32.0437	25.1331	33.3108	27.3701	33.4427	33.6485	35.4021	21.8473	30.008	34.5062	36.6708
AAAS	850.75	-0.178497	0.495182	-0.360467	0.718498	0.999866	yes	44.2229	44.1038	35.7752	37.9592	29.8228	31.2461	41.2504	31.644	33.4876	33.5874	37.8712
CBX5	9965.36	-0.290143	0.249947	-1.16082	0.245715	0.999866	yes	113.367	40.2797	100.057	45.7197	119.092	102.913	79.6838	25.8873	90.9135	107.511	102.126
SUCO	1165.02	0.049562	0.55428	0.0894169	0.928751	0.999866	yes	27.0292	4.03408	23.9689	4.39328	21.5746	21.5997	13.2533	1.67964	17.5299	29.0296	28.0236
MSH2	1043.36	-0.112752	0.225615	-0.499754	0.617248	0.999866	yes	36.9819	10.786	31.9139	14.4247	34.7828	24.7048	16.3398	8.45188	26.5404	31.1345	31.3025
MAP3K1	1233.36	-1.20684	0.691091	-1.74628	0.0807624	0.999866	yes	20.3001	1.61078	19.3711	3.61438	41.7284	18.3881	8.43044	0.891204	14.1315	9.378	10.7798
DHPS	1851.28	-0.0747561	0.629975	-0.118665	0.905541	0.999866	yes	87.8232	120.567	82.1209	120.117	100.055	67.9788	120.886	120.815	115.374	71.9324	83.3364
HOOK2	272.001	0.223707	0.33904	0.659826	0.509366	0.999866	yes	16.8783	5.27893	9.25239	7.46199	15.6684	7.98397	9.32714	4.36367	16.179	13.2933	18.2473
ARCN1	4572.38	-0.228092	0.201296	-1.13312	0.257165	0.999866	yes	102.26	55.4423	95.5033	61.503	109.833	95.5865	67.4432	42.1787	83.6784	92.0318	92.5624
EPB41L4B	148.141	0.380465	0.313639	1.21307	0.225104	0.999866	yes	1.89901	0.663295	1.89495	1.48775	2.28592	2.60788	1.90143	1.76514	4.51588	3.7206	2.35328
TMEM38B	142.908	0.412593	0.670196	0.615629	0.538139	0.999866	yes	2.06811	3.21454	3.25869	2.27537	2.00845	2.17189	1.75124	3.70891	2.10899	3.58717	3.04965
PSMD5	856.894	-0.102858	0.462357	-0.222465	0.823952	0.999866	yes	21.4071	15.7157	13.6885	18.1836	20.8862	29.7808	16.5591	16.3845	18.7797	18.4703	20.561
NUP188	839.969	-0.422056	0.212513	-1.98603	0.0470301	0.999866	yes	31.092	8.02324	15.2004	5.46167	16.3295	11.3411	8.3501	5.27097	9.02518	12.4273	15.4604
CRAT	1248.96	0.0260563	0.204821	0.127215	0.89877	0.999866	yes	34.8252	11.8386	36.4274	27.5842	48.8753	49.1629	42.0419	22.2747	51.2033	52.5647	58.7488
SH2D3C	501.404	0.167797	0.492532	0.340683	0.733342	0.999866	yes	33.5095	3.47177	19.9744	4.33493	19.9975	12.4626	11.0087	3.21695	23.5516	18.0656	19.6351
NANS	1808.84	-0.0974142	0.685193	-0.14217	0.886945	0.999866	yes	94.2242	142.397	92.8167	143.166	75.9423	89.2564	96.556	131.019	89.6212	72.8306	77.6481
TBC1D2	24.6525	-0.079533	0.791867	-0.100437	0.919997	0.999866	no	0.939815	0.117723	0.76099	0.171993	0.558454	0.933307	0.845395	0.046497	0.772085	1.16596	0.851352
WHRN	50.3468	0.777237	0.517963	1.50056	0.133468	0.999866	no	1.88323	0.232871	1.01603	0.369836	1.88404	1.26145	2.10888	0.725036	4.92102	1.6253	2.15785
CWF19L1	302.805	0.379335	0.42037	0.902385	0.366852	0.999866	yes	13.8753	3.22713	9.58514	2.54223	15.4081	13.6295	6.16344	3.1864	18.2754	13.5857	16.0328
SEMA4G	998.678	-0.282034	0.496898	-0.567588	0.570315	0.999866	yes	27.7965	4.28181	17.9408	6.19247	34.0979	21.48	10.7965	2.99033	24.5489	20.8684	21.2619
BTAF1	718.939	-0.08853	0.559759	-0.158157	0.874333	0.999866	yes	11.9499	2.28487	10.1111	1.40429	10.0094	7.57829	4.25366	0.653449	5.66631	10.4343	9.48425
IKZF5	453.81	-0.40983	0.217148	-1.88733	0.0591158	0.999866	yes	23.5267	4.19313	15.4278	6.66871	10.7025	19.9285	6.00733	11.1933	11.1608	18.8686	17.0051
TLL2	8.52209	1.17473	0.703306	1.6703	0.0948608	0.999866	no	0.0995545	0.0103184	0.155413	0.123689	0.165568	0.245309	0	0.271492	0.23358	0.447115	0.164218
SORBS1	1335.75	0.521151	0.818298	0.636872	0.524208	0.999866	yes	41.666	2.89365	29.6052	3.64675	59.4852	33.8052	13.8265	1.31783	47.7061	75.5158	71.5014
CRTAC1	3252.49	-0.427507	0.680265	-0.628441	0.529715	0.999866	yes	80.7725	144.587	51.4612	128.351	119.047	81.682	45.3142	73.3725	75.4004	87.088	57.4045
BAMBI	26.3267	1.61175	0.960951	1.67725	0.0934939	0.999866	no	2.03734	1.60913	0.44152	0.426991	0.900628	0.418089	0	1.65451	1.88819	0.711239	0.205651
WAC	1781.13	0.139138	0.547055	0.25434	0.799233	0.999866	yes	65.8846	9.33455	57.4178	10.808	66.1318	48.2983	19.1811	5.5491	58.2696	62.477	62.8542
CREM	436.046	0.37236	0.434374	0.857234	0.391316	0.999866	yes	30.4688	30.046	38.8493	24.444	24.3504	27.7721	25.2629	27.9033	26.1665	40.3697	47.0228
HIVEP1	431.548	0.0918986	1.08807	0.0844605	0.93269	0.999866	no	12.3971	0.211437	11.0364	0.52221	12.39	5.11624	3.58466	0.273899	6.31839	7.31794	7.47895
FKBP5	333.42	0.0877149	0.474676	0.184789	0.853394	0.999866	yes	10.3564	1.82974	12.7036	1.84656	6.35489	8.10852	5.17712	1.34667	5.57035	12.0102	8.47499
SRPK1	1721.65	-0.317824	0.203964	-1.55823	0.119178	0.999866	yes	48.8438	17.2514	40.6803	21.9984	44.3629	40.1081	30.3433	9.65264	32.6233	42.108	39.7747
BRPF3	715.303	-0.141387	0.643432	-0.219739	0.826074	0.999866	yes	21.3392	1.64515	15.9335	1.37923	18.7389	11.2509	6.23767	1.09788	10.2712	12.1486	14.1329
MRPS18A	894.606	0.0794561	0.5402	0.147086	0.883064	0.999866	yes	65.0354	60.2685	61.7455	67.0391	58.0008	48.8935	55.4668	65.9052	68.1169	58.8757	54.6751
TMEM14A	2983.34	-0.125787	0.734772	-0.171192	0.864073	0.999866	yes	122.995	214.575	114.608	368.416	163.319	190.038	226.461	315.291	155.012	187.373	203.108
EFHC1	254.93	0.265918	0.288886	0.920494	0.357315	0.999866	yes	8.84647	5.57031	11.6089	8.08804	11.7518	9.61064	8.52652	8.22085	8.13399	12.3521	17.6791
HSP90AB1	39216.8	-0.0791023	0.168801	-0.468614	0.639345	0.999866	yes	1383.63	693.692	1305.47	694.266	1355.61	1254.82	883.343	554.956	1327.94	1268.07	1264.99
MLN	7.65731	0.815727	1.79814	0.453651	0.65008	0.999866	yes	1.05965	3.25701	8.4789	0	0.768881	0	0.8705	0	0	0	3.1287
CDC5L	957.468	-0.142176	0.454352	-0.312921	0.75434	0.999866	yes	16.8842	3.35704	16.9676	3.42264	16.0757	14.687	8.62659	1.81263	15.1371	14.3647	14.3269
[truncated: 37,510 more rows]
