# Supplementary material for: Modelling inflammation-induced peripheral sensitization in a dish—more complex than expected?
Source: Pain. 2025 Feb 25;166(7):1662–79. doi: 10.1097/j.pain.0000000000003512 (PMC12168811; doi:10.1097/j.pain.0000000000003512)
Supplement: SUPPLEMENTARY MATERIAL [file jop-166-1662-s006.xlsx]

## Sheet: modISvsCtrl
	baseMean	log2FoldChange	lfcSE	stat	pvalue	padj	Expressed?	T9_ctrl_1	T9_ctrl_2	T35_ctrl_1	T35_ctrl_2	T9_IS_1	T9_IS_2	T35_IS_1	T35_IS_2
MIA	35.122	-5.04059	1.12531	-4.47931	7.48861e-06	0.0199283	yes	28.4846	2.35628	2.45169	8.44551	0.413697	0	1.02563	0
FABP7	50.8949	-2.52991	0.599716	-4.21851	2.45922e-05	0.0569886	yes	10.1746	2.99855	2.54869	8.60171	0.948626	1.29765	0.977688	0.645312
PLP1	109.687	-4.66292	0.66277	-7.0355	1.98545e-12	3.69849e-08	no	6.6678	0.67392	1.81964	8.5304	0.850223	0.10535	0.371064	0.0927877
EDNRB	52.0695	-6.37646	1.09035	-5.8481	4.9722e-09	4.63111e-05	no	2.27408	0.0566222	0.619253	1.36831	0.0319479	0.0643519	0.0165041	0.0213065
S100B	83.006	-4.00986	0.748771	-5.35525	8.54381e-08	0.000530513	no	13.0297	0.81685	2.44903	13.4038	0.688363	0.330186	0.580199	0.28649
ENSG00000284934.2	27.6805	-5.79437	1.2248	-4.73088	2.23551e-06	0.0104108	no	1.47456	2.16326	0.366754	0.454698	0	0.111461	0.251415	0.175844
TTYH1	36.1119	-2.93601	0.654316	-4.48715	7.21832e-06	0.0199283	no	3.21306	0.910435	1.16104	1.75772	0.222411	0.123425	0.700847	0.160136
ATP1A2	7.75564	-6.38115	1.40503	-4.54166	5.58134e-06	0.0199283	no	1.22863	0.0547127	0.0855917	0.218517	0	0	0	0
CLEC18A	7.33299	6.36915	1.51901	4.19296	2.75337e-05	0.0569886	no	0	0	0	0	0.117738	0.0929124	1.28788	0.185329
H2AC19	40.3623	5.11813	1.23455	4.14574	3.38721e-05	0.0573609	no	0.39104	0.347426	0.193292	0.144769	0.151699	11.6492	0.559978	28.905
ENSG00000290692.1	11.1072	-3.37276	0.813074	-4.14815	3.35167e-05	0.0573609	no	0.562978	0.784861	0.460838	0.663818	0.033083	0	0.248647	0.206516
FXYD3	9.83888	-6.72603	1.64294	-4.0939	4.24177e-05	0.0658464	no	2.11654	0.0860017	0.19643	1.8472	0	0	0	0
TSPAN11	120.459	-2.5572	0.642731	-3.97865	6.93083e-05	0.0993134	no	2.62072	0.992265	1.24069	3.44728	0.702402	0.816909	0.662173	0.305595
ALDH1A3	12.1537	-6.29379	1.61247	-3.90319	9.49324e-05	0.117893	no	0.649374	0.0183013	0.159088	0.48664	0	0	0	0.0172037
ENSG00000275719.1	12.2493	7.0996	1.81507	3.91148	9.1734e-05	0.117893	no	0	0	0	0	0.785429	1.80963	0	0.470727
DHCR24	23545.5	0.711407	0.183317	3.88074	0.000104137	0.121242	yes	147.411	153.189	230.923	326.819	394.677	251.336	375.772	380.928
HMGCS1	20757.9	0.766358	0.200074	3.83036	0.000127954	0.138354	yes	181.96	144.778	224.158	333.037	427.04	262.164	348.863	419.061
SNTG2-AS1	4.19708	-5.50011	1.43999	-3.81956	0.00013369	0.138354	no	0.572229	0.43785	0.468205	0.646359	0	0	0	0
FZD1	8.68628	-5.04462	1.34033	-3.7637	0.000167417	0.164139	no	0.11073	0.0157421	0.066802	0.229253	0.00634474	0	0	0.00738559
IFITM1	16.9517	-5.47403	1.48612	-3.68344	0.000230109	0.204118	no	5.54147	0	1.41099	6.20565	0	0	0.0834502	0.719686
LPAR1	9.92258	-5.99996	1.62682	-3.68814	0.000225897	0.204118	no	0.452276	0	0.303372	0.497521	0.0153743	0	0	0
ANXA1	23.7689	-3.09698	0.87335	-3.5461	0.000390983	0.303468	no	2.82239	0.687517	1.27554	1.32724	0.308117	0	0.36331	0.359295
TMC6	15.617	-3.33966	0.941472	-3.54727	0.000389239	0.303468	no	0.424053	0.353433	0.975909	0.585927	0	0.115852	0.191635	0.113449
LINC02802	9.74788	-6.71473	1.88158	-3.56866	0.000358809	0.303468	no	0	4.23136	2.16082	0.982864	0	0	0.0171855	0
SOX10	31.1004	-3.0487	0.865571	-3.52219	0.000428003	0.31442	no	1.63773	0.45762	0.339805	2.89927	0.592799	0.0640563	0.0559642	0.0582508
COL1A2	80.8319	-2.95349	0.840122	-3.51555	0.000438852	0.31442	no	1.2702	0.0758899	0.907421	4.12596	0.123114	0.0637377	0.482595	0.255883
SPARC	216.415	-2.4936	0.722283	-3.45239	0.000555642	0.346467	no	24.645	0.927748	5.1415	23.241	4.32607	3.03642	2.1974	0.729329
AQP1	63.2037	-3.02804	0.877373	-3.45126	0.000557978	0.346467	no	4.71735	0.225924	0.504154	4.08476	0.0822506	0.217204	1.80093	0.893908
NPHP3-ACAD11	9.31577	-5.90955	1.70295	-3.47018	0.000520108	0.346467	no	0	0.0929117	0.590938	0.259081	0.0441135	0	0	0.100621
ENSG00000287919.1	3.70866	-5.31739	1.53905	-3.45497	0.000550348	0.346467	no	0.109421	0.126531	0.0895792	0.0855289	0	0	0	0
FADS2	14334.6	0.574408	0.167674	3.42575	0.000613106	0.368417	yes	138.434	124.188	164.592	205.169	247.004	179.479	240.696	293.991
ENSG00000111780.8	3.61501	-5.27915	1.54781	-3.41071	0.000647936	0.37718	no	1.19862	0.804816	0.808664	0.574634	0	0	0	0
ENSG00000286885.3	6.03713	3.9674	1.168	3.39674	0.000681938	0.384944	no	0.0151131	0	0.0144347	0.133327	0.148209	0.206801	0.122421	0.462317
RNF103-CHMP3	28.5171	2.50484	0.740266	3.3837	0.000715151	0.391818	no	0.320138	0.809268	0.528476	0.30756	0.811904	2.36838	3.92551	0.914566
SOX1	7.12855	-4.74386	1.40827	-3.36858	0.000755563	0.402132	no	0.161762	0.0181997	0.120175	0.21614	0	0	0	0.0227864
CYBRD1	23.1056	-4.03901	1.20721	-3.34575	0.000820592	0.422646	no	1.21205	0.14667	0.339257	0.853253	0	0	0.397092	0.0395543
LINC02749	3.42744	-5.21017	1.5602	-3.33944	0.000839484	0.422646	no	0.541976	0.958527	1.72443	1.62192	0	0	0	0
CRYAB	13.6178	-2.98859	0.89954	-3.32235	0.000892618	0.437571	no	3.68349	0.706589	1.02511	0.894637	0.59448	0.187024	0.360825	0.282387
CCDC150	4.0274	4.73961	1.43851	3.29482	0.00098485	0.470405	no	0	0	0	0.0212599	0.132685	0.219408	0.302777	1.16739
MVD	4639.95	0.838468	0.259363	3.2328	0.00122582	0.557053	yes	93.8256	118.586	95.1802	131.277	211.085	173.045	182.206	203.929
COL15A1	20.0582	-3.50178	1.08322	-3.23275	0.00122607	0.557053	no	0.404845	0.1	0.286039	0.672265	0.0339099	0.0168236	0.0299891	0.0197375
LSS	9150.34	0.761153	0.236027	3.22485	0.00126039	0.559012	yes	49.9704	60.984	109.572	141.932	146.59	91.9831	167.679	174.377
ITIH5	25.6531	-3.26508	1.02472	-3.18631	0.00144098	0.56814	no	0.787639	0.0881504	0.138541	1.3517	0.0474559	0	0.0604347	0.147345
ITGB4	3.72231	-5.31913	1.65793	-3.2083	0.00133523	0.56814	no	0.0822928	0.801328	0.168125	0.0235307	0	0	0	0
POSTN	6.64668	-6.16132	1.93033	-3.19184	0.00141367	0.56814	no	0.326927	0	0.0406076	0.360819	0	0	0	0
IGFBP4	68.745	-2.13934	0.672381	-3.18173	0.00146396	0.56814	no	2.29607	0.36033	3.4784	3.12105	0.129463	0.213806	0.997936	0.753804
GNG12	25.2382	-2.05478	0.644171	-3.1898	0.00142371	0.56814	no	0.719184	0.214362	0.205191	0.255281	0.111889	0.080729	0.0588236	0.0947324
COL4A1	32.9495	-3.25481	1.02095	-3.18803	0.00143246	0.56814	no	0.862629	0.0166272	0.247053	1.27699	0.323109	0	0.0703572	0.17632
SELENOP	19.7469	-2.78742	0.878623	-3.17249	0.0015114	0.57458	no	1.33993	1.04776	0.134268	1.34631	0.437305	0.212488	0.679282	0.106373
FOXD3	10.6428	-4.84205	1.53655	-3.15124	0.00162579	0.605704	no	0.619364	0	0.125517	0.714531	0	0.0120552	0.0301356	0
LTB4R	12.083	2.15322	0.685343	3.14181	0.00167905	0.608682	no	0.843315	0.0425715	0.0673783	0.15577	0.142	0.66007	0.573728	0.450771
GUSBP2	3.31216	5.20842	1.65962	3.13833	0.00169913	0.608682	no	0	0	0	0	0.330641	0.290725	0.0557271	0.334608
TTLL9	12.0209	-2.63419	0.846906	-3.11037	0.00186854	0.656738	no	0.38535	0.240384	0.492734	0.189078	0.109164	0.0345852	0.0688064	0.15583
CMTM5	7.30182	-6.29588	2.03394	-3.09542	0.00196536	0.66101	no	1.49562	0	0.0786982	0.897878	0	0	0	0
LPL	37.7608	-3.82156	1.23589	-3.09215	0.00198715	0.66101	no	3.95636	0.0390607	1.14553	2.07168	0	0	0.173844	0.147069
HEATR5A-DT	15.1718	2.67496	0.865011	3.0924	0.00198546	0.66101	no	0	0.140972	0.908263	0.170296	0.685674	0.324919	0.633064	0.865808
SLC15A3	9.63719	-3.33486	1.09279	-3.05169	0.00227555	0.743665	no	0.92515	0.13395	0.286658	0.695839	0	0.369982	0.0671327	0
LIPG	491.106	0.795444	0.262841	3.02633	0.00247542	0.749589	yes	4.03931	5.21976	8.08822	10.3715	13.4707	10.1305	11.4317	12.4559
BCAN	129.76	-1.47314	0.486169	-3.03011	0.00244467	0.749589	yes	2.93228	1.29684	1.38171	6.35994	2.18475	1.47882	0.988872	1.81963
RBM24	76.7177	-1.40636	0.462827	-3.03862	0.00237661	0.749589	no	1.24029	0.830299	3.5407	2.50995	0.761385	0.526668	0.845388	1.3058
PDLIM3	7.71645	-3.21655	1.06369	-3.02396	0.00249487	0.749589	no	0.591008	0.472022	0.282017	0.860836	0	0.0274484	0.0289338	0.0573651
ENSG00000289015.1	3.36123	-4.41224	1.45187	-3.03899	0.00237369	0.749589	no	0.3608	0.38691	0.482185	0.557518	0	0	0.0651792	0
NFATC2	6.45546	-3.56756	1.18467	-3.01144	0.00260008	0.759688	no	0.0802302	0.0192223	0.0766283	0.171943	0.0349715	0	0.00640268	0.0090211
FBXL7	7.74494	3.30553	1.09808	3.01028	0.00261005	0.759688	no	0.0104347	0.0172856	0	0.0843482	0.22385	0.387908	0.0924202	0.0661555
TSSK4	3.22921	4.40623	1.46743	3.00268	0.00267617	0.760432	no	0	0	0.0775436	0	0.184496	0.121681	0.587395	0.440317
TMPRSS2	5.886	-5.98346	1.99521	-2.99891	0.00270943	0.760432	no	0.713497	0	0.0381669	0.180253	0	0	0	0
OLFML2A	126.15	-3.1145	1.03954	-2.99604	0.00273507	0.760432	no	0.999107	0.082357	0.948539	5.12367	0.140139	0	0.310876	0.264115
ENSG00000291239.1	13.2683	-4.021	1.35219	-2.9737	0.0029423	0.806017	no	0.341262	0.425159	0.067077	0.08264	0.00281386	0.000455731	0.0677573	0
LAMP5	26.0021	-8.12991	2.74733	-2.9592	0.00308437	0.82733	no	3.29841	0	0.402637	1.386	0	0	0	0
CDC42EP5	18.5199	-3.1314	1.05907	-2.95676	0.00310893	0.82733	no	4.84347	0.561883	0.228344	1.91031	0.261715	0	0.485725	0.228823
INHBB	189.41	0.632634	0.214825	2.94488	0.00323079	0.847649	yes	1.5059	1.34301	2.25131	2.46377	2.89595	2.13143	3.49994	3.27206
PMEPA1	37.3249	-2.59302	0.884785	-2.93068	0.00338225	0.875062	no	3.29579	0.188252	0.33506	1.12031	0.125475	0.252494	0.0518322	0.0459892
ERBB3	17.9998	-4.45678	1.52549	-2.92155	0.00348297	0.886982	no	0.761929	0	0.084911	0.711453	0	0	0.0980421	0.0633683
DAB2	2.87004	-4.94604	1.69505	-2.91794	0.00352355	0.886982	no	0.261202	0.0524255	0.029692	0.0738388	0	0	0	0
PLAT	49.8715	-2.77912	0.956734	-2.9048	0.00367488	0.903386	no	4.12431	0.631507	0.271025	0.905499	0.329929	0.277487	0.985282	0.0402524
ENSG00000287307.1	4.80331	4.25729	1.46607	2.90388	0.00368571	0.903386	no	0	0	0.0088488	0.0101281	0.0201778	0.126782	0.0833499	0.0587257
HES1	7.9642	-2.98015	1.03086	-2.89095	0.00384085	0.929186	no	0.554664	0.216282	0.557571	0.224079	0.159257	0	0.0262979	0.0371009
ENSG00000257390.5	8.12796	-4.92253	1.70595	-2.88551	0.00390785	0.933275	no	0.744141	0	0.481987	0.350588	0	0	0	0.20225
RENBP	403.77	-0.972727	0.339429	-2.86577	0.00415996	0.945277	yes	10.3316	11.9729	29.9123	24.1196	10.7051	5.67151	13.188	16.2463
ZNF724	2.7752	4.95315	1.72434	2.87249	0.00407256	0.945277	no	0	0	0	0	0.0662071	0.0984577	0.032335	0.371585
ASDURF	26.5275	3.58537	1.25114	2.86568	0.00416109	0.945277	no	3.2e-09	0.890056	0	0.815333	1.54323	10.4295	0.689284	4.5394
ENSG00000288909.2	2.91552	-4.97312	1.72888	-2.8765	0.00402118	0.945277	no	0.0637166	0.278861	0.162416	0.152649	0	0	0	0
CTXND1	4.64127	-5.64046	1.97492	-2.85605	0.00428944	0.962695	no	0.122404	0.0196806	0	0.0636909	0	0	0	0
COL2A1	18.5316	-4.7281	1.65903	-2.84992	0.00437303	0.969772	no	0.00923538	0	1.51623	1.22433	0	0	0.0991412	0.0117087
CAMK1G	108.632	-0.803206	0.283851	-2.82968	0.00465945	0.999213	yes	2.06413	1.48466	2.76651	4.37221	1.70491	1.09512	1.75825	1.64753
GULP1	25.7411	-1.33141	0.470597	-2.82918	0.00466671	0.999213	no	1.89763	0.670606	0.833231	0.770848	0.772431	0.609107	0.636778	0.251749
AZGP1	2.65656	-4.84552	1.71071	-2.83246	0.00461917	0.999213	no	0.265239	0.111717	0.514904	0.738747	0	0	0	0
TSPAN6	722.802	-0.0401707	0.474758	-0.084613	0.932569	0.999975	yes	18.5425	15.3328	6.88392	7.90089	15.5124	14.9277	10.7829	7.89363
DPM1	781.035	0.0521793	0.31668	0.16477	0.869125	0.999975	yes	36.4894	33.137	31.4849	31.7581	33.7817	33.8742	38.6682	36.5282
SCYL3	290.204	-0.0251624	0.223692	-0.112487	0.910437	0.999975	yes	2.48089	2.88024	2.75344	3.59859	2.07694	3.04031	2.79459	2.67738
CFH	97.286	0.0976358	0.395622	0.246791	0.80507	0.999975	yes	1.68318	2.00387	2.38285	2.87034	1.61106	2.74817	2.27886	1.93708
FUCA2	1869.22	0.0611658	0.322984	0.189377	0.849797	0.999975	yes	50.202	41.7987	44.3478	53.7659	55.5775	54.1181	48.5232	43.9066
GCLC	681.605	-0.135712	0.186367	-0.728199	0.466492	0.999975	yes	7.89567	5.66624	8.64842	9.67444	9.6839	6.88217	7.94843	8.1264
NFYA	858.069	0.0671503	0.453212	0.148165	0.882212	0.999975	yes	4.63654	2.32241	7.88823	14.4499	6.57135	2.23213	8.47665	10.4268
STPG1	310.527	-0.0362604	0.243113	-0.14915	0.881435	0.999975	yes	4.9522	2.9731	6.05992	8.14351	4.14491	3.52392	5.96848	7.57377
NIPAL3	1011.36	-0.282525	0.278387	-1.01486	0.310171	0.999975	yes	7.92511	5.68769	10.4162	14.6753	9.35119	3.89862	7.82224	10.0294
LAS1L	559.226	0.0643492	0.231302	0.278205	0.780855	0.999975	yes	10.9047	6.47554	8.68634	11.2612	11.5369	5.82026	9.97882	15.5286
ENPP4	763.907	0.0381316	0.233439	0.163347	0.870245	0.999975	yes	6.07957	3.22976	8.38237	8.82297	6.54382	4.04901	8.22039	8.45573
SEMA3F	503.241	0.0269837	0.450433	0.0599061	0.95223	0.999975	yes	5.31937	2.37337	9.29912	17.0131	8.81453	2.82632	9.60096	12.4464
ANKIB1	654.844	0.161517	0.534647	0.302101	0.762575	0.999975	yes	2.4617	1.00768	5.88468	8.63515	4.26387	2.67061	7.3469	8.83975
CYP51A1	12383.8	0.527852	0.196609	2.68478	0.00725772	0.999975	yes	137.544	105.856	187.082	217.221	239.501	167.41	236.981	268.866
BAD	3517.88	0.0449174	0.378502	0.118671	0.905536	0.999975	yes	204.563	213.869	142.179	175.704	199.959	202.373	210.399	180.69
LAP3	946.161	-0.083338	0.215992	-0.385838	0.699617	0.999975	yes	21.4864	18.8991	23.7333	23.681	22.3091	18.0335	21.0615	23.6471
CD99	141.553	0.0622223	0.385802	0.16128	0.871873	0.999975	yes	7.87883	4.99823	4.21294	6.48986	8.53608	6.89254	5.92734	5.82046
HECW1	645.101	0.464669	0.503729	0.922458	0.35629	0.999975	yes	4.14746	1.98542	6.59511	14.9524	17.0569	5.21196	8.49275	12.2203
MAD1L1	440.589	0.307818	0.380774	0.8084	0.41886	0.999975	yes	9.52031	7.56238	5.75106	11.9557	13.3893	5.3481	9.25113	12.6915
LASP1	5682.58	0.098251	0.19973	0.49192	0.622776	0.999975	yes	54.2186	40.0519	64.1129	84.6654	77.1952	35.0632	72.1519	82.5
SNX11	2716.79	-0.0659072	0.413072	-0.159554	0.873233	0.999975	yes	59.4643	65.1646	53.3611	46.3649	60.3819	62.7021	50.9577	48.1084
TMEM176A	59.1716	-0.648387	0.363525	-1.78361	0.0744868	0.999975	yes	2.8238	3.67924	2.52633	3.88592	1.86932	1.00809	1.65281	3.64667
M6PR	4086.34	-0.226625	0.179023	-1.2659	0.20555	0.999975	yes	71.5851	57.4186	91.6405	86.2855	64.9795	48.2915	76.8924	78.1097
KLHL13	4562.74	-0.132217	0.250063	-0.528734	0.59699	0.999975	yes	53.7668	46.534	56.5813	58.9485	38.4099	38.0388	66.9919	57.3492
ICA1	282.08	-0.102366	0.269198	-0.380263	0.70375	0.999975	yes	6.42077	5.97763	5.77614	8.86859	8.97108	10.4496	6.52369	5.65562
DBNDD1	1443.07	0.0637564	0.322437	0.197733	0.843254	0.999975	yes	24.4653	13.9996	33.3572	50.5469	34.2149	12.3808	35.9198	47.3845
ALS2	878.551	-0.00931664	0.287104	-0.0324504	0.974113	0.999975	yes	6.30995	4.73726	8.03124	12.2887	6.93686	5.01633	8.75391	9.47641
CFLAR	436.592	0.257738	0.238796	1.07932	0.280445	0.999975	yes	12.5934	8.80056	15.9209	19.0374	17.9631	13.1295	15.6216	17.8572
NDUFAF7	167.925	-0.0750588	0.253125	-0.296528	0.766827	0.999975	yes	7.19336	3.28377	4.26905	5.81889	5.54292	3.33968	4.82737	3.83695
RBM5	703.686	0.271454	0.216396	1.25444	0.209684	0.999975	yes	13.2594	7.73975	7.53381	12.9786	17.5854	6.97453	11.6916	18.6771
MTMR7	2701.89	0.017769	0.224092	0.0792934	0.936799	0.999975	yes	20.1753	15.2765	35.0613	34.7688	24.9426	19.0677	33.2525	31.8935
ARF5	8210.08	0.0238829	0.320692	0.0744728	0.940634	0.999975	yes	362.114	361.388	376.841	384.44	354.991	426.735	391.116	375.785
SARM1	2101.24	0.192178	0.367597	0.522796	0.601116	0.999975	yes	16.8016	9.54209	22.2949	34.1155	21.746	8.74043	26.4148	38.3753
POLDIP2	4569.37	-0.0646077	0.250375	-0.258044	0.796373	0.999975	yes	66.3364	63.115	77.6152	80.2789	62.1878	63.803	73.2905	74.4418
AK2	1611.7	-0.0353374	0.441166	-0.0800999	0.936158	0.999975	yes	56.6736	52.235	28.4016	29.069	53.257	45.8578	39.4592	33.3552
FKBP4	10325.4	-0.0591717	0.176474	-0.3353	0.737399	0.999975	yes	98.7607	76.5511	147.317	143.491	104.402	80.6284	125.094	146.474
KDM1A	2361.78	0.0942292	0.218827	0.430611	0.666752	0.999975	yes	29.2886	18.1302	32.149	45.7331	38.8953	17.4553	34.346	46.1064
RBM6	210.663	0.58024	0.570975	1.01623	0.309522	0.999975	yes	2.6806	1.76337	2.80651	5.70385	3.97445	1.001	4.41287	6.61328
CAMKK1	378.136	0.18652	0.192817	0.967343	0.333372	0.999975	yes	3.14867	2.81435	4.39448	5.9734	4.99392	2.96948	4.86536	5.96708
RECQL	242.085	0.333678	0.241026	1.38441	0.166233	0.999975	yes	3.17872	2.96627	6.10145	5.6667	6.96852	4.71567	3.8008	5.37391
VPS50	980.485	0.110328	0.231984	0.475585	0.63437	0.999975	yes	18.3077	9.27287	19.6113	21.3675	20.7449	10.3989	21.9326	22.3028
ARHGAP33	753.671	0.459182	0.472615	0.971576	0.331262	0.999975	yes	8.95067	3.51063	6.48911	17.1169	19.3455	4.56938	10.9337	15.883
NDUFAB1	6524.71	-0.0758827	0.418387	-0.18137	0.856077	0.999975	yes	605.776	649.728	506.056	452.632	538.434	651.469	492.575	469.379
SLC25A13	3764.13	-0.0966135	0.205631	-0.469839	0.63847	0.999975	yes	65.5419	50.5789	65.3142	69.5023	70.0346	47.2031	61.5083	73.9437
ST7	1069.83	0.016792	0.26	0.0645845	0.948505	0.999975	yes	30.8474	30.2398	31.6987	27.6416	39.9508	24.4514	35.4634	26.1321
CDC27	2008.35	0.119815	0.265109	0.451945	0.651309	0.999975	yes	21.2422	14.9418	34.1636	35.3854	23.7648	15.0073	34.0628	36.7779
HCCS	1070.3	-0.13732	0.25492	-0.538679	0.590108	0.999975	yes	22.7217	18.7961	25.4816	24.1889	19.9026	17.7603	24.465	22.127
DVL2	384.049	0.0291143	0.210856	0.138076	0.89018	0.999975	yes	4.44961	3.84544	7.38673	8.57701	6.48586	4.85665	6.16604	7.55893
UPF1	549.929	0.270337	0.498244	0.54258	0.587419	0.999975	yes	3.34697	1.56657	2.95613	9.03396	6.62746	1.7411	4.59525	7.72249
SKAP2	1221.68	-0.0532203	0.183879	-0.289431	0.772252	0.999975	yes	13.542	7.42544	19.086	18.8771	13.4753	10.4635	16.4078	18.0691
SLC25A5	11491.6	-0.300285	0.298695	-1.00532	0.314742	0.999975	yes	385.134	427.41	488.368	422.628	322.542	352.06	365.551	394.848
MCUB	1562.33	-0.212101	0.654407	-0.324111	0.745854	0.999975	yes	98.1	117.332	35.8473	29.1797	94.8845	99.4489	35.3558	27.9069
POLR2J	645.737	0.235258	0.433473	0.54273	0.587316	0.999975	yes	37.6577	34.2976	20.3511	26.2748	45.0749	38.3877	34.0493	27.7053
DHX33	225.176	0.0228776	0.27515	0.0831459	0.933735	0.999975	yes	1.93639	1.20983	1.96455	3.62673	2.43162	1.36976	2.48276	2.64807
LIG3	444.183	0.300999	0.307038	0.980332	0.326922	0.999975	yes	5.2699	4.66391	7.67957	9.83538	9.59387	7.25689	8.23173	9.36543
RPAP3	358.716	0.133698	0.247239	0.540763	0.588671	0.999975	yes	4.39962	2.87368	7.66562	6.55164	7.78013	4.50987	7.61108	7.71417
REXO5	115.855	-0.408957	0.287031	-1.42478	0.15422	0.999975	yes	2.80138	1.62046	3.48055	2.79351	3.13193	1.37252	3.59521	2.51168
CIAPIN1	5451.55	-0.0756289	0.30402	-0.248763	0.803544	0.999975	yes	135.99	124.049	125.878	121.968	123.03	123.295	124.083	124.65
SPPL2B	565.342	0.0441001	0.30211	0.145974	0.883942	0.999975	yes	10.5156	6.71353	11.1083	17.3179	13.8952	5.42948	12.6612	14.3383
FAM214B	578.074	-0.0653151	0.234194	-0.278893	0.780327	0.999975	yes	5.83552	6.70465	9.45125	15.344	8.54327	4.41771	9.3845	12.1166
PRKAR2B	11037.4	0.0464079	0.225331	0.205954	0.836827	0.999975	yes	109.808	92.1873	130.504	132.419	128.519	106.995	116.249	129.457
MSL3	1385.04	0.0013313	0.256869	0.00518281	0.995865	0.999975	yes	25.4989	20.8486	25.7822	27.5196	24.9571	23.3217	27.8393	23.8414
GCFC2	202.518	-0.133802	0.219321	-0.610074	0.541812	0.999975	yes	8.13875	5.26951	9.72851	6.54875	5.4954	4.83803	5.57162	6.08021
WDR54	2401.86	-0.033297	0.276449	-0.120445	0.90413	0.999975	yes	85.8934	99.366	114.813	107.263	94.9634	95.868	114.418	114.7
CROT	368.532	-0.0177653	0.349798	-0.0507873	0.959495	0.999975	yes	7.28799	7.45838	6.45125	6.19116	8.84918	6.2596	5.3384	6.54614
KMT2E	335.652	0.131728	0.634297	0.207675	0.835483	0.999975	yes	2.38053	1.93028	3.13121	10.1491	4.29557	1.60913	4.97146	4.9272
RHBDD2	7866.77	-0.0283864	0.1733	-0.163799	0.869889	0.999975	yes	185.323	161.271	205.553	234.068	220.333	136.006	210.679	232.917
IBTK	544.322	-0.106395	0.292703	-0.363492	0.716238	0.999975	yes	2.71449	1.84281	5.25082	5.80905	3.52196	2.02462	4.01669	5.30088
ZNF195	458.989	0.241601	0.204909	1.17906	0.238372	0.999975	yes	7.48717	6.91078	8.08503	9.49995	11.7751	6.63439	8.89429	11.3522
FBXL3	1300.61	-0.0126145	0.216202	-0.0583458	0.953473	0.999975	yes	16.2297	15.3055	21.0739	18.7373	19.123	15.6711	20.9148	16.121
PDK2	703.249	-0.21264	0.274104	-0.775762	0.437889	0.999975	yes	23.447	19.9828	19.7541	26.6495	21.6703	18.8235	25.6344	18.2305
ITGA3	982.459	0.173513	0.518469	0.334664	0.737879	0.999975	yes	5.92504	2.95968	8.13581	17.0222	10.6053	1.86112	10.6178	14.6541
LAMP2	10452.4	-0.117231	0.216711	-0.540955	0.588539	0.999975	yes	119.754	100.336	146.439	134.548	105.617	100.079	134.802	121.404
GDE1	3889.72	-0.0363414	0.198944	-0.182671	0.855056	0.999975	yes	84.5487	68.7698	83.2586	80.84	87.4621	69.8689	86.0618	80.8647
REX1BD	2029.08	0.0801675	0.428594	0.187047	0.851623	0.999975	yes	147.21	159.71	111.715	107.222	177.03	158.592	137.326	101.28
CRLF1	810.314	0.135555	0.653227	0.207516	0.835607	0.999975	yes	10.0489	8.67174	35.3515	42.2028	10.168	8.80594	50.5725	66.8114
TMEM98	1754.69	-0.0442161	0.364776	-0.121214	0.903521	0.999975	yes	54.6328	53.7792	52.0826	59.1308	54.547	59.3402	47.0649	42.6658
ABCC8	200.464	-0.268521	0.441533	-0.608156	0.543084	0.999975	yes	2.1122	1.75527	3.54754	7.97713	1.79285	2.55483	2.50364	2.99335
TMEM132A	6870.46	-0.0746273	0.174496	-0.427674	0.668888	0.999975	yes	96.8284	69.5624	85.0822	111.494	107.01	53.5435	90.6122	104.154
AP2B1	22534.5	0.126125	0.286567	0.440125	0.659847	0.999975	yes	164.892	80.2049	212.634	248.232	205.08	84.9303	219.801	258.382
TAC1	365.682	-0.600587	0.582006	-1.03193	0.302107	0.999975	yes	15.5661	30.4278	13.7848	12.626	12.6851	18.2123	9.66833	8.21668
ZNF263	614.194	-0.166535	0.173863	-0.957849	0.338139	0.999975	yes	7.74393	5.9014	8.31478	10.4144	7.57534	6.21064	7.6064	8.53593
SPATA20	1231.39	-0.327081	0.185444	-1.76377	0.0777704	0.999975	yes	27.7119	15.816	29.4901	26.6088	25.2021	11.8351	21.4149	23.5603
RALA	3846.59	0.0331344	0.200993	0.164853	0.86906	0.999975	yes	55.1537	46.0424	58.4545	63.8797	53.5007	47.0221	66.0496	67.2217
ETV1	914.559	-0.177758	0.246263	-0.721822	0.470404	0.999975	yes	10.6439	5.28822	13.4481	14.4939	9.97752	8.1293	8.22548	12.9455
AGK	1448.12	-0.0405406	0.203588	-0.19913	0.842161	0.999975	yes	34.5959	19.6401	29.8416	31.609	27.5791	20.5134	25.7827	32.261
PHTF2	481.666	-0.021507	0.198848	-0.108158	0.91387	0.999975	yes	4.63458	4.47073	6.45365	6.1479	4.71142	4.62175	6.37749	5.35472
FARP2	611.186	0.0933241	0.289631	0.322218	0.747288	0.999975	yes	9.05984	3.35224	8.13331	9.6309	12.4697	4.58191	9.49399	7.09413
GGCT	871.414	-0.0855543	0.361236	-0.236837	0.812783	0.999975	yes	40.6479	39.3582	35.8375	30.3769	37.6043	36.4966	32.2501	34.309
IFRD1	591.77	0.284366	0.760755	0.373794	0.708557	0.999975	yes	18.1956	9.09844	4.7188	5.90336	19.529	16.761	2.02911	4.52194
COX10	839.726	-0.266007	0.181385	-1.46653	0.142504	0.999975	yes	14.229	13.0121	14.4317	17.9525	13.4081	10.1377	13.0976	14.4853
GTF2IRD1	356.336	-0.0061711	0.394578	-0.0156397	0.987522	0.999975	yes	4.03241	1.54704	5.66632	7.81301	5.06722	2.32214	4.53881	7.00457
PAF1	661.621	0.148308	0.191421	0.774774	0.438473	0.999975	yes	12.116	7.4451	14.7149	15.4779	14.9698	7.96483	15.0794	18.4437
VPS41	1515.8	-0.139076	0.167196	-0.831812	0.405515	0.999975	yes	33.2419	28.1603	36.6445	39.1663	28.6712	25.1729	28.784	36.6099
ARHGAP44	464.665	-0.0362253	0.441602	-0.0820316	0.934622	0.999975	yes	3.06851	1.76629	6.85869	8.81652	5.18414	2.03748	5.21628	7.93932
ELAC2	1428.77	-0.0140411	0.241378	-0.0581708	0.953613	0.999975	yes	28.2974	21.2487	32.6167	41.2353	25.7079	13.6015	34.4916	36.2706
ARSD	487.637	0.0606855	0.630874	0.0961927	0.923367	0.999975	yes	3.51977	4.41296	13.8985	19.4478	3.81012	4.30493	12.5173	14.9502
PNPLA4	1382.4	-0.273547	0.402907	-0.678933	0.497181	0.999975	yes	31.7598	29.6111	85.1028	63.7507	27.4554	33.6033	65.9952	54.0058
ADIPOR2	1306.95	0.0542639	0.201437	0.269383	0.787635	0.999975	yes	12.8904	10.2311	12.0242	15.5056	14.2888	10.4984	13.6578	15.2367
CDKL3	46.9998	0.116019	0.416555	0.27852	0.780613	0.999975	yes	3.76734	1.21789	4.1603	6.10101	6.34657	4.41247	3.97273	4.17441
MARK4	1425.32	-0.122127	0.635499	-0.192175	0.847605	0.999975	yes	5.80172	6.71077	24.5844	46.4168	18.5374	1.77342	18.6342	36.0705
CCDC124	1111.73	0.0616107	0.185649	0.331866	0.73999	0.999975	yes	52.325	42.4764	49.607	74.761	66.583	37.7541	63.2996	68.2518
PAFAH1B1	12267.3	0.142473	0.22456	0.634454	0.525785	0.999975	yes	88.0719	49.726	91.0746	126.318	102.75	51.3283	117.648	128.524
DNAH9	157.326	0.0953832	0.399603	0.238695	0.811342	0.999975	yes	4.14992	4.02916	2.26392	3.10975	3.15425	3.96142	3.32166	2.90121
KIAA0100	1923.79	0.0477809	0.363502	0.131446	0.895422	0.999975	yes	7.9758	4.34083	13.521	20.8887	11.0141	6.61593	12.0142	16.2572
TRAPPC6A	1069.7	-0.0666264	0.385982	-0.172615	0.862954	0.999975	yes	103.826	108.361	79.446	77.9804	85.8607	100.796	93.4072	90.5864
MATK	252.426	-0.362524	0.341297	-1.06219	0.288148	0.999975	yes	4.94185	3.78075	9.49302	8.25246	3.57522	3.34618	7.09129	7.43052
ST7L	639.668	-0.105348	0.233619	-0.450941	0.652032	0.999975	yes	24.991	16.258	20.2585	26.0366	26.3915	14.4341	22.0687	17.8905
RPUSD1	985.149	-0.0925847	0.237647	-0.38959	0.69684	0.999975	yes	25.2812	24.1567	23.7937	27.2749	24.4855	18.5982	25.4039	25.0832
LUC7L	648.915	0.0936007	0.226215	0.41377	0.679043	0.999975	yes	21.2014	16.8488	21.1522	25.8666	27.1246	17.8901	19.861	23.2386
BAIAP3	195.639	-0.150916	0.377944	-0.399307	0.689667	0.999975	yes	3.51204	2.46107	2.20892	2.93319	4.16019	1.66031	1.9356	2.42992
TSR3	3400.94	-0.0909074	0.30429	-0.298752	0.765129	0.999975	yes	120.194	128.428	143.405	133.453	129.99	123.664	129.2	116.682
PIGQ	1539.95	-0.15386	0.172497	-0.891953	0.372418	0.999975	yes	22.2496	17.3621	30.4548	32.676	24.6761	16.0168	24.5806	29.6191
CRAMP1	422.633	0.164402	0.453129	0.362816	0.716743	0.999975	yes	2.9274	1.44706	2.00953	4.57866	4.48133	0.615326	3.05621	3.64444
DNAJC11	1188.96	0.122669	0.256999	0.477314	0.633138	0.999975	yes	16.754	10.3289	15.8407	21.9578	23.1164	8.2304	20.4216	21.8886
PSMB1	7372.93	-0.0324655	0.394245	-0.0823486	0.93437	0.999975	yes	412.849	462.685	373.196	365.278	400.589	473.597	381.77	349.632
SYN1	1618.43	0.153031	0.435538	0.351361	0.725318	0.999975	yes	17.9656	9.71176	18.3389	42.3264	36.0038	6.50678	21.3586	31.2584
NADK	1334.68	-0.149023	0.250692	-0.594445	0.552215	0.999975	yes	25.5679	20.4316	23.9471	20.9512	27.5638	14.1357	18.7324	17.7771
TFAP2D	103.929	0.594868	0.305712	1.94584	0.0516735	0.999975	yes	2.071	0.924008	3.04798	2.38648	2.94001	1.79986	3.97956	4.86426
CYTH3	863.694	0.317174	0.269758	1.17578	0.239684	0.999975	yes	7.07969	3.99937	9.89837	10.0095	8.75912	5.34142	11.1981	11.9687
ADAM22	2773.38	0.095035	0.401229	0.23686	0.812766	0.999975	yes	13.493	6.73227	17.8078	30.6903	14.3461	7.33931	24.9217	22.9685
SYPL1	190.554	-0.280041	0.221141	-1.26635	0.205388	0.999975	yes	5.90833	4.57768	6.91018	7.32387	5.5882	2.82928	5.63701	5.19561
CYB561	2820.03	0.0411225	0.177445	0.231748	0.816733	0.999975	yes	43.0838	40.1287	62.2202	70.7083	52.0318	42.0338	60.7687	65.4502
SPAG9	968.156	0.159996	0.586824	0.272647	0.785124	0.999975	yes	8.24984	3.55039	9.98682	28.2334	15.2602	3.43936	17.357	20.6629
SS18L2	438.127	0.00360893	0.376295	0.00959068	0.992348	0.999975	yes	22.5484	21.2809	15.4176	16.8611	20.9361	19.694	20.6868	18.3499
MPND	686.145	-0.00836416	0.24751	-0.0337932	0.973042	0.999975	yes	19.64	18.8905	17.5029	20.8975	23.3164	15.7243	20.7346	23.1548
MGST1	55.7581	-0.0711139	0.558317	-0.127372	0.898646	0.999975	yes	3.56578	2.03625	9.17789	4.82303	1.87829	8.6467	2.06826	2.48142
CRY1	545.44	-0.0862877	0.276528	-0.312039	0.755011	0.999975	yes	7.14773	9.80902	8.59181	7.32515	7.09598	8.04447	8.39357	7.26619
PKD1	183.311	0.268011	0.670037	0.399995	0.68916	0.999975	yes	0.856701	0.562735	2.00421	3.34465	3.66848	2.28947	1.71447	1.42546
MAPK8IP2	10623.3	0.0876314	0.327604	0.267492	0.78909	0.999975	yes	56.9053	38.5853	82.7887	117.164	85.1264	27.1011	97.7428	114.367
MED24	1668.32	0.219718	0.27446	0.800545	0.423395	0.999975	yes	25.9084	13.5116	24.9233	40.8462	36.2015	12.5542	32.4158	41.4603
RHOBTB2	641.534	0.0818369	0.499323	0.163896	0.869813	0.999975	yes	2.43836	2.01824	5.852	10.0067	5.52396	2.27874	5.67903	8.83924
HEATR5B	1221.86	0.01574	0.350286	0.0449345	0.964159	0.999975	yes	6.21892	2.76845	8.56207	11.2623	7.56472	2.67779	8.93791	10.3614
SEC62	2574.81	0.00622958	0.323625	0.0192494	0.984642	0.999975	yes	36.2284	24.019	50.9372	55.4392	46.5397	30.7245	62.758	55.1285
RPS20	26805	-0.0996578	0.398569	-0.250039	0.802557	0.999975	yes	3519.09	3935.19	3433.43	2954.05	3217.32	3986.32	3082.91	2815.62
CSDE1	27614.1	-0.0465686	0.197788	-0.235448	0.813861	0.999975	yes	266	170.676	394.962	398.283	298.925	204.485	345.483	389.884
UBE3C	4204.39	0.00804056	0.247413	0.0324985	0.974075	0.999975	yes	30.4529	27.9434	33.4632	33.4392	32.1447	28.6528	39.3893	32.0031
FAM76A	79.9169	0.264669	0.355383	0.744742	0.456428	0.999975	yes	0.95352	0.406314	1.32704	1.43081	1.73501	1.05066	1.12155	1.25347
POMT2	995.714	-0.0157963	0.154513	-0.102233	0.918572	0.999975	yes	11.3207	8.92672	16.279	14.9868	11.3995	11.0712	15.6983	16.8654
VTA1	3697.57	-0.060113	0.195225	-0.307917	0.758146	0.999975	yes	74.6553	51.9613	76.64	74.3073	69.1233	53.2698	80.858	72.8235
RANBP9	1611.8	-0.0427136	0.201644	-0.211826	0.832242	0.999975	yes	17.3908	13.5412	23.4369	28.1305	19.1038	12.9	22.0974	27.0098
SPRTN	521.777	0.142368	0.249453	0.570722	0.568188	0.999975	yes	6.40142	6.99024	6.8892	6.28463	7.13297	6.70556	7.10966	7.02406
METTL13	1521.6	-0.172971	0.201894	-0.856742	0.391587	0.999975	yes	23.1493	14.3545	22.5796	25.5817	18.7218	15.9554	17.7683	21.5806
DYRK4	462.252	-0.081877	0.299425	-0.273448	0.784509	0.999975	yes	20.8614	22.5528	35.1586	31.8774	19.1413	17.5016	41.2262	38.6089
ZNF207	2843.76	0.0663866	0.228709	0.290267	0.771612	0.999975	yes	50.8139	42.0691	48.1287	52.4035	58.3628	43.4414	51.2056	50.8944
UQCRC1	12188.1	-0.0665295	0.357128	-0.18629	0.852217	0.999975	yes	367.924	352.542	300.021	290.709	339.141	327.589	307.509	316.792
STARD3NL	14383.2	-0.0270317	0.367613	-0.0735329	0.941382	0.999975	yes	370.203	405.696	383.39	338.208	334.794	430.619	383.369	328.137
HHATL	122.65	-0.685885	0.362279	-1.89325	0.0583247	0.999975	yes	2.57654	4.20955	5.81847	5.48763	2.77526	2.6746	4.11012	2.69488
NCAPD2	265.803	0.270792	0.471944	0.57378	0.566117	0.999975	yes	2.38663	2.03421	3.27483	8.94133	5.42902	0.711454	5.89291	5.47078
IFFO1	477.396	-0.0705832	0.208562	-0.338427	0.735041	0.999975	yes	6.41168	5.76334	9.21436	9.40457	9.14899	4.57929	7.95441	7.69067
PHF7	76.5796	-0.367518	0.444816	-0.826223	0.408677	0.999975	yes	1.39061	2.27052	4.75313	5.04445	2.01407	1.12291	5.39425	4.56665
NISCH	3162.43	0.121977	0.536999	0.227145	0.820311	0.999975	yes	15.2815	7.31487	27.4646	56.066	28.2558	5.63584	33.6263	48.2545
FUZ	399.693	-0.12506	0.259038	-0.482788	0.629247	0.999975	yes	13.2265	9.6331	20.1533	15.2176	10.3367	9.50206	16.2812	17.3424
IDS	14821.9	-0.0326869	0.261436	-0.125028	0.900501	0.999975	yes	118.189	106.291	163.733	180.265	137.314	81.3359	181.586	152.78
ZNF200	555.22	0.0684876	0.19937	0.343519	0.731208	0.999975	yes	8.63093	5.2237	9.55113	9.07297	8.26737	7.21405	9.26114	11.0218
LRRC23	174.844	-0.0248569	0.33685	-0.0737921	0.941176	0.999975	yes	8.5502	7.36664	8.30943	7.20252	9.27275	7.99042	7.42113	6.11203
SCMH1	788.827	0.0727894	0.284562	0.255795	0.79811	0.999975	yes	8.95932	6.0606	12.2398	15.702	9.82636	4.88587	12.3902	16.1116
FYN	2414.25	0.058665	0.238917	0.245545	0.806034	0.999975	yes	59.2871	35.7423	59.712	89.611	94.3352	36.731	59.1681	69.1529
LYPLA2	4976.46	-0.0617157	0.266454	-0.231619	0.816834	0.999975	yes	150.34	142.779	139.596	154.577	149.676	130.132	149.942	156.316
CLCN6	4219.44	0.276196	0.252373	1.0944	0.27378	0.999975	yes	22.174	15.0657	33.69	43.0047	35.8529	17.9336	38.1382	45.7374
NME1-NME2	169.494	0.0476113	0.268111	0.17758	0.859053	0.999975	yes	7.93517	6.35149	9.03151	8.23668	9.82429	4.16343	10.5284	10.6641
TSPAN9	2908.08	-0.058692	0.408461	-0.143691	0.885745	0.999975	yes	40.9936	38.5279	22.3357	25.4859	42.9719	31.9888	29.4131	25.5548
APBA3	146.467	0.0785207	0.350337	0.224129	0.822657	0.999975	yes	4.51989	2.6279	2.49453	3.61648	3.8235	2.06311	4.21239	2.58407
MKS1	304.214	-0.31839	0.261683	-1.2167	0.223717	0.999975	yes	7.59365	7.85804	7.32139	8.30241	7.91766	4.24002	7.32419	7.32014
ABHD5	837.985	-0.191541	0.265369	-0.721791	0.470423	0.999975	yes	18.5459	17.7686	16.6908	18.2049	19.2628	14.3871	16.1613	13.4601
AKAP8L	787.387	0.230607	0.280179	0.823068	0.410469	0.999975	yes	14.3478	8.90345	14.6658	23.826	21.75	8.98953	19.2835	26.6368
MBTD1	321.115	0.0286063	0.268132	0.106688	0.915037	0.999975	yes	3.01263	1.82478	2.20956	2.58126	2.71163	2.21307	2.48549	2.5138
UTP18	1425.01	-0.131048	0.376728	-0.347858	0.727947	0.999975	yes	34.7752	35.2243	35.4586	26.2432	33.1878	32.6138	30.3096	26.1715
RNF216	494.831	0.320813	0.498394	0.643694	0.519774	0.999975	yes	3.43139	1.24854	4.34376	7.1102	5.01214	0.941849	4.79281	6.72706
TTC19	5108.39	-0.101118	0.287996	-0.35111	0.725506	0.999975	yes	104.167	108.5	111.116	92.1351	97.3016	103.343	104.744	83.8438
PTBP1	216.425	0.0345799	0.381892	0.0905491	0.927851	0.999975	yes	3.46309	1.56265	1.99794	6.40013	3.88818	2.8484	3.74854	3.77825
DPF1	1478.41	-0.220157	0.229317	-0.960057	0.337027	0.999975	yes	26.1857	19.2733	44.4549	53.0518	31.0104	22.4256	29.8008	39.9744
SYT7	1414.04	-0.226416	0.690888	-0.327718	0.743125	0.999975	yes	5.26999	2.42863	16.2415	39.8445	11.9717	2.99147	14.5207	20.0608
LARS2	779.896	0.0634337	0.288929	0.219548	0.826223	0.999975	yes	6.50104	3.8316	9.06697	11.9654	8.48613	4.05809	7.72179	11.1151
WIZ	1136.37	0.252109	0.571142	0.441411	0.658915	0.999975	yes	7.15844	3.20023	8.31712	21.7335	14.2584	1.56943	13.5221	17.8627
RABGAP1	822.786	0.222895	0.437947	0.508954	0.610785	0.999975	yes	4.9359	3.90649	8.13373	15.3846	8.45823	2.04326	10.6035	12.3484
PPP5C	2444.17	-0.0864043	0.249362	-0.346501	0.728966	0.999975	yes	55.4319	40.6355	47.7028	50.057	53.2742	38.2524	46.6776	50.6538
CEP68	838.782	0.040958	0.331776	0.123451	0.90175	0.999975	yes	8.2076	7.62893	13.2849	21.4238	14.5045	5.00437	17.0187	18.915
MAP4K3	969.98	-0.0221614	0.191139	-0.115944	0.907697	0.999975	yes	10.2045	6.1259	10.9618	11.4433	9.03272	5.99464	12.1131	10.8165
LDAF1	2633.46	-0.292368	0.454462	-0.643327	0.520012	0.999975	yes	45.8829	53.8435	197.85	144.804	48.2658	55.0425	122.737	132.045
GABRA3	1980.18	0.129646	0.447519	0.289699	0.772046	0.999975	yes	15.7267	7.08337	27.8366	41.604	21.9647	7.06212	31.2407	44.0635
ERCC1	1205.15	-0.0173867	0.322065	-0.053985	0.956947	0.999975	yes	40.2869	38.4482	34.6237	37.0409	38.7403	39.1082	32.6979	38.7086
MBTPS2	1945.9	-0.0574953	0.170618	-0.336982	0.73613	0.999975	yes	17.6537	12.3859	18.8496	21.8477	19.4018	12.533	18.3117	18.282
EXTL3	4963.29	0.00454069	0.134285	0.0338138	0.973026	0.999975	yes	37.6629	27.1741	44.9185	53.9147	46.9618	24.8713	44.2022	42.3487
ELOVL5	9840.69	0.0473966	0.19421	0.244048	0.807193	0.999975	yes	122.574	104.808	187.312	178.937	136.774	117.496	170.459	186.931
CALCOCO1	414.276	-0.322655	0.359682	-0.897056	0.369689	0.999975	yes	18.7515	11.6829	12.0947	12.8892	12.811	9.09018	9.99921	12.7354
UBR7	1668.93	-0.0352118	0.244011	-0.144304	0.885261	0.999975	yes	26.556	15.6416	21.4084	23.7556	22.6066	17.5479	23.3904	21.4407
MAP4K5	640.074	0.174585	0.439506	0.39723	0.691198	0.999975	yes	4.95507	1.87872	7.57257	12.5202	8.43933	2.70301	8.61642	11.0007
EHD3	880.007	-0.0165672	0.325388	-0.0509152	0.959393	0.999975	yes	5.77144	3.10216	9.22299	12.7566	7.91593	3.34641	8.54226	10.5669
PSMC4	4009.8	0.0125769	0.2585	0.0486534	0.961196	0.999975	yes	117.693	100.688	103.002	106.99	108.558	89.9355	109.799	122.241
MAN2B2	594.931	0.163383	0.411207	0.397324	0.691128	0.999975	yes	3.54091	2.38266	4.38167	9.75398	7.57224	1.5147	5.55261	8.15197
SLC25A39	5241.58	-0.179503	0.265879	-0.675132	0.499592	0.999975	yes	152.748	143.949	165.291	160.798	130.834	126.99	154.409	150.916
MVP	646.198	-0.153494	0.183324	-0.837283	0.402433	0.999975	yes	9.66832	6.12824	12.5548	14.8808	9.91823	6.02154	12.2052	11.8724
NUB1	528.673	0.0829255	0.247893	0.334521	0.737986	0.999975	yes	12.7385	5.62993	10.2436	16.5146	10.9853	6.15758	15.4908	15.2245
PGM3	449.799	0.108003	0.243286	0.443935	0.65709	0.999975	yes	7.83827	3.77946	8.43008	7.61998	6.68147	4.53463	7.73395	9.30811
RWDD2A	631.983	-0.337134	0.262046	-1.28654	0.198253	0.999975	yes	7.60153	6.65227	7.28165	7.21792	5.67954	4.96791	6.44396	6.52853
CLK1	397.562	0.00825421	0.446433	0.0184892	0.985249	0.999975	yes	12.6829	12.1746	7.99044	8.60773	8.70089	11.1151	8.42868	8.58903
POLR3B	545.577	0.104069	0.33342	0.312125	0.754945	0.999975	yes	7.70076	2.39187	6.01328	7.61967	7.31122	2.07731	6.44747	7.11378
ANGEL1	523.472	-0.229513	0.171544	-1.33793	0.18092	0.999975	yes	4.15844	3.53637	6.14682	7.8478	5.67877	2.86215	6.00527	5.72321
RNF14	4615.12	-0.0660427	0.268244	-0.246204	0.805525	0.999975	yes	117.532	103.425	133.6	115.428	115.175	103.051	134.635	114.764
DNASE1L1	476.062	-0.200417	0.449849	-0.445522	0.655943	0.999975	yes	9.26229	5.62965	17.9756	20.2576	6.80003	4.8223	17.3776	18.293
DDX11	102.869	-0.0630566	0.423328	-0.148954	0.88159	0.999975	yes	2.60591	1.19513	1.54658	3.55725	1.144	0.773701	3.76099	3.1732
HEBP1	106.417	-0.181449	0.357054	-0.508185	0.611324	0.999975	yes	3.04097	3.37487	6.24599	5.82017	2.42185	3.67323	4.90783	5.35946
UFL1	397.542	-0.205184	0.369459	-0.555363	0.578646	0.999975	yes	4.31565	3.24192	6.81105	6.31735	4.17697	1.51992	4.61685	6.0038
POLA2	188.446	-0.395214	0.231845	-1.70465	0.0882597	0.999975	yes	4.14245	2.52239	3.59399	3.75227	3.3294	4.31517	4.37546	6.34138
ZC3H3	456.749	0.236481	0.416521	0.567751	0.570204	0.999975	yes	5.71656	2.31785	4.5052	9.30947	8.48965	1.80935	6.49393	9.85179
CAPN1	7198.18	0.0319545	0.161365	0.198027	0.843024	0.999975	yes	94.2247	78.5788	111.547	128.921	109.685	69.5164	130.027	134.924
MDH1	14531.5	-0.172603	0.342697	-0.503662	0.614499	0.999975	yes	572.096	561.926	469.2	455.564	466.26	469.222	483.027	483.409
SLC30A9	5497.01	0.0215757	0.197132	0.109448	0.912847	0.999975	yes	76.1104	55.7014	74.5117	69.5269	82.7964	57.9962	84.1106	66.4489
COX15	1503.15	-0.134621	0.179904	-0.748292	0.454284	0.999975	yes	15.6142	12.7681	20.4107	20.4625	14.0689	13.3194	17.1138	17.6831
YAF2	1291.21	-0.0483585	0.315202	-0.15342	0.878067	0.999975	yes	29.0218	21.7404	24.5907	23.2142	30.8789	27.4219	22.8764	24.4699
ZMYND11	1307.53	0.0448667	0.358347	0.125205	0.900362	0.999975	yes	10.7401	5.34773	19.9851	26.9096	16.3061	6.44994	17.012	20.9573
BID	1088.09	-0.0702071	0.381121	-0.184212	0.853847	0.999975	yes	50.2908	49.3489	32.4516	30.9277	46.5455	45.2898	28.7041	30.9205
MATR3	8503.27	0.0889497	0.191147	0.465347	0.641683	0.999975	yes	127.388	67.0995	110.178	122.502	124.133	83.4171	115.928	133.594
STMN4	2459.86	0.0538884	0.242428	0.222286	0.824091	0.999975	yes	98.0956	66.8876	66.9963	102.481	101.167	68.7898	90.1279	98.4319
NUDCD3	8403.61	0.0183582	0.153507	0.119592	0.904806	0.999975	yes	161.617	101.115	149.574	159.512	152.138	92.2702	157.242	173.001
ISL1	11864.6	0.0275927	0.202228	0.136444	0.89147	0.999975	yes	212.466	164.982	218.201	232.238	213.718	178.859	223.431	243.108
GLT8D1	863.58	-0.00361357	0.210088	-0.0172003	0.986277	0.999975	yes	26.4901	21.453	30.4791	32.3229	28.2709	23.9295	27.397	30.7643
ATP2C1	6435.02	-0.0128573	0.161657	-0.0795342	0.936608	0.999975	yes	75.4019	52.1949	74.8183	91.0989	72.735	54.6032	98.5555	83.2131
RALBP1	701.504	0.0163726	0.419178	0.0390589	0.968843	0.999975	yes	4.39565	2.54345	8.56501	14.4268	6.90882	2.43294	7.49262	11.6933
RUFY3	7114.68	0.290788	0.332534	0.874463	0.381866	0.999975	yes	58.0743	30.4473	80.0936	114.441	94.405	38.3066	91.1583	123.682
CNTN1	10985.2	0.0844604	0.305668	0.276314	0.782307	0.999975	yes	91.5716	45.5731	98.2742	140.302	113.273	44.0777	108.659	137.047
AGPS	3961.88	0.107066	0.158582	0.675146	0.499583	0.999975	yes	35.7656	27.0222	42.9772	47.6205	46.5485	29.9039	46.3086	38.6339
STEEP1	213.658	0.243662	0.217486	1.12036	0.262561	0.999975	yes	3.58491	2.26465	3.96449	4.80802	5.19733	2.47299	4.55272	6.52436
TTC27	823.013	-0.15636	0.223395	-0.699925	0.483974	0.999975	yes	13.7016	9.06676	15.1604	13.164	11.5424	9.35169	12.4422	12.4341
ZNF582	167.777	-0.0563732	0.393322	-0.143326	0.886033	0.999975	yes	7.27448	6.20944	5.28693	3.70515	6.5767	5.41461	4.03534	4.43024
PHLDB1	638.806	0.0271058	0.420727	0.0644261	0.948631	0.999975	yes	11.1522	6.96132	6.67693	25.7407	15.0689	2.20486	11.3651	15.7123
PRDM11	358.283	0.121907	0.470768	0.258954	0.795671	0.999975	yes	2.40551	1.5761	2.25199	5.41532	3.33576	0.975595	3.79243	3.28141
SYT13	9980.45	-0.106262	0.184839	-0.57489	0.565366	0.999975	yes	75.5326	46.7369	97.7115	104.838	85.778	51.4282	71.9228	92.5636
CD74	48.3819	0.233479	0.481035	0.485368	0.627415	0.999975	yes	1.00023	1.17318	1.60369	3.47267	3.55186	0.51846	2.29572	2.54754
ZRANB1	964.104	-0.0378274	0.230115	-0.164384	0.869428	0.999975	yes	6.12382	3.45112	8.2312	10.0522	7.32559	3.97119	6.72752	9.07145
NCDN	3299.91	0.226529	0.357053	0.634441	0.525793	0.999975	yes	34.236	21.1335	38.5659	70.8853	51.4306	14.1346	60.6938	71.4986
ZFP64	440.647	0.0991076	0.380899	0.260194	0.794714	0.999975	yes	4.54444	5.0158	7.65967	10.9009	6.80757	2.33891	8.58936	9.5482
MNAT1	185.096	-0.0896297	0.216445	-0.414098	0.678802	0.999975	yes	9.20805	7.73144	10.5485	10.9526	9.91604	7.80892	9.95568	10.9878
SERPINB1	130.871	0.0826435	0.371469	0.222477	0.823942	0.999975	yes	2.39466	2.4803	1.663	3.0148	2.29213	2.34132	2.11329	2.36081
SPAST	1600.82	0.312899	0.173355	1.80496	0.0710814	0.999975	yes	14.1771	7.76145	14.1833	17.3387	17.3314	10.0158	18.1306	19.1677
OSBPL5	932.745	0.114	0.287892	0.395981	0.692119	0.999975	yes	8.9928	9.88694	9.05552	15.2264	12.8765	5.63626	17.1342	15.8931
AQR	867.78	-0.0381382	0.361146	-0.105603	0.915897	0.999975	yes	3.73599	2.36084	4.90005	8.23765	4.44529	2.21204	5.83546	4.90566
FHL1	2749.22	-0.180813	0.202466	-0.893055	0.371828	0.999975	yes	44.0316	45.9311	68.4607	74.9862	41.5087	31.1875	58.0668	68.0682
RTF2	3369.78	-0.0211225	0.257535	-0.0820179	0.934632	0.999975	yes	88.89	76.7353	84.5793	91.2506	90.6415	75.7107	86.2752	93.7823
RNF10	4032.34	0.1198	0.212488	0.563797	0.572892	0.999975	yes	55.9488	40.0738	68.4175	79.6291	63.5863	46.0876	76.5104	90.2402
ZNF839	123.035	0.0154912	0.297198	0.0521241	0.95843	0.999975	yes	1.11656	1.51715	2.34313	2.74125	1.68229	1.09232	2.87715	2.28612
ZDHHC6	1084.53	0.0775575	0.346038	0.22413	0.822656	0.999975	yes	20.8835	19.7468	19.3166	17.5409	20.1579	21.767	22.5415	20.0526
GRAMD1B	439.016	0.141556	0.459877	0.307813	0.758224	0.999975	yes	2.13773	1.59316	3.14344	8.36858	6.32682	1.94278	6.07812	5.31426
RNH1	3983.16	-0.0777727	0.167463	-0.464418	0.642349	0.999975	yes	83.8986	66.3379	125.536	121.569	93.8604	67.0466	105.568	114.554
NDUFS1	2533.82	-0.122384	0.166911	-0.733227	0.46342	0.999975	yes	51.599	49.1735	53.5354	62.0218	44.1546	35.828	53.2131	55.7146
ERP44	676.725	-0.112867	0.255786	-0.441258	0.659027	0.999975	yes	5.70772	4.45988	8.26083	9.64245	5.69095	2.7226	7.91441	8.84188
ALAS1	1786.87	0.00420314	0.158045	0.0265946	0.978783	0.999975	yes	30.9455	22.9057	38.2887	41.1524	33.3071	22.6061	38.7229	45.2979
AKAP11	2246.31	0.0954351	0.560101	0.170389	0.864704	0.999975	yes	5.75346	1.77254	10.6051	19.7218	10.2008	2.05207	12.2846	15.1377
GLRX2	609.843	0.0285485	0.215184	0.132671	0.894454	0.999975	yes	33.6543	32.3849	38.9475	33.0998	25.8896	29.1328	33.9039	28.4898
SNAPC1	131.086	-0.354128	0.227931	-1.55366	0.120266	0.999975	yes	1.94915	1.67119	2.90289	2.88972	1.81811	1.20148	2.24512	2.28469
DERA	362.017	-0.125129	0.414354	-0.301985	0.762663	0.999975	yes	17.9789	16.1332	11.814	12.607	13.0836	17.2772	12.8007	9.84575
STRAP	15195.1	0.0145798	0.327559	0.0445106	0.964497	0.999975	yes	374.208	337.976	312.552	303.152	353.272	340.029	351.676	338.377
PLEKHO1	1376.71	0.0190967	0.166022	0.115025	0.908425	0.999975	yes	27.5062	23.8459	36.3082	37.3973	30.11	22.2626	35.8675	43.1727
GCLM	385.946	0.0935734	0.221516	0.422423	0.672716	0.999975	yes	3.56236	2.59614	4.37766	5.30717	4.38972	4.46483	3.50583	4.18409
CCDC28A	96.3097	-0.301613	0.421623	-0.715361	0.474386	0.999975	yes	5.97219	3.18316	3.40684	2.34224	3.47271	2.45654	3.53052	3.55272
RRAGD	1162.67	-0.33198	0.331046	-1.00282	0.315947	0.999975	yes	9.32597	8.11683	22.1812	24.3269	8.42722	6.96981	14.2825	15.2066
HSF2	1233.31	-0.1264	0.182736	-0.691708	0.489121	0.999975	yes	22.2312	17.4644	23.649	22.5466	19.2442	16.9284	22.4385	23.7265
PHF20	752.494	0.0657999	0.374093	0.175892	0.860379	0.999975	yes	16.0091	11.8356	14.5277	17.3285	18.2867	10.3446	22.7334	17.4612
NR1H3	217.843	-0.209677	0.378934	-0.553335	0.580034	0.999975	yes	10.1727	9.54454	6.54585	7.26917	9.55257	7.10315	8.92725	9.20089
TYMP	67.0767	-0.246274	0.446649	-0.551381	0.581372	0.999975	yes	3.02599	4.27734	2.75341	3.68069	2.32843	1.86473	3.79317	3.24275
NCAPH2	2201.07	-0.00570442	0.286012	-0.0199447	0.984087	0.999975	yes	39.7482	37.4441	39.4981	38.6969	34.3963	38.1936	43.6073	41.2041
TOMM34	697.657	-0.0131908	0.176934	-0.074552	0.940571	0.999975	yes	13.3165	9.77799	16.9858	21.8934	17.189	9.1685	16.6417	19.3623
SEC63	694.733	0.198335	0.5331	0.372041	0.709862	0.999975	yes	4.40876	2.15096	5.24096	10.3342	5.54776	4.03552	6.91401	10.4216
KPNA6	1319.85	0.125903	0.49034	0.256766	0.797359	0.999975	yes	4.59155	2.26648	8.49104	14.7677	8.84943	2.52762	9.2797	13.6231
VIM	19148.2	-0.163601	0.238341	-0.686415	0.492452	0.999975	yes	491.368	306.054	491.997	624.094	521.663	195.366	486.033	584.116
RNASET2	276.681	-0.332142	0.271132	-1.22502	0.220567	0.999975	yes	9.31016	10.6124	13.1715	12.3469	7.2523	10.2223	11.6325	7.31418
CD44	430.645	0.250072	0.807262	0.309777	0.75673	0.999975	yes	5.81121	1.96917	13.8212	18.3982	2.52197	1.18255	18.6408	15.3292
AGPAT4	1382.21	0.0537523	0.204637	0.262671	0.792804	0.999975	yes	14.9003	10.558	13.2765	14.0148	16.3458	10.1957	12.3177	12.9009
BTN3A1	734.803	-0.26534	0.406323	-0.653027	0.513739	0.999975	yes	9.46645	5.51706	17.8405	17.5967	8.98913	3.90679	13.4377	16.0709
MIPEP	321.99	-0.263024	0.261192	-1.00701	0.313929	0.999975	yes	7.01046	4.88178	8.77036	7.2835	4.21701	5.01835	9.09169	7.72861
IFNGR1	1226.07	0.0435822	0.331048	0.131649	0.895262	0.999975	yes	26.8748	22.5057	22.9709	22.6213	22.7541	25.9963	24.7611	24.6525
B4GALT7	971.821	-0.110953	0.298837	-0.371283	0.710427	0.999975	yes	27.0025	26.4769	27.6602	30.2153	22.2426	26.3475	29.3783	27.9624
VEZT	3148.69	0.0677765	0.179053	0.378527	0.705039	0.999975	yes	41.2228	27.0311	50.3903	63.3173	51.0711	34.1397	61.7989	56.2555
BRD9	762.492	-0.0758264	0.358861	-0.211297	0.832655	0.999975	yes	9.80755	4.72031	17.5942	19.8872	11.8542	5.16455	19.6588	18.7586
SNX1	365.839	0.15406	0.315163	0.488827	0.624964	0.999975	yes	9.62555	3.22658	7.30361	11.6651	6.33468	6.52703	6.57421	7.15027
TBPL1	2806.33	-0.129555	0.335163	-0.386543	0.699094	0.999975	yes	135.149	142.681	143.946	123.368	118.583	135.559	120.974	118.702
ARNTL2	532.636	0.209834	0.292623	0.71708	0.473324	0.999975	yes	3.29601	5.23413	10.1682	8.15303	6.65795	4.5931	9.29177	10.1216
BCLAF1	947.559	0.318521	0.659631	0.482877	0.629183	0.999975	yes	4.38352	1.76192	7.29713	26.9248	12.7391	1.11769	14.2542	23.7202
SLC39A9	6641.76	0.048831	0.284402	0.171697	0.863676	0.999975	yes	62.9018	45.7796	52.0042	51.0292	59.4205	53.3759	57.2589	52.5285
TFB1M	459.255	-0.095454	0.243798	-0.391528	0.695407	0.999975	yes	7.00139	8.498	10.2028	12.0834	4.95805	6.53613	9.2102	10.9744
RABEP1	1284.13	0.287325	0.677025	0.424393	0.671279	0.999975	yes	7.09782	7.03113	12.1902	24.3342	12.8865	2.20662	15.0949	23.0084
HMGB3	3513.16	0.167524	0.272888	0.613893	0.539286	0.999975	yes	80.7508	60.6676	64.446	71.7545	89.018	63.3956	85.9639	81.4864
NUP160	1080.48	0.172025	0.294186	0.584747	0.558718	0.999975	yes	10.6658	7.45048	9.53076	9.18058	10.9646	9.28408	11.148	9.20639
BAK1	394.998	-0.247603	0.237508	-1.0425	0.297179	0.999975	yes	7.06811	7.18381	9.23011	8.16347	6.79405	4.84321	8.39891	7.99051
IKZF2	386.809	0.123359	0.391082	0.31543	0.752435	0.999975	yes	2.42969	0.910064	1.68634	3.13314	4.56319	1.38085	1.82674	1.43824
GRN	1829.58	-0.111904	0.275292	-0.406493	0.68438	0.999975	yes	39.8752	24.6479	56.7536	69.3328	49.4826	18.7297	52.5305	66.9909
FAM13B	384.62	0.478209	0.502326	0.951989	0.341102	0.999975	yes	3.27736	1.27326	0.847822	4.19997	5.85453	2.29638	3.78123	4.1877
SARS1	11986.7	-0.0669644	0.322	-0.207964	0.835257	0.999975	yes	341.698	242.303	298.524	271.372	333.736	255.271	237.349	283.952
RANBP3	636.228	0.0903004	0.361514	0.249784	0.802754	0.999975	yes	11.3403	9.18515	14.4133	31.3691	19.3267	8.50672	20.5395	19.2627
EIPR1	1461.72	-0.133134	0.299919	-0.443899	0.657115	0.999975	yes	38.4697	38.9624	42.203	41.7276	37.1333	40.3893	35.6732	37.6557
PNPLA6	1903.95	-0.0665812	0.345724	-0.192585	0.847284	0.999975	yes	22.5918	12.7172	27.8327	52.6523	25.5698	13.5773	31.4093	40.9042
IFT88	201.31	0.252481	0.323673	0.78005	0.435361	0.999975	yes	4.39273	1.59019	2.8855	2.77539	4.13486	2.47726	3.221	4.37334
ALG1	894.86	-0.104498	0.336383	-0.310652	0.756065	0.999975	yes	29.6951	32.794	30.5524	23.7109	30.9289	29.449	31.9203	20.6803
ZCCHC8	160.381	-0.289255	0.255018	-1.13425	0.256688	0.999975	yes	1.96016	1.21362	2.03579	2.73855	1.7369	0.864483	1.8434	2.42748
ABCF2	1206.34	-0.0127962	0.215073	-0.0594969	0.952556	0.999975	yes	11.4621	6.48876	16.881	17.7631	15.8918	7.33665	15.7396	16.5978
CHPF2	970.929	-0.16715	0.203277	-0.822275	0.41092	0.999975	yes	9.97089	8.37276	12.9932	14.7051	9.39788	6.00765	13.065	14.1744
FUT8	854.8	-0.115665	0.281229	-0.411284	0.680864	0.999975	yes	10.775	5.40576	11.2894	19.078	12.6602	4.79524	9.67175	14.6131
UBA6	885.767	0.193939	0.514559	0.376903	0.706246	0.999975	yes	7.19577	3.74152	17.5842	29.5555	17.6196	4.21457	24.0767	25.7132
GAB2	1607.1	-0.0199551	0.562474	-0.0354774	0.971699	0.999975	yes	7.86124	3.39697	10.8528	28.8881	15.7024	1.82289	14.5364	19.3292
ATP6V0A1	17107.8	0.0270761	0.1999	0.135448	0.892257	0.999975	yes	176.996	103.412	178.499	220.048	212.101	94.15	189.676	222.283
PIAS1	1445.52	0.0286617	0.211888	0.135269	0.8924	0.999975	yes	10.9444	6.21137	13.4946	15.1284	13.415	9.59373	16.9191	10.924
SLC4A7	542.189	0.137436	0.256351	0.536125	0.591872	0.999975	yes	2.72219	1.81021	5.84214	5.63133	4.84141	4.1865	4.8614	4.555
APBA2	1262.16	0.260049	0.317221	0.81977	0.412347	0.999975	yes	13.3083	5.13233	11.8083	21.1744	20.5886	7.31281	13.9399	20.1176
MAP2K3	127.961	-0.0792091	0.289977	-0.273157	0.784733	0.999975	yes	3.43542	1.98493	2.38174	5.00348	2.47636	3.8953	2.17511	4.56603
TMSB10	73178.2	0.0537127	0.35282	0.152238	0.878999	0.999975	yes	13238	12761.3	10090.8	10879.1	13509.3	12658.1	12209.4	12903.4
ASTE1	196.681	0.11188	0.244289	0.457982	0.646965	0.999975	yes	3.12471	2.2651	3.23367	4.34811	3.77456	2.693	3.61853	3.942
RNF19A	1092.88	0.132019	0.215533	0.612523	0.540191	0.999975	yes	12.4909	5.47313	13.4856	15.4889	11.4892	6.56718	14.6053	15.7106
PEX3	528.315	0.0179592	0.333703	0.0538179	0.95708	0.999975	yes	8.89224	6.17088	9.5803	6.72569	7.16967	8.19494	8.4143	7.74777
GABARAPL2	11887.6	-0.0691565	0.388193	-0.178149	0.858606	0.999975	yes	629.913	671.705	520.557	525.442	560.244	659.719	560.371	512.576
SH3YL1	184.227	-0.405747	0.221195	-1.83434	0.0666034	0.999975	yes	6.12385	4.59465	6.96398	8.90765	5.94963	4.45751	4.41364	7.12339
FAM136A	1231.88	-0.15488	0.313242	-0.494442	0.620994	0.999975	yes	30.4384	29.5996	30.5808	28.0323	27.414	27.6427	26.9892	28.215
VCL	1033.47	0.18495	0.571433	0.32366	0.746196	0.999975	yes	4.81272	2.17876	8.86688	14.3076	5.94262	1.68727	9.99624	14.675
NSMAF	205.701	0.0195214	0.312996	0.0623695	0.950269	0.999975	yes	3.3208	1.70174	3.18372	5.50952	3.7512	1.18337	3.77818	3.5579
ADSS2	3185.67	-0.180327	0.22217	-0.811664	0.416984	0.999975	yes	51.2863	43.0895	62.2214	59.1741	48.102	41.8204	50.5397	51.765
TIMP2	5629.32	0.209192	0.597426	0.350155	0.726222	0.999975	yes	30.5296	14.5906	67.954	147.764	59.0719	12.6487	102.899	122.323
TBC1D23	926.687	0.0833215	0.225714	0.369147	0.712018	0.999975	yes	10.3657	8.21714	10.2217	10.5848	13.8481	9.57984	13.207	10.6021
CUL3	1489.81	0.0957044	0.262653	0.364376	0.715577	0.999975	yes	15.4117	7.89537	18.2746	24.0708	20.1146	8.42747	19.5837	25.0441
MYOM2	69.3488	-0.12964	0.578382	-0.224142	0.822647	0.999975	yes	7.47751	4.24979	2.34114	1.87171	2.68024	4.35786	3.53449	4.73417
CYP46A1	588.504	0.185143	0.248877	0.743913	0.456929	0.999975	yes	11.1621	6.39825	11.6338	18.3981	12.9403	6.24399	17.3084	17.2952
ZZZ3	551.792	0.0571117	0.337669	0.169135	0.86569	0.999975	yes	4.32242	3.40283	9.28017	8.43696	8.2608	3.00741	6.82085	8.14748
TUBG2	367.297	-0.225262	0.274509	-0.820597	0.411876	0.999975	yes	7.5473	6.70244	11.0962	13.8946	9.11929	3.91998	8.35267	13.848
RPL26L1	1484.89	-0.181271	0.339243	-0.53434	0.593106	0.999975	yes	129.797	132.113	111.987	114.868	115.872	113.697	118.26	110.965
NSUN2	593.189	0.0432971	0.315217	0.137356	0.890749	0.999975	yes	6.98204	3.50401	9.82435	14.099	10.6543	3.95724	9.40752	11.6036
FBXO42	1379.16	0.00428488	0.163661	0.0261815	0.979113	0.999975	yes	9.22802	10.602	14.6483	14.1987	15.0184	7.49805	13.8945	14.564
MFAP3	2232.12	0.0411594	0.211714	0.19441	0.845855	0.999975	yes	25.7224	19.3468	25.6213	28.3273	32.5527	21.6	32.0094	24.8417
METTL1	266.765	0.147067	0.286075	0.514085	0.607192	0.999975	yes	9.32758	7.12506	10.2142	12.9406	10.4772	10.0684	10.2266	9.78121
AGA	162.745	-0.166399	0.312128	-0.533109	0.593958	0.999975	yes	2.66329	2.92937	9.67417	6.63	2.60787	2.41674	5.7454	5.44993
MAT2B	826.379	-0.127382	0.24107	-0.528403	0.597219	0.999975	yes	18.3493	15.5315	19.5584	17.5903	15.1362	13.6617	18.1265	18.0757
TLL1	1031.26	-0.0869818	0.476127	-0.182686	0.855044	0.999975	yes	4.40744	2.01977	10.3348	16.1405	4.719	2.76977	13.6985	10.6504
EDC4	1382.25	0.137714	0.398334	0.345726	0.729548	0.999975	yes	9.64055	5.53794	12.9329	20.5272	14.7044	5.41649	14.7162	21.518
CLEC16A	325.748	0.403241	0.578542	0.696995	0.485806	0.999975	yes	1.34477	0.873287	2.32105	6.29481	4.60801	1.29383	3.07045	6.41047
MTREX	1724.87	-0.0263501	0.208681	-0.12627	0.899518	0.999975	yes	27.5525	13.6772	36.0657	35.9001	23.1673	14.1858	37.4158	34.149
ZFYVE16	305.523	0.0644001	0.419574	0.153489	0.878012	0.999975	yes	4.60535	1.36319	5.29503	2.82188	3.42687	0.692256	3.39304	3.29615
RIPOR1	1050.26	-0.0141033	0.625714	-0.0225396	0.982018	0.999975	yes	6.19798	2.43369	12.0947	32.5237	17.6185	2.70433	14.3503	20.1561
PNKP	558.283	-0.216249	0.238642	-0.906164	0.364849	0.999975	yes	11.5249	13.3372	17.5963	17.1315	12.2416	9.04751	17.0968	16.9554
PHLPP2	248.533	0.134649	0.484369	0.277988	0.781022	0.999975	yes	1.14701	1.03542	1.40549	2.95028	1.52084	0.558678	2.25457	1.93456
SPDL1	77.8841	0.110259	0.552886	0.199425	0.84193	0.999975	yes	2.83311	0.598995	2.90659	4.15507	5.06089	1.29242	3.69705	3.49609
STAU2	3409.12	0.0352844	0.184573	0.191168	0.848394	0.999975	yes	44.6475	32.3257	66.3221	72.2038	54.8262	34.0232	63.5921	71.155
SLC66A1	513.856	0.106369	0.178733	0.595131	0.551756	0.999975	yes	9.83898	9.11645	11.0962	14.961	14.5631	8.1857	13.3697	14.1005
CTNS	636.893	-0.232703	0.239601	-0.97121	0.331444	0.999975	yes	11.9347	18.3858	19.5358	23.6318	18.3854	7.97388	24.2013	22.1853
RTN4R	649.56	-0.0357113	0.330993	-0.107891	0.914082	0.999975	yes	10.0954	8.5131	18.7159	23.1198	10.9299	6.62798	21.3233	21.6016
PHF23	2214.32	-0.0607933	0.288267	-0.210892	0.832971	0.999975	yes	64.8832	55.3627	47.9308	50.7389	61.3153	53.6201	58.9141	56.0853
CDH10	175.24	0.0429377	0.327356	0.131165	0.895645	0.999975	yes	1.38448	1.00233	2.66746	3.70539	2.68494	1.29431	2.4338	2.49473
INPP4A	1862.48	-0.0464362	0.392593	-0.118281	0.905845	0.999975	yes	11.7772	7.12996	19.9114	28.8637	15.7697	7.13762	18.9609	21.7154
RAB27B	759.41	0.068916	0.29658	0.232369	0.816251	0.999975	yes	5.0063	4.55172	15.2698	11.536	8.65182	3.93235	11.0564	9.34829
PSMA4	5567.21	0.0539443	0.328948	0.16399	0.869739	0.999975	yes	360.741	335.647	306.783	306.285	366.675	346.934	333.26	350.148
LSG1	409.952	0.0624484	0.421464	0.14817	0.882209	0.999975	yes	4.37754	1.62761	6.01777	11.7086	7.42525	2.04434	5.42094	8.56471
THAP3	530.729	-0.1085	0.451611	-0.240252	0.810135	0.999975	yes	21.907	21.0485	14.2685	12.4729	20.4262	21.0404	12.8657	12.9507
TDP1	300.151	-0.0115864	0.197367	-0.0587047	0.953187	0.999975	yes	6.74394	4.85868	5.38173	8.00204	7.58066	4.6817	8.77044	5.52676
SPATA7	1098.66	-0.231052	0.227826	-1.01416	0.310506	0.999975	yes	27.2549	19.4529	42.2473	34.5331	25.6109	20.5002	29.5725	33.9746
MED17	1187.58	0.0668913	0.183298	0.364931	0.715163	0.999975	yes	18.1397	13.8771	19.8857	22.2104	19.4769	15.6605	24.1249	25.707
RETSAT	1143.53	-0.0370199	0.200361	-0.184766	0.853413	0.999975	yes	15.8067	11.781	17.487	18.8947	13.5218	11.808	18.1576	17.8172
AP2S1	6658.24	-0.0973058	0.305354	-0.318666	0.74998	0.999975	yes	454.767	462.367	459.488	443.933	428.728	419.852	470.158	443.59
DCUN1D1	942.056	0.11207	0.16546	0.677324	0.4982	0.999975	yes	11.3504	6.22214	10.9645	14.3486	13.0156	7.9313	13.6461	11.3154
TRIT1	298.399	0.0209363	0.284059	0.073704	0.941246	0.999975	yes	9.72098	7.171	9.12445	9.0231	10.4284	5.31004	10.8611	10.4099
CUL7	711.106	0.15767	0.332439	0.474283	0.635298	0.999975	yes	5.18058	2.59794	6.59089	7.47997	7.07321	1.95578	8.3739	9.15515
CTNNA1	2188.57	-0.162388	0.488856	-0.33218	0.739753	0.999975	yes	26.7401	11.0101	51.5634	72.2971	24.5237	11.264	39.3526	44.7333
PHKA2	315.548	-0.0796252	0.209304	-0.380428	0.703627	0.999975	yes	4.75847	2.0444	3.07397	4.97351	3.83915	1.88322	2.56135	3.95023
EPHA3	2107.39	-0.0783971	0.421839	-0.185846	0.852566	0.999975	yes	9.64047	5.44198	25.927	26.6564	14.4386	5.61155	18.4991	23.4958
HSPA5	8065.79	0.111006	0.246946	0.449516	0.65306	0.999975	yes	100.344	63.6892	131.752	169.2	120.022	61.5396	149.708	173.568
GEMIN8	577.878	-0.240139	0.304646	-0.788256	0.430547	0.999975	yes	12.395	8.92342	24.2023	22.4855	8.80676	7.88379	19.2196	20.8665
GPM6B	246.458	-0.55373	0.422191	-1.31156	0.189668	0.999975	yes	4.00209	3.19893	6.00537	6.0558	2.59777	3.3558	7.24461	5.58523
WDR37	1852.04	0.0126082	0.193066	0.0653048	0.947931	0.999975	yes	18.0083	10.937	20.3112	25.9423	23.0842	10.1686	18.7065	21.3797
YTHDC2	351.084	-0.0386265	0.403811	-0.095655	0.923795	0.999975	yes	2.30815	1.03061	4.15851	5.63817	3.02063	1.63534	2.82056	4.2079
CTPS2	2154.96	-0.184313	0.400441	-0.460276	0.645318	0.999975	yes	16.8044	10.7913	38.6643	36.6068	14.5292	9.05891	32.3873	35.5517
ATP6V1H	7156.85	-0.24951	0.213751	-1.1673	0.243091	0.999975	yes	138.598	113.836	177.46	154.612	127.091	100.887	125.17	159.127
POLR2B	4287.37	0.0596777	0.17189	0.347186	0.728452	0.999975	yes	45.1134	29.4825	54.3327	58.6022	50.3464	28.1157	58.2077	60.2925
FAM214A	232.038	0.0833065	0.32996	0.252475	0.800674	0.999975	yes	2.54837	1.85664	2.60756	4.21863	3.78275	1.00855	4.29494	3.19474
DTNBP1	703.579	-0.0616247	0.312759	-0.197036	0.8438	0.999975	yes	31.0885	30.3212	25.2635	27.4952	29.8932	25.2673	31.4264	28.9222
XK	1281.71	-0.0731937	0.345534	-0.211828	0.832241	0.999975	yes	11.8887	9.38022	7.76591	8.45693	10.8051	8.4615	9.33732	8.54173
C12orf4	1200.61	0.0213675	0.184977	0.115515	0.908037	0.999975	yes	16.8938	10.7645	16.8236	15.9975	16.0213	11.8198	17.2871	15.4024
SCML1	493.565	0.161409	0.330641	0.48817	0.62543	0.999975	yes	6.07582	5.78364	9.24204	7.384	6.85425	8.68659	7.43471	7.29684
MAP4	28115.1	-0.0240709	0.294356	-0.0817748	0.934826	0.999975	yes	405.854	397.347	399.825	378.865	382.492	388.055	412.795	396.8
GOPC	2033.96	0.0918979	0.171193	0.536807	0.591401	0.999975	yes	16.8638	10.6177	20.0232	20.8294	18.1483	11.4443	22.1509	22.7508
HDAC9	166.36	0.382341	0.386025	0.990458	0.32195	0.999975	yes	2.1374	0.953681	1.37573	1.33604	3.20827	1.52425	1.32072	1.44789
TSPAN17	10939.8	-0.0249622	0.309035	-0.0807746	0.935621	0.999975	yes	211.914	201.206	195.185	205.33	206.709	200.097	220.403	193.12
NOP16	481.018	-0.0674578	0.32583	-0.207034	0.835983	0.999975	yes	29.9366	28.7585	25.4711	24.8584	30.4597	24.7531	25.3629	29.1038
CC2D2A	291.54	-0.181341	0.227033	-0.798741	0.42444	0.999975	yes	10.6114	8.63919	10.6928	11.9617	7.1615	6.33268	8.59891	10.0312
RRM2B	1988.26	0.133639	0.199307	0.670518	0.502527	0.999975	yes	17.4106	13.5275	21.5199	21.0558	18.2821	16.4361	22.1692	24.1366
SNX29	379.022	0.28271	0.564916	0.500446	0.616761	0.999975	yes	1.83662	0.747528	2.70956	4.02837	2.6761	2.53605	2.58922	3.23329
MRPS10	1654.44	0.022637	0.295318	0.0766528	0.9389	0.999975	yes	36.2057	28.892	30.5035	31.3366	34.6152	30.998	34.2367	31.8928
CELF2	529.008	0.0738597	0.338261	0.218352	0.827155	0.999975	yes	5.01703	2.00307	3.433	6.71783	7.35126	2.16201	4.69269	4.38225
FAM120A	316.879	0.336621	0.487152	0.690996	0.489568	0.999975	yes	1.87999	1.5834	3.25491	6.60247	3.19693	1.12126	5.03121	6.99765
R3HDM1	337.988	0.174577	0.694225	0.251471	0.80145	0.999975	yes	1.83979	1.35155	3.30526	8.99037	4.86325	0.711534	5.38485	7.62544
KITLG	8341.97	-0.0841795	0.57906	-0.145373	0.884417	0.999975	yes	19.7158	13.1641	129.358	118.912	47.58	31.0568	77.6084	96.2832
ERCC8	608.474	0.0471676	0.235575	0.200223	0.841306	0.999975	yes	15.1924	11.1568	10.7054	14.503	11.5916	13.0212	15.1052	14.1841
VAMP3	265.886	0.0299095	0.285867	0.104627	0.916671	0.999975	yes	6.88092	3.70682	5.51442	9.89937	5.71283	5.8783	6.22112	6.8218
PER3	136.48	0.365459	0.58741	0.622153	0.533841	0.999975	yes	0.567646	0.292532	1.21219	2.88672	1.24402	1.10181	2.48855	2.58349
UTS2	1563.07	0.691414	0.790312	0.874862	0.381649	0.999975	yes	134.378	179.769	50.6722	52.0003	237.931	329.466	49.9465	54.6205
RCN1	2121.01	-0.222225	0.242497	-0.916402	0.359456	0.999975	yes	43.6742	23.6785	48.4883	46.2981	38.9122	29.4177	30.0134	39.2781
RFC2	469.312	0.017586	0.346833	0.0507046	0.959561	0.999975	yes	14.9632	13.353	11.3606	10.6382	13.0999	14.4233	14.2123	13.1974
ARID1B	782.305	0.270615	0.780204	0.346851	0.728703	0.999975	yes	1.40865	0.502817	2.68262	14.0146	6.23362	1.41903	5.61843	8.88682
CLPTM1L	4413.33	-0.0123516	0.266854	-0.0462858	0.963082	0.999975	yes	82.1817	71.654	88.2372	75.7972	89.8654	68.8003	78.8564	79.872
NEDD4L	1901.63	0.157106	0.321932	0.48801	0.625543	0.999975	yes	21.0814	8.91257	16.2294	43.7268	20.5733	7.10813	21.6175	20.9544
PPP1R3F	970.969	-0.0232962	0.234014	-0.0995505	0.920701	0.999975	yes	11.2087	10.6192	14.4244	15.956	10.4414	10.328	14.4288	13.8668
HEXB	930.953	-0.304798	0.211479	-1.44127	0.149508	0.999975	yes	24.3874	21.1111	36.5778	30.4347	21.9758	23.9694	25.6058	26.3536
PTCD2	555.456	-0.0137648	0.27716	-0.0496637	0.96039	0.999975	yes	9.06382	7.37836	15.523	16.1811	10.2085	9.30401	11.1036	11.1647
JKAMP	2564.35	0.0529298	0.342455	0.15456	0.877168	0.999975	yes	77.8835	74.3742	58.9991	62.6444	69.9417	73.4041	74.9492	57.2421
DKK3	8790.62	0.00333014	0.196131	0.0169792	0.986453	0.999975	yes	127.045	94.3017	182.945	204.506	142.357	86.0949	183.495	199.944
NFE2L3	172.176	0.150613	0.336334	0.447808	0.654292	0.999975	yes	1.33302	0.817545	2.40384	3.25181	1.79539	1.09451	2.47881	3.00848
MCUR1	1467.54	-0.0687687	0.153591	-0.447739	0.654342	0.999975	yes	11.1468	11.2962	15.2384	14.697	14.0153	10.0653	13.9192	15.9163
LETMD1	4463.25	-0.298791	0.242937	-1.22991	0.21873	0.999975	yes	117.577	121.374	181.92	158.409	99.9128	101.759	128.35	129.795
SLC4A8	1823.51	0.160326	0.315393	0.508336	0.611218	0.999975	yes	10.0246	7.5774	8.79486	22.5078	14.3834	5.928	8.28486	10.674
MAPK9	2727.53	-0.0591232	0.209169	-0.282658	0.777439	0.999975	yes	29.9992	24.2988	43.3994	44.0836	32.2702	21.0838	37.3071	40.6647
BCAR1	1332.68	-0.0217815	0.359421	-0.0606016	0.951676	0.999975	yes	13.6596	7.51773	22.9669	32.8465	21.2033	8.42153	19.975	26.5285
FHIP1B	860.421	-0.0881016	0.241722	-0.364475	0.715503	0.999975	yes	9.17583	9.36577	15.6688	12.5767	13.0729	4.96423	13.0155	14.5205
HERPUD1	2995.93	-0.0207187	0.407006	-0.0509052	0.959401	0.999975	yes	110.415	81.7955	71.0236	68.5631	105.436	101.94	67.1668	68.9019
HOMER3	1042.47	-0.173877	0.250272	-0.69475	0.487212	0.999975	yes	26.3852	24.1416	45.2447	39.5575	29.9717	26.2408	30.241	31.5657
PIK3CB	844.538	0.0974801	0.225658	0.431981	0.665755	0.999975	yes	7.06725	5.69569	8.32088	11.0272	9.19085	6.66663	13.0493	10.6844
CYBA	76.9969	-0.427088	0.426429	-1.00155	0.316563	0.999975	yes	10.2098	5.72269	7.7474	4.44126	8.02092	3.87397	4.98867	8.20255
THOC3	2172.51	-0.166768	0.458004	-0.364119	0.715769	0.999975	yes	76.6514	70.5688	46.6668	43.004	62.7102	64.8034	46.2117	43.9356
HEBP2	3360.8	-0.157944	0.344801	-0.458074	0.646899	0.999975	yes	109.451	136.331	136.581	108.234	96.0471	119.18	124.841	102.604
PLEKHA5	291.53	0.054789	0.596839	0.0917987	0.926858	0.999975	yes	4.24747	2.4101	4.90757	9.36449	4.6405	2.6702	5.18177	7.75644
SIKE1	2429.66	0.0108124	0.257188	0.0420409	0.966466	0.999975	yes	32.6844	24.4982	60.6451	77.2425	39.9037	31.5033	62.1537	41.5659
RRP12	1127.32	0.0972695	0.353288	0.275326	0.783065	0.999975	yes	9.2852	3.91744	14.0887	16.7539	13.6351	5.9487	12.6067	16.3277
FNIP2	1039.15	0.0425569	0.451259	0.094307	0.924865	0.999975	yes	3.89603	1.61565	8.77729	14.4196	6.32991	2.42744	8.01151	11.8484
MSMO1	14418.7	0.534655	0.256246	2.08649	0.0369345	0.999975	yes	169.379	190.316	281.391	321.194	297.13	312.856	376.543	389.603
TTC17	757.665	0.100925	0.43757	0.230649	0.817588	0.999975	yes	5.1119	2.99432	11.8755	13.1693	8.97184	2.60388	8.32795	11.8687
FOXN3	935.254	-0.106112	0.544878	-0.194744	0.845593	0.999975	yes	4.56661	1.81069	8.13088	14.2754	7.66852	2.44199	7.45973	9.51326
AKR7A2	2434.48	-0.172185	0.302622	-0.568978	0.569371	0.999975	yes	79.6162	86.3185	82.2848	81.4094	73.3318	71.2397	82.3679	79.5418
MRTO4	563.593	-0.013122	0.291091	-0.0450785	0.964045	0.999975	yes	18.5268	18.7706	13.9178	16.5402	18.826	13.1202	15.309	21.8215
NNAT	7801.21	0.12753	0.245591	0.519276	0.603568	0.999975	yes	260.043	252.637	234.075	380.067	290.043	182.099	390.986	445.93
USE1	489.043	-0.0258478	0.292073	-0.088498	0.929481	0.999975	yes	30.4985	29.1655	31.5123	33.7399	35.2404	30.3644	30.8645	30.0504
MCF2L2	588.478	0.459673	0.531074	0.865553	0.386735	0.999975	yes	3.00958	2.57625	3.40251	11.6664	7.3433	1.81605	8.37786	8.67291
AP5M1	1639.74	0.0572932	0.164044	0.349255	0.726898	0.999975	yes	17.1491	13.1315	21.8726	22.7223	19.0163	13.7153	22.7757	20.4965
ANAPC4	734.802	-0.158531	0.266281	-0.59535	0.551609	0.999975	yes	14.1549	13.1195	14.7408	14.526	16.6125	10.0497	14.6952	13.7718
TRAPPC3	2948.95	-0.200401	0.332596	-0.602536	0.546817	0.999975	yes	112.019	108.982	120.174	100.85	92.3981	101.386	102.708	89.0233
THRAP3	532.141	0.418926	0.657514	0.637137	0.524036	0.999975	yes	2.74435	0.940064	3.09506	13.2298	7.42277	1.34858	6.38046	10.2798
PHPT1	6521.45	0.0427746	0.450363	0.0949781	0.924332	0.999975	yes	711.177	849.412	515.607	542.432	798.88	835.451	624.133	549.371
SDCCAG8	180.486	0.220331	0.307245	0.717116	0.473302	0.999975	yes	4.67224	2.10419	6.50045	4.60368	5.54198	1.68727	4.09436	6.57099
PTPRN	4632.59	0.11636	0.271353	0.428815	0.668058	0.999975	yes	55.8674	34.8874	78.1356	102.702	79.4885	37.1929	75.6807	96.4253
HHAT	527.617	-0.255107	0.315007	-0.809846	0.418029	0.999975	yes	5.13683	3.94089	10.0835	8.23364	4.36167	2.84418	7.83245	8.35419
KIF1B	8129.06	0.32795	0.702454	0.466863	0.640598	0.999975	yes	13.8649	5.46847	25.7439	77.0268	39.4719	3.82743	46.7712	57.0815
TBC1D22A	509.356	-0.0963608	0.178021	-0.541289	0.588308	0.999975	yes	6.73144	5.76777	8.61338	10.9157	7.80461	5.34555	8.28583	8.65802
SYNE2	175.731	0.351893	0.39382	0.893537	0.37157	0.999975	yes	2.39694	1.52058	2.28626	5.49437	3.84719	1.53368	4.25946	4.42134
ATP9A	11328.8	0.0852195	0.420091	0.20286	0.839245	0.999975	yes	38.4369	20.709	67.613	107.908	60.599	18.6661	76.4578	93.8669
FAM168A	1546.03	0.236651	0.545506	0.43382	0.664419	0.999975	yes	5.99222	2.24835	8.50055	19.6164	10.0267	1.76157	11.7054	16.245
RELT	124.836	-0.0251005	0.274355	-0.0914892	0.927104	0.999975	yes	1.75996	1.44464	1.5399	2.2062	2.09847	2.2275	1.61292	1.7627
GALC	3286.55	-0.131375	0.150791	-0.871236	0.383625	0.999975	yes	42.8994	30.6133	51.5374	55.1663	42.1779	31.3901	42.3607	45.2233
NOP58	595.564	0.292488	0.239487	1.22131	0.221968	0.999975	yes	13.9186	13.4624	13.4353	14.7676	24.1276	13.2582	14.1381	16.1947
SZRD1	984.87	0.0685295	0.256354	0.267323	0.78922	0.999975	yes	13.5495	11.7924	16.8686	18.8204	19.5548	14.5799	15.7558	14.0669
KCNH2	2056.46	0.238297	0.389051	0.612508	0.540201	0.999975	yes	13.2632	7.92359	19.7362	40.0875	25.7627	8.54401	27.1626	32.3912
CUL1	751.487	0.1387	0.302472	0.458555	0.646554	0.999975	yes	7.91729	4.93051	12.6303	15.2343	10.642	5.4041	13.8708	14.7742
FAM114A2	578.07	0.150888	0.207888	0.725813	0.467953	0.999975	yes	12.428	7.07198	10.9172	9.37282	7.9484	8.53012	12.4174	10.777
CYFIP2	5531	0.113265	0.389761	0.2906	0.771357	0.999975	yes	41.4125	25.7091	65.415	96.0401	64.5647	25.5509	69.1542	94.4402
TAB2	472.282	0.00233236	0.466503	0.00499966	0.996011	0.999975	yes	3.58877	1.24534	6.23639	9.00636	5.15991	1.49097	6.87299	8.03761
GINM1	524.092	-0.299826	0.234447	-1.27887	0.200944	0.999975	yes	10.7948	9.3938	15.3369	14.4551	9.06189	8.9338	10.4522	12.3579
CCDC85A	1220.45	0.182073	0.466737	0.390099	0.696464	0.999975	yes	6.39542	3.67066	16.0356	22.6461	13.5611	4.04687	16.3511	20.767
PUM2	2022.06	0.049735	0.236004	0.210738	0.833092	0.999975	yes	15.464	8.9287	18.9595	23.8422	22.0142	9.84	18.198	22.2014
MRPL43	2033.34	-0.071057	0.377717	-0.188122	0.850781	0.999975	yes	103.696	116.139	96.5913	93.4627	100.482	113.225	103.797	84.1371
HPF1	1187.73	0.104702	0.448116	0.23365	0.815256	0.999975	yes	65.0199	59.0937	45.5749	42.3995	69.0061	77.8935	41.8747	44.382
ZFR	2214.78	0.158106	0.301247	0.524839	0.599695	0.999975	yes	17.1344	8.59717	25.4429	35.3286	26.0365	12.0666	27.1791	33.6585
PHF21B	309.443	0.0230702	0.416086	0.0554457	0.955783	0.999975	yes	4.52706	4.27348	4.5631	3.97346	6.02564	3.19498	4.21652	2.82674
RC3H2	1667.76	0.0407498	0.467081	0.0872435	0.930478	0.999975	yes	6.4081	4.12398	12.5121	19.5966	10.1995	4.07168	13.1286	13.9033
TRAF3IP2	66.8116	-0.318184	0.460025	-0.691666	0.489147	0.999975	yes	4.23424	5.20088	1.99277	2.94923	3.97384	2.15634	2.26384	1.80097
GYG2	1294.17	-0.23817	0.394883	-0.603141	0.546415	0.999975	yes	11.8233	11.4858	29.7346	32.6356	8.48708	8.75962	27.5802	27.1594
DCBLD2	1019.43	0.0156846	0.616377	0.0254464	0.979699	0.999975	yes	3.6413	3.74254	11.1599	14.1164	4.28158	1.63697	9.47491	13.7668
SOAT1	625.538	-0.0547026	0.192796	-0.283734	0.776614	0.999975	yes	4.84245	3.69758	4.11377	6.66782	6.53608	5.33893	6.62551	7.34186
GDI2	20790.4	-0.177517	0.288163	-0.616031	0.537874	0.999975	yes	451.234	341.026	422.164	371.522	393.688	334.598	336.664	371.146
ATG5	1494.33	-0.0263473	0.308119	-0.0855101	0.931856	0.999975	yes	23.8933	22.5255	23.0655	20.7378	23.5127	22.3361	19.0803	19.8621
TMCC3	905.208	-0.151892	0.694604	-0.218675	0.826903	0.999975	yes	2.35432	3.16255	12.2862	13.5183	2.43064	1.28877	10.4479	12.4172
PITHD1	4186.79	0.00734015	0.44858	0.0163631	0.986945	0.999975	yes	150.221	122.529	67.2634	85.4918	133.252	120.73	98.1626	95.0499
MTA3	1680.56	-0.0747259	0.228046	-0.327679	0.743154	0.999975	yes	14.1015	10.9757	18.0644	20.7413	14.6429	7.0545	16.5624	21.4581
USP13	443.235	0.257822	0.44429	0.580301	0.561712	0.999975	yes	3.02712	0.80757	4.31648	4.97651	6.30641	1.7976	3.21162	4.07951
ATP11B	430.087	0.0978026	0.382735	0.255536	0.798309	0.999975	yes	3.31645	3.01532	5.58149	9.06697	4.85917	5.21601	11.6303	8.32344
CDK14	1284.93	-0.0356293	0.314555	-0.113269	0.909817	0.999975	yes	10.4721	6.29563	10.9841	18.6664	10.5534	4.74939	13.7719	13.3865
SEC61A1	10294.1	-0.0457976	0.167454	-0.273493	0.784474	0.999975	yes	106.243	80.0347	144.166	156.307	109.015	73.634	141.157	151.999
CAMK2B	807.358	0.245021	0.524653	0.467016	0.640488	0.999975	yes	7.10671	5.02087	8.99472	21.9863	13.1863	2.82116	16.2257	20.0382
CROCC	196.527	-0.275002	0.327522	-0.839644	0.401108	0.999975	yes	3.49437	2.16743	3.39937	4.97862	4.03013	1.10026	2.66048	4.2911
POLR3E	360.552	0.0743332	0.204699	0.363134	0.716505	0.999975	yes	5.09024	4.3024	6.58	8.43601	7.89746	4.21055	7.04842	7.87484
ATP2B4	1251.65	0.157224	0.451199	0.348457	0.727497	0.999975	yes	5.90801	2.16247	5.39288	12.5726	9.32891	2.758	8.25962	8.4244
ZC3H11A	506.901	0.31428	0.484342	0.64888	0.516416	0.999975	yes	4.26128	1.90347	4.54605	11.2476	8.88428	1.28527	6.26404	8.96722
RIOK2	1269.42	0.0337129	0.246054	0.137014	0.89102	0.999975	yes	14.6996	12.2624	18.2424	16.2827	18.1864	12.3248	14.7913	18.2744
YIPF1	2659.4	-0.0820838	0.2902	-0.282852	0.77729	0.999975	yes	86.6192	66.9648	76.3953	80.1429	72.8854	69.4057	80.1395	76.6232
NDC1	951.955	-0.188318	0.225434	-0.835357	0.403516	0.999975	yes	9.44029	6.82966	12.1393	10.5952	9.23491	6.41408	10.1295	8.4251
FLYWCH1	1582.06	-0.00621424	0.195314	-0.0318166	0.974618	0.999975	yes	15.3215	14.5853	26.4686	28.5928	20.7475	16.1889	25.9414	28.0002
UNKL	537.326	0.379989	0.291124	1.30525	0.191809	0.999975	yes	3.55115	4.88024	4.84267	9.30506	9.93673	6.92609	7.1227	6.15704
ALDH18A1	1476.1	-0.113811	0.186309	-0.610873	0.541284	0.999975	yes	22.2838	16.9864	20.3787	21.4812	19.707	13.2583	21.5022	22.8694
GATB	1480.72	-0.0229477	0.288443	-0.0795571	0.93659	0.999975	yes	40.9299	30.0407	28.6863	29.8737	32.9959	39.1189	29.7824	28.781
MXD1	277.909	0.133884	0.292379	0.457914	0.647014	0.999975	yes	1.79101	2.34557	2.25957	3.17558	2.18701	2.46677	3.78604	2.89454
CDK17	1701.59	0.10315	0.171001	0.603213	0.546367	0.999975	yes	20.7516	12.4508	25.4054	25.7787	23.2093	13.9744	26.9502	29.3232
DNAJC25	230.813	-0.305527	0.274258	-1.11401	0.265273	0.999975	yes	4.63969	3.70996	4.61498	4.59573	2.77312	2.76469	4.44409	4.5043
SLC2A3	6973.88	-0.0133056	0.306197	-0.0434542	0.965339	0.999975	yes	49.1476	39.3841	110.878	108.92	56.6197	44.6727	96.3964	105.29
PSD	4386.3	0.0627882	0.176825	0.355086	0.722525	0.999975	yes	80.9381	85.5465	84.2553	99.8827	111.615	87.6535	108.027	96.4812
CTDP1	281.33	-0.0614096	0.25778	-0.238225	0.811707	0.999975	yes	2.86818	2.01143	3.86472	5.46339	3.2427	1.80618	3.11285	5.10182
YBX3	392.995	0.0916848	0.34008	0.269597	0.78747	0.999975	yes	7.97311	4.02142	11.2408	14.6341	12.4393	4.06954	12.2689	11.5153
STYK1	352.131	0.502815	0.263909	1.90526	0.0567462	0.999975	yes	4.07967	3.77183	7.09046	10.0309	8.00153	6.37605	12.0678	13.8044
CCAR1	243.754	0.398809	0.354957	1.12354	0.261207	0.999975	yes	2.46203	1.39795	1.83795	4.65883	4.15797	2.04364	3.83392	4.50894
OGFR	461.818	0.108704	0.308478	0.352388	0.724547	0.999975	yes	6.87997	3.63683	8.70997	13.1996	9.95906	3.75464	9.20935	12.3503
PIGV	307.176	-0.293907	0.237777	-1.23606	0.216436	0.999975	yes	5.05746	4.45739	7.24327	8.53941	4.4011	4.26322	4.68832	6.3034
PTPRU	268.982	-0.58124	0.602733	-0.96434	0.334875	0.999975	yes	3.33562	2.57595	6.73303	9.74315	3.42982	1.16892	6.48226	6.27222
SNRNP40	1186.68	0.0603945	0.358532	0.16845	0.86623	0.999975	yes	37.3537	29.3389	27.8199	27.342	33.6992	36.2421	29.1339	31.3298
RIMBP2	430.954	0.289303	0.636722	0.454363	0.649568	0.999975	yes	2.7769	0.615939	4.47394	12.0056	5.11226	1.03632	5.44556	7.30429
MPC1	1376.76	-0.160714	0.307239	-0.523092	0.600911	0.999975	yes	61.9804	67.0378	111.381	84.3087	59.3763	72.515	78.29	78.6435
ACAA1	2388.62	-0.085318	0.479469	-0.177943	0.858768	0.999975	yes	74.5544	75.7766	38.3724	41.546	70.7872	64.3753	51.2402	42.9225
BCAT1	2999.29	0.232641	0.297104	0.783028	0.433611	0.999975	yes	24.7417	8.29267	14.7217	23.7501	28.2107	11.3339	18.2884	18.9533
LZTS1	1332.88	0.357516	0.616843	0.579589	0.562192	0.999975	yes	4.47459	2.03639	9.92373	19.8858	10.9179	1.48755	15.2447	18.403
SPAG4	77.0903	-0.18924	0.575978	-0.328555	0.742492	0.999975	yes	0.803105	1.79292	7.86925	5.65293	1.37509	3.46972	3.73498	3.21391
NCKAP1	4823.07	-0.0617079	0.315614	-0.195517	0.844988	0.999975	yes	30.8267	17.801	52.7106	58.9904	39.4173	18.2191	45.4053	55.6516
MRPS35	2951.65	-0.150956	0.245585	-0.614677	0.538768	0.999975	yes	72.4788	64.1494	85.3556	77.9333	68.7922	61.6615	70.0573	75.0661
SFSWAP	135.086	0.0130876	0.520011	0.0251679	0.979921	0.999975	yes	1.29566	0.536151	1.63031	4.40252	2.35554	1.18509	2.6239	3.26586
TNK2	279.995	0.0920199	0.549676	0.167407	0.867049	0.999975	yes	2.46569	0.875283	3.30045	6.4154	4.45412	1.01312	3.87805	5.24368
MON2	543.967	-0.00716743	0.322771	-0.0222059	0.982284	0.999975	yes	2.90411	1.67917	3.791	4.6526	3.51522	1.91995	4.23759	3.97297
CDH3	91.5003	0.260524	0.324728	0.802283	0.422389	0.999975	yes	1.37123	1.74861	1.97465	2.14528	4.37498	1.43464	2.18562	1.63937
GPBP1	678.128	-0.00684915	0.345938	-0.0197988	0.984204	0.999975	yes	6.43025	3.85788	8.67083	13.5576	9.06634	2.99548	9.83294	14.3957
DGAT2	893.839	-0.322519	0.35059	-0.919932	0.357608	0.999975	yes	17.923	16.141	17.0304	15.2816	12.5461	15.712	14.079	11.9518
CS	6141.28	-0.0665295	0.216883	-0.306753	0.759031	0.999975	yes	88.803	57.2378	119.446	135.199	103.791	50.7778	113.945	128.613
MRPS24	2936.98	-0.205141	0.373405	-0.54938	0.582745	0.999975	yes	257.213	287.435	248.482	236.176	245.071	244.837	233.129	189.579
ELMO2	1233.07	0.0746116	0.331642	0.224976	0.821998	0.999975	yes	14.9487	6.45618	19.6329	29.5907	19.9841	7.15352	24.8464	26.1546
VMP1	3312.87	-0.0945522	0.284976	-0.33179	0.740048	0.999975	yes	118.588	130.221	127.463	113.195	95.9455	106.944	121.478	115.854
APPBP2	2036.48	0.0222762	0.172209	0.129356	0.897076	0.999975	yes	20.5859	14.6338	18.3274	17.9607	22.2021	8.42312	25.9892	15.3072
POLD1	178.825	-0.162472	0.294877	-0.550984	0.581645	0.999975	yes	2.28076	1.21807	2.94388	2.60037	1.97206	1.02593	2.87717	2.39233
EIF4B	9920.64	-0.0891049	0.458971	-0.19414	0.846066	0.999975	yes	84.5991	49.3537	217.098	231.861	113.76	60.2105	166.122	204.27
SPHK2	1455.54	0.082343	0.215758	0.381645	0.702725	0.999975	yes	22.6267	22.2172	38.2312	42.9526	32.5165	19.1127	39.6226	45.9076
RPL18	37229.4	-0.0663431	0.352007	-0.188471	0.850508	0.999975	yes	3103.86	3487.12	3727.2	3349.36	3141.36	3749.5	3023.51	3162.49
CA11	908.22	-0.0019834	0.315854	-0.00627949	0.99499	0.999975	yes	14.946	17.8178	31.0165	39.999	17.3397	14.6552	28.7715	40.4763
ISOC2	1260.68	0.0458607	0.397345	0.115418	0.908114	0.999975	yes	53.9643	57.0324	46.4739	43.0765	56.9028	60.3316	48.3582	44.1789
U2AF2	1824.32	0.0938339	0.173702	0.5402	0.589059	0.999975	yes	29.9151	24.2205	29.7281	36.2482	35.8922	20.5531	31.3315	36.6745
EPN1	2829.11	0.198191	0.396302	0.500101	0.617004	0.999975	yes	39.2578	20.3649	53.9548	102.625	68.2515	17.4129	75.5554	90.6919
MED29	1566.72	-0.151082	0.186027	-0.812148	0.416707	0.999975	yes	26.8874	26.5535	32.2839	32.7516	23.6488	33.7212	34.5753	28.3731
ZNF275	437.375	-0.0458623	0.229128	-0.20016	0.841355	0.999975	yes	2.71723	1.47982	3.43467	4.07863	3.21119	1.66802	2.79995	3.15135
MTMR1	719.827	-0.119863	0.255709	-0.468748	0.63925	0.999975	yes	7.01178	4.4446	12.5147	13.3684	10.2228	5.62784	10.6933	10.1448
GPC1	2653.83	0.12641	0.25772	0.490494	0.623784	0.999975	yes	25.4096	15.171	31.0929	47.2715	37.7106	15.8084	36.5546	41.873
ADCK1	276.659	-0.11613	0.316151	-0.367324	0.713377	0.999975	yes	8.17137	7.94188	10.1502	9.42261	9.34331	6.82505	6.90831	9.06097
HAGH	3217.6	-0.0304263	0.306336	-0.0993232	0.920882	0.999975	yes	150.292	158.422	123.751	130.079	146.508	145.815	143.742	139.388
RNF4	1145.3	-0.0537577	0.176636	-0.304341	0.760868	0.999975	yes	16.264	19.2062	24.6436	24.3246	20.0733	11.7316	21.179	23.265
INTS13	491.934	-0.198535	0.201437	-0.985592	0.324333	0.999975	yes	8.91056	8.07077	15.1169	13.9044	8.05992	4.37263	11.0666	10.1904
TM7SF3	3955.57	-0.0481653	0.425463	-0.113207	0.909866	0.999975	yes	190.844	198.569	116.188	122.653	174.65	168.908	127.676	103.052
SPA17	276.082	0.015601	0.365746	0.0426553	0.965976	0.999975	yes	3.85584	6.89669	5.04061	3.00413	6.41246	3.37881	3.7578	3.34394
ATP2C2	119.122	0.20491	0.286491	0.715241	0.47446	0.999975	yes	1.13354	1.09766	1.66762	1.72463	1.94383	1.79578	3.53687	2.03666
NGFR	16811.5	0.147139	0.43243	0.34026	0.733661	0.999975	yes	130.874	70.1008	225.823	399.82	228.846	68.3929	258.986	357.769
TAF2	852.906	0.237961	0.192681	1.235	0.21683	0.999975	yes	7.99924	5.27445	7.2431	8.7933	9.38068	4.42074	10.7573	9.4596
TNPO3	3401.37	-0.0254311	0.163754	-0.155301	0.876584	0.999975	yes	32.6858	20.035	36.7991	40.3408	35.44	19.6306	35.3333	40.274
RFXANK	1476.8	-0.153701	0.305317	-0.503415	0.614672	0.999975	yes	102.56	92.6925	96.4764	86.2281	97.4721	63.2649	84.0483	82.853
TMEM161A	329.483	-0.220051	0.285009	-0.772084	0.440064	0.999975	yes	9.29905	9.7341	12.8146	16.7667	5.81675	8.76383	14.5263	13.5181
LPAR2	315.992	0.262591	0.507046	0.517884	0.604539	0.999975	yes	11.027	8.42409	2.85527	8.10466	12.1384	10.7191	5.82824	7.24955
CTSA	596.607	-0.132325	0.275043	-0.481109	0.630439	0.999975	yes	15.8478	11.9321	10.9637	15.6247	15.9115	9.84142	13.0421	12.9294
SUGP2	2125.1	0.126119	0.385256	0.327363	0.743394	0.999975	yes	16.2047	9.3224	24.2876	36.8953	26.8168	8.39286	26.8601	35.2257
SNX24	707.879	0.135405	0.172142	0.786587	0.431524	0.999975	yes	16.2792	10.8069	19.4967	24.3454	20.8092	15.85	19.994	24.8494
ABCA7	477.342	-0.109901	0.473993	-0.231861	0.816646	0.999975	yes	2.8851	2.23089	5.801	5.14555	2.68117	2.09736	5.00831	6.14039
DDX20	944.477	0.154929	0.170061	0.911019	0.362285	0.999975	yes	10.2169	7.55454	12.822	14.6465	14.133	8.75646	11.7087	15.4491
BTBD1	2943.83	-0.0561619	0.16503	-0.340314	0.73362	0.999975	yes	33.9603	25.4619	47.3026	51.0757	35.8505	27.8528	41.4217	47.5205
FAR2	1230.04	-0.156081	0.298399	-0.523061	0.600932	0.999975	yes	20.1588	16.4772	15.619	20.4484	20.3917	13.8711	12.771	15.7739
PMS1	388.944	0.249258	0.255444	0.975781	0.329173	0.999975	yes	7.57935	5.71662	10.2945	7.83946	9.53349	7.18682	12.1967	9.5974
HMG20B	603.921	-0.428615	0.294023	-1.45776	0.144907	0.999975	yes	21.8877	17.2289	21.0078	21.6227	17.6212	13.4941	13.7993	15.0888
TAF11	2802.63	-0.0886723	0.330467	-0.268324	0.78845	0.999975	yes	71.2461	68.2418	69.0302	66.5435	74.5382	80.9147	70.5788	69.3166
ANKS1A	781.784	0.311054	0.56976	0.545938	0.585109	0.999975	yes	3.97315	2.57398	3.99113	10.6861	9.41619	0.867455	8.55825	9.54159
AP3D1	2198.24	0.236652	0.632948	0.37389	0.708487	0.999975	yes	9.66527	3.57647	15.9601	43.5283	25.5032	2.72043	21.0371	35.0117
ZNF76	338.074	0.11746	0.243295	0.482786	0.629247	0.999975	yes	5.76011	4.40794	5.74169	5.88209	7.88413	4.74864	6.56829	8.12337
SLC9A3R2	438.077	-0.163777	0.241457	-0.678287	0.49759	0.999975	yes	11.8723	9.4159	16.3458	21.2033	12.7824	6.15073	15.1171	15.839
NTHL1	1097.44	-0.104692	0.432737	-0.241929	0.808835	0.999975	yes	49.9452	59.5669	48.7232	42.6105	54.5201	57.455	44.4636	34.0422
GNAI3	3772.75	0.029366	0.215947	0.135987	0.891832	0.999975	yes	15.8476	11.6912	17.5397	17.6353	15.4246	14.0993	16.7253	17.9213
IPO5	5039.93	-0.172637	0.234012	-0.737725	0.460681	0.999975	yes	40.7307	26.5823	64.7129	62.729	41.1019	26.3109	48.347	58.9539
OAT	6400.76	-0.0790525	0.271164	-0.29153	0.770646	0.999975	yes	139.069	122.429	140.862	133.783	122.751	118.294	138.7	138.119
WDR3	1195.39	-0.0364471	0.241282	-0.151056	0.879932	0.999975	yes	9.6678	7.38626	16.5979	14.9281	14.2663	7.46519	13.2578	13.0919
WDR18	1323.45	-0.0779138	0.260705	-0.298858	0.765049	0.999975	yes	37.0332	36.5592	44.2962	50.6028	41.4948	32.7078	39.6819	37.6364
DGKA	141.552	0.0560578	0.626862	0.0894262	0.928743	0.999975	yes	4.54643	1.79541	6.64492	6.2822	4.87591	0.658293	7.25074	6.23439
ANKRD44	192.634	-0.282741	0.369834	-0.764508	0.444565	0.999975	yes	1.7336	1.50846	2.04096	2.98599	3.32476	3.31463	1.28233	2.43064
KARS1	8031.47	-0.0528616	0.220886	-0.239316	0.810861	0.999975	yes	169.901	142.337	194.264	182.288	164.258	144.166	179.327	200.112
ADAT1	491.944	-0.103651	0.457374	-0.226621	0.820719	0.999975	yes	6.13276	3.58924	10.8454	15.5069	5.70703	2.62395	6.38471	6.88082
PDIA5	61.5421	0.00901773	0.453334	0.019892	0.984129	0.999975	yes	0.9828	0.675077	2.27697	2.4619	1.00931	1.57499	2.89732	2.60731
TBC1D22B	695.519	0.00698052	0.177203	0.0393927	0.968577	0.999975	yes	8.29153	5.74168	8.86352	9.09499	8.91373	5.73462	8.84874	9.47633
NDUFB4	3237.72	-0.0588166	0.346949	-0.169525	0.865383	0.999975	yes	320.231	294.558	267.669	265.998	292.241	295.639	286.341	261.633
MYLK	160.621	0.0275562	0.367412	0.0750009	0.940214	0.999975	yes	3.52441	2.12632	2.09514	4.58235	3.8756	4.04988	2.59231	1.61113
ZC3H15	1510.42	0.128614	0.18234	0.705353	0.480591	0.999975	yes	32.7924	18.1349	33.6569	39.5657	38.3168	20.2168	36.1097	43.9288
MAP2K4	2841.8	-0.00735943	0.162822	-0.0451992	0.963949	0.999975	yes	39.0119	27.8443	45.445	48.0364	38.1081	27.0375	45.3838	45.4715
PACC1	954.156	-0.109794	0.26516	-0.414067	0.678825	0.999975	yes	21.0223	13.3436	23.1374	20.7538	11.3489	13.0907	23.9642	23.8107
SNAP91	5450.03	0.105343	0.285365	0.36915	0.712016	0.999975	yes	50.049	28.6737	54.0646	84.0317	68.0861	22.653	71.8456	79.4838
CYB5R4	612.336	0.156756	0.241437	0.649263	0.516168	0.999975	yes	6.33929	9.35196	9.05328	7.41599	8.47828	7.80329	9.47245	10.3082
COL17A1	343.46	0.239344	0.245818	0.973662	0.330224	0.999975	yes	5.54262	1.76405	5.01407	5.19993	2.90573	1.7833	5.72888	7.84282
GSTO2	429.265	-0.416656	0.251316	-1.6579	0.097338	0.999975	yes	8.75003	5.71509	10.3817	9.38718	6.36563	5.73874	4.82646	9.9144
SEC61A2	3483.21	-0.196887	0.241788	-0.814293	0.415477	0.999975	yes	61.4974	64.7052	86.7251	70.277	55.2184	54.0319	69.2074	69.2135
ASB1	2024.1	0.105688	0.17719	0.596468	0.550863	0.999975	yes	13.7728	7.94273	18.9255	18.084	16.7551	12.1626	19.0592	16.5221
FAM107B	717.896	0.127267	0.318677	0.39936	0.689628	0.999975	yes	11.0119	7.54634	10.6833	13.5965	15.1365	15.0489	9.08448	9.20616
ME1	1765.59	0.25786	0.179089	1.43985	0.149911	0.999975	yes	19.9437	13.2969	20.9407	23.5146	25.3857	17.8218	22.6173	27.9977
TBC1D1	189.747	-0.124136	0.434806	-0.285498	0.775263	0.999975	yes	2.48201	1.64847	6.8316	6.44342	5.41554	1.79988	5.33093	6.91141
MTHFD2	15932.2	-0.0870136	0.585145	-0.148704	0.881787	0.999975	yes	549.066	400.262	353.692	273.525	477.122	565.636	155.922	180.503
SLC9A7	1063.57	0.0526491	0.612987	0.0858894	0.931554	0.999975	yes	1.59686	1.51962	4.67537	15.6792	6.23081	1.75249	7.49423	11.1102
FOXJ2	272.145	0.169669	0.440437	0.385229	0.700068	0.999975	yes	1.22599	1.28324	1.62686	4.17229	2.31811	0.666285	2.45677	3.46153
YBX1	64755.4	-0.00470656	0.312446	-0.0150636	0.987981	0.999975	yes	2429.48	2328.18	2060	2008.59	2332.77	2020.14	2586.59	2274.15
CTNNA2	1440.01	0.162971	0.432806	0.376546	0.706511	0.999975	yes	10.7714	5.07063	17.6474	28.1868	18.0479	4.85778	19.0135	28.0549
ELAVL1	1513.62	-0.0448589	0.237231	-0.189094	0.850019	0.999975	yes	24.0549	20.8404	23.8449	28.1145	28.0088	14.1902	23.5135	27.1356
DIP2B	1711.93	0.105938	0.452605	0.234062	0.814937	0.999975	yes	5.70454	2.31524	9.89132	14.2809	9.02465	2.60526	11.3658	12.2561
SMARCD1	2789.01	-0.0408855	0.155507	-0.262917	0.792615	0.999975	yes	35.7673	29.8875	42.6612	49.8173	59.7249	21.852	40.8805	47.109
KDM4A	1366.99	0.212036	0.322418	0.657644	0.510767	0.999975	yes	14.5129	5.8302	11.9946	18.8945	21.2619	9.15092	15.3222	19.1527
NFYC	1262.98	0.0180076	0.316488	0.0568984	0.954626	0.999975	yes	39.3838	31.4852	30.8195	33.7033	42.9866	31.1691	30.5491	35.2468
ZMYND12	21.5392	-0.215821	0.481461	-0.448262	0.653964	0.999975	yes	3.08275	1.81893	1.63591	1.25328	1.25314	0.548214	1.75566	0.614678
ELOVL1	512.674	0.17575	0.323657	0.543012	0.587122	0.999975	yes	16.6038	13.7342	13.0981	14.3087	15.4122	16.5774	18.4238	16.486
POLR1H	574.621	-0.18369	0.365511	-0.502556	0.615276	0.999975	yes	37.3389	42.3635	34.5441	29.63	34.5151	32.7796	31.3894	33.0883
MPPED2	3907.02	-0.128316	0.291036	-0.440894	0.65929	0.999975	yes	91.1204	75.9433	71.4892	87.755	88.8036	71.9302	76.0569	74.2993
ZBTB11	483.796	0.0069086	0.415172	0.0166403	0.986724	0.999975	yes	2.51017	1.65031	5.0787	7.2206	3.93628	1.43277	4.88208	5.90707
ATXN3	257.22	0.240306	0.28565	0.841259	0.400203	0.999975	yes	8.33423	6.51655	9.83458	10.2104	10.3881	9.78877	11.3824	10.6914
GOLGA5	307.034	0.0881257	0.443362	0.198767	0.842445	0.999975	yes	3.23894	1.2713	5.62467	8.40875	4.47556	1.70709	5.80149	7.82932
LRRC40	2489.23	0.0456089	0.198427	0.229852	0.818207	0.999975	yes	34.4508	28.648	35.5421	39.5088	34.2689	28.1437	41.1766	43.4611
ISOC1	769.688	-0.113065	0.299012	-0.37813	0.705334	0.999975	yes	15.9385	16.1832	19.0874	16.5087	14.2877	15.4287	18.3015	16.3492
EML1	839.138	0.171235	0.468667	0.365366	0.714839	0.999975	yes	8.43766	3.32763	11.8301	22.6444	9.79528	3.70805	12.5218	15.9515
TRMT11	432.168	-0.176131	0.25194	-0.699098	0.484491	0.999975	yes	13.5126	8.4257	15.8281	14.6131	9.22385	9.01935	12.6162	11.1691
THUMPD1	612.006	0.270269	0.270635	0.998646	0.317966	0.999975	yes	7.00767	3.14407	8.69505	10.543	11.8757	3.29976	11.0542	9.78813
MSANTD3	969.784	-0.0556197	0.186129	-0.298824	0.765074	0.999975	yes	29.2331	26.636	40.9371	37.7144	34.9841	23.4848	32.6613	38.1599
KIF26A	681.355	0.321513	0.364941	0.880999	0.378318	0.999975	yes	2.90741	1.44475	3.54133	6.91526	6.06057	1.81655	4.97877	5.46577
ARFGEF1	955.067	0.260926	0.607352	0.429612	0.667478	0.999975	yes	2.72527	1.50155	7.80352	12.3947	6.63918	1.58225	7.23687	11.2174
MTFR1	549.589	0.169336	0.287622	0.588745	0.556033	0.999975	yes	12.4096	13.4456	20.3387	25.9217	13.9647	17.7056	25.1258	24.0302
FECH	862.315	0.0116544	0.190867	0.0610604	0.951311	0.999975	yes	20.5454	21.0115	21.6627	28.1324	27.5452	21.312	24.684	23.2456
PFKP	2334.65	-0.145193	0.339262	-0.427967	0.668675	0.999975	yes	28.4858	20.0082	49.2269	68.3084	47.4632	15.3214	45.4531	56.652
IDI1	7354	0.693682	0.275605	2.51694	0.0118379	0.999975	yes	95.2172	101.972	132.948	147.394	163.792	198.756	187.275	200.752
KLF6	1803.47	0.304184	0.243993	1.24669	0.212511	0.999975	yes	17.6456	11.5385	12.6133	15.7133	22.2315	13.8488	19.9342	19.934
PLPP1	1004.33	0.0893179	0.26825	0.332965	0.739161	0.999975	yes	35.8864	34.1632	34.0127	35.0414	44.3541	32.4564	42.6339	42.6636
NEO1	914.688	0.152939	0.559293	0.27345	0.784507	0.999975	yes	4.35336	2.81484	5.75054	10.6427	8.63981	1.01332	5.76431	8.92421
TRAM1	1400.32	-0.183269	0.233509	-0.784846	0.432544	0.999975	yes	18.4568	17.8972	21.9995	21.3016	15.3834	14.1773	22.0522	18.0823
TNFRSF1A	904.051	0.0455504	0.340209	0.13389	0.89349	0.999975	yes	19.101	14.3595	15.7009	18.8699	28.1989	15.9686	12.1077	17.697
CACNB1	1665.95	0.317818	0.324636	0.978998	0.327581	0.999975	yes	16.5657	8.66401	20.5771	32.4851	21.8772	8.20905	28.2263	32.1226
STOML1	2928.1	-0.147901	0.271975	-0.543804	0.586576	0.999975	yes	88.7018	81.1567	92.1294	89.1691	75.1983	77.5433	85.13	80.5349
PKM	29591.2	0.0256491	0.245742	0.104374	0.916872	0.999975	yes	666.966	455.393	546.804	582.617	682.158	458.34	568.069	654.837
DHX29	496.879	0.142738	0.49584	0.287872	0.773445	0.999975	yes	2.85937	1.18421	6.20687	7.58924	5.3711	1.44417	4.93198	8.09493
DNTTIP2	440.327	0.309233	0.515463	0.599912	0.548565	0.999975	yes	5.05311	1.39221	10.263	14.2464	10.025	4.25814	10.602	12.9018
METTL22	803.868	-0.113552	0.294699	-0.385315	0.700004	0.999975	yes	29.9449	23.6592	29.7284	29.6343	25.6151	25.0034	24.0809	26.4052
TP53BP1	1331.63	0.260406	0.774964	0.336023	0.736854	0.999975	yes	2.1274	0.943099	4.2359	21.2323	10.0334	2.93134	13.4945	13.1772
TRO	3236.55	0.0462058	0.216464	0.213457	0.83097	0.999975	yes	40.5291	22.2346	52.8229	59.6958	45.7433	21.8462	55.2099	58.9927
RRP15	367.118	0.0746496	0.190404	0.392059	0.695014	0.999975	yes	3.80639	2.73985	4.54034	3.01576	4.73023	2.84981	2.59378	4.09668
RHOA	11507.2	0.117196	0.21283	0.550654	0.581871	0.999975	yes	278.832	244.077	322.239	320.856	285.519	234.383	419.857	405.42
DHX8	564.536	0.0803629	0.568491	0.141362	0.887584	0.999975	yes	5.54583	2.48835	6.54607	16.0426	6.74256	1.24852	10.3331	14.1868
PRKCZ	3293.3	0.00230833	0.157127	0.0146909	0.988279	0.999975	yes	64.0809	45.7857	70.5756	78.2655	71.5621	49.4328	73.1087	72.6305
IARS2	1980.14	-0.0191896	0.176748	-0.10857	0.913543	0.999975	yes	22.0224	14.5111	26.8287	28.2159	23.2561	17.1364	22.6967	28.1085
SYT1	6350.05	8.38346e-05	0.700892	0.000119611	0.999905	0.999975	yes	21.863	8.23868	80.2634	140.901	44.2908	9.01624	74.8388	121.919
NAV3	279.927	0.465657	0.740708	0.628665	0.529569	0.999975	yes	1.05996	0.444901	1.91875	7.05878	3.9816	1.16469	3.49254	6.40375
IDH3G	1658.82	0.0990104	0.239703	0.413054	0.679567	0.999975	yes	54.9145	47.5057	51.9617	59.8645	60.6716	49.1447	57.3026	68.3415
ROGDI	3297.89	0.0160354	0.229898	0.0697501	0.944393	0.999975	yes	102.482	94.2885	125.364	118.956	113.988	97.2786	117.096	125.639
PDZD4	2745.45	0.0966552	0.335217	0.288336	0.773089	0.999975	yes	34.8827	21.444	47.2754	83.7318	52.7715	17.769	57.0025	68.221
ATP2B3	1469.83	0.0273901	0.637731	0.0429493	0.965742	0.999975	yes	5.78039	2.51563	11.9565	25.8005	11.8935	1.47081	13.7033	19.0203
CBFB	23547.9	0.162981	0.445558	0.36579	0.714522	0.999975	yes	408.19	388.639	218.696	248.97	508.579	398.267	304.982	263.975
PDK3	1075.04	0.087568	0.41713	0.20993	0.833722	0.999975	yes	3.63698	4.42133	6.49551	7.39981	5.34618	1.96161	6.70825	5.85323
HYAL2	1465.43	-0.0515718	0.367162	-0.140461	0.888296	0.999975	yes	32.5857	30.3248	27.2445	28.1884	27.5629	31.6057	28.3996	26.6381
HDAC4	1380.47	0.311153	0.720303	0.431975	0.66576	0.999975	yes	2.59119	2.69948	6.49068	16.021	5.54319	2.20996	11.5124	12.8664
RASSF1	327.34	-0.0888874	0.482387	-0.184266	0.853805	0.999975	yes	11.1384	8.7784	4.6242	6.18965	10.4904	7.83722	5.21228	6.71793
HEATR6	430.992	0.205642	0.434864	0.472888	0.636293	0.999975	yes	2.66387	3.34736	8.01897	8.72668	4.63711	2.55562	7.32934	6.08863
COASY	1759.29	-0.197479	0.221771	-0.890462	0.373218	0.999975	yes	25.9681	19.9212	44.0745	48.2022	28.0298	18.3331	33.2127	41.0377
PLEKHH3	670.019	0.102138	0.206053	0.495688	0.620114	0.999975	yes	8.53772	6.82005	9.02057	11.6856	12.4736	5.93865	9.8561	11.5771
MEF2A	959.686	0.178025	0.355468	0.50082	0.616498	0.999975	yes	7.56921	3.74166	11.2318	16.9666	12.0478	4.97503	11.2516	12.4995
OTUD5	1831.59	0.117462	0.247379	0.474828	0.634909	0.999975	yes	25.4654	16.0625	28.6543	35.1029	33.9038	12.2764	32.6901	40.4563
TFE3	717.238	0.221708	0.291375	0.760904	0.446714	0.999975	yes	6.54904	4.31195	9.40147	13.9945	11.1141	4.3033	11.637	13.3302
TBC1D25	1587.08	-0.0709985	0.149395	-0.47524	0.634616	0.999975	yes	25.3064	16.2835	27.2422	32.1795	25.3587	20.499	24.8409	25.2367
ACSL4	11377.5	0.100038	0.48946	0.204384	0.838053	0.999975	yes	48.9704	32.3794	151.358	162.307	62.4074	39.0439	143.022	172.462
INPP5A	1056.24	-0.0331526	0.204726	-0.161936	0.871356	0.999975	yes	13.7888	9.34221	16.8708	20.6109	15.0809	7.66263	17.3873	20.9322
GPKOW	628.505	0.0193977	0.171916	0.112832	0.910163	0.999975	yes	15.5778	12.0857	17.6841	20.6615	17.653	12.7392	17.0258	20.4568
GRIPAP1	459.009	0.437871	0.642069	0.681969	0.495258	0.999975	yes	2.4186	1.52648	5.55595	14.6514	8.55845	1.29328	8.20219	13.7108
FTSJ1	848.521	-0.127031	0.275295	-0.461436	0.644486	0.999975	yes	24.8483	21.7851	26.1174	23.3988	23.719	17.5194	21.0863	23.3426
REEP1	34212.1	0.0308667	0.235811	0.130896	0.895858	0.999975	yes	373.845	313.553	382.326	381.172	403.163	347.332	408.234	396.246
ATP11A	747.116	0.435667	0.685004	0.636006	0.524773	0.999975	yes	2.30218	1.39782	2.74413	9.44739	7.46558	1.21505	6.00068	7.26518
LAPTM4A	8033.56	0.0178272	0.415996	0.0428542	0.965818	0.999975	yes	264.351	291.254	225.543	206.033	252.378	309.3	243.719	212.597
IP6K2	3095.12	-0.0441753	0.239635	-0.184345	0.853743	0.999975	yes	97.7369	70.886	85.2031	90.7013	93.0745	65.7069	90.7939	104.111
SRBD1	284.512	0.069819	0.433858	0.160926	0.872152	0.999975	yes	2.73028	1.03216	4.68376	4.73275	4.15639	2.7004	2.93678	6.55541
KIF2A	2162.42	0.205021	0.462678	0.443118	0.65768	0.999975	yes	14.1423	4.79614	19.7381	33.7851	19.6616	6.31011	22.7469	26.4544
RASGRP2	948.136	-0.276522	0.319515	-0.865444	0.386795	0.999975	yes	68.296	92.8008	86.1553	93.1917	77.0201	67.6632	83.3769	64.7926
PSME4	1049.69	0.231075	0.362983	0.6366	0.524386	0.999975	yes	4.49522	2.05687	6.56448	9.31102	7.26035	2.33497	7.78405	11.5826
IFT80	386.217	-0.036496	0.231938	-0.157352	0.874968	0.999975	yes	4.87554	2.71841	6.6917	8.426	5.71394	3.79425	5.4803	5.73921
SIRT2	2119.13	-0.0458683	0.171145	-0.268009	0.788693	0.999975	yes	43.0566	37.9681	59.271	66.6604	46.3139	35.4854	58.0425	65.1733
ERLEC1	1991.81	-0.0228125	0.298569	-0.0764064	0.939096	0.999975	yes	40.7311	31.5496	32.6064	33.257	36.7212	33.13	34.7086	32.5144
PPP2R5B	4369.05	-0.153595	0.205369	-0.747898	0.454522	0.999975	yes	71.9334	58.0275	67.3689	78.1805	68.1395	47.5506	69.2453	71.9159
MAST4	171.707	0.386671	0.531506	0.727501	0.466919	0.999975	yes	7.32731	6.01995	0.70854	3.14706	5.96734	5.45535	2.10247	2.54996
NUP133	2658.75	-0.11243	0.180235	-0.623793	0.532763	0.999975	yes	28.2416	24.5987	32.6714	32.5446	27.7433	23.9888	26.6315	30.8621
NUCKS1	5297.36	0.00495074	0.264045	0.0187496	0.985041	0.999975	yes	27.719	15.8133	42.1942	50.2459	33.8601	16.719	38.8234	46.5818
VPS35	5493.31	0.141071	0.148873	0.947592	0.343337	0.999975	yes	67.36	39.8944	84.1007	100.91	83.7861	38.7448	81.4842	78.2856
DNAJA2	3096.45	-0.103952	0.157669	-0.659308	0.509698	0.999975	yes	48.1822	33.9543	57.3605	59.6253	50.9953	32.0385	48.3426	58.1055
BCL3	59.8423	0.202723	0.438253	0.462571	0.643672	0.999975	yes	3.1201	1.11199	2.15202	3.1616	3.34773	1.52651	1.79038	5.02792
KCNAB2	1221.56	0.372953	0.327354	1.1393	0.254579	0.999975	yes	17.7945	10.5495	17.9222	28.5481	48.4331	11.7977	27.9786	30.1699
FUNDC1	560.999	-0.0977276	0.23574	-0.414557	0.678466	0.999975	yes	28.5055	19.7401	29.8789	27.5882	22.3128	20.9648	28.2669	29.1466
ATP1B3	2045.63	-0.15479	0.311428	-0.497031	0.619167	0.999975	yes	63.241	60.1369	68.7736	59.1685	55.2306	53.5804	64.9034	64.7683
PIGB	210.068	-0.196091	0.376988	-0.520154	0.602957	0.999975	yes	7.21152	5.83767	5.20536	5.15723	7.90302	4.33816	6.64562	5.01665
MAPK6	10003.8	0.0410005	0.209494	0.195712	0.844836	0.999975	yes	71.9612	50.2375	103.563	95.0532	84.2337	75.7433	88.0607	92.6841
GNB5	3929.66	-0.0797811	0.187411	-0.4257	0.670326	0.999975	yes	75.8068	66.7359	90.8107	88.2609	75.513	64.0058	82.1706	81.7122
HDHD5	2957.81	-0.146296	0.358321	-0.408282	0.683067	0.999975	yes	74.5202	85.0542	71.803	68.1573	68.9113	73.3322	73.653	60.7043
UFD1	2791.9	0.202002	0.471744	0.428203	0.668503	0.999975	yes	114.871	102.335	62.0194	60.7463	115.856	125.153	86.8921	74.244
LRP6	318.8	0.197409	0.398668	0.495171	0.62048	0.999975	yes	1.24628	0.928723	1.76627	2.2994	1.64018	1.73752	1.98121	1.81034
ELP1	2546.22	0.0662748	0.206075	0.321605	0.747752	0.999975	yes	33.5576	19.5723	27.4691	35.8418	23.7146	21.1567	39.4948	40.6079
NUCB2	851.902	0.100711	0.31149	0.323321	0.746452	0.999975	yes	27.4399	13.7892	40.3341	42.3924	24.5773	17.1343	38.5273	54.2295
PFN2	28438.5	-0.00731367	0.374645	-0.0195216	0.984425	0.999975	yes	709.398	716.787	595.604	571.626	672.742	727.859	689.334	524.525
PTPN3	650.688	-0.00418633	0.391198	-0.0107013	0.991462	0.999975	yes	3.20433	2.28731	4.09033	6.94402	6.53558	1.39656	4.42463	5.81994
TMEM260	343.37	0.10941	0.272882	0.400942	0.688463	0.999975	yes	4.04298	4.94888	7.00236	6.3506	5.20324	2.4246	3.8185	8.3853
SMG6	437.461	0.469927	0.606307	0.775065	0.438301	0.999975	yes	3.85081	1.16161	2.25888	9.68652	6.03343	1.05763	8.85229	6.6154
EXOC5	4087.96	0.126102	0.165855	0.760319	0.447064	0.999975	yes	64.0072	41.449	57.818	61.9609	61.8469	48.0253	63.3276	58.9933
CLTCL1	388.024	-0.0930223	0.459496	-0.202444	0.83957	0.999975	yes	2.52884	0.949742	5.01806	7.09728	3.45364	1.41378	4.28982	5.88223
FSTL3	401.942	0.0343698	0.253085	0.135803	0.891977	0.999975	yes	6.14998	5.4094	12.1304	14.1058	7.82829	7.37887	15.1073	15.0794
DGCR2	3576.59	0.0596451	0.172004	0.346767	0.728767	0.999975	yes	31.4016	23.1094	30.0796	40.8535	37.5845	20.8137	36.6756	37.9623
RNF126	943.933	-0.093695	0.188211	-0.49782	0.618611	0.999975	yes	25.2832	20.3246	32.1547	32.4641	26.8728	20.3809	28.315	28.8873
ZXDC	370.601	0.0587287	0.290937	0.20186	0.840026	0.999975	yes	4.22063	3.09789	5.30067	10.3801	6.64125	2.75838	7.47119	7.27193
JMJD6	321.371	0.245869	0.255944	0.960636	0.336735	0.999975	yes	2.16564	3.14067	3.77304	4.54561	4.61869	2.39237	5.41211	5.25192
POLB	1636.54	-0.0422159	0.370992	-0.113792	0.909403	0.999975	yes	81.648	67.6003	68.6531	61.4827	75.8751	77.4894	64.3415	65.9715
WIPI1	745.87	0.341123	0.209713	1.62662	0.103819	0.999975	yes	14.3372	13.3144	26.6034	33.5127	29.4924	18.5451	32.2714	33.7596
GBA2	1775.12	-0.0635114	0.183317	-0.346456	0.729	0.999975	yes	22.6862	17.6636	29.5687	32.2933	26.316	14.0942	29.9934	34.1416
NDST1	1341.13	-0.039205	0.422247	-0.0928485	0.926024	0.999975	yes	9.68433	3.8696	12.9197	20.5564	11.3843	2.82039	13.742	16.6217
ASNS	11055.1	0.0382527	0.508199	0.0752711	0.939999	0.999975	yes	341.164	234.905	202.844	167.082	319.012	321.628	138.644	171.294
AP3M2	1354.48	-0.0768439	0.21996	-0.349354	0.726824	0.999975	yes	21.1493	12.0119	16.1174	23.0112	21.675	15.6191	15.5434	19.0741
PABPC1	8221.85	0.0945302	0.518343	0.18237	0.855292	0.999975	yes	72.8549	32.37	171.177	245.151	118.637	32.7011	155.082	234.827
CFAP20	2424.4	-0.0389345	0.276509	-0.140807	0.888022	0.999975	yes	96.7203	85.6239	89.572	91.1562	98.9299	85.2584	81.4784	87.6883
CSNK2A2	823.758	-0.371586	0.451175	-0.823596	0.410169	0.999975	yes	15.3134	7.3805	21.5255	26.7441	11.8887	4.36672	15.6562	21.0944
EIF2B3	2205.76	0.0464959	0.329935	0.140924	0.88793	0.999975	yes	62.0809	51.5249	59.3494	54.5769	69.1255	75.9104	55.5111	59.0331
CDC42	16047	0.0540329	0.324943	0.166284	0.867933	0.999975	yes	409.133	415.504	360.021	380.68	398.972	436.681	448.113	378.201
EPHA8	1599.37	-0.212893	0.401675	-0.530012	0.596104	0.999975	yes	17.8617	20.7534	55.715	50.7094	20.3399	17.9554	42.9319	46.0573
RAD18	199.457	-0.127371	0.26218	-0.485815	0.627098	0.999975	yes	3.04208	3.44683	5.51475	2.28195	1.55831	1.53676	2.64066	3.52291
ATP2B1	1022.88	0.0608424	0.695087	0.087532	0.930249	0.999975	yes	2.70811	0.775231	9.92089	16.126	7.43392	1.90147	8.06182	11.7532
NCK2	1341.15	-0.0544649	0.203912	-0.267101	0.789392	0.999975	yes	19.3402	16.6876	25.0961	26.1434	24.7493	18.6135	22.7875	21.695
MAP4K4	1825.84	0.293881	0.652361	0.450489	0.652358	0.999975	yes	5.59601	1.60037	9.28248	29.5257	16.2072	1.44667	16.585	21.9641
MGAT4A	1025.39	0.0564941	0.483257	0.116903	0.906937	0.999975	yes	6.16038	3.45073	10.1111	15.1658	11.0507	7.36156	10.5433	14.8441
RPL31	57244.1	-0.0567036	0.400134	-0.141711	0.887308	0.999975	yes	8785.15	10165.1	10017.5	8411.11	8061.89	10888.9	8444.16	8122.36
WDR1	8335.55	0.165692	0.253858	0.652696	0.513952	0.999975	yes	85.7136	63.9446	166.291	157.481	118.926	77.9565	151.689	185.115
SNX13	632.597	0.0645633	0.247705	0.260646	0.794365	0.999975	yes	10.8213	2.9255	9.81812	9.50458	9.03533	8.747	8.76073	8.71163
RPS6KA2	3293.66	0.158976	0.300769	0.528567	0.597106	0.999975	yes	24.6362	14.4788	22.2057	25.0766	37.1054	18.3205	21.5906	21.3194
ING3	154.602	0.274659	0.332557	0.8259	0.408861	0.999975	yes	3.72308	3.91137	3.30617	5.01106	5.07203	4.32241	4.87521	5.38016
VASH1	2185.53	0.361406	0.346087	1.04426	0.296364	0.999975	yes	9.45218	6.57959	12.8991	22.6049	14.7523	6.33025	22.3643	23.8363
LMCD1	248.295	0.0895678	0.571622	0.156691	0.875489	0.999975	yes	14.4866	12.028	6.84945	7.18526	15.2567	16.6623	5.98248	6.27863
BUD23	1547.45	0.013322	0.325445	0.0409348	0.967348	0.999975	yes	58.7131	66.1158	60.3156	60.1016	69.382	67.542	65.9153	56.1749
SEL1L	3463.08	0.17133	0.338801	0.505695	0.613071	0.999975	yes	19.0256	11.7197	34.6736	39.6145	30.0591	14.8164	40.3736	29.2082
ATP6AP1	9962.23	-0.125005	0.186165	-0.671471	0.501921	0.999975	yes	229.768	220.596	248.772	275.92	245.626	168.911	256.008	267.305
TCF3	139.474	0.15734	0.463615	0.339377	0.734326	0.999975	yes	2.29622	2.2051	0.9112	3.66378	3.34294	1.10363	2.96012	3.53241
TRIB2	6360.55	0.126865	0.180307	0.703604	0.481679	0.999975	yes	49.8865	36.5495	78.7261	77.032	64.867	43.9337	74.4528	77.0899
DAZAP1	1553.56	-0.119845	0.164115	-0.730247	0.465239	0.999975	yes	29.043	25.0181	35.8101	36.1937	36.0478	20.1318	34.7764	34.3449
MBD3	1442.29	0.0187797	0.177484	0.105811	0.915732	0.999975	yes	20.1421	15.2882	24.0715	32.9547	23.9779	16.7162	22.5524	24.499
HLTF	429.741	0.197143	0.546956	0.360437	0.718521	0.999975	yes	5.41583	3.0181	7.06034	14.1154	7.76029	2.00393	7.08871	7.86163
FAM50A	1167.42	0.121892	0.179032	0.68084	0.495973	0.999975	yes	37.2845	27.5812	42.1591	47.5232	47.9864	29.2377	39.4305	55.6776
FAM3A	1192.5	-0.111408	0.184827	-0.602771	0.546661	0.999975	yes	28.0098	22.6887	38.8668	42.2104	30.9837	24.2297	32.7984	35.3948
CPSF1	1056.22	-0.133742	0.522847	-0.255795	0.798109	0.999975	yes	5.89912	5.31437	19.2887	20.4668	8.99958	4.36002	17.0494	19.1322
PDCD2	2858.15	-0.0597125	0.296696	-0.201258	0.840497	0.999975	yes	81.815	89.5889	95.6286	100.079	84.2239	86.3508	100.974	79.1853
SLC6A15	3956.62	-0.0744577	0.245768	-0.302959	0.761921	0.999975	yes	45.3234	33.8204	49.5338	42.5788	47.4709	30.335	40.9683	37.8562
RDH11	2770.06	0.382206	0.205594	1.85904	0.0630219	0.999975	yes	42.7689	34.1377	41.2719	46.1601	61.3827	44.4552	57.9054	59.434
PRKACA	3729.95	0.274561	0.314277	0.873627	0.382321	0.999975	yes	47.9406	27.8446	62.8059	97.4629	82.204	30.9975	80.9626	95.3032
ADGRL1	2497.85	0.280222	0.745059	0.376107	0.706838	0.999975	yes	6.76258	1.96053	9.32508	44.2294	20.3528	1.20488	19.658	26.7878
RPS6KA6	774.529	0.0763586	0.220459	0.346361	0.729071	0.999975	yes	3.79922	1.89703	3.53358	6.84169	4.70242	2.40171	4.51219	4.75287
EPN2	1553.22	-0.0480702	0.243692	-0.197258	0.843625	0.999975	yes	17.6155	8.99034	21.3302	31.3396	19.5064	12.541	22.3663	26.8638
PTPN18	697.573	0.115418	0.393481	0.293326	0.769273	0.999975	yes	13.1553	7.26002	14.0181	23.1934	13.0745	6.14965	17.9749	21.2307
LIMS2	83.9876	-0.279817	0.587028	-0.476667	0.633599	0.999975	yes	1.36652	1.49456	3.57867	4.22688	1.04749	0.643762	4.36456	3.82834
SPEG	393.171	0.347416	0.426975	0.81367	0.415834	0.999975	yes	5.83313	3.26863	5.22608	14.6333	9.57581	3.4448	9.61222	8.40713
ALDH3A2	4138.97	0.10061	0.216697	0.464288	0.642442	0.999975	yes	92.215	67.6402	84.6304	96.1234	99.9087	80.0309	91.0904	83.4294
SREBF1	393.374	0.85668	0.431101	1.98719	0.0469013	0.999975	yes	2.96915	3.18936	5.08725	8.38906	5.8785	4.60079	7.25532	9.04341
UBE2D1	1434	-0.0260578	0.234932	-0.110916	0.911683	0.999975	yes	23.0152	19.3419	23.5781	22.0829	24.5365	17.2813	24.2542	24.0505
RHOBTB1	330.323	-0.047388	0.274402	-0.172696	0.862891	0.999975	yes	3.89761	1.92185	3.38597	3.0109	3.97197	1.66199	3.28982	3.12594
HSD17B10	2987.43	0.0160903	0.369518	0.0435441	0.965268	0.999975	yes	163.551	170.202	125.252	127.324	156.791	156.455	164.284	147.704
MARK2	974.165	0.252693	0.555606	0.454806	0.649249	0.999975	yes	7.52681	3.00453	7.93787	23.8936	15.7078	2.0065	13.7565	19.4584
CHFR	1136.41	0.0382141	0.251576	0.151899	0.879267	0.999975	yes	16.2031	13.1712	31.2805	26.663	24.5812	14.6597	25.8781	33.3929
P4HA2	1014.56	-0.28156	0.286709	-0.982041	0.32608	0.999975	yes	14.5037	9.0077	22.7843	23.5922	12.2987	13.0527	17.192	22.4942
NFATC3	190.616	0.104106	0.31758	0.327812	0.743054	0.999975	yes	1.25482	1.71395	1.37467	2.03224	1.6057	1.85911	2.48618	2.56511
TRNT1	677.35	0.0404137	0.169349	0.238641	0.811384	0.999975	yes	9.39536	10.3578	14.6144	10.9431	10.9426	8.27807	11.3067	14.4107
ACADVL	847.131	0.0694268	0.258923	0.268137	0.788594	0.999975	yes	30.2821	21.2486	23.958	21.0478	37.6085	20.5835	28.0103	25.6421
FBXW11	4857.6	-0.0356628	0.188541	-0.189152	0.849974	0.999975	yes	56.7776	38.2027	55.5651	63.2489	61.3362	39.6007	53.7819	54.659
ACAP1	34.8857	-0.996987	0.686324	-1.45265	0.146322	0.999975	yes	3.81837	17.965	9.57003	10.3949	0.916979	1.67721	11.858	17.6786
CRMP1	25786.2	0.0389585	0.164233	0.237214	0.812491	0.999975	yes	349.426	238.978	366.719	399.3	410.585	237.234	359.389	423.96
DERL2	1808.95	0.168881	0.244874	0.689663	0.490406	0.999975	yes	49.2716	48.0987	35.2851	39.7642	45.4364	45.1101	46.8593	38.0768
SIDT1	1175.21	0.265273	0.623114	0.425722	0.67031	0.999975	yes	17.1508	10.3358	3.84764	6.85345	26.8837	9.26511	7.43245	6.29257
TMEM38A	770.338	-0.377012	0.353757	-1.06574	0.286542	0.999975	yes	11.5009	11.1577	21.866	21.2902	8.43359	5.87043	16.9932	19.7126
AP1M1	5299.34	-0.0313676	0.180609	-0.173677	0.862119	0.999975	yes	102.274	92.4893	125.655	138.467	116.073	88.4078	124.552	130.887
PVR	829.564	-0.0252433	0.329806	-0.07654	0.938989	0.999975	yes	9.97037	5.78844	17.9821	24.3424	11.2998	5.88181	12.8257	20.6571
XRCC1	733.945	-0.158381	0.287528	-0.550836	0.581746	0.999975	yes	15.7441	8.68252	20.5692	23.7869	15.8082	8.72034	16.1753	23.8713
SCARB1	172.125	-0.0944968	0.386362	-0.244581	0.806781	0.999975	yes	3.54469	1.40506	7.0076	6.1453	4.52737	1.87747	3.74738	8.2513
MCM2	315.191	-0.200115	0.25766	-0.776665	0.437357	0.999975	yes	3.81187	3.40766	4.69302	5.31122	4.94715	1.90672	3.14056	4.40564
PANX2	323.126	0.295192	0.324561	0.909511	0.363081	0.999975	yes	3.61015	2.76362	3.88933	7.38663	7.13426	2.49319	5.60295	7.36556
SELENOO	260.057	-0.146263	0.335423	-0.436056	0.662796	0.999975	yes	4.5303	4.73412	4.63584	5.70195	3.77624	4.81136	4.52399	4.51005
CLCN4	3605.94	-0.0139052	0.226505	-0.0613904	0.951048	0.999975	yes	37.2349	21.5655	25.609	47.9699	36.4406	14.7299	37.608	28.983
NLE1	1160.56	0.0220195	0.242501	0.0908015	0.92765	0.999975	yes	25.3268	22.765	22.4294	22.7639	23.8192	21.3241	23.5832	21.2892
SDHA	3289.7	-0.0622687	0.278549	-0.223546	0.82311	0.999975	yes	62.5133	49.0479	55.0078	58.8033	67.9616	47.3073	54.373	62.3279
SMARCE1	2393.55	-0.0564652	0.190299	-0.296719	0.766681	0.999975	yes	50.8916	28.1155	51.141	52.3375	48.7104	27.628	45.3618	51.7745
ADAM11	12959.2	0.0886961	0.433578	0.204568	0.83791	0.999975	yes	66.3804	45.3452	146.912	214.01	101.026	52.3331	161.57	206.943
FERMT2	712.622	0.131745	0.262369	0.502136	0.615572	0.999975	yes	8.03117	4.9704	16.0911	12.41	11.1082	8.38188	13.1898	15.4331
MAP3K13	402.201	0.0347774	0.306351	0.113521	0.909617	0.999975	yes	12.9724	7.2702	8.50271	7.43542	12.8536	9.38979	5.98058	9.13884
ST6GAL1	8667.72	0.133343	0.181037	0.736552	0.461395	0.999975	yes	89.3131	63.114	79.9051	100.895	92.6891	67.1932	114.46	112.187
PICALM	3505.71	0.0680018	0.174203	0.39036	0.69627	0.999975	yes	53.6945	37.2726	66.5833	84.1635	63.3936	34.9762	67.8971	72.0578
NSF	6114.94	0.108574	0.179659	0.604337	0.54562	0.999975	yes	64.9321	36.3045	64.4904	72.3998	71.3665	42.4141	66.4546	83.2534
CLASP1	1763.18	0.273729	0.624297	0.438459	0.661053	0.999975	yes	4.61368	2.40259	10.3224	20.2639	11.7066	1.73148	12.8336	17.0024
MRPS34	2493.96	-0.0517268	0.370809	-0.139497	0.889057	0.999975	yes	129.461	132.798	105.67	108.522	136.632	118.965	109.368	116.272
CLNS1A	1563.9	-0.269161	0.378246	-0.711604	0.47671	0.999975	yes	77.2418	84.3262	68.1694	61.0346	67.4855	68.0086	57.7895	51.329
PPP2R2C	2108.85	-0.0254046	0.320503	-0.0792647	0.936822	0.999975	yes	16.7267	11.6199	30.8996	43.6058	23.8261	9.75874	27.305	36.1281
EED	237.029	0.0429173	0.228525	0.187802	0.851032	0.999975	yes	6.28066	3.81529	4.76844	6.37251	6.23304	3.89755	6.44787	5.71867
SNCB	1022.16	-0.141639	0.27545	-0.514209	0.607106	0.999975	yes	28.4222	20.5258	44.215	63.9152	34.9589	16.5467	38.1631	48.2518
TSG101	4234.13	-0.117801	0.339021	-0.347473	0.728236	0.999975	yes	136.404	121.283	127.689	117.887	117.104	126.266	115.099	116.349
NCBP3	778.42	0.0948426	0.260782	0.363686	0.716093	0.999975	yes	5.16727	4.21866	7.0078	9.26456	7.61046	4.56062	12.5713	9.60079
BCS1L	1950.55	-0.0282975	0.302466	-0.0935558	0.925462	0.999975	yes	66.1047	69.2201	62.6446	61.5442	80.786	61.7423	63.0053	61.7764
NUAK1	1216.13	-0.00531213	0.183277	-0.0289841	0.976877	0.999975	yes	8.89382	5.79098	8.61649	9.80598	9.77576	5.3606	8.99609	9.7095
DPP8	864.151	0.0708412	0.348489	0.203281	0.838916	0.999975	yes	4.88083	4.63534	8.67162	12.8438	7.81529	5.93199	8.60314	8.91703
ZNF532	507.755	0.280738	0.713168	0.393649	0.69384	0.999975	yes	3.15762	1.4974	4.50983	18.9489	7.79857	1.4042	6.50717	14.3565
LMAN1	1791.84	-0.17277	0.310739	-0.555998	0.578212	0.999975	yes	11.8247	6.67993	22.9441	24.7324	13.5402	7.52954	17.8802	18.7886
HACD3	13005.2	0.0666944	0.175459	0.380115	0.70386	0.999975	yes	158.951	124.726	175.871	183.08	157.717	119.208	193.63	217.064
ENO1	23422.7	0.0115298	0.2779	0.0414889	0.966906	0.999975	yes	701.372	541.061	552.526	562.975	698.952	522.793	607.486	658.156
MYDGF	3049.27	-0.123182	0.28558	-0.431338	0.666223	0.999975	yes	141.223	150.364	188.309	168.379	141.848	148.157	149.447	158.19
ANO8	409.917	0.0929708	0.370317	0.251057	0.80177	0.999975	yes	3.69593	2.03569	3.9535	6.37376	6.19347	1.48135	4.35404	5.49867
TUBE1	250.746	-0.00377999	0.410627	-0.0092054	0.992655	0.999975	yes	9.95931	8.34486	5.12295	6.3535	7.78908	10.1247	6.86121	6.68111
ARHGEF10L	679.514	0.175043	0.346614	0.505008	0.613553	0.999975	yes	4.65127	3.2554	6.02738	11.1405	7.9372	2.51637	8.11339	10.9761
KCNQ2	3056.83	0.185046	0.494913	0.373896	0.708482	0.999975	yes	20.7139	19.9671	32.6999	60.9608	38.694	22.6823	37.8465	39.6551
ACTR6	1991.73	-0.0591505	0.360636	-0.164017	0.869718	0.999975	yes	53.1712	65.1891	45.2787	42.1736	47.0508	56.1764	56.7037	45.1715
TIPIN	126.876	-0.180139	0.263967	-0.682432	0.494966	0.999975	yes	4.29362	3.54383	5.44351	7.79808	5.80591	3.62682	8.6769	4.89637
SRI	6711.16	-0.029633	0.292986	-0.101141	0.919438	0.999975	yes	197.797	237.286	265.213	266.144	207.86	227.923	271.869	257.62
EIF4G3	772.633	0.377694	0.826274	0.457105	0.647596	0.999975	yes	2.91855	1.08418	2.92676	16.4805	7.42429	2.23636	7.35788	11.6265
NUP37	166.773	-0.23479	0.256461	-0.9155	0.359929	0.999975	yes	7.44476	5.95683	7.73657	10.6636	5.30489	5.85782	6.71322	8.43281
SEMA3C	963.655	0.0515791	0.208114	0.247841	0.804258	0.999975	yes	11.5465	6.19012	12.5566	21.6569	13.9236	8.55996	17.9229	12.878
TTC38	1027.32	-0.280128	0.458011	-0.611619	0.54079	0.999975	yes	23.9973	21.3947	13.8707	15.1231	19.9512	14.6351	14.3375	13.2173
ACAT1	3028.82	-0.0633125	0.258294	-0.245118	0.806365	0.999975	yes	93.2364	77.0305	91.817	88.085	91.8255	75.3793	86.6179	94.6234
GRAMD4	236.035	0.265365	0.498144	0.532707	0.594236	0.999975	yes	3.65014	2.96716	9.30475	8.0907	4.68346	3.2116	11.5693	9.77773
ZNF638	322.397	0.216394	0.571782	0.378455	0.705093	0.999975	yes	4.12662	2.1892	3.60605	10.5882	6.30502	2.59334	5.32149	6.66979
SLC25A40	800.119	-0.0880889	0.216569	-0.406747	0.684194	0.999975	yes	8.82012	7.85458	18.5072	16.0539	10.913	7.56319	11.3753	14.6608
TIMM21	988.089	-0.0199113	0.326444	-0.0609946	0.951364	0.999975	yes	41.3207	29.219	30.7599	28.333	33.1684	27.4754	31.1345	28.5926
ADD2	2207.8	0.25351	0.676703	0.374625	0.707939	0.999975	yes	8.20406	3.02535	11.6737	38.0849	17.9719	3.30979	23.3669	20.6372
RASAL2	745.306	0.395238	0.574506	0.687961	0.491477	0.999975	yes	2.95944	0.980056	3.40837	11.3049	8.14387	1.61558	7.19332	8.6677
VPS9D1	771.003	-0.00655912	0.176117	-0.0372429	0.970291	0.999975	yes	12.5987	10.2885	16.5298	18.2375	16.1742	6.92775	14.1678	18.2896
MARK3	694.821	0.107695	0.326092	0.330261	0.741203	0.999975	yes	9.02802	4.93096	11.4055	16.9052	11.8009	4.83622	12.5339	15.0347
SLC25A3	17870.1	-0.168572	0.276424	-0.609833	0.541973	0.999975	yes	1014.24	914.924	933.589	859.878	867.94	737.497	854.484	888.825
FNDC3B	193.216	-0.173278	0.655715	-0.264257	0.791582	0.999975	yes	0.719277	0.246658	2.40002	3.40193	1.14344	1.1016	2.06069	1.82236
CACNG4	2480.79	0.167752	0.42525	0.394478	0.693228	0.999975	yes	19.3843	9.65639	30.629	54.7076	33.4245	9.72865	35.7427	49.298
FSCN1	17177.1	0.170286	0.191273	0.890276	0.373318	0.999975	yes	212.648	154.539	264.033	343.608	342.204	159.406	274.514	336.464
ACTB	126473	0.179514	0.237033	0.757337	0.448848	0.999975	yes	2661.14	1927.09	3678.28	4607.99	3896.77	1923.56	4162.47	4908.98
DLG1	495.498	-0.091645	0.248395	-0.368949	0.712166	0.999975	yes	5.24954	3.37768	5.79879	6.28996	5.8969	3.41708	5.99019	6.02991
RAB7A	7379.76	0.00749562	0.141001	0.0531601	0.957604	0.999975	yes	150.653	117.902	184.65	200.372	167.57	110.727	186.546	201.831
BCAP29	1400.09	-0.00233842	0.198598	-0.0117747	0.990605	0.999975	yes	36.9777	31.6786	51.8786	44.484	42.8437	33.2358	55.4157	44.2311
SART3	494.178	0.0933476	0.418959	0.222808	0.823685	0.999975	yes	4.82438	4.07821	8.67106	10.25	6.49145	2.38428	6.37179	8.76428
EXOSC7	1059.06	-0.182837	0.447787	-0.408312	0.683044	0.999975	yes	46.5937	57.9629	34.0067	36.5833	43.9075	48.6148	33.4793	29.9854
KIFAP3	6433.4	0.0748877	0.175408	0.426933	0.669428	0.999975	yes	91.1386	58.0282	89.4657	107.988	91.3157	56.241	102.536	129.96
MKRN2	1268.35	-0.176864	0.290149	-0.609563	0.542151	0.999975	yes	22.1625	19.5181	18.5968	18.5878	21.4539	17.548	19.5103	19.3485
MCM6	1151.22	0.0631992	0.201135	0.314212	0.75336	0.999975	yes	13.5927	7.13755	12.0543	15.7708	14.8174	8.29377	13.5235	14.7143
REXO2	1651.89	-0.0526736	0.405706	-0.129832	0.896699	0.999975	yes	93.0316	80.7123	65.709	57.8033	74.7604	85.7804	67.4904	67.6887
RBM7	1636.35	-0.25982	0.249441	-1.04161	0.297592	0.999975	yes	40.7859	34.8837	47.1944	42.9239	32.3243	36.3209	38.7495	38.5756
PTPN23	1022.04	0.261457	0.620983	0.421038	0.673727	0.999975	yes	4.97051	1.86928	5.925	22.7945	11.7759	1.46514	11.2931	15.3663
MLH1	1262.4	-0.195261	0.236819	-0.824513	0.409648	0.999975	yes	28.0584	19.5395	29.9496	22.8302	23.6204	20.2787	20.0364	24.927
UNG	2779.16	-0.0964933	0.302067	-0.319443	0.74939	0.999975	yes	52.4032	52.9296	59.3311	54.3892	50.8291	52.024	53.925	50.9045
KLHL20	964.348	0.0355093	0.166113	0.213766	0.830729	0.999975	yes	14.4661	10.5643	21.4551	23.6661	15.9467	12.3205	20.4521	21.0589
RGS11	244.86	0.186657	0.393373	0.474505	0.63514	0.999975	yes	4.70061	2.30171	7.78727	11.0439	8.11851	8.4848	5.34019	8.20529
SLC46A1	224.088	0.242068	0.338184	0.715787	0.474123	0.999975	yes	2.51619	2.1013	5.42084	4.10484	3.32957	2.22807	6.36941	13.1666
ANKRD13A	670.16	-0.246523	0.369285	-0.667568	0.504409	0.999975	yes	6.39461	3.59919	12.7894	14.5899	7.77681	3.64445	9.13594	11.2167
TPD52	8026.76	0.13578	0.184086	0.737591	0.460763	0.999975	yes	171.234	151.981	184.027	188.597	198.621	164.552	219.667	199.503
TRAF4	4807.26	-0.0965501	0.316468	-0.305087	0.7603	0.999975	yes	75.6243	77.2793	104.627	90.8401	77.3992	87.5604	75.4127	81.7285
PAG1	1574.37	0.0109932	0.480723	0.0228681	0.981756	0.999975	yes	3.61632	1.81704	7.80767	11.6783	5.98394	2.46464	7.98524	10.1825
NT5C2	2375.34	0.0744547	0.320621	0.232221	0.816367	0.999975	yes	38.8469	26.8418	25.5225	25.2082	36.0499	25.8191	28.9226	32.1958
MCAM	2547.8	0.0365615	0.35293	0.103594	0.917491	0.999975	yes	30.3699	16.2809	44.0206	69.9248	41.306	15.7309	46.5265	61.5496
CAMSAP3	1537.78	0.249377	0.453405	0.550011	0.582312	0.999975	yes	9.65862	5.49916	14.6513	28.6373	19.2715	4.13103	20.418	26.2874
RAP1GAP	2717.89	0.0866853	0.181322	0.478074	0.632597	0.999975	yes	28.617	25.5401	39.9067	49.136	41.9137	19.3936	41.7163	47.8786
XAB2	1358.3	-0.171779	0.180526	-0.951547	0.341327	0.999975	yes	20.7642	17.5497	24.3852	25.7106	23.7584	12.6928	21.7418	23.5042
ARHGEF1	62.6085	-0.0874212	0.32587	-0.26827	0.788491	0.999975	yes	1.26239	0.932274	2.75275	1.21991	1.02779	2.38533	1.17349	1.48637
MAP2K7	686.124	0.0919271	0.198035	0.464196	0.642507	0.999975	yes	7.77852	6.22967	9.08408	10.2087	11.6928	5.02917	8.72185	10.4326
DGKD	1257.36	-0.013264	0.483557	-0.02743	0.978117	0.999975	yes	6.48381	3.18077	10.0993	16.5115	9.71297	3.12752	10.9734	12.7653
ACTL6B	2810.91	-0.171589	0.274707	-0.624625	0.532217	0.999975	yes	81.2752	85.2134	85.0265	86.1127	73.7845	67.555	86.0659	87.0522
TOP2B	1126.21	0.680846	0.687192	0.990766	0.3218	0.999975	yes	4.58738	1.00527	5.6366	17.7659	11.9591	1.84308	12.1445	19.7218
TM9SF3	6158.17	0.0293672	0.159427	0.184205	0.853852	0.999975	yes	49.4536	31.2211	52.6962	57.9067	48.4288	39.4343	54.6641	48.1276
UBE2T	1008.54	-0.0783202	0.34092	-0.229732	0.8183	0.999975	yes	56.5208	59.6783	59.8325	59.9663	51.2729	63.4226	53.424	55.8077
PPP1R12B	347.125	0.148704	0.559751	0.26566	0.790501	0.999975	yes	2.43628	0.526249	1.27312	3.5613	2.65726	1.66665	1.74166	1.58909
DNAJC10	2352.12	0.0674825	0.237292	0.284387	0.776114	0.999975	yes	11.3197	7.35449	17.726	15.9949	14.3561	8.84972	16.3495	17.5788
GTF3C1	1139.57	0.42561	0.691994	0.615048	0.538523	0.999975	yes	4.85659	1.17818	4.85688	17.8918	13.5767	0.911707	8.89494	13.6825
USP33	2911.26	0.0888303	0.148691	0.597417	0.550229	0.999975	yes	30.4933	18.2087	34.5239	38.8296	37.3985	20.432	34.362	38.2227
DCX	12370.9	0.162449	0.737614	0.220235	0.825688	0.999975	yes	20.9467	8.30078	66.3153	159.419	44.4786	6.68086	99.6575	117.336
SNRPA	636.127	-0.17691	0.209501	-0.844431	0.398429	0.999975	yes	29.4644	19.4508	25.0943	30.0151	23.1457	15.8009	25.1047	29.8317
EXOSC5	916.942	-0.198244	0.364351	-0.544102	0.586371	0.999975	yes	50.5565	48.937	42.1531	41.6074	41.3935	42.5888	45.3988	34.5984
DYNC1I2	7770.84	-0.0921171	0.167696	-0.549309	0.582794	0.999975	yes	166.252	113.291	185.979	184.181	158.561	114.903	179.304	210.459
LRCH4	419.943	0.13596	0.321048	0.423489	0.671938	0.999975	yes	4.05487	2.69473	8.12648	9.42975	7.06026	3.53467	7.41776	9.414
FAM76B	261.314	0.232333	0.2817	0.824753	0.409512	0.999975	yes	2.52193	2.90432	2.45397	3.6603	3.29516	3.46462	4.29779	3.21733
SIRT6	809.035	-0.0757129	0.297212	-0.254744	0.798921	0.999975	yes	28.2504	27.531	25.7693	23.683	26.0266	19.4794	24.2534	25.4062
POLD3	92.3301	-0.116412	0.508391	-0.228982	0.818883	0.999975	yes	1.35745	1.18065	1.87451	3.62832	1.52775	0.657397	2.32701	1.74696
CAPZB	5293.72	0.050112	0.165135	0.303461	0.761539	0.999975	yes	128.017	100.734	152.282	160.724	135.166	93.2882	159.972	194.363
GPR137B	77.5639	-0.230797	0.315129	-0.73239	0.463931	0.999975	yes	2.51715	1.34646	1.94302	2.25405	1.79903	1.60915	2.52148	2.05405
JADE1	1335.29	-0.0899905	0.266548	-0.337614	0.735654	0.999975	yes	11.5026	10.4666	23.4401	20.4788	17.2212	11.1	14.7322	17.7922
SLC25A43	109.191	-0.38159	0.403348	-0.946056	0.34412	0.999975	yes	1.39582	1.14964	2.61851	3.12642	0.971756	0.7256	2.81743	2.81556
UBE2A	3223.79	-0.0739954	0.309023	-0.23945	0.810757	0.999975	yes	89.0773	80.7134	76.0719	71.2189	78.144	72.7943	78.7935	81.3816
FGFR1	464.516	0.404747	0.482466	0.838913	0.401518	0.999975	yes	3.63656	2.88414	5.31983	7.35714	6.46215	1.95641	7.55376	7.85222
FBLN1	180.176	-0.240057	0.280618	-0.855456	0.392299	0.999975	yes	5.44186	2.37355	5.44524	4.63899	4.95728	1.93248	3.934	4.49904
MAP2	4975.13	0.293595	0.363062	0.808666	0.418708	0.999975	yes	36.9868	21.2724	35.6533	69.6488	74.4723	24.625	38.768	53.26
PIAS2	574.702	0.0885072	0.173241	0.510889	0.609429	0.999975	yes	9.70468	5.7281	9.64156	7.93029	9.26629	6.75152	10.8223	8.83198
AMPH	2064.55	-0.0820536	0.237823	-0.34502	0.730079	0.999975	yes	24.1626	15.7915	34.3303	37.163	24.308	13.5075	33.1229	37.9747
ARAF	157.717	0.0841041	0.356805	0.235714	0.813654	0.999975	yes	5.05495	7.12548	4.81831	5.02583	11.4022	7.02642	5.02668	4.14929
MCCC1	481.35	-0.0718503	0.279358	-0.257198	0.797026	0.999975	yes	9.21192	9.1114	7.44603	8.08655	8.3816	6.76822	8.20012	7.98362
NEBL	893.297	-0.110232	0.204024	-0.540287	0.588999	0.999975	yes	9.673	5.1831	8.40272	8.91232	8.59008	4.42594	7.62236	7.74945
ACER3	585.809	0.107766	0.262773	0.410111	0.681724	0.999975	yes	4.80259	3.2382	8.0241	7.34394	6.7018	3.32181	8.08548	8.48675
UBE2K	3543.08	0.0840839	0.151702	0.554269	0.579395	0.999975	yes	40.3713	28.4247	46.2406	47.9587	39.7766	28.1926	44.5653	43.3407
PIK3C3	595.775	-0.0282767	0.189554	-0.149175	0.881415	0.999975	yes	19.2885	11.3901	13.2183	17.7603	16.021	12.9808	12.5655	15.6965
TIGAR	557.577	0.589255	0.217055	2.71478	0.00663201	0.999975	yes	3.23699	1.64503	2.0715	8.19367	8.85065	1.90855	9.33539	8.61874
PPP2R5C	3182.02	-0.0749453	0.153061	-0.489643	0.624386	0.999975	yes	39.8799	33.3704	49.3842	53.9416	45.0664	32.4802	44.6606	46.9092
RBFOX1	1357.36	0.00370941	0.424265	0.00874315	0.993024	0.999975	yes	10.3434	7.31279	25.0345	30.86	20.1753	6.47176	20.5488	26.6652
GNB1	26471	0.0185359	0.147174	0.125946	0.899775	0.999975	yes	364.14	241.955	369.054	432.48	396.748	232.315	401.564	435.371
MLLT10	405.995	-0.100085	0.256069	-0.390853	0.695906	0.999975	yes	11.3951	13.6475	22.3974	16.8103	13.5258	14.2521	14.8098	14.536
ADCYAP1R1	459.917	-0.258604	0.422162	-0.612571	0.54016	0.999975	yes	5.01414	2.45169	2.67288	3.48788	5.91267	2.35245	2.17217	2.48015
NRDC	5445.55	0.0387091	0.188321	0.205549	0.837144	0.999975	yes	62.8058	43.7358	70.0176	63.3079	72.455	44.0219	64.4348	75.2928
VDAC3	11495.3	-0.0177694	0.389359	-0.0456376	0.963599	0.999975	yes	551.547	573.187	404.076	416.213	505.179	554.048	472.846	463.101
CBFA2T2	227.474	0.0118494	0.63472	0.0186687	0.985105	0.999975	yes	1.38237	1.77493	2.94612	6.04385	1.84826	0.977282	2.35207	3.93879
BRINP1	3462.66	0.055736	0.228021	0.244434	0.806895	0.999975	yes	46.6795	31.2116	40.2059	58.0898	62.4224	26.8569	44.1138	54.181
ITCH	352.175	-0.0778012	0.435887	-0.178489	0.858339	0.999975	yes	2.809	2.54623	3.06975	6.40807	2.86786	1.07471	3.74139	4.95388
TP53INP2	1128.18	0.621169	0.495913	1.25258	0.21036	0.999975	yes	7.30852	3.12055	10.6767	23.93	17.0861	3.41055	18.6085	22.7323
SDF4	2362.45	-0.0334406	0.175702	-0.190326	0.849054	0.999975	yes	46.8348	42.7884	56.3692	64.9753	55.8508	39.4342	53.4842	61.5222
TOLLIP	3369.52	-0.0629469	0.159178	-0.39545	0.692511	0.999975	yes	44.527	47.059	58.2581	62.4199	61.3733	32.4292	65.961	58.0019
UBE2D4	751.388	0.0341037	0.188451	0.180968	0.856392	0.999975	yes	18.4469	19.9134	26.4436	29.2693	24.1269	19.4974	24.2291	21.9693
CLUL1	209.445	-0.247169	0.240747	-1.02667	0.304574	0.999975	yes	4.5085	4.11555	7.99829	10.3248	4.14103	4.38282	7.60634	9.40639
RUNX1T1	714.25	0.19641	0.661125	0.297085	0.766402	0.999975	yes	4.40853	2.05667	7.73652	20.5931	13.3108	1.56975	11.1302	13.0148
THOC1	112.864	0.0462712	0.363036	0.127456	0.898579	0.999975	yes	3.34638	1.74568	2.17348	2.39916	2.8726	2.3602	2.89962	2.12786
FKBP7	568.667	-0.0520105	0.232525	-0.223677	0.823008	0.999975	yes	16.8638	13.6068	20.1497	20.7116	13.7548	12.1498	19.3683	20.1044
OSBPL6	580.246	0.197228	0.49136	0.401391	0.688132	0.999975	yes	2.78492	1.19356	5.64129	8.62626	4.62002	1.47996	6.08664	7.98994
XRCC5	10620.6	-0.0331086	0.177788	-0.186225	0.852268	0.999975	yes	139.609	88.3294	156.662	151.247	137.488	94.9994	130.053	154.985
MKNK1	461.157	-0.0393619	0.178125	-0.220979	0.825109	0.999975	yes	17.1276	12.7278	15.95	20.145	15.4067	17.1991	19.889	17.8571
REXO1	679.759	0.270616	0.631584	0.428472	0.668308	0.999975	yes	3.41057	1.27708	5.49744	14.6674	9.44	0.918546	9.46069	10.7351
SAR1A	2868.48	0.0787173	0.248966	0.316177	0.751868	0.999975	yes	35.1445	31.3558	29.3967	33.2195	40.9208	29.5064	37.3217	38.7854
SENP1	390.317	-0.412182	0.199347	-2.06766	0.0386725	0.999975	yes	4.54051	2.76162	5.86043	5.90899	3.0119	3.89108	3.08191	4.80272
CIC	1262.33	0.311079	0.695359	0.447365	0.654612	0.999975	yes	4.84706	1.2548	6.37704	25.9887	12.1898	1.01441	13.9126	19.4946
LIPE	273.05	0.322253	0.248003	1.29939	0.193809	0.999975	yes	5.22111	4.46415	7.42187	7.18561	8.50333	5.4889	7.35287	8.81945
FDFT1	20759	0.481907	0.274618	1.75482	0.0792895	0.999975	yes	312.201	354.377	388.864	445.213	537.73	537.723	527.517	540.947
PAFAH1B3	14001.1	0.0272759	0.346926	0.0786218	0.937333	0.999975	yes	632.475	694.301	572.015	561.438	662.79	647.802	677.669	634.067
OPHN1	491.234	0.199666	0.387972	0.514639	0.606806	0.999975	yes	3.1816	2.48749	3.22214	6.9802	4.96636	2.85751	6.19599	5.34769
KIF22	517.083	0.00830513	0.287003	0.0289374	0.976915	0.999975	yes	11.8305	9.17281	9.04021	10.1694	13.078	7.98367	9.2845	12.4302
SCGN	7234.49	0.0156573	0.44194	0.0354286	0.971738	0.999975	yes	136.677	187.206	290.313	260.875	123.5	76.5638	372.907	409.238
PGM1	1497.39	-0.21661	0.238239	-0.909213	0.363238	0.999975	yes	28.2036	24.3076	31.0741	27.8674	25.4319	20.3224	25.6665	27.578
DDX1	4135.21	0.110098	0.158363	0.695224	0.486915	0.999975	yes	66.3635	48.9801	70.6847	76.1681	75.59	48.6603	78.6911	90.1535
DNM2	802.806	0.139538	0.290882	0.479706	0.631436	0.999975	yes	7.54473	4.1368	11.4656	15.908	12.4015	5.11788	10.2685	14.4396
RIMS1	478.688	0.323296	0.607338	0.532317	0.594506	0.999975	yes	1.47415	0.887082	4.5008	8.22815	3.97025	1.18716	8.48497	7.79415
STX7	6247.52	0.0093861	0.192429	0.0487769	0.961097	0.999975	yes	67.7945	55.6486	82.2461	87.6225	65.7479	55.039	94.1927	71.4026
RABL2B	692.119	0.0656485	0.239075	0.274594	0.783628	0.999975	yes	13.1115	11.9385	15.0375	16.0657	14.5182	11.9764	18.1954	14.72
KEAP1	1914.51	-0.182924	0.191127	-0.957082	0.338526	0.999975	yes	31.2233	25.0381	38.8433	36.7505	32.2216	22.517	30.2067	33.6863
PTPRH	243.727	-0.0196141	0.67445	-0.0290817	0.976799	0.999975	yes	0.874883	0.459521	5.55991	8.70522	1.98346	1.27534	4.65255	7.14748
SLC35C2	1540.9	-0.0914989	0.320333	-0.285636	0.775157	0.999975	yes	30.7339	28.3226	31.2798	28.0772	29.2304	25.8794	26.0029	27.6366
RAB21	1830.39	0.0363952	0.221235	0.164509	0.869331	0.999975	yes	18.1284	13.5619	29.1306	33.5334	27.1495	13.9089	27.7073	29.3475
SMARCA2	535.674	0.172804	0.473595	0.364878	0.715203	0.999975	yes	12.2096	7.74928	14.322	17.3387	11.0926	7.14686	15.7574	19.8888
SESN1	487.152	-0.0445927	0.291119	-0.153177	0.878259	0.999975	yes	6.53547	5.04349	5.7262	6.05467	5.67809	5.63583	5.35135	5.76724
MID2	910.039	-0.0100665	0.61381	-0.0164	0.986915	0.999975	yes	3.64702	1.24786	13.2792	14.4493	6.9207	2.05339	12.4111	13.2986
PUM3	157.725	0.374907	0.413479	0.906713	0.364559	0.999975	yes	2.94496	0.777831	3.68945	5.62043	3.70225	4.6298	4.31876	5.04677
CHRNA3	1079.24	-0.0797323	0.613203	-0.130026	0.896546	0.999975	yes	5.57252	4.11573	29.2234	30.5619	8.72875	7.96843	21.0365	30.4351
CNOT4	376.715	0.124509	0.483077	0.257742	0.796606	0.999975	yes	4.0541	1.44298	4.12179	10.1829	6.05841	1.51934	5.88981	7.40318
PSEN1	2673.07	-0.057374	0.230744	-0.248648	0.803633	0.999975	yes	50.7103	34.8294	40.6289	45.3084	46.723	37.9063	45.0125	43.747
CPOX	893.72	-0.107291	0.21636	-0.495889	0.619973	0.999975	yes	11.2965	12.7648	26.2556	23.3264	18.9171	13.1229	22.2796	18.0241
CLDND1	7027.96	-0.0406551	0.288535	-0.140902	0.887947	0.999975	yes	151.697	152.376	182.562	168.172	142.183	143.624	189.616	140.568
MOK	175.753	-0.00159727	0.381856	-0.00418291	0.996663	0.999975	yes	7.70764	7.39932	6.14204	5.85594	8.94235	8.59158	6.35639	6.2224
HSP90AA1	14236.5	0.212617	0.419662	0.506639	0.612408	0.999975	yes	143.001	59.4671	209.672	304.657	208.278	63.3222	234.496	344.298
DLGAP4	1546.83	0.241393	0.659704	0.365911	0.714431	0.999975	yes	12.2398	8.54587	18.472	56.3741	32.0727	3.44227	28.8287	47.7856
IGSF9B	2318.75	0.103773	0.666651	0.155662	0.876299	0.999975	yes	4.16126	1.61762	5.14954	26.3288	13.5375	3.1503	11.1101	13.8853
AP4E1	362.962	0.052303	0.303626	0.172261	0.863232	0.999975	yes	1.84269	1.17587	2.47787	2.94538	3.05122	0.905979	2.90204	2.55441
RSBN1	1491.31	0.0796682	0.201171	0.396022	0.692089	0.999975	yes	9.9606	6.31998	13.6732	14.1473	12.9768	7.50733	13.1926	12.2336
OSTM1	4605.75	-0.101304	0.231739	-0.43715	0.662003	0.999975	yes	36.9362	34.0323	54.22	51.9857	36.6446	36.3277	47.3353	44.2378
PCNP	4330.61	0.019289	0.266618	0.072347	0.942326	0.999975	yes	93.858	73.3026	104.797	95.0077	94.7272	86.1332	100.974	96.5226
EXD2	666.543	-0.147839	0.210158	-0.703467	0.481765	0.999975	yes	7.53264	5.33999	11.7318	11.6935	7.79102	5.33606	8.70215	10.1278
ARG2	4168.79	-0.00404702	0.37841	-0.0106948	0.991467	0.999975	yes	96.8143	96.4114	88.2943	77.047	90.6103	106.103	84.3007	82.1273
MEF2C	283.04	0.144559	0.389865	0.370793	0.710791	0.999975	yes	5.08935	2.39959	6.30387	6.25148	6.45161	1.64152	5.08847	2.51441
UBA5	706.032	0.308182	0.207153	1.4877	0.13683	0.999975	yes	14.7522	10.4427	14.9113	16.1935	18.2208	17.9927	18.4512	17.6476
ZNF510	238.727	-0.0562834	0.550156	-0.102304	0.918515	0.999975	yes	2.63587	1.59655	2.87774	3.14411	5.4758	1.72606	1.82356	2.75624
ZNF506	555.161	0.0987499	0.184252	0.535951	0.591992	0.999975	yes	14.0366	15.7038	20.8908	22.8088	16.6934	16.6823	22.0787	22.2494
JMJD4	1318.63	-0.140219	0.22633	-0.61953	0.535567	0.999975	yes	20.9613	20.1447	25.9392	25.182	19.8885	18.2137	22.4417	25.1171
DUSP12	962.27	0.106817	0.388166	0.275185	0.783174	0.999975	yes	43.5155	41.6833	34.6295	33.2116	49.3526	46.2244	40.3521	37.1097
AACS	2850.26	0.0327111	0.179793	0.181938	0.855632	0.999975	yes	30.0973	24.8457	43.5813	47.6174	33.8703	23.9552	43.7643	51.3078
DELE1	558.788	-0.183531	0.174437	-1.05213	0.29274	0.999975	yes	12.1102	12.837	13.9995	14.5364	12.1895	9.08317	13.0707	11.2286
CADPS2	1053.84	0.19085	0.360523	0.529371	0.596548	0.999975	yes	11.0645	7.3776	7.61128	8.25442	15.7361	8.32803	8.72068	10.0502
PCDHA6	884.065	0.0360762	0.25863	0.13949	0.889063	0.999975	yes	7.67795	3.90748	5.7177	8.40386	8.86898	4.59369	6.3345	6.8221
HSPB11	534.656	-0.241757	0.358554	-0.674256	0.500148	0.999975	yes	52.4155	47.4113	44.2409	31.0835	37.7081	31.0884	47.1539	42.684
SMARCD3	6251.46	-0.0655039	0.28517	-0.229701	0.818324	0.999975	yes	135.18	142.994	154.874	151.244	128.672	132.557	156.878	157.438
WDR70	595.241	-0.0519246	0.217185	-0.23908	0.811044	0.999975	yes	12.4792	12.4298	18.3787	23.7857	17.3855	13.6364	16.2869	21.1047
STRADB	1791.68	-0.232183	0.243475	-0.953623	0.340275	0.999975	yes	47.6284	44.9153	59.1384	44.6289	48.1952	32.8634	42.0153	39.9913
BZW1	12342.5	0.120899	0.311741	0.387818	0.698151	0.999975	yes	251.137	218.103	224.793	219.072	249.917	266.478	246.843	221.545
ME2	2774.52	-0.195778	0.238938	-0.819368	0.412576	0.999975	yes	41.1998	38.3037	63.0005	52.456	39.7619	39.1267	45.3219	46.7113
C5orf22	1100.17	-0.179012	0.167878	-1.06632	0.286279	0.999975	yes	15.7695	11.1009	20.848	24.7431	18.644	9.86731	19.0217	18.4485
CCNT2	783.784	0.0251091	0.263177	0.095408	0.923991	0.999975	yes	7.68346	4.9379	8.75084	13.9858	8.31481	4.86118	13.2265	10.8386
FAM135A	382.637	0.413232	0.249252	1.65789	0.0973396	0.999975	yes	2.22367	2.59317	2.92337	5.63882	4.40323	1.97251	6.44113	4.54797
EPB41L3	2293.33	0.402371	0.521494	0.771574	0.440367	0.999975	yes	27.9833	12.4662	33.6289	82.0959	92.4333	11.9685	46.7583	72.3966
DLG3	435.78	-0.220004	0.418473	-0.525731	0.599075	0.999975	yes	3.57429	1.62806	4.72233	8.92801	3.75639	1.07212	2.61617	6.39233
MRPL22	947.161	-0.207567	0.272166	-0.762649	0.445673	0.999975	yes	45.7368	46.3023	52.394	53.7052	41.1028	39.1898	48.4688	54.9827
GEMIN5	364.016	0.0956512	0.453684	0.210832	0.833018	0.999975	yes	2.31374	0.755719	3.79585	4.1053	3.46	1.08127	3.56347	4.30393
NFE2L1	4245.17	0.329675	0.384094	0.858319	0.390717	0.999975	yes	34.1479	20.1582	51.8584	97.3779	82.4408	32.0134	57.8176	94.9806
GSK3B	3139.05	0.283098	0.52017	0.544242	0.586275	0.999975	yes	12.2037	5.43392	22.0064	41.4971	27.7609	5.08583	30.0047	30.9076
XPO1	2312.96	0.0518357	0.226555	0.228799	0.819025	0.999975	yes	16.8021	10.1053	25.0845	27.2137	20.6116	12.0661	24.0131	27.8509
RNF13	1364.82	-0.129405	0.252971	-0.511542	0.608971	0.999975	yes	32.0233	23.8655	29.768	32.5827	30.5129	22.4767	25.6104	28.7333
DOP1A	341.295	0.0601681	0.601598	0.100014	0.920333	0.999975	yes	1.37731	0.446438	2.41878	3.9127	1.63288	1.37529	2.45015	3.62003
LYRM2	489.398	-0.0951029	0.217697	-0.43686	0.662213	0.999975	yes	13.5552	10.3348	14.5427	13.9949	12.3898	10.5746	9.90397	14.2415
BCKDHB	658.972	0.0558528	0.185236	0.301523	0.763016	0.999975	yes	11.8905	11.1888	14.0744	13.8192	19.1604	11.2048	15.2114	13.1907
ULK2	1665.11	0.036053	0.344085	0.104779	0.916551	0.999975	yes	8.17399	5.88067	19.003	23.4221	11.9046	9.98935	18.3086	22.6438
TNPO1	6839.96	0.0786926	0.26562	0.29626	0.767031	0.999975	yes	68.9007	44.9524	39.3983	49.9213	74.4148	49.3819	49.5966	44.6242
PLOD1	1018.17	-0.0629122	0.193918	-0.324426	0.745615	0.999975	yes	14.0372	9.92186	16.3207	21.0225	14.5356	7.82455	17.3431	18.5262
P2RX5	1235.44	-0.165216	0.293124	-0.56364	0.572999	0.999975	yes	29.7609	23.0661	32.1962	32.4641	33.0827	22.5373	22.0745	28.3643
ITGAE	343.495	0.289387	0.53954	0.536359	0.591711	0.999975	yes	32.6561	34.1825	12.5421	15.9062	41.3926	34.6334	23.2181	27.7649
DIS3	924.255	0.171207	0.2816	0.60798	0.543201	0.999975	yes	7.44379	4.44536	11.5735	11.6421	9.87764	4.93118	12.2044	11.6812
TDRD3	257.368	0.024668	0.473773	0.0520671	0.958475	0.999975	yes	3.05742	2.34731	6.69305	6.35651	4.25462	1.09786	5.44361	7.26075
NUFIP1	273.658	-0.135391	0.255436	-0.530041	0.596084	0.999975	yes	2.84033	1.97334	3.82328	5.02021	3.13317	1.65728	3.05199	4.87893
OXCT1	2879.1	-0.0913841	0.272404	-0.335472	0.737269	0.999975	yes	40.2767	34.151	30.9059	36.604	37.5227	27.1555	31.7259	42.2259
RRAGB	2405.65	-0.137503	0.222732	-0.617348	0.537005	0.999975	yes	56.686	50.0765	64.4463	66.1569	47.013	46.4381	59.6814	64.8381
CYLD	1174.62	-0.090416	0.271216	-0.333373	0.738853	0.999975	yes	12.9117	7.32782	7.555	14.3643	11.1506	6.73317	10.6583	7.9288
SLC27A5	400.939	-0.204564	0.426366	-0.479785	0.63138	0.999975	yes	34.8616	47.2484	38.2364	33.6503	32.0031	42.0473	30.1695	32.538
ZNF324	422.963	0.0950924	0.317443	0.299557	0.764515	0.999975	yes	3.87432	2.50355	4.53233	8.553	4.37957	2.57246	6.52363	6.35078
ZNF671	817.536	-0.137659	0.29212	-0.471242	0.637468	0.999975	yes	17.3868	15.3566	14.4561	13.67	18.2747	19.9193	13.0698	13.9438
ZNF416	499.378	0.0063852	0.277282	0.0230278	0.981628	0.999975	yes	8.04387	7.32463	7.7149	8.04033	7.40631	7.21378	8.89514	8.68818
ZNF586	252.067	-0.0804827	0.303068	-0.26556	0.790578	0.999975	yes	6.42215	5.28487	8.44373	6.48977	5.79899	6.37596	6.12217	6.37756
ZNF446	125.427	-0.133945	0.261152	-0.512902	0.60802	0.999975	yes	2.60208	1.91989	3.07641	3.52436	2.18659	1.49557	2.42335	3.2181
ZNF264	693.29	0.0955887	0.249498	0.383124	0.701628	0.999975	yes	6.08923	4.24192	6.49574	11.4403	10.4951	7.72565	7.18018	5.29547
RPS5	44847.4	-0.0479291	0.424501	-0.112907	0.910104	0.999975	yes	3180.76	3749.72	3072.31	2804.61	3078.28	4008.48	2793.76	2585.86
YTHDC1	670.45	0.242088	0.380034	0.637016	0.524114	0.999975	yes	8.46781	3.86612	9.98312	12.5838	10.0622	2.63737	11.3165	14.5248
CHMP2B	859.961	-0.0615422	0.210807	-0.291936	0.770336	0.999975	yes	13.6234	12.16	17.0295	15.4988	14.3046	10.9108	15.2923	15.4182
SMAP2	3150.82	0.0411074	0.14563	0.282274	0.777734	0.999975	yes	41.5228	28.6712	52.0233	60.7273	46.6558	32.2846	52.0163	59.0411
PPIE	858.412	-0.0317068	0.326596	-0.0970828	0.922661	0.999975	yes	32.6401	32.9153	35.2434	29.8737	32.6481	35.3484	30.371	31.2614
ZMPSTE24	3716.19	-0.00920632	0.389051	-0.0236635	0.981121	0.999975	yes	58.1666	51.697	40.6171	37.7733	51.2159	50.846	48.3511	42.2221
STARD7	7715.21	0.00559718	0.302834	0.0184827	0.985254	0.999975	yes	101.586	86.9082	92.9877	87.4453	108.118	86.5796	95.8163	87.9746
NOA1	1500.06	-0.408764	0.2263	-1.8063	0.0708722	0.999975	yes	32.0507	27.0854	34.8549	31.9082	24.2853	18.8183	28.4834	26.9574
SSH1	435.699	0.109832	0.552774	0.198692	0.842503	0.999975	yes	3.04751	3.49872	2.94773	5.62956	4.78896	4.68157	4.19485	4.40442
GSTP1	16215.5	-0.0651726	0.477093	-0.136603	0.891344	0.999975	yes	1506.36	1449.83	734.188	867.503	1410.36	1308.2	964.443	905.36
APLP2	16227.1	-0.0110002	0.411187	-0.0267523	0.978657	0.999975	yes	142.065	86.5069	319.259	395.164	179.359	93.4198	299.011	367.551
FAM234B	2371.81	-0.214649	0.242486	-0.885202	0.376048	0.999975	yes	18.8538	12.4418	29.699	30.0077	18.6976	11.4285	22.3231	26.0641
WBP11	2089.04	0.122652	0.248589	0.493393	0.621735	0.999975	yes	22.8826	14.6821	23.0641	27.6786	39.6832	10.8485	25.3109	30.0949
EIF3I	5859.89	-0.068603	0.318771	-0.215211	0.829603	0.999975	yes	253.062	234.21	213.826	204.86	241.611	214.647	214.614	218.662
NKAIN1	4821.99	-0.0833968	0.285766	-0.291836	0.770412	0.999975	yes	46.7785	45.2495	104.737	101.028	58.602	38.8821	89.258	98.7678
TXLNA	699.305	0.222956	0.443561	0.50265	0.61521	0.999975	yes	3.94749	2.25058	5.23978	11.046	8.46955	1.71193	6.25902	10.0161
AGBL5	2554.46	-0.136635	0.258202	-0.529179	0.596681	0.999975	yes	44.7898	39.3959	52.9252	51.1541	40.2073	42.5271	42.2918	50.3176
EFR3B	1368.25	0.244536	0.630472	0.387862	0.698118	0.999975	yes	3.40337	1.36602	6.80344	18.2655	8.38986	1.68599	11.8358	12.9994
KIF3C	8664.72	0.0901566	0.326305	0.276295	0.782321	0.999975	yes	59.5389	32.0092	79.5494	127.093	92.5457	32.4701	86.9441	104.446
RAB10	14025.8	0.0457464	0.240878	0.189915	0.849376	0.999975	yes	171.671	158.337	192.322	180.597	185.863	165.672	216.767	164.156
HADHA	4223.61	0.044148	0.276836	0.159474	0.873296	0.999975	yes	54.6657	27.4421	78.5999	82.1076	58.1597	31.7728	70.0437	93.0064
MAPRE3	6585.67	0.0319666	0.176759	0.180849	0.856486	0.999975	yes	157.489	112.876	151.561	179.255	176.419	113.35	155.972	185.813
CAD	1062.09	-0.172449	0.524919	-0.328526	0.742514	0.999975	yes	4.04588	2.07084	9.05916	13.162	7.20708	2.80742	6.1352	9.56595
CD59	5851.51	-0.015724	0.263151	-0.0597527	0.952353	0.999975	yes	205.105	195.142	179.936	194.658	184.798	182.551	202.059	200.004
AK6	437.463	0.126166	0.423484	0.297925	0.765761	0.999975	yes	26.6248	27.2139	18.1845	16.5727	24.1229	28.4785	20.5164	19.8942
MYNN	667.301	0.0508586	0.287323	0.177008	0.859502	0.999975	yes	9.14921	6.63105	11.0812	8.63223	8.37913	10.234	8.58722	8.39389
SCAMP1	3635.23	-0.171063	0.149733	-1.14245	0.253267	0.999975	yes	49.5466	40.7691	65.1575	66.6519	51.7484	31.653	58.4821	53.6494
PREP	2128.91	0.00695253	0.169611	0.040991	0.967303	0.999975	yes	22.2877	13.0695	20.5932	24.8202	22.7449	13.0227	22.1999	25.4783
HACE1	266.536	-0.230373	0.245647	-0.937823	0.348335	0.999975	yes	4.47855	2.14097	3.27128	4.72191	4.32826	2.02741	3.3981	4.07904
SEH1L	2035.48	0.103723	0.24033	0.431586	0.666042	0.999975	yes	26.061	21.1282	24.0528	27.2155	33.8199	23.7849	26.3086	27.4156
WDR47	5971.12	0.027554	0.160408	0.171775	0.863615	0.999975	yes	56.9874	38.0691	68.4231	80.5865	57.1639	37.8192	77.403	75.6044
WDFY1	1010.02	0.0191829	0.179356	0.106954	0.914825	0.999975	yes	8.06828	5.14065	10.1765	11.8834	10.1507	5.42743	9.7452	11.2823
SLC25A24	1141.81	0.102865	0.240397	0.427897	0.668726	0.999975	yes	12.4125	9.8925	15.3919	14.1154	12.9646	12.7013	15.4257	14.1037
ZNF213	316.642	0.0747278	0.548156	0.136326	0.891564	0.999975	yes	3.44896	1.41471	4.3253	8.28835	5.42112	0.649676	5.22004	6.81117
AKR1B1	5522.61	-0.152758	0.382798	-0.399058	0.689851	0.999975	yes	293.846	251.68	195.335	197.941	260.001	213.571	185.035	177.505
CPNE3	8735.84	-0.141519	0.173468	-0.815824	0.414601	0.999975	yes	82.7316	60.673	102.692	102.8	69.6063	46.9718	97.114	95.5588
RRN3	2289.56	-0.0127697	0.236022	-0.054104	0.956852	0.999975	yes	29.3712	19.4041	27.9182	28.1183	30.6126	20.9265	28.3554	25.6387
CTTN	1217.45	0.222611	0.346761	0.641973	0.520891	0.999975	yes	14.9038	8.5107	15.0569	28.6801	24.1521	7.43219	20.2379	26.8917
MTIF2	580.902	-0.143808	0.266968	-0.538669	0.590115	0.999975	yes	11.2723	6.32293	15.0487	16.9071	11.368	5.29736	10.415	17.2867
DDHD2	3111.65	-0.168802	0.193723	-0.871357	0.383559	0.999975	yes	36.9095	25.8733	52.8852	52.3337	35.5515	24.7623	41.2086	45.5113
TTC39A	635.43	-0.291718	0.289099	-1.00906	0.312946	0.999975	yes	8.85216	8.63982	18.3449	21.1512	11.7593	5.62006	14.5044	14.0694
EPS15	3679.79	0.114897	0.244405	0.470111	0.638276	0.999975	yes	27.3069	16.1173	40.7083	50.7178	38.1398	20.0808	38.2724	49.213
MGST2	310.807	-0.25084	0.420009	-0.597226	0.550357	0.999975	yes	27.9646	26.6401	19.3759	16.5309	22.1384	20.2093	20.0364	18.4542
CHERP	495.125	0.233398	0.663222	0.351916	0.724901	0.999975	yes	3.64924	2.14605	3.58613	15.7439	8.89904	0.91571	6.29684	9.34037
ATG16L1	1196.15	-0.018933	0.178641	-0.105984	0.915595	0.999975	yes	17.0186	14.5934	17.8683	23.0111	19.9897	12.309	25.129	22.0562
USP40	259.03	-0.0624508	0.425985	-0.146603	0.883445	0.999975	yes	3.22053	2.557	4.13339	3.50456	4.6725	1.21191	5.11548	4.51792
POMGNT1	3654.83	-0.0495197	0.275059	-0.180033	0.857127	0.999975	yes	56.8726	50.0281	60.0937	53.8289	56.7504	50.4409	53.5483	56.7934
MAST2	862.217	0.166077	0.654493	0.253749	0.799689	0.999975	yes	3.73271	1.37004	7.53638	16.3434	7.62504	2.42369	10.7075	14.1517
DNAJA1	11249.8	0.0880171	0.202872	0.433856	0.664393	0.999975	yes	207.486	154.88	197.47	209.34	204.137	160.194	231.157	250.366
B4GALT1	257.44	0.190613	0.360013	0.529463	0.596485	0.999975	yes	1.50871	0.99329	3.40006	4.80334	2.50228	1.79692	2.68901	3.87628
CHMP5	5471.62	-0.109006	0.381924	-0.285412	0.775328	0.999975	yes	127.86	134.589	110.15	103.962	108.12	128.705	109.044	106.472
NFX1	578.444	0.248263	0.378564	0.655801	0.511952	0.999975	yes	4.12592	1.83958	6.62305	9.49109	7.04101	2.51471	7.07275	9.24109
DIMT1	917.446	-0.24319	0.258159	-0.942017	0.346184	0.999975	yes	26.7671	26.6663	34.2487	30.1811	26.1141	20.7896	27.9645	22.6268
IPO11	973.42	-0.131988	0.208217	-0.633895	0.526149	0.999975	yes	9.18964	5.37267	13.6742	12.7812	12.343	5.26873	13.3556	11.5526
EIF2AK1	1976.06	0.0777457	0.197992	0.39267	0.694563	0.999975	yes	33.4726	19.2729	42.8596	50.4173	39.4961	28.2306	36.2167	46.3302
EPDR1	676.447	-0.177611	0.542868	-0.327172	0.743538	0.999975	yes	4.57053	5.54519	32.0432	24.0868	5.98099	8.71488	18.7773	17.5864
SNX10	4050.17	0.126151	0.24149	0.522388	0.6014	0.999975	yes	60.2648	47.4178	64.2552	63.6689	62.6613	59.0789	69.2327	69.4584
SEPHS1	1483.2	-0.0327509	0.254724	-0.128574	0.897695	0.999975	yes	32.6275	26.5493	26.2889	33.9813	32.8845	25.1504	35.064	24.8086
MRPL28	2592.89	-0.0562086	0.302307	-0.185932	0.852498	0.999975	yes	131.449	114.223	104.709	125.632	112.083	106.154	118.648	130.367
HBQ1	352.484	-0.163936	0.296788	-0.552368	0.580696	0.999975	yes	38.3041	41.4214	57.8028	58.748	36.2847	39.0675	60.1004	41.1421
ITPKC	410.211	0.0475891	0.220671	0.215656	0.829256	0.999975	yes	4.45425	3.14185	5.76001	6.85339	5.46323	2.83612	5.15934	7.4129
RBM22	1344.89	-0.0253893	0.226472	-0.112108	0.910738	0.999975	yes	28.718	21.6511	26.3347	30.2526	30.5594	20.3282	26.1359	30.2105
TMED2	11467.1	-0.0558254	0.319943	-0.174485	0.861484	0.999975	yes	196.485	254.324	230.284	191.154	211.752	243.264	230.934	164.777
ZFAND6	4609.86	0.0470332	0.394225	0.119305	0.905034	0.999975	yes	168.21	187.42	137.169	120.602	172.7	192.908	164.626	141.304
PPEF1	181.677	0.102454	0.329087	0.311329	0.755551	0.999975	yes	3.07307	2.12388	2.59383	3.78216	2.82294	3.18889	3.32041	2.35493
HUWE1	2945.35	0.447422	0.874043	0.511899	0.608722	0.999975	yes	7.32259	1.11576	10.6771	44.6745	24.3853	1.13126	26.6335	28.0562
ZW10	444.059	-0.191326	0.19865	-0.963132	0.335481	0.999975	yes	6.95255	5.31067	8.41642	7.714	6.65481	3.87511	6.09375	8.28844
ALG9	2187.51	-0.209467	0.228496	-0.916721	0.359289	0.999975	yes	46.2318	36.5888	37.4355	39.9651	40.4558	29.8788	38.5783	36.5137
ACOX3	366.396	-0.192333	0.31128	-0.617879	0.536655	0.999975	yes	6.1216	8.0566	5.66953	7.59166	6.67393	4.6908	6.11945	6.83225
MTMR2	5227.18	-0.0220772	0.175813	-0.125573	0.90007	0.999975	yes	53.2363	32.6703	70.8245	67.1419	54.0042	36.9913	61.331	67.1401
PPP1R15A	1025.1	0.156448	0.210692	0.742542	0.457759	0.999975	yes	15.8297	10.5888	17.3365	27.028	20.897	11.2869	20.7007	27.6444
ACHE	5808.22	-0.0732875	0.217307	-0.337253	0.735926	0.999975	yes	101.195	75.6499	128.965	167.199	116.897	55.9812	131.56	162.49
FTL	47864.8	-0.126615	0.359055	-0.352634	0.724363	0.999975	yes	2720.66	3043.11	2807.56	2745.53	2373.15	2960.22	2762.26	2408.17
SRRT	542.833	0.312663	0.258429	1.20986	0.226333	0.999975	yes	6.38634	4.28794	6.18138	12.8233	9.46123	4.33178	9.16507	13.3084
BAX	626.36	-0.0303613	0.275676	-0.110134	0.912303	0.999975	yes	49.2089	38.9369	47.3634	53.1348	39.0935	44.472	52.3338	47.7678
NLK	2905.44	-0.0187168	0.200124	-0.0935264	0.925485	0.999975	yes	26.6727	21.6657	45.4255	49.1058	35.7588	25.0077	39.9617	45.5321
PIGS	5165.1	-0.0892704	0.242024	-0.368849	0.71224	0.999975	yes	77.2223	83.4856	100.541	103.174	75.1849	72.0578	101.201	87.0766
ATXN7L3	3366.72	0.000265092	0.136432	0.00194303	0.99845	0.999975	yes	36.8617	25.9712	45.4897	53.5638	43.587	28.3231	45.5914	50.168
PGS1	900.055	-0.130766	0.244541	-0.534742	0.592828	0.999975	yes	17.5055	21.0442	17.9824	21.1197	19.1463	17.2082	18.0008	18.1856
PSMC5	6227.95	0.080068	0.308603	0.259453	0.795286	0.999975	yes	229.306	186.047	177.714	183.785	235.192	192.156	210.732	222.628
UIMC1	214.134	0.067195	0.29283	0.229468	0.818505	0.999975	yes	6.49378	2.84432	7.68273	6.00916	4.55117	4.1391	4.78193	6.94899
MMP2	3048.89	0.0688186	0.2827	0.243433	0.80767	0.999975	yes	33.853	18.6529	41.5374	56.7557	52.8338	19.241	40.6269	49.3318
MT3	288.382	-0.145605	0.312477	-0.46597	0.641237	0.999975	yes	55.8156	59.1352	73.8419	83.3958	40.5391	42.7227	93.8088	81.4674
LPCAT2	353.246	-0.17381	0.379407	-0.458108	0.646875	0.999975	yes	4.72667	3.84576	4.68667	4.05943	3.44572	5.08082	5.54372	3.54756
GNAO1	6543.42	0.113567	0.593588	0.191323	0.848273	0.999975	yes	51.8721	25.151	89.2859	205.802	91.7696	18.2183	123.594	169.807
OGFOD1	1103.08	-0.0711308	0.273882	-0.259714	0.795085	0.999975	yes	37.8603	27.8435	27.7701	29.6047	35.9294	23.3893	36.7315	31.8228
SH3BP2	374.184	-0.0653091	0.332153	-0.196624	0.844122	0.999975	yes	5.55048	3.14086	5.7431	7.2459	7.18431	1.36481	4.65289	6.10115
ADD1	5924.44	0.13064	0.284414	0.459329	0.645998	0.999975	yes	51.2951	33.119	65.1701	91.7077	65.9561	27.5276	79.1383	94.858
L2HGDH	193.046	0.0990001	0.2133	0.464136	0.64255	0.999975	yes	3.02176	3.39409	4.10131	4.30508	4.82214	3.2429	5.28057	3.84336
TXNDC16	796.549	0.0604254	0.170695	0.353996	0.723342	0.999975	yes	6.472	4.2051	8.08997	9.28197	7.49834	4.37678	8.03457	9.48134
RTRAF	3771.31	-0.113438	0.223641	-0.507235	0.61199	0.999975	yes	146.957	132.541	179.591	159.66	141.861	132.185	153.142	162.805
GMCL1	320.692	0.0931267	0.314528	0.296084	0.767166	0.999975	yes	4.42846	3.89722	5.94495	4.27495	7.50247	6.57072	5.99898	3.18123
SF3B2	2085	0.242983	0.44925	0.540862	0.588603	0.999975	yes	24.8941	9.22566	29.9651	60.1724	38.2832	11.2807	39.7838	59.9316
KLHL42	2911.99	0.0152692	0.252516	0.0604683	0.951783	0.999975	yes	17.4819	11.2842	30.2281	33.1219	25.6281	12.698	27.1974	27.3829
GNAS	10569.8	0.266436	0.50714	0.525369	0.599326	0.999975	yes	227.404	103.293	243.755	613.844	436.971	86.1703	337.057	556.329
DNM1L	1847.82	0.235612	0.252829	0.931902	0.351387	0.999975	yes	24.3891	12.7142	21.9502	30.0938	28.0972	13.4292	28.1527	33.1386
PHACTR3	542.044	0.0790975	0.362807	0.218015	0.827417	0.999975	yes	6.56941	3.19686	10.3885	14.8564	9.94503	3.7006	11.7449	12.3936
ERGIC2	1277.11	-0.0646528	0.204491	-0.316165	0.751878	0.999975	yes	66.7163	53.1736	75.6587	63.2379	62.6067	51.0227	56.292	58.4629
AURKA	71.9861	-0.170585	0.388609	-0.438964	0.660688	0.999975	yes	1.76945	1.22386	2.14153	2.27873	2.11428	1.04376	0.870699	3.05886
PIR	398.921	-0.197501	0.319554	-0.618052	0.536541	0.999975	yes	9.70444	9.708	24.5982	22.383	11.1906	8.71073	20.1532	17.4359
AAMDC	133.696	-0.0637079	0.455155	-0.13997	0.888684	0.999975	yes	19.8709	19.7082	11.2147	10.307	20.4107	14.0045	15.1142	15.8023
METTL2A	479.493	0.0861057	0.278168	0.309546	0.756906	0.999975	yes	11.4937	9.66521	10.6858	10.2079	10.1132	11.5256	10.9582	12.4799
ALG6	476.98	-0.242167	0.283894	-0.853021	0.393648	0.999975	yes	9.9318	8.03668	12.887	11.5983	6.35972	7.54968	11.5527	9.78889
CNOT3	262.895	0.355981	0.597434	0.595851	0.551275	0.999975	yes	3.4599	1.18137	4.49387	10.6003	7.98005	0.886238	5.4661	9.69911
PTPN4	353.002	-0.0405485	0.292805	-0.138483	0.889859	0.999975	yes	7.04693	4.48489	7.42825	6.85431	6.51278	8.89273	2.98725	4.64217
DDX18	1239.16	0.106889	0.197983	0.539888	0.589274	0.999975	yes	15.014	6.93618	17.5192	19.113	19.2321	10.1601	15.6711	19.935
KHSRP	2136.76	0.179609	0.495852	0.362223	0.717185	0.999975	yes	17.7173	9.1745	30.9849	58.0513	35.9445	11.8761	31.2891	43.9825
GNA11	1276.49	0.22262	0.25318	0.879296	0.379241	0.999975	yes	8.35194	6.57479	12.6326	19.1335	13.9437	7.18338	14.5252	19.8563
ASAP3	399.014	-0.0557561	0.235839	-0.236416	0.81311	0.999975	yes	4.43593	2.5573	3.92743	6.39777	4.74605	2.96634	3.29905	5.37226
EDEM2	612.11	-0.0486819	0.311255	-0.156406	0.875713	0.999975	yes	14.3016	12.2554	15.4223	12.6859	10.6554	12.9065	16.4611	13.9835
PDRG1	1992.59	0.0530698	0.418002	0.126961	0.898971	0.999975	yes	56.0315	42.1807	26.8408	33.2728	47.0831	45.5371	37.1469	40.7571
EPB41L1	2355.44	0.268067	0.835569	0.32082	0.748347	0.999975	yes	7.12073	1.52799	12.2844	60.6196	24.017	1.8117	29.4957	40.3636
ANKRD10	1027.74	-0.149769	0.303281	-0.493828	0.621428	0.999975	yes	35.0634	35.2306	43.3185	39.2753	38.4624	29.0981	34.9719	36.6409
TGDS	130.067	-0.0693016	0.347581	-0.199382	0.841964	0.999975	yes	3.1873	2.81731	4.98676	2.93476	3.42644	3.49234	3.88469	3.17734
DOCK3	1575.08	0.236737	0.660831	0.358242	0.720162	0.999975	yes	3.55345	1.21589	6.45883	16.973	9.3716	0.920422	9.18389	12.9269
C3orf18	931.495	-0.096919	0.304599	-0.318186	0.750344	0.999975	yes	25.4731	23.746	16.7876	19.3039	17.5173	21.0345	19.6831	20.8569
COQ9	652.853	-0.208888	0.253682	-0.823426	0.410266	0.999975	yes	22.5339	16.5823	20.2891	19.2808	19.5509	15.5612	17.7005	18.5747
KIF9	250.047	0.0511192	0.289918	0.176323	0.86004	0.999975	yes	15.8016	20.8182	20.8586	22.0232	19.2469	18.159	19.5728	19.882
ARHGAP28	219.051	0.227795	0.425417	0.535464	0.592329	0.999975	yes	1.73244	1.17334	1.4107	2.69614	5.18962	0.692387	1.3167	1.79582
CRLS1	1184.08	0.00420209	0.383779	0.0109492	0.991264	0.999975	yes	23.5023	20.9132	17.5471	21.595	19.5244	24.3392	18.6885	15.8029
PPP1R13B	379.708	0.357843	0.564539	0.633869	0.526166	0.999975	yes	2.49563	1.77456	2.90742	8.53007	5.10379	2.25683	8.94254	7.02377
ATRN	1802.82	0.225421	0.579468	0.389013	0.697267	0.999975	yes	5.93383	2.48624	10.5132	20.6323	13.1476	2.83274	14.5313	15.3053
SMOX	120.908	-0.120966	0.376436	-0.321346	0.747948	0.999975	yes	2.40586	2.62536	2.11824	3.96454	2.82987	2.02366	2.57404	2.2124
FKBP1A	10093.9	-0.0360644	0.303328	-0.118896	0.905358	0.999975	yes	313.984	298.289	287.284	280.29	318.62	276.115	324.693	315.56
NSFL1C	2650.69	0.0115658	0.159224	0.0726389	0.942093	0.999975	yes	42.9133	45.428	76.788	80.4447	48.1673	41.7673	57.524	60.1096
DNAAF9	1621.49	0.0690364	0.375794	0.183708	0.854243	0.999975	yes	7.30587	3.39504	12.2584	15.0263	9.4471	3.60053	12.5228	14.6723
ZNF343	73.6563	-0.164949	0.366042	-0.45063	0.652256	0.999975	yes	1.9385	1.27819	1.3787	1.44665	2.23193	1.84394	1.09443	2.65578
EBF4	221.938	-0.301015	0.487874	-0.616993	0.537239	0.999975	yes	3.74502	1.26386	3.8837	9.70242	2.47309	0.818021	4.51835	4.65369
LZTS3	2377.89	-0.213794	0.15122	-1.41379	0.157423	0.999975	yes	21.8847	16.7675	27.6797	30.7232	23.1261	15.0657	22.218	24.0343
XRN2	1707.41	-0.135132	0.208258	-0.648869	0.516423	0.999975	yes	23.0064	15.483	21.9052	22.7614	23.1803	13.7987	19.9074	21.0493
KIZ	645.883	0.0592539	0.322523	0.18372	0.854233	0.999975	yes	15.8034	9.53667	18.7037	23.0322	14.2346	6.32603	19.7019	29.8528
DYNLL1	10778.6	0.0454193	0.327228	0.1388	0.889608	0.999975	yes	859.465	962.574	896.642	845.07	914.369	918.823	1063.13	925.59
SNX5	742.306	-0.0889094	0.23957	-0.371121	0.710547	0.999975	yes	16.874	10.7263	19.0596	20.5406	16.797	15.3809	15.5463	18.6596
RPL6	31661.6	0.0238582	0.220766	0.10807	0.91394	0.999975	yes	1570.1	1375.78	2038.41	1830.27	1676.15	1483.03	1786.01	2134.26
MAPKAPK5	708.471	0.21044	0.248011	0.848511	0.396153	0.999975	yes	19.6673	13.0074	16.2595	15.8388	15.9704	19.968	20.0891	15.7704
RBBP9	543.343	0.0714252	0.337949	0.211349	0.832615	0.999975	yes	6.23008	2.65419	7.37564	12.4236	6.80861	2.67728	9.63523	10.813
ANAPC5	3596.92	-0.0561536	0.312834	-0.1795	0.857545	0.999975	yes	68.988	60.5553	63.3466	60.0643	66.3501	64.7005	58.1148	58.0327
SLC23A2	878.295	-0.123094	0.272156	-0.452292	0.651059	0.999975	yes	5.06133	2.56681	6.45636	8.2116	5.14919	4.3483	7.13701	6.99725
TMEM230	6375.92	-0.10601	0.377397	-0.280897	0.778789	0.999975	yes	198.543	212.926	176.797	156.877	170.659	197.719	182.445	165.701
DZANK1	176.977	0.0689366	0.217935	0.316318	0.751761	0.999975	yes	1.91485	1.54624	2.30418	3.00723	1.98368	2.23707	3.29415	3.58689
KDM2B	460.572	0.132434	0.266475	0.496983	0.619201	0.999975	yes	4.96417	3.60977	4.46817	7.74407	7.84562	3.55305	5.18476	6.46381
CFAP61	39.553	0.321393	0.508963	0.631466	0.527736	0.999975	yes	2.03384	0.484074	1.60743	1.41597	1.6509	1.37827	1.45806	1.99114
TASP1	167.545	-0.373044	0.32983	-1.13102	0.258047	0.999975	yes	3.81	3.29317	3.14257	3.15956	2.99706	3.00331	2.43132	3.05406
GCN1	1077.08	0.139148	0.464248	0.299728	0.764384	0.999975	yes	3.50897	2.09852	5.32788	9.74942	7.95435	1.4061	5.66781	8.95321
RPLP0	116790	-0.0368007	0.418914	-0.087848	0.929998	0.999975	yes	5113.97	5635.29	4751.62	4108.83	4590.41	6141.24	4289.49	4200.55
PXN	617.286	0.372392	0.27123	1.37298	0.16976	0.999975	yes	6.71756	4.3477	7.06466	14.7495	10.1651	5.03172	9.72997	12.9766
SIRT4	107.603	-0.267787	0.374777	-0.714523	0.474904	0.999975	yes	5.18615	3.84611	5.11027	3.99608	4.67323	3.94273	3.848	3.10361
RPH3A	1587.36	0.549667	0.714749	0.769034	0.441873	0.999975	yes	8.6698	3.00992	11.656	38.7503	17.228	1.67849	28.2128	39.848
TRMT6	488.881	0.143427	0.189738	0.75592	0.449697	0.999975	yes	8.33712	4.40768	8.1446	9.10614	8.24992	6.22062	8.12804	10.4831
CHGB	2061.98	0.384865	0.691931	0.556219	0.578061	0.999975	yes	19.1403	5.90819	26.9366	87.5206	44.6766	4.14526	48.6965	81.9598
PEBP1	18144.2	-0.0463745	0.212428	-0.218307	0.82719	0.999975	yes	562.826	472.008	624.372	616.957	519.178	456.396	609.335	683.915
BRAP	459.143	-0.0173117	0.317828	-0.0544686	0.956562	0.999975	yes	6.15598	3.41153	7.57765	10.475	8.97495	2.2492	6.80186	9.52575
ERP29	6164.31	-0.101575	0.274799	-0.369633	0.711656	0.999975	yes	178.463	148.366	191.305	173.222	161.709	154.729	158.822	173.444
FUS	6239.31	0.25793	0.255561	1.00927	0.312846	0.999975	yes	161.254	125.2	124.389	142.901	197.559	120.457	168.726	209.606
IGBP1	3480.93	-0.234641	0.234578	-1.00027	0.31718	0.999975	yes	87.4178	78.6565	114.289	99.1725	70.7406	67.6296	85.3629	106.925
ZNF302	824.916	0.0725277	0.193202	0.375399	0.707364	0.999975	yes	13.9654	8.18486	17.6821	18.7145	14.2427	11.3566	20.62	19.0495
GRAMD1A	3349.52	-0.0662742	0.317593	-0.208677	0.8347	0.999975	yes	39.8423	26.1856	75.9725	86.8721	54.6836	23.571	59.4601	85.946
HEPH	354.737	-0.172596	0.596223	-0.289482	0.772212	0.999975	yes	2.25194	1.20972	6.18757	5.75226	1.44779	0.783319	5.78767	6.56971
CDIP1	2310.72	0.0266079	0.185801	0.143207	0.886127	0.999975	yes	43.4339	25.1063	39.6387	48.2517	44.6097	21.9676	44.5793	53.6939
GANAB	7876.33	0.00265923	0.193416	0.0137487	0.98903	0.999975	yes	81.1434	50.6698	92.0509	110.719	86.1703	45.9605	101.72	113.566
GMIP	257.036	-0.251885	0.294539	-0.855183	0.39245	0.999975	yes	3.88482	1.8019	6.81398	6.89947	4.75802	1.53794	4.75713	5.44406
MLF2	9069.02	-0.00204577	0.255597	-0.00800387	0.993614	0.999975	yes	263.398	240.082	247.442	262.686	289.981	214.8	259.957	277.57
OTUB2	563.995	-0.0148166	0.220221	-0.0672805	0.946358	0.999975	yes	6.359	4.37113	6.80872	6.49195	6.77804	4.59722	5.90462	6.69343
DDX24	2895.12	0.121982	0.447581	0.272536	0.78521	0.999975	yes	50.0004	20.2616	66.0812	117.578	70.0501	22.3153	74.6101	113.687
ZBTB25	139.716	0.0862412	0.345805	0.249393	0.803057	0.999975	yes	1.13186	2.04204	3.82846	3.70951	1.55583	1.4769	2.16025	3.85186
NECAP1	8421.27	-0.0211605	0.255101	-0.0829495	0.933892	0.999975	yes	194.067	174.435	197.845	210.939	189.511	180.909	197.903	181.403
DHX32	433.467	-0.0180597	0.347447	-0.0519783	0.958546	0.999975	yes	7.67708	9.52815	8.47955	6.23679	8.94445	9.78237	7.51919	8.49118
GPATCH2L	545.666	0.0242911	0.470761	0.0515997	0.958848	0.999975	yes	2.2752	2.83472	9.0374	12.5749	7.62302	4.71124	10.0115	5.76589
BLVRB	1243.46	-0.206119	0.303881	-0.67829	0.497588	0.999975	yes	52.5525	63.8927	137.588	108.561	63.9088	64.1115	91.5863	94.2891
SLC9A1	279.247	0.150512	0.556163	0.270626	0.786679	0.999975	yes	1.23386	1.06906	2.56056	6.24232	5.52154	0.720405	3.43836	4.63398
SPTLC1	1505.31	-0.0458915	0.339099	-0.135334	0.892348	0.999975	yes	36.6676	40.0979	27.3409	26.7082	35.6602	30.1766	29.8759	28.8452
PAPOLA	1622.24	-0.0465755	0.251006	-0.185555	0.852793	0.999975	yes	20.5444	17.107	35.8341	39.1599	26.786	18.1737	26.0373	33.7781
CCNK	270.312	0.0387523	0.480302	0.0806831	0.935694	0.999975	yes	3.24223	1.42294	5.53357	9.97115	6.09768	2.47001	4.75383	6.7642
PCBP4	9687.14	-0.156192	0.197717	-0.789976	0.429542	0.999975	yes	228.193	197.941	343.823	320.818	230.237	188.109	276.265	294.591
YPEL3	335.867	-0.14284	0.243724	-0.586071	0.557828	0.999975	yes	22.3133	15.9071	18.1309	31.3872	26.361	13.0726	19.4	22.2878
MRPS33	1728.41	-0.0363541	0.260974	-0.139301	0.889212	0.999975	yes	94.7419	105.092	120.836	107.786	93.1413	104.32	118.898	115.281
NDUFB2	8830.56	-0.0312599	0.477504	-0.0654651	0.947804	0.999975	yes	1469.42	1772.99	1018.88	957.105	1455.47	1632.53	1234.49	1034.68
NUDC	2501.66	0.0942829	0.18656	0.505375	0.613295	0.999975	yes	58.7354	36.767	65.8363	84.2422	71.1514	36.7773	67.8998	88.752
MAEA	3224.36	-0.050615	0.183192	-0.276294	0.782322	0.999975	yes	65.9557	50.7898	71.7523	77.2558	70.5359	46.923	66.8233	71.2844
STRN4	2872.47	0.0321261	0.152557	0.210584	0.833212	0.999975	yes	38.7572	27.2484	41.5379	52.0543	45.8575	25.8494	47.7846	47.2756
MUL1	2591.47	-0.0837846	0.242404	-0.34564	0.729614	0.999975	yes	46.6604	37.3867	48.1287	45.3589	39.255	36.7502	48.0333	47.6945
TFAP4	99.0106	0.120252	0.288876	0.416277	0.677207	0.999975	yes	2.55203	1.96459	2.31829	2.89682	3.85104	1.54403	3.47354	2.91656
PDCD7	436.599	0.0215032	0.221355	0.0971432	0.922613	0.999975	yes	6.27279	4.76941	6.35043	7.47278	5.94987	5.48178	8.41355	7.42394
SPG21	4949.4	-0.195899	0.272349	-0.719296	0.471959	0.999975	yes	122.587	111.868	168.591	147.525	116.279	117.603	121.018	118.712
DNAJB11	3045.07	0.0516481	0.177324	0.291264	0.770849	0.999975	yes	69.1359	57.8551	92.7327	97.0981	73.7362	56.9129	100.378	103.949
RAB11FIP3	633.59	0.172456	0.401697	0.429318	0.667692	0.999975	yes	5.38043	4.93301	7.89584	14.0976	9.30318	2.5549	7.65487	12.3156
GNPTG	1498.87	-0.00835532	0.252597	-0.0330777	0.973613	0.999975	yes	43.0357	39.9539	47.3005	47.5382	42.2431	33.8869	44.7833	48.5873
ZNF268	168.259	0.130958	0.463696	0.282423	0.777619	0.999975	yes	1.05457	2.35861	3.60834	4.36122	2.04947	1.54664	2.96501	2.52734
GOLGA3	428.649	0.198894	0.823524	0.241516	0.809155	0.999975	yes	1.18877	2.02416	2.91214	9.83027	4.90715	1.44802	4.40474	5.98247
PABPC4	3183.9	-0.0729211	0.352626	-0.206794	0.836171	0.999975	yes	33.9624	20.2107	60.6436	79.5043	45.9786	19.7934	51.9565	73.5663
CERS4	882.575	-0.159964	0.327309	-0.488724	0.625037	0.999975	yes	32.6677	27.8503	31.8393	25.0082	30.8673	24.5895	27.2182	32.8868
MCOLN1	1276.23	-0.183653	0.202437	-0.907212	0.364295	0.999975	yes	29.2017	22.4524	29.6391	33.9342	31.6437	19.4449	27.063	28.7558
USP48	570.709	0.1329	0.397628	0.334231	0.738206	0.999975	yes	4.79196	2.23965	6.78892	10.634	6.10498	3.04045	8.3992	10.7128
EFNB1	717.388	0.182518	0.283418	0.643987	0.519584	0.999975	yes	7.27771	4.92791	9.785	11.7466	8.24589	4.23711	13.4978	13.9102
PDPR	645.367	0.0412993	0.362953	0.113787	0.909407	0.999975	yes	2.72474	1.47228	3.80423	5.38181	4.71759	1.10244	4.25105	4.46044
AARS1	3076.61	-0.0633444	0.284871	-0.222362	0.824032	0.999975	yes	32.1816	19.6053	45.1655	61.1391	48.8776	18.1323	32.7496	48.5927
GLG1	2120.88	0.297309	0.63186	0.470529	0.637977	0.999975	yes	9.13303	2.73133	15.1428	37.0437	23.5207	3.51436	26.3289	28.1038
TNRC6A	168.314	0.138055	0.536201	0.257468	0.796817	0.999975	yes	0.914181	0.215794	0.984551	5.34974	1.03323	1.95288	1.75431	1.19078
DLL3	880.866	-0.268529	0.317973	-0.844503	0.398388	0.999975	yes	10.4443	15.6288	27.4656	26.1904	12.4116	12.0424	22.6219	19.1808
NAT14	3005.34	-0.0971141	0.325527	-0.298329	0.765452	0.999975	yes	99.6496	104.672	103.35	103.477	100.024	101.444	96.4096	97.5882
PITPNM2	734.87	0.32427	0.615468	0.526867	0.598286	0.999975	yes	2.43067	0.965874	3.82187	10.314	6.02075	1.02262	6.27758	8.70021
EXOC1	989.63	0.042231	0.322469	0.130961	0.895806	0.999975	yes	9.35002	5.21093	14.8134	17.4426	11.113	4.91445	15.0625	18.4335
POU4F3	155.785	-0.618792	0.555083	-1.11478	0.264947	0.999975	yes	2.87976	3.05382	2.62327	2.91499	0.88889	0.479515	4.25532	3.14732
OSBPL8	5763.6	0.311462	0.601042	0.518203	0.604317	0.999975	yes	16.7632	7.07367	54.6545	74.3369	32.1433	9.80032	66.5719	77.8804
DTX2	89.8828	0.254561	0.343017	0.742123	0.458013	0.999975	yes	2.61577	1.16806	1.29252	5.11026	4.73141	2.53623	2.00474	2.7193
NRCAM	853.23	0.228283	0.572256	0.398917	0.689954	0.999975	yes	4.06521	1.88592	6.23013	17.7526	9.39398	3.78326	10.5426	13.5192
LAMB1	387.499	0.0298597	0.605726	0.0492957	0.960684	0.999975	yes	4.56189	1.88757	3.19061	10.6109	4.67758	1.20653	5.03418	7.56966
DLD	4996.26	-0.122036	0.270644	-0.450911	0.652054	0.999975	yes	97.9598	81.0821	106.744	96.9366	102.993	81.8408	86.8778	88.2913
WDR7	1480.96	-0.0133011	0.46511	-0.0285977	0.977185	0.999975	yes	9.59371	2.99662	14.7794	20.0658	11.4075	2.77201	12.9604	15.8286
TXNL1	5490	-0.123115	0.282037	-0.43652	0.662459	0.999975	yes	147.985	137.62	166.773	147.165	129.248	136.969	141.541	134.722
CMTM6	943.355	-0.0503546	0.2722	-0.184991	0.853236	0.999975	yes	10.9276	9.86858	12.1911	12.7526	9.64209	10.8251	12.2495	11.5312
ITGA6	224.734	0.226211	0.594636	0.38042	0.703634	0.999975	yes	1.28419	0.276578	2.27958	4.46165	1.76921	1.35654	2.06015	3.35825
RAPGEF4	2435.06	-0.198256	0.399207	-0.496625	0.619454	0.999975	yes	16.7776	11.7056	40.8435	43.9573	20.2937	9.15771	32.6774	42.0479
FH	2585.89	-0.0505593	0.254063	-0.199003	0.842261	0.999975	yes	66.6563	54.3688	59.0428	65.1519	67.9812	51.2511	59.4501	64.5772
SEL1L3	5548.17	0.160404	0.328753	0.487916	0.625609	0.999975	yes	31.0378	28.8823	72.5909	76.8832	42.6696	29.9012	76.4774	82.4203
CDV3	2081.24	0.0621884	0.274417	0.22662	0.820719	0.999975	yes	33.2774	18.2988	35.8905	60.3978	47.1527	20.3933	35.8844	45.3308
ALKBH5	2223	0.0433717	0.170121	0.254946	0.798765	0.999975	yes	26.4154	19.7157	29.3804	38.1866	35.5886	19.1651	31.6762	32.0008
SPAG7	2600.79	0.0225643	0.361054	0.0624956	0.950168	0.999975	yes	128.961	123.052	112.311	103.36	128.908	132.061	111.007	113.854
ORC6	157.186	0.129824	0.562739	0.2307	0.817548	0.999975	yes	5.20786	4.84822	2.10989	2.3851	4.54837	6.89124	3.55126	3.77917
SLC17A6	3858.91	-0.0161812	0.196511	-0.0823423	0.934375	0.999975	yes	36.0472	25.2224	53.7355	59.5443	42.2647	25.6608	48.3586	58.3276
ZC3HC1	961.233	-0.10701	0.269701	-0.396774	0.691534	0.999975	yes	25.2519	23.7036	21.9976	23.6205	23.6033	21.9834	22.473	25.1488
RGS17	944.441	0.0647433	0.310485	0.208523	0.83482	0.999975	yes	3.17558	2.31144	6.56745	6.77937	3.67644	2.75589	6.18421	7.08347
TMEM101	2637.79	-0.204073	0.379735	-0.53741	0.590984	0.999975	yes	79.0496	79.634	84.0486	67.0072	62.9274	81.9087	63.0868	62.1575
CD200	5810.39	-0.121506	0.257228	-0.472367	0.636665	0.999975	yes	139.396	114.697	125.799	126.023	118.418	95.6789	137.752	132.595
PSME1	1118.19	-0.164842	0.251066	-0.65657	0.511457	0.999975	yes	55.528	48.2721	76.2205	65.2748	41.0723	40.0733	65.9808	79.5073
PPP2R3C	2025.03	-0.0432271	0.292384	-0.147844	0.882466	0.999975	yes	65.8663	62.2896	65.5924	64.6975	64.9432	57.0982	65.7895	64.715
HAUS4	282.73	-0.678001	0.512491	-1.32295	0.185851	0.999975	yes	13.7379	17.3996	10.2471	6.35087	11.0244	10.1755	6.00923	6.43238
JPH4	5900.73	-0.0566727	0.316042	-0.17932	0.857686	0.999975	yes	39.3323	30.2649	74.4464	98.0732	53.0917	24.7258	71.5052	88.0439
SLC7A8	551.787	0.474868	0.329354	1.44182	0.149354	0.999975	yes	6.86523	2.91784	4.2694	7.67905	11.9059	3.20184	5.66017	7.35158
OSGEP	349.819	-0.0770801	0.286851	-0.268712	0.788152	0.999975	yes	12.4677	12.3515	14.0272	9.80215	8.27708	11.7414	9.14429	11.7856
SLC22A17	9209.22	-0.213415	0.220986	-0.965741	0.334174	0.999975	yes	128.419	130.018	218.72	216.908	127.909	97.3136	187	203.797
RNF31	1285.4	-0.223292	0.227349	-0.982158	0.326022	0.999975	yes	21.9881	12.7527	36.9802	24.1741	22.6579	18.6696	24.6633	21.113
SCFD1	1078.62	0.11108	0.180157	0.616574	0.537516	0.999975	yes	18.1603	15.4313	24.6007	26.3387	25.1295	17.874	22.2146	28.0855
G2E3	1056.89	0.096666	0.187001	0.516927	0.605207	0.999975	yes	8.90576	5.11035	11.3636	12.7393	9.6958	6.93854	12.4923	11.3998
HECTD1	1874.85	0.244523	0.621166	0.393651	0.693839	0.999975	yes	4.98302	2.03929	9.86825	19.9583	9.97317	4.99529	11.8729	20.0633
HNRNPC	14940.2	-0.150623	0.217732	-0.691781	0.489075	0.999975	yes	446.285	403.442	625.514	585.119	411.624	405.174	500.168	458.281
SUPT16H	1747.65	0.085063	0.484863	0.175437	0.860736	0.999975	yes	11.5372	4.44022	23.2787	30.2417	19.0185	4.95164	21.0075	28.7606
TOX4	2701.36	-0.0541057	0.148373	-0.36466	0.715366	0.999975	yes	77.5409	55.9205	77.4109	82.1422	73.989	57.5303	70.3633	72.9485
GEMIN2	1101.35	-0.036265	0.360753	-0.100526	0.919927	0.999975	yes	43.8965	56.5948	56.5312	45.3509	42.2805	62.1099	49.764	49.3851
TINF2	1550.93	0.0179749	0.272957	0.0658525	0.947495	0.999975	yes	34.1884	27.8825	30.6915	31.7311	32.3245	40.1868	35.2926	32.3315
TYRO3	880.117	-0.0410669	0.196395	-0.209103	0.834368	0.999975	yes	14.0509	10.4807	15.5032	17.6028	16.5442	9.42298	14.1952	14.7152
PHGDH	3941.3	0.0829459	0.613478	0.135206	0.892449	0.999975	yes	176.131	112.646	78.9809	72.3822	204.387	160.029	38.0221	60.1085
EZR	654.856	0.461116	0.361744	1.2747	0.202414	0.999975	yes	7.45302	3.66576	8.20955	11.4989	9.5131	3.50196	12.5989	18.4931
MYL6	36954.9	-0.0578014	0.381878	-0.151361	0.879691	0.999975	yes	3518.98	3658.72	2541.38	2570.58	2992.54	3230.17	3236.89	3010.77
RFFL	362.643	-0.0860224	0.335096	-0.25671	0.797403	0.999975	yes	4.01165	4.85768	11.3338	10.2546	4.40985	3.9846	7.36449	10.5291
MFSD11	920.438	-0.100004	0.301157	-0.332066	0.73984	0.999975	yes	19.5529	21.3836	19.4024	19.4536	22.0396	14.3001	22.0758	25.1665
DPYSL2	11793.2	0.381668	0.432027	0.883436	0.377001	0.999975	yes	77.7826	37.1019	71.0471	189.35	140.871	32.1939	135.47	181.398
GPATCH2	469.757	0.231235	0.224488	1.03006	0.302984	0.999975	yes	3.44595	2.94236	5.45366	6.61317	4.90928	3.3135	5.22856	6.98201
NUP50	730.538	0.0827371	0.358405	0.230848	0.817433	0.999975	yes	5.9163	4.07584	8.99956	15.9975	10.0828	4.72487	8.82359	11.7107
COMT	44.5603	-0.150122	0.480874	-0.312186	0.754899	0.999975	yes	2.36774	1.28558	2.43716	3.07756	0.76597	1.16919	3.16087	3.11331
ADA2	725.988	-0.00289022	0.156045	-0.0185216	0.985223	0.999975	yes	8.52734	6.1372	13.279	15.7952	12.7043	6.29288	11.6253	11.4828
ECHDC1	1371.2	0.0631352	0.233775	0.270068	0.787108	0.999975	yes	36.8644	28.3797	29.6938	36.7603	39.4688	28.8658	35.2762	39.5878
LRRFIP2	534.762	-0.0147394	0.38899	-0.0378913	0.969774	0.999975	yes	12.625	6.60623	22.4362	37.3947	17.487	7.26858	21.0029	31.8177
SEC22C	2324.5	0.0824537	0.248143	0.332283	0.739675	0.999975	yes	43.0802	40.6402	44.5651	40.7928	42.7209	47.6382	46.5493	44.7794
XYLB	100.23	-0.235963	0.39297	-0.600459	0.5482	0.999975	yes	3.5042	2.107	2.6558	3.30431	2.54253	0.939171	2.53562	3.52911
HDAC6	1733.04	0.0135788	0.32288	0.0420552	0.966455	0.999975	yes	14.0751	8.61406	22.033	26.8097	15.9032	7.47678	20.872	29.5313
UPRT	922.41	0.0306467	0.286203	0.10708	0.914725	0.999975	yes	20.4443	21.5441	21.3064	23.8897	18.8463	17.842	26.8339	25.295
CDC23	1725.63	0.00987301	0.227546	0.0433892	0.965391	0.999975	yes	26.5923	22.8602	25.9226	27.556	29.0888	23.7986	27.6383	27.4736
AAAS	1342.24	0.0166102	0.313371	0.0530051	0.957728	0.999975	yes	39.3509	36.5569	35.1254	38.7189	45.2891	39.4999	33.3795	36.8069
CBX5	8476.04	0.149281	0.243019	0.614277	0.539032	0.999975	yes	50.4986	28.0744	43.1357	60.4853	57.598	29.2727	54.4291	52.3571
SUCO	543.505	0.179329	0.464881	0.385752	0.699681	0.999975	yes	3.46951	1.19121	4.72731	7.17416	6.36886	1.18301	5.53549	6.49089
MSH2	880.939	0.231571	0.205239	1.1283	0.259195	0.999975	yes	11.0793	6.81848	10.7758	13.8225	14.3668	9.81382	11.5395	14.0035
DHPS	3198.11	-0.0418218	0.277782	-0.150556	0.880326	0.999975	yes	114.574	112.035	114.136	117.741	112.524	102.503	124.098	119.15
HOOK2	249.616	-0.0780874	0.22909	-0.340859	0.73321	0.999975	yes	5.07509	4.74317	5.53533	8.28463	5.76409	5.4615	8.06545	7.31102
ARCN1	4733.37	0.0132768	0.142949	0.0928777	0.926001	0.999975	yes	46.3428	32.8003	55.6835	60.7696	56.7638	34.3146	52.9116	57.7151
EPB41L4B	157.603	-0.136674	0.410288	-0.333117	0.739046	0.999975	yes	1.25456	1.60353	1.4391	1.22498	1.45598	1.42593	1.35869	1.02168
TMEM38B	341.079	-0.287628	0.323265	-0.889758	0.373596	0.999975	yes	3.55971	2.22783	7.68043	5.61448	3.23389	3.09692	4.02639	4.23796
PSMD5	1200.56	0.0235811	0.255506	0.0922918	0.926466	0.999975	yes	16.8806	11.5738	22.7464	15.2254	16.1627	17.3772	17.0025	16.6531
NUP188	615.981	-0.00184748	0.239064	-0.00772796	0.993834	0.999975	yes	7.54199	6.59684	6.95596	6.44002	6.38725	2.27051	5.39315	6.34876
CRAT	1270.64	-0.084749	0.295362	-0.286933	0.774164	0.999975	yes	22.5845	14.8728	28.7438	38.984	23.7404	10.7119	28.7426	35.8472
SH2D3C	321.287	-0.236394	0.400087	-0.590855	0.554617	0.999975	yes	4.89372	3.18176	4.94657	10.9667	6.38084	1.91669	5.68668	8.06848
NANS	3265.65	0.071117	0.329049	0.216129	0.828887	0.999975	yes	123.429	121.636	129.53	111.616	136.159	134.291	127.08	122.831
CWF19L1	295.094	0.107364	0.257807	0.416448	0.677082	0.999975	yes	4.4047	2.36396	6.64635	8.7345	5.56721	4.0845	4.41758	8.77285
SEMA4G	560.857	0.0482605	0.610731	0.0790208	0.937016	0.999975	yes	3.06841	2.39114	5.33323	12.3107	5.75274	0.604596	7.38112	11.5508
IKZF5	451.606	-0.162006	0.193397	-0.837684	0.402208	0.999975	yes	6.19825	6.92967	7.51626	10.5193	8.96216	4.34684	7.69828	7.9187
SORBS1	334.823	0.118047	0.670606	0.17603	0.86027	0.999975	yes	3.05993	1.07265	3.22963	10.5446	5.66702	0.383767	7.58545	7.74417
CRTAC1	3464.91	-0.0380328	0.301693	-0.126065	0.899681	0.999975	yes	63.4572	66.819	55.2387	56.7157	75.7598	42.8389	66.9685	72.6679
WAC	805.901	-0.00929579	0.409353	-0.0227085	0.981883	0.999975	yes	8.41334	4.52298	11.2823	18.9248	10.9693	2.60992	9.5684	15.4772
CREM	607.398	-0.0494566	0.277711	-0.178087	0.858655	0.999975	yes	28.3257	22.0392	34.7348	33.566	26.2429	29.6578	30.0252	26.4503
NUBP2	3278.52	-0.079072	0.450903	-0.175364	0.860794	0.999975	yes	141.469	154.194	104.822	91.2983	142.188	139.547	107.967	90.1534
SRPK1	1419.89	0.32798	0.221412	1.48131	0.138523	0.999975	yes	15.3537	11.3066	17.3377	20.7712	24.4722	10.9214	19.21	22.4722
MRPS18A	1547.39	-0.0981614	0.323235	-0.303684	0.761369	0.999975	yes	73.593	69.6595	61.2854	63.7466	69.6283	62.3203	57.0527	66.1882
TMEM14A	7459.56	-0.0161929	0.417948	-0.0387439	0.969095	0.999975	yes	386.566	417.369	299.989	290.957	337.61	422.189	355.964	301.289
EFHC1	248.044	-0.169753	0.205259	-0.827016	0.408228	0.999975	yes	6.26042	6.43835	8.10198	8.12606	3.68669	6.80037	7.28345	8.82385
HSP90AB1	38643.6	-0.142985	0.173944	-0.822015	0.411068	0.999975	yes	677.578	428.445	759.311	764.497	659.145	366.395	642.672	797.607
CDC5L	595.398	0.0691925	0.447712	0.154547	0.877179	0.999975	yes	3.81959	1.27867	4.14234	6.194	4.89742	1.02418	3.9766	6.8231
ZNF184	149.837	0.0859676	0.308725	0.27846	0.78066	0.999975	yes	1.4764	0.746772	2.53992	2.90045	1.96875	1.17897	2.23199	2.47527
SIRT1	670.239	0.0179293	0.242254	0.0740104	0.941002	0.999975	yes	6.89553	4.53956	10.2025	7.94536	7.21933	5.67509	6.63724	8.11636
HNRNPH3	2447.02	0.0754203	0.19666	0.383507	0.701344	0.999975	yes	65.4304	35.4506	60.9306	90.2558	76.1215	42.7803	64.494	86.2205
ABL1	901.628	0.252317	0.624329	0.404141	0.686109	0.999975	yes	3.58979	1.20475	5.81346	13.9672	8.79955	0.864436	8.14727	11.1214
ACOT7	11908.1	0.100054	0.310495	0.322239	0.747272	0.999975	yes	383.111	346.515	288.275	313.16	436.742	311.419	363.062	393.535
SH3GLB1	2612.97	0.0906275	0.252915	0.358332	0.720095	0.999975	yes	39.9644	23.2421	40.865	44.208	38.0688	25.9617	40.5957	47.6487
CDC7	328.844	-0.315717	0.22537	-1.40088	0.16125	0.999975	yes	8.74453	5.5287	7.04262	6.44226	4.84751	3.75623	7.33984	5.77515
SCD	19480.8	0.65608	0.305253	2.1493	0.0316105	0.999975	yes	76.8531	58.1041	139.659	206.391	190.409	91.2796	199.126	273.152
TMED1	500.536	-0.132989	0.284988	-0.466648	0.640752	0.999975	yes	17.5245	18.7981	23.7963	16.7727	17.5384	18.4608	18.079	19.7938
ABLIM1	8355.01	0.0292162	0.380288	0.0768266	0.938762	0.999975	yes	36.8458	20.7467	77.5432	95.7661	64.0354	21.9636	68.5627	77.1711
ERMP1	1110.92	-0.206576	0.216127	-0.955808	0.339169	0.999975	yes	9.4147	6.04795	10.1082	11.0524	11.5821	7.8118	8.27332	7.76589
RAB18	8679.49	-0.00707248	0.312745	-0.0226142	0.981958	0.999975	yes	225.106	193.377	186.078	167.58	190.23	189.772	207.096	180.345
NRP1	2019.96	0.201163	0.53417	0.376589	0.706479	0.999975	yes	12.9664	5.88921	37.7771	55.6083	25.727	6.64678	27.9959	39.6384
PRTFDC1	372.333	-0.282436	0.330842	-0.853688	0.393278	0.999975	yes	10.2241	9.90894	9.93662	13.2555	8.05423	9.86864	7.09931	8.53764
TSPAN15	469.958	-0.0493566	0.277878	-0.17762	0.859022	0.999975	yes	12.1268	6.72643	15.8914	16.0637	9.15721	10.5597	16.7381	15.0448
MACROH2A2	2750.69	-0.0769061	0.221196	-0.347684	0.728078	0.999975	yes	72.6726	46.0566	57.9068	71.1382	73.7229	39.8718	60.3979	69.6841
WASHC2A	342.683	0.439222	0.643862	0.682168	0.495132	0.999975	yes	1.94947	0.421752	2.29044	6.76908	4.327	1.04395	3.94302	6.26784
MAST3	198.844	0.329773	0.699865	0.471195	0.637501	0.999975	yes	0.881299	0.154055	1.21581	3.24891	1.69456	1.45511	2.0354	3.26468
MZF1	320.957	0.247721	0.288623	0.858287	0.390734	0.999975	yes	5.70442	3.63453	3.93104	5.61542	7.81539	4.95194	5.16798	5.20045
OCEL1	194.224	-0.0908643	0.253092	-0.359016	0.719583	0.999975	yes	7.65478	6.1661	12.3586	14.6847	8.80066	5.12042	14.6174	11.96
PSMD8	8614.18	0.00811271	0.322815	0.0251311	0.97995	0.999975	yes	393.026	400.25	344.275	362.163	397.879	369.989	399.685	355.169
FBXL19	1912.15	0.0729536	0.335305	0.217573	0.827761	0.999975	yes	14.4274	10.0335	23.6937	36.3556	24.0762	8.20946	23.2704	29.4406
STX1B	1295.58	0.308867	0.59603	0.518207	0.604314	0.999975	yes	8.2657	3.59246	9.59497	29.5308	17.8098	2.23586	15.7619	21.5007
HSD3B7	98.8042	-0.397786	0.365731	-1.08765	0.276751	0.999975	yes	1.67223	1.69589	3.00122	2.77678	1.14189	2.03428	2.6012	3.7446
BCL7C	1623.58	0.104165	0.360657	0.28882	0.772719	0.999975	yes	73.6751	90.0546	73.5489	74.4492	80.3843	100.775	84.2857	80.1992
EFNA2	192.658	0.0402887	0.454632	0.0886182	0.929385	0.999975	yes	3.38237	1.32068	2.53356	6.78148	3.95847	0.974356	4.66327	5.06064
CIRBP	19129.3	-0.202888	0.229325	-0.884719	0.376308	0.999975	yes	803.779	681.285	985.724	896.164	763.146	635.512	720.64	814.516
ATP5F1D	3503.53	0.0517869	0.240792	0.215069	0.829713	0.999975	yes	228.899	202.465	227.077	243.228	273.208	198.607	230.521	258.803
CBARP	702.648	0.456475	0.530084	0.861137	0.389162	0.999975	yes	5.04149	1.89549	6.80879	18.1844	15.3905	2.70419	11.0187	14.2698
HNRNPM	2132.09	0.268399	0.256529	1.04627	0.295437	0.999975	yes	46.1074	23.7309	35.7688	52.6872	65.0957	22.5355	46.5734	64.3387
MARCHF2	1876.03	-0.0352271	0.239476	-0.147101	0.883053	0.999975	yes	54.8888	58.2419	87.9381	77.2067	57.3292	56.3702	81.9105	86.8017
NDUFB7	7418.21	0.00117079	0.474142	0.00246927	0.99803	0.999975	yes	939.937	1168.8	685.958	686.761	920.458	1158.12	834.432	701.189
TECR	4364.23	0.068471	0.197052	0.347477	0.728233	0.999975	yes	169.775	151.209	178.358	202.599	207.74	143.117	194.682	222.454
TIMM13	3733.95	-0.108498	0.395392	-0.274407	0.783772	0.999975	yes	178.796	170.723	130.226	137.719	155.451	160.957	144.899	153.85
CDC34	3940.93	-0.0616409	0.285723	-0.215736	0.829193	0.999975	yes	118.883	121.819	127.853	129.941	125.153	115.391	125.587	124.391
MTAP	475.262	-0.219652	0.272529	-0.80598	0.420255	0.999975	yes	5.09545	2.51827	5.57135	7.11862	4.39528	1.96418	5.18376	5.91751
CEP170B	1054.51	0.271513	0.661503	0.410449	0.681477	0.999975	yes	2.82585	1.54304	5.24347	15.7306	7.9668	0.74591	8.75987	12.6736
POLR2E	4039.63	0.0891645	0.162476	0.548787	0.583152	0.999975	yes	170.392	161.119	182.485	238.51	216.7	137.644	230.851	247.782
POLRMT	1247.37	-0.0406174	0.187317	-0.216838	0.828335	0.999975	yes	14.4102	9.22331	15.1482	15.4954	17.7431	9.72511	15.2162	15.7687
HCN2	814.35	0.118501	0.462147	0.256415	0.797631	0.999975	yes	5.69043	3.91411	10.3688	20.2878	11.9187	2.70004	12.3951	16.8964
IZUMO4	171.277	-0.31603	0.345415	-0.914929	0.360229	0.999975	yes	8.20374	11.0989	12.7868	9.63565	5.88738	8.4651	11.7815	8.19918
RASSF7	127.869	0.0710875	0.441632	0.160965	0.872121	0.999975	yes	4.80688	3.5113	1.90519	4.68051	3.86593	2.74596	3.81172	2.71807
PALM	4590.72	0.0583557	0.310496	0.187944	0.850921	0.999975	yes	55.8205	37.3623	86.0151	123.857	81.2871	36.0642	86.9504	106.535
MKNK2	985.224	-0.0945063	0.36566	-0.258454	0.796057	0.999975	yes	18.8678	16.6287	40.9226	44.285	23.5387	8.18643	37.2594	31.883
ARVCF	1458.83	0.120632	0.2095	0.575809	0.564745	0.999975	yes	18.0145	13.6515	15.9594	33.9317	30.1096	11.6643	25.9907	26.8412
TRMT2A	394.02	-0.117496	0.212757	-0.552254	0.580775	0.999975	yes	5.65182	5.98639	9.97504	8.3498	5.87735	6.3503	6.71607	9.98871
RANBP1	2286.34	0.0428585	0.269919	0.158783	0.87384	0.999975	yes	126.515	107.541	121.679	115.596	127.693	114.137	119.847	147.588
ZDHHC8	414.848	-0.0960176	0.536526	-0.178962	0.857968	0.999975	yes	5.14704	2.70747	8.91829	21.1568	6.71565	2.08962	15.5531	13.1461
KLHL22	1152.14	0.0538671	0.210613	0.255763	0.798134	0.999975	yes	20.4029	21.2712	23.9878	24.8852	26.4251	15.9045	25.1307	26.9125
MED15	629.551	0.297715	0.651486	0.456979	0.647686	0.999975	yes	6.7838	1.85674	8.84021	19.9437	12.3789	1.21427	12.5428	17.5078
SNAP29	991.675	-0.134396	0.15227	-0.882619	0.377442	0.999975	yes	26.1289	18.6016	24.1359	23.5691	21.4059	19.2363	20.3047	18.4848
CRKL	2483.77	0.0812619	0.197536	0.411378	0.680796	0.999975	yes	13.5724	12.1439	22.4713	25.2395	18.082	13.6429	22.2789	22.9386
LZTR1	1327.44	0.0465257	0.272576	0.170689	0.864468	0.999975	yes	11.4224	8.41025	13.5425	23.0383	13.0015	5.79141	18.3144	21.3615
MMP11	880.756	-0.359224	0.263906	-1.36118	0.173456	0.999975	yes	18.7331	17.9352	19.9971	19.8214	16.8957	16.6799	14.3568	16.3539
SMARCB1	3340.48	-0.112645	0.263853	-0.426924	0.669435	0.999975	yes	106.913	102.251	104.773	104.712	104.152	90.8546	96.3608	103.722
DERL3	102.48	0.480361	0.866735	0.554219	0.579429	0.999975	yes	3.14441	4.04974	0.507176	2.65344	4.96454	4.38642	2.33482	1.15576
BCL2L13	1569.46	0.0256043	0.207029	0.123675	0.901573	0.999975	yes	18.0668	13.4574	23.6732	29.6359	22.0573	21.0423	29.6521	28.5653
DDT	4043.86	-0.0575384	0.396756	-0.145022	0.884693	0.999975	yes	431.719	512.773	397.713	390.293	447.782	508.481	392.689	362.105
CABIN1	575.572	0.155662	0.651925	0.238773	0.811282	0.999975	yes	2.7254	1.39212	3.55268	10.2838	6.67847	1.3048	4.22854	7.22208
TBC1D10A	509.216	0.0200822	0.326244	0.0615556	0.950917	0.999975	yes	12.9854	10.1545	10.2625	10.1438	10.9771	11.0323	10.3947	11.5587
SF3A1	1395.35	0.150401	0.567843	0.264864	0.791114	0.999975	yes	15.2095	3.22215	18.5925	38.0848	32.2681	2.22728	28.8676	32.894
RNF215	539.215	-0.249756	0.271749	-0.919067	0.358061	0.999975	yes	14.0345	9.854	10.3454	12.6447	10.9595	9.09415	9.42345	11.9291
SPECC1L	875.725	0.376816	0.642747	0.586259	0.557702	0.999975	yes	2.09861	0.883229	4.21906	15.1776	7.89438	1.27465	6.75972	11.4912
PPIL2	382.316	0.279978	0.387672	0.722203	0.47017	0.999975	yes	2.70106	1.52347	5.12917	8.33107	6.02081	1.50997	6.27001	7.87056
YPEL1	522.435	-0.109841	0.282221	-0.389201	0.697128	0.999975	yes	14.155	10.8466	6.69615	10.8405	14.5938	13.2307	5.97124	12.5528
SNRPD3	1489.34	0.00612904	0.266595	0.0229901	0.981658	0.999975	yes	46.863	46.7735	27.5213	39.6789	52.3952	37.9406	19.5666	23.0548
PES1	1672.56	-0.104435	0.183238	-0.569942	0.568717	0.999975	yes	32.8458	26.463	38.5254	38.5568	35.9171	22.5847	32.2184	37.9471
MAPK1	6123.69	0.0201007	0.164536	0.122166	0.902768	0.999975	yes	47.8601	37.2056	71.6143	68.4614	51.5733	39.1656	64.2341	64.3893
PPM1F	913.908	0.0785049	0.215178	0.364838	0.715232	0.999975	yes	6.83268	4.68134	8.116	8.09367	9.93824	6.49653	8.54061	6.87062
SLC35E4	247.103	-0.0104746	0.276594	-0.0378702	0.969791	0.999975	yes	2.89236	3.14861	4.32939	5.9501	3.21519	2.24698	5.3262	5.78391
TOP3B	198.81	0.253235	0.324371	0.780695	0.434982	0.999975	yes	4.19975	2.60246	2.93741	4.10357	5.53624	3.12483	2.96853	4.1716
ESS2	773.717	-0.0726409	0.2223	-0.326769	0.743842	0.999975	yes	12.8215	9.13729	15.3204	15.6646	14.773	7.57495	13.3399	14.5918
SLC25A1	3086.13	0.164624	0.186496	0.88272	0.377387	0.999975	yes	67.067	61.6159	102.21	120.381	91.0104	67.9294	113.55	127.456
GRK3	287.969	0.123329	0.511683	0.241026	0.809535	0.999975	yes	1.38767	1.42341	1.33992	3.77555	2.39195	0.373902	2.34231	1.8969
GGA1	1019.33	-0.0217888	0.189702	-0.114858	0.908558	0.999975	yes	16.8075	11.6579	17.0358	20.3543	19.7466	9.38849	16.9029	20.8472
HIRA	677.355	0.200436	0.390123	0.513776	0.607408	0.999975	yes	6.33801	2.73051	9.31585	19.8416	15.4828	2.95387	11.4907	16.8395
SEZ6L	663.956	0.319618	0.567293	0.563409	0.573156	0.999975	yes	4.51639	1.67641	3.3995	10.2798	7.19284	1.03975	7.67441	7.99105
LGALS1	956.978	-0.340645	0.27798	-1.22543	0.220413	0.999975	yes	110.506	128.813	167.444	140.273	107.177	97.3477	110.232	124.979
HPS4	697.707	-0.1826	0.190214	-0.959972	0.33707	0.999975	yes	6.87465	5.49413	10.0507	9.21202	7.38607	4.80673	7.00997	8.68715
PIK3IP1	1148.31	-0.112813	0.382186	-0.295179	0.767857	0.999975	yes	26.0435	20.3384	13.143	17.2559	25.3285	15.4359	17.8865	17.8979
SRRD	816.432	-0.040106	0.22257	-0.180195	0.857	0.999975	yes	16.6663	13.9769	12.6545	16.3583	12.4544	16.525	14.9983	17.1677
PATZ1	2212.75	-0.0669908	0.206116	-0.325015	0.74517	0.999975	yes	30.6155	20.7015	28.165	32.0771	33.5222	19.0831	26.3325	28.7585
TRIOBP	585.906	0.463787	0.622216	0.745379	0.456043	0.999975	yes	3.60427	1.97316	5.69017	11.8537	8.38825	1.8636	8.86894	9.48882
TFIP11	544.695	0.00803228	0.31242	0.0257099	0.979489	0.999975	yes	6.74211	3.96094	6.95353	9.35439	8.51454	4.37432	8.19421	10.354
GCAT	2601.43	0.0734424	0.4795	0.153164	0.878269	0.999975	yes	94.9897	112.696	54.4022	59.0267	111.503	116.179	77.7902	73.2595
ANKRD54	739.86	-0.115873	0.257991	-0.449137	0.653333	0.999975	yes	18.9546	21.1382	20.0728	20.8609	23.5993	13.8093	19.6318	18.8584
EIF3L	15833.1	-0.0822429	0.195952	-0.419709	0.674698	0.999975	yes	377.482	328.964	514.676	459.893	384.068	317.455	417.526	502.421
SNU13	6736.94	-0.0841846	0.350833	-0.239956	0.810364	0.999975	yes	276.445	247.965	227.681	216.829	257.52	258.957	216.918	218.876
MICALL1	327.225	0.10944	0.668012	0.16383	0.869865	0.999975	yes	2.71238	1.07244	2.47711	8.80521	3.93282	0.448033	4.79094	5.94117
POLR2F	2819.73	0.0265917	0.448189	0.0593314	0.952688	0.999975	yes	221.149	299.45	176.078	150.108	222.486	260.377	207.031	193.419
DEPDC5	193.696	-0.0104215	0.496851	-0.0209752	0.983265	0.999975	yes	1.80372	1.45571	3.19126	3.84294	2.61696	0.79218	6.13317	4.19069
PICK1	781.203	0.085124	0.205136	0.414963	0.678169	0.999975	yes	22.6699	16.0265	21.9166	23.0236	24.858	17.2436	19.7217	23.6749
TTC28	261.353	0.360709	0.743589	0.485092	0.627611	0.999975	yes	0.29156	0.63837	1.35435	3.30636	2.18611	1.9424	1.905	1.59563
SEPTIN3	5758.58	0.100943	0.422274	0.239045	0.81107	0.999975	yes	39.6127	22.7505	66.3903	113.259	61.8563	20.9126	70.8169	100.324
DDX17	2913.29	-5.8294e-05	0.289684	-0.000201233	0.999839	0.999975	yes	27.9474	14.6279	38.7724	42.079	40.1946	14.5299	34.2338	36.2369
HSCB	362.751	-0.0918653	0.393661	-0.233362	0.81548	0.999975	yes	19.1973	14.919	13.3467	20.1046	18.0107	19.5928	16.5131	12.6182
CBY1	559.706	-0.0644364	0.262676	-0.245307	0.806219	0.999975	yes	24.185	21.1513	24.7449	26.3276	22.1949	21.4154	24.8172	24.5553
TOMM22	5536.8	-0.0984942	0.370767	-0.26565	0.790509	0.999975	yes	164.813	147.547	138.296	120.306	128.505	154.848	127.764	110.539
RSPH14	521.12	-0.139707	0.712979	-0.195949	0.84465	0.999975	yes	29.5269	30.3962	6.18802	9.06065	26.35	25.6318	10.2592	9.48819
XBP1	6229.51	0.162391	0.43284	0.375175	0.70753	0.999975	yes	161.883	167.363	125.731	128.476	202.066	216.115	133.644	103.948
RTCB	7438.51	-0.112914	0.224182	-0.50367	0.614494	0.999975	yes	158.399	137.605	174.203	163.729	140.348	118.143	174.692	174.805
JOSD1	2149.24	0.123611	0.168985	0.731487	0.464482	0.999975	yes	26.2668	17.5573	31.912	34.3695	25.4944	17.6648	36.1359	31.9708
FBXO7	3820.97	-0.0593304	0.258475	-0.22954	0.818449	0.999975	yes	82.2639	71.314	88.8445	83.0464	75.6382	73.2396	85.4911	82.15
GTPBP1	1486.98	-0.000673095	0.237995	-0.00282819	0.997743	0.999975	yes	16.0544	10.7087	13.9613	19.6462	16.6893	6.24976	19.1096	17.8742
POLDIP3	3203.29	-0.0844785	0.225265	-0.375018	0.707647	0.999975	yes	45.0399	36.0218	52.0253	47.9634	47.4503	39.2047	51.0879	39.5994
RAB36	218.223	-0.010264	0.305909	-0.0335526	0.973234	0.999975	yes	2.04353	2.41997	2.67629	3.91708	2.42664	0.864858	2.87775	2.65067
PPP6R2	1065.83	0.195047	0.337061	0.578671	0.562811	0.999975	yes	10.3847	6.12599	15.0995	21.7243	13.9782	5.35767	17.6839	21.0213
SBF1	4131.71	0.129174	0.419705	0.307772	0.758256	0.999975	yes	25.3344	13.7628	41.456	67.2512	41.8926	12.4802	47.958	52.8393
SUN2	2040.31	-0.0963027	0.218692	-0.440358	0.659678	0.999975	yes	22.0161	19.1755	32.805	44.2027	27.9734	14.2469	35.1927	32.5401
CYB5R3	3917.73	0.102153	0.270962	0.377	0.706174	0.999975	yes	81.758	54.2445	115.314	162.049	122.023	51.0336	116.556	157.882
DNAL4	1444.74	-0.0817221	0.324431	-0.251894	0.801123	0.999975	yes	44.9589	42.1238	48.1513	47.4661	40.5488	47.8486	43.2485	41.7595
LMF2	810.624	0.0443761	0.409867	0.10827	0.913782	0.999975	yes	8.22691	5.7781	18.956	22.0359	11.8164	4.66319	18.0205	22.9709
RHBDD3	716.257	0.133257	0.384808	0.346294	0.729121	0.999975	yes	24.4395	21.6517	21.0437	15.9563	28.6504	22.6722	23.2603	19.2197
PACSIN2	1761.6	0.123042	0.21746	0.565815	0.57152	0.999975	yes	31.454	18.8351	26.8617	34.7946	38.8103	28.6751	27.1585	32.6073
TTLL1	727.587	0.0356371	0.179982	0.198003	0.843042	0.999975	yes	17.329	13.2418	19.7744	22.0674	17.9999	13.3309	19.0431	26.0197
AP1B1	2226.15	0.163631	0.343046	0.476995	0.633366	0.999975	yes	17.2187	9.39641	22.535	36.4204	25.654	8.54193	27.7291	35.4498
HMGXB4	387.573	0.187719	0.273369	0.686687	0.49228	0.999975	yes	3.5673	1.75124	5.88008	5.96432	5.29169	3.71088	4.77493	6.61351
TOM1	1295.03	-0.0657276	0.218031	-0.30146	0.763063	0.999975	yes	28.4545	20.7034	23.4994	28.1606	28.9199	18.8075	27.5753	32.6624
NEFH	546.867	0.371708	0.771961	0.481511	0.630153	0.999975	yes	1.80182	1.06129	2.89966	18.2347	8.59952	0.655634	8.07693	12.0057
CHKB	309.309	-0.279063	0.609454	-0.45789	0.647031	0.999975	yes	14.4179	17.1838	11.1231	5.67729	11.5451	14.3284	6.21175	6.78788
BIK	561.958	-0.0300913	0.524998	-0.0573169	0.954293	0.999975	yes	30.5893	38.7908	21.4166	15.9573	32.9738	34.663	21.8816	20.7993
HMOX1	439.321	-0.515438	0.361979	-1.42394	0.154462	0.999975	yes	8.75565	8.5683	26.5849	18.7428	8.35755	9.22576	10.0224	13.9337
MCAT	1308.96	-0.0456214	0.310854	-0.146762	0.88332	0.999975	yes	45.5012	44.2733	36.315	39.0732	44.5725	37.8369	38.7101	39.3773
THOC5	914.098	-0.00739671	0.191085	-0.0387089	0.969122	0.999975	yes	17.3351	12.4662	21.9296	25.3926	21.5765	10.9156	21.198	23.2933
MCM5	170.658	-0.135514	0.439536	-0.308311	0.757846	0.999975	yes	4.93589	2.43125	4.495	1.99715	4.66461	3.78118	3.85872	2.27573
ARSA	260.46	-0.039469	0.584403	-0.0675373	0.946154	0.999975	yes	1.76764	2.6482	9.62457	11.6838	3.39424	1.22184	7.80513	9.29364
TSPO	33.543	-0.634516	0.634262	-1.0004	0.317117	0.999975	yes	3.17109	2.45477	2.85921	3.76341	1.09674	2.74978	1.3685	1.40811
TTLL12	888.046	-0.184384	0.198498	-0.9289	0.352941	0.999975	yes	10.9858	7.18827	13.7116	13.4065	12.3573	6.72988	10.5746	10.6299
CBX7	168.693	-0.140273	0.283589	-0.494635	0.620858	0.999975	yes	2.30986	1.42251	2.76627	2.25828	1.98384	1.83007	1.34086	2.11598
PDGFB	85.399	0.219235	0.335926	0.652628	0.513996	0.999975	yes	1.01607	1.68677	1.44957	1.08329	1.13961	1.34019	1.37687	1.45646
RPL3	66836.8	-0.0178315	0.251137	-0.0710032	0.943395	0.999975	yes	2008.62	1906.03	3022.29	2543.96	2011.83	2105.93	2427.73	2901.93
ZMAT5	426.855	-0.0878448	0.405645	-0.216556	0.828554	0.999975	yes	26.3803	23.2125	17.5308	20.7883	24.7957	22.7969	19.6609	15.8906
RBFOX2	6963.09	0.204926	0.322622	0.63519	0.525304	0.999975	yes	57.3776	33.3592	71.2217	102.991	84.289	32.6973	81.4016	93.2477
SYNGR1	2195.05	-0.0216425	0.283854	-0.0762453	0.939224	0.999975	yes	22.6362	18.9814	35.7314	44.2904	26.6833	22.9937	41.2253	42.443
TAB1	453.4	-0.0771281	0.258794	-0.298029	0.765681	0.999975	yes	7.48564	4.38671	8.08235	8.56417	7.84978	3.2762	6.8814	10.6487
ASCC2	532.581	0.249001	0.264083	0.942889	0.345737	0.999975	yes	8.35366	4.77384	7.69506	13.1418	13.16	6.00632	9.94075	12.9351
MTMR3	1104.28	0.0725797	0.259253	0.279957	0.779511	0.999975	yes	6.75434	5.97982	7.85198	13.2118	10.0355	6.41139	8.56839	9.78986
MIEF1	3959.25	-0.0282342	0.153388	-0.18407	0.853958	0.999975	yes	33.3877	25.7579	39.3419	42.1971	34.5472	25.0223	40.9524	39.122
SAMM50	5078.7	-0.174006	0.273142	-0.637055	0.524089	0.999975	yes	131.922	125.354	148.313	129.157	115.164	110.796	126.385	136.474
TXN2	3840.89	-0.058327	0.294138	-0.198298	0.842812	0.999975	yes	126.561	127.723	150.011	135.329	122.428	129.3	136.852	133.957
FOXRED2	357.243	-0.20857	0.450975	-0.462487	0.643732	0.999975	yes	2.60736	2.14212	8.39703	10.0619	4.15839	1.68799	5.59843	6.27742
EIF3D	3591.26	-0.154292	0.203648	-0.757642	0.448665	0.999975	yes	82.1512	65.3559	108.018	97.8685	73.778	70.4195	85.9444	95.0036
SGSM3	1440.81	-0.152508	0.191543	-0.796209	0.42591	0.999975	yes	25.7256	19.3922	33.0019	29.6881	23.102	17.8767	25.3871	25.8597
IFT27	1616.6	-0.0125037	0.423371	-0.0295336	0.976439	0.999975	yes	82.8499	73.6157	62.8277	54.7668	76.7457	83.3896	61.8069	53.1133
KIAA0930	2372.45	0.160291	0.235603	0.680345	0.496286	0.999975	yes	23.8195	18.8391	27.3416	40.4222	29.1939	16.7407	37.0048	41.8969
SLC25A17	1384.28	-0.0452112	0.298337	-0.151544	0.879547	0.999975	yes	32.1892	31.1022	35.2172	28.4913	28.4848	27.0715	28.9974	30.6741
FAM118A	192.553	0.120967	0.26057	0.46424	0.642476	0.999975	yes	3.79936	3.06588	3.10371	4.15616	5.21673	1.53625	3.47657	4.30732
KCTD17	1270.3	-0.0790298	0.219152	-0.360617	0.718386	0.999975	yes	37.5444	31.1538	39.4061	42.4633	37.1733	28.3439	45.0009	39.3528
ST13	10247.9	-0.155286	0.185494	-0.837145	0.402511	0.999975	yes	145.172	114.983	193.387	183.337	134.423	109.552	168.602	170.088
RBX1	7764.2	0.057066	0.476922	0.119655	0.904756	0.999975	yes	297.503	378.446	229.413	225.339	305.532	403.877	264.667	228.382
L3MBTL2	897.918	0.0484935	0.237146	0.204488	0.837972	0.999975	yes	13.7733	8.59903	11.0901	12.2679	14.5992	9.15859	14.4479	14.0622
CHADL	68.664	0.295638	0.420082	0.703764	0.48158	0.999975	yes	3.11516	0.814389	0.942885	2.01391	1.08242	1.33244	2.26539	2.71911
RANGAP1	2269.54	0.185736	0.204369	0.908824	0.363443	0.999975	yes	22.9464	14.118	24.8309	36.2927	35.175	17.9095	28.4711	36.5684
ZC3H7B	1780.84	0.0999321	0.641172	0.155859	0.876144	0.999975	yes	5.55179	2.11699	13.9017	30.8605	13.6919	2.16964	15.7374	22.8623
PHF5A	1052.59	-0.104854	0.447752	-0.23418	0.814845	0.999975	yes	55.5988	58.0469	41.8377	36.6866	49.4812	54.8234	40.2491	36.1109
ACO2	4840.64	0.0499134	0.206687	0.241492	0.809173	0.999975	yes	79.3488	48.7604	80.9707	101.754	93.3955	45.1239	83.1701	110.087
POLR3H	1740.41	-0.00674812	0.231562	-0.0291418	0.976752	0.999975	yes	61.2691	61.0785	57.3571	57.4945	59.9354	51.7458	67.1959	55.736
TRMU	566.963	0.0471837	0.304595	0.154906	0.876895	0.999975	yes	15.9002	15.6107	13.6653	17.3461	21.8381	14.3852	16.3819	18.3026
PMM1	2611.81	-0.172007	0.256452	-0.67072	0.502399	0.999975	yes	99.1347	91.7646	106.059	102.494	84.7276	79.6181	94.3054	107.436
DESI1	1142.01	0.0237052	0.201731	0.117509	0.906456	0.999975	yes	10.7389	8.05082	12.663	20.8742	13.8609	7.69327	13.1328	17.4115
CERK	5789.58	-0.110769	0.255338	-0.433814	0.664424	0.999975	yes	54.2143	42.7171	60.4607	55.2364	52.541	45.021	48.0268	49.5638
BRD1	397.107	0.0962743	0.379196	0.25389	0.79958	0.999975	yes	2.94144	1.60991	3.62969	6.46536	4.98548	1.2288	4.10758	4.98085
ZBED4	773.84	0.179178	0.418753	0.427886	0.668734	0.999975	yes	3.04845	1.51147	5.62892	7.45184	5.819	1.47372	5.867	6.89918
HDAC10	257.355	0.112741	0.324682	0.347236	0.728414	0.999975	yes	6.43668	2.18966	7.32308	8.07687	5.38846	3.58898	8.44575	11.0962
KCNK10	1915.79	0.189751	0.3066	0.618887	0.535991	0.999975	yes	8.83636	5.59411	14.0199	17.016	11.852	5.10418	15.2114	19.0282
ABHD4	166.671	0.13589	0.310008	0.438344	0.661137	0.999975	yes	3.82092	1.83449	2.00985	6.02987	5.649	1.95732	3.7645	2.83978
KHNYN	442.581	-0.0583079	0.419835	-0.138883	0.889543	0.999975	yes	2.80056	1.86391	5.22313	8.44041	3.509	1.52426	5.91481	5.37453
FKBP3	4250.79	0.0366296	0.276137	0.13265	0.89447	0.999975	yes	160.325	134.326	136.655	134.945	155.348	126.465	158.331	168.575
SDR39U1	1193.25	-0.156075	0.271939	-0.573932	0.566014	0.999975	yes	52.4352	48.8749	51.1531	50.7479	53.3652	43.9712	44.7968	54.386
RBM23	1693.85	0.0567273	0.161044	0.352247	0.724653	0.999975	yes	42.0009	28.9083	39.4525	46.6632	50.9284	29.3182	36.6566	46.3834
PRMT5	4400.52	-0.0650696	0.375483	-0.173296	0.862419	0.999975	yes	101.539	89.6869	83.8666	74.4426	95.6421	99.9018	73.6083	71.9645
COCH	2675.13	-0.139909	0.221625	-0.631288	0.527852	0.999975	yes	45.42	38.5861	60.0613	59.3639	37.2059	30.6164	60.2656	53.4933
AP4S1	188.916	-0.278175	0.376036	-0.739755	0.459449	0.999975	yes	5.55808	7.74265	3.6791	4.76563	4.84904	4.39486	4.46566	3.40381
POLE2	56.6847	-0.324129	0.429135	-0.755307	0.450065	0.999975	yes	1.32671	1.81661	3.38682	2.62239	2.29378	1.72491	1.40017	2.08762
VCPKMT	892.051	-0.0239339	0.302551	-0.0791069	0.936948	0.999975	yes	29.9843	28.3424	27.2962	27.4057	28.6602	28.7745	28.7908	32.1482
SOS2	583.002	0.195874	0.302945	0.646566	0.517913	0.999975	yes	3.39722	2.64893	6.45342	7.83862	5.24295	2.35173	5.77048	7.88762
CDKL1	111.755	-0.0656764	0.489593	-0.134145	0.893288	0.999975	yes	3.52587	1.36869	6.81402	2.9497	1.29723	2.72278	3.56287	2.77324
PYGL	570.3	-0.00939291	0.777456	-0.0120816	0.990361	0.999975	yes	1.61048	1.79252	17.6604	17.6575	2.4487	4.24007	15.9555	18.3418
PSMC6	2558.43	0.0572664	0.347444	0.164822	0.869084	0.999975	yes	85.0409	75.0022	72.3322	85.7	82.9539	84.2671	83.8051	75.9836
GNPNAT1	250.01	0.116161	0.302698	0.383753	0.701161	0.999975	yes	2.54569	1.8558	3.68025	3.85349	4.90282	2.38972	2.68442	4.87079
DDHD1	1396	0.0762676	0.256841	0.296945	0.766508	0.999975	yes	10.9315	6.38218	12.4244	15.7111	15.1334	6.40825	14.5374	16.0855
CDKN3	30.5345	0.257777	0.442726	0.582248	0.560399	0.999975	yes	2.06172	1.97516	1.90617	3.22175	2.69371	2.34313	2.2505	2.04283
CNIH1	10004.9	-0.0902133	0.339176	-0.265978	0.790256	0.999975	yes	314.819	291.974	232.579	227.13	264.985	290.282	231.473	195.05
CGRRF1	771.539	0.196387	0.441638	0.444678	0.656552	0.999975	yes	28.9381	27.6178	23.1593	17.4281	29.1814	32.9968	25.6333	18.9276
ATP6V1D	4807.25	-0.00928065	0.278789	-0.0332892	0.973444	0.999975	yes	167.155	135.86	144.97	130.309	149.848	126.332	164.544	153.376
PIGH	1468.04	0.00577291	0.302834	0.019063	0.984791	0.999975	yes	56.1023	60.4612	58.4041	56.9035	66.4401	72.5799	60.443	53.2174
PSMA3	3677.15	0.0714103	0.387446	0.18431	0.85377	0.999975	yes	193.869	203.057	163.653	167.72	201.167	221.927	194.252	168.614
VTI1B	4475.07	-0.0714502	0.171528	-0.41655	0.677007	0.999975	yes	111.516	97.2982	117.601	122.137	111.35	89.3573	105.235	111.486
TIMM9	696.188	-0.131812	0.261508	-0.504045	0.61423	0.999975	yes	37.2603	25.5429	51.8406	41.8496	30.7809	33.4793	35.7973	42.0268
GSTZ1	650.679	-0.176638	0.377985	-0.467315	0.640274	0.999975	yes	35.2556	27.7685	20.5633	19.9806	27.3654	20.7443	26.6819	25.5119
TMED8	1826.25	0.0774187	0.306852	0.2523	0.800809	0.999975	yes	6.61429	4.10134	11.9467	14.8589	9.23775	4.74968	11.6577	13.8167
AHSA1	2586.46	0.0421213	0.181581	0.231969	0.816562	0.999975	yes	114.023	93.1147	116.167	138.533	140.404	84.0259	120.605	136.755
DAAM1	496.929	0.430102	0.659313	0.65235	0.514176	0.999975	yes	2.02669	1.36153	2.69103	10.1218	11.2445	0.833778	7.09097	8.12593
SPTLC2	1495.09	0.262472	0.410977	0.638654	0.523048	0.999975	yes	5.50684	2.71151	7.96397	12.2553	9.15346	4.12121	10.6761	12.1784
LGMN	1738.68	-0.0776232	0.222705	-0.348547	0.727429	0.999975	yes	29.6783	25.7347	52.6473	54.7925	35.5706	22.7249	45.9753	54.0323
ALKBH1	651.163	-0.037471	0.318428	-0.117675	0.906325	0.999975	yes	14.0456	13.1189	11.6381	11.4342	13.8317	10.7982	13.9056	12.1167
SNW1	482.174	-0.0397692	0.25533	-0.155757	0.876225	0.999975	yes	9.63778	6.1774	12.5342	14.0222	13.8867	6.53009	13.0797	17.2446
CHGA	4086.08	0.324637	0.299903	1.08248	0.279041	0.999975	yes	80.9009	43.8703	75.3929	130.027	139.648	42.7492	104.536	137.227
ITPK1	1931.71	0.0532901	0.253668	0.210078	0.833607	0.999975	yes	28.049	17.3914	45.6982	47.5585	32.7627	15.1622	36.7943	46.4589
DHRS7	7422.72	-0.0761645	0.318644	-0.239027	0.811084	0.999975	yes	453.27	377.599	448.815	413.33	392.279	426.19	398.485	346.53
PPM1A	3150.47	0.0447539	0.146134	0.306253	0.759412	0.999975	yes	37.7863	21.0076	30.7688	35.4709	33.1364	21.9569	31.7927	31.6546
GALNT16	476.341	-0.265733	0.229753	-1.1566	0.247436	0.999975	yes	6.27267	3.21329	10.6063	9.80962	12.2131	4.30187	6.30914	6.55011
ERH	5574.05	0.00868781	0.419648	0.0207026	0.983483	0.999975	yes	373.173	428.703	314.652	299.468	375.817	436.141	351.552	301.067
HIF1A	2877.2	0.0679463	0.184445	0.368383	0.712588	0.999975	yes	28.6023	17.3306	32.0601	38.6935	38.6955	22.0188	32.7981	37.9187
SUSD6	431.818	0.147101	0.259669	0.566494	0.571058	0.999975	yes	3.16142	1.54098	3.9208	5.84783	4.92359	1.76337	4.08488	5.00329
SRSF5	1439.69	-0.120183	0.170476	-0.704983	0.480821	0.999975	yes	56.4804	44.489	58.4111	65.6179	49.5926	38.0779	58.8254	56.4188
EIF5	3625.76	0.215657	0.2209	0.976263	0.328934	0.999975	yes	79.9434	57.9916	65.9499	83.8976	113.086	76.3493	83.6094	92.371
DICER1	1919.92	0.258007	0.584021	0.441777	0.65865	0.999975	yes	5.25761	3.10481	7.66945	18.172	12.6631	1.79648	12.0882	14.0282
ZFYVE21	907.68	0.119228	0.357057	0.333918	0.738442	0.999975	yes	31.6374	39.5422	34.9502	36.5256	32.85	40.9397	44.4098	39.5043
MTHFD1	1119.04	0.0502679	0.283332	0.177417	0.859181	0.999975	yes	13.4665	7.74351	15.4739	20.1016	20.3603	7.80073	15.2487	22.1321
ZC3H14	756.163	0.0671361	0.313116	0.214413	0.830225	0.999975	yes	10.8577	5.77531	13.7611	17.2861	15.5647	5.8309	13.943	18.8795
TELO2	955.059	0.0701366	0.266074	0.263599	0.792089	0.999975	yes	12.8655	9.18668	9.20642	13.7722	16.7882	10.4386	11.7064	13.3112
PCNX1	602.715	0.247469	0.560038	0.441879	0.658577	0.999975	yes	2.08473	1.38631	3.7355	7.92604	2.18521	0.950154	4.44387	4.4829
GSKIP	2238.8	0.0139785	0.334362	0.0418065	0.966653	0.999975	yes	38.5229	39.3572	43.0315	38.2228	39.0606	45.0764	39.9093	38.6783
VRK1	410.073	-0.133353	0.310666	-0.429247	0.667743	0.999975	yes	8.58234	9.65857	13.9355	10.6703	9.72656	9.49504	10.2901	9.8777
PSMC1	6053.11	0.0269976	0.299432	0.0901627	0.928158	0.999975	yes	321.351	265.175	268.683	252.383	320.193	265.725	274.226	319.204
PPP4R3A	346.539	0.115535	0.464535	0.248711	0.803585	0.999975	yes	5.81618	1.18806	5.59216	14.099	5.69152	2.05808	5.29138	9.73631
C14orf93	109.246	-0.508875	0.27702	-1.83696	0.0662155	0.999975	yes	2.64313	3.15968	2.66228	5.27943	2.81091	1.15933	2.8195	3.91175
PSMB5	11480.3	-0.0328144	0.359235	-0.0913453	0.927218	0.999975	yes	549.549	562.44	507.666	462.898	539.896	561.251	501.065	481.643
YY1	1603.55	0.0973622	0.338819	0.287358	0.773839	0.999975	yes	15.4456	9.25491	20.5151	22.5733	15.6402	10.7499	17.0524	25.1526
ACIN1	382.8	0.435519	0.496912	0.876451	0.380785	0.999975	yes	4.40582	3.20054	4.56813	10.1805	8.99251	2.16993	9.7009	10.2825
CCNB1IP1	1617.7	-0.161712	0.330617	-0.489123	0.624754	0.999975	yes	62.6381	63.1837	76.2857	58.3128	51.7263	55.3571	56.1527	62.0078
TRIP11	127.964	-0.119811	0.393381	-0.304566	0.760696	0.999975	yes	4.38825	2.59132	5.52694	6.6448	4.25164	2.30043	4.71652	4.79828
APEX1	6612.68	-0.271961	0.276121	-0.984934	0.324657	0.999975	yes	234.289	207.03	232.239	200.094	200.339	160.065	192.273	201.143
PABPN1	1452.77	0.166723	0.19779	0.842929	0.399268	0.999975	yes	29.3403	24.8102	38.0926	47.5752	34.2606	32.567	46.4085	49.2968
ARHGAP5	887.444	0.180437	0.587427	0.307165	0.758717	0.999975	yes	3.25832	1.40781	7.52102	13.9051	7.71638	2.55296	8.05455	10.4269
CINP	545.706	0.282942	0.230156	1.22935	0.218941	0.999975	yes	20.8326	20.585	20.1435	29.2967	27.4769	23.0959	26.8791	34.9341
DHRS2	1344.13	0.00824642	0.623982	0.0132158	0.989456	0.999975	yes	53.2753	48.8101	16.0873	16.1698	54.3101	42.1636	25.2653	26.1492
SRP54	2171.34	0.0820863	0.152926	0.53677	0.591427	0.999975	yes	39.8816	27.1293	46.4762	53.5952	45.0396	29.0216	49.8538	51.1819
CHD8	617.327	0.4746	0.899324	0.52773	0.597687	0.999975	yes	1.69385	0.508218	2.2517	10.2407	7.00966	1.05405	5.20796	11.6517
PCK2	505.307	-0.25411	0.401396	-0.633066	0.52669	0.999975	yes	13.2969	9.86672	10.4268	12.9958	11.75	11.4121	8.3154	7.32415
PRORP	718.562	-0.164098	0.21127	-0.776724	0.437322	0.999975	yes	15.3203	17.1793	23.1902	25.3424	16.3202	13.992	22.7568	23.9783
DCAF11	3173.69	-0.00111694	0.271414	-0.00411526	0.996717	0.999975	yes	59.9014	52.6985	49.1758	48.9244	74.9041	37.9927	51.858	57.0302
PSMA6	9708.79	0.0608728	0.350348	0.17375	0.862062	0.999975	yes	469.221	526.148	511.092	463.052	468.22	555.538	567.71	529.959
NFKBIA	318.438	-0.182133	0.271076	-0.671889	0.501654	0.999975	yes	11.3381	7.72169	8.38546	9.95986	7.90435	6.76901	9.80571	10.4757
EMC9	908.615	-0.0852486	0.425953	-0.200136	0.841374	0.999975	yes	57.5672	62.0869	46.8489	42.8744	53.1739	61.8704	45.5056	40.4565
PSME2	1068.36	-0.180757	0.275012	-0.65727	0.511007	0.999975	yes	66.8124	58.7577	76.2716	63.9086	54.4742	59.9789	60.8781	72.0906
BRMS1L	752.343	0.0313429	0.185095	0.169334	0.865534	0.999975	yes	12.4135	7.91691	12.9511	13.4819	13.1431	8.78098	13.265	13.4948
REC8	1576.63	0.145141	0.197343	0.735477	0.462049	0.999975	yes	24.3079	22.8419	28.321	34.8132	34.1416	23.7774	29.9648	40.8672
TM9SF1	1270.56	-0.140967	0.2111	-0.667773	0.504278	0.999975	yes	28.0723	21.7372	31.9258	33.4984	23.2072	20.4399	32.9249	29.6372
SEC23A	4625.68	-0.0346356	0.175395	-0.197472	0.843458	0.999975	yes	46.4112	37.5933	55.598	60.0644	47.8764	41.3815	58.5427	54.8912
GMPR2	2475.67	-0.154302	0.361271	-0.42711	0.6693	0.999975	yes	82.9406	66.2317	72.8747	54.7334	64.8916	61.5275	62.1894	51.9124
PNN	297.686	0.138018	0.599899	0.230068	0.818039	0.999975	yes	3.58475	1.3336	4.97866	9.13618	4.54089	0.585266	4.47209	7.14637
RABGGTA	1823.07	-0.116424	0.187708	-0.62024	0.5351	0.999975	yes	37.2436	32.0213	46.6091	43.3403	35.6919	29.5822	41.6224	47.861
PLTP	374.067	-0.25639	0.235829	-1.08719	0.276955	0.999975	yes	9.91236	8.93737	10.3696	15.7505	10.5068	8.22687	8.79795	10.4772
PCIF1	767.862	-0.0681562	0.163367	-0.417198	0.676534	0.999975	yes	18.915	15.917	16.8657	21.2337	18.4267	13.6265	17.9978	19.6172
GSS	2092.45	0.0115769	0.303731	0.0381155	0.969596	0.999975	yes	56.162	43.5861	40.3402	43.472	55.1141	40.7247	42.6056	53.6636
TRPC4AP	4377.72	-0.166795	0.209893	-0.794668	0.426806	0.999975	yes	60.7376	46.4617	65.981	59.7521	54.0476	41.4958	55.8116	62.3619
PYGB	15310.8	-0.0315413	0.178221	-0.176979	0.859525	0.999975	yes	142.907	97.9804	174.656	188.279	173.92	88.37	152.358	196
ABHD12	3473.96	-0.0996649	0.246264	-0.404708	0.685692	0.999975	yes	77.5177	74.5976	85.4386	83.3215	73.6938	63.3055	87.9092	88.337
GINS1	139.018	0.341382	0.256899	1.32886	0.183896	0.999975	yes	2.08954	1.75053	2.72101	2.29725	2.32037	2.07855	4.48662	4.05923
UQCC1	2566.3	0.0114724	0.354475	0.0323646	0.974181	0.999975	yes	63.349	51.6332	37.892	43.3323	63.1642	63.8594	47.6896	50.9846
IFT52	2223.71	-0.115371	0.341925	-0.337418	0.735802	0.999975	yes	64.6139	58.6538	56.9824	53.347	56.7328	59.2993	56.0777	51.8312
NDRG3	1688.17	-0.193334	0.176619	-1.09464	0.273674	0.999975	yes	26.2882	17.6559	28.2608	28.1218	23.4254	16.7441	23.8207	26.6456
RAB5IF	3708.88	0.0771696	0.417685	0.184755	0.853421	0.999975	yes	165.054	175.192	138.007	135.318	151.092	207.03	153.219	138.441
RIMS4	3155.96	0.047086	0.256648	0.183465	0.854433	0.999975	yes	28.2908	19.6056	20.0798	29.0151	36.3297	15.1145	21.6424	25.4332
ADNP	1045.47	0.27203	0.642384	0.42347	0.671952	0.999975	yes	6.30023	1.335	7.10992	20.0879	12.1829	2.0633	10.6063	15.9208
PFDN4	4399.95	-0.0247868	0.390497	-0.0634752	0.949388	0.999975	yes	275.191	303.626	285.553	261.919	268.928	336.127	269.397	236.584
DOK5	1340.86	-0.366926	0.246185	-1.49045	0.136106	0.999975	yes	24.7042	22.2119	46.8398	39.9341	21.0577	20.1825	30.0054	33.0326
CSTF1	1016.55	-0.15982	0.230867	-0.692258	0.488775	0.999975	yes	25.0692	19.8891	17.6447	20.6317	19.4073	15.4297	21.0153	21.3458
RAE1	1752.5	-0.0222963	0.319516	-0.0697815	0.944368	0.999975	yes	36.481	32.5158	26.1328	32.9211	36.9053	31.13	30.3793	31.3185
TPD52L2	3384.53	-0.0489593	0.239467	-0.204451	0.838001	0.999975	yes	65.1812	51.8513	62.5717	63.957	59.3195	51.4755	62.3531	67.2371
DNAJC5	6769.34	-0.0966992	0.208779	-0.463164	0.643247	0.999975	yes	42.6892	30.4294	67.1187	75.2522	51.2463	28.7686	59.9656	63.2118
NELFCD	1485.84	0.234376	0.415373	0.564255	0.57258	0.999975	yes	34.346	25.2168	18.1244	20.2875	40.7645	29.9252	27.8871	28.8001
CTSZ	92.1242	-0.226664	0.397852	-0.56972	0.568868	0.999975	yes	4.1372	1.62156	2.59197	2.94679	3.46138	1.04425	2.93917	3.7635
PRPF6	2684.13	0.0542591	0.317176	0.171069	0.864169	0.999975	yes	31.6768	16.0592	46.1298	53.7612	40.3015	15.3787	43.0547	58.0531
PRELID3B	959.968	-0.0125809	0.394106	-0.0319227	0.974534	0.999975	yes	23.1543	19.8384	13.5863	11.9899	22.284	18.2492	16.1828	16.0025
HRH3	383.754	-0.169192	0.393859	-0.429574	0.667505	0.999975	yes	5.35698	3.42102	6.5697	10.6321	6.45927	1.50666	8.23114	7.96344
MTG2	258.78	-0.071135	0.246104	-0.289045	0.772547	0.999975	yes	8.67414	8.05142	9.15407	11.9768	9.33602	4.94723	9.02138	10.0816
PSMA7	14541.3	-0.019757	0.401933	-0.049155	0.960796	0.999975	yes	733.394	827.432	678.755	583.999	749.388	823.966	671.78	613.066
SLCO4A1	118.228	-0.491761	0.292305	-1.68235	0.0925004	0.999975	yes	2.37247	2.5649	3.41283	3.58171	2.1411	0.830995	1.68632	2.17444
MRGBP	397.918	-0.312334	0.338285	-0.923284	0.355859	0.999975	yes	6.10719	7.2501	5.26972	5.83418	5.19174	4.50604	5.57611	5.80463
TCFL5	202.468	-0.52547	0.313337	-1.67701	0.0935399	0.999975	yes	1.98809	2.93161	5.6584	4.8841	2.66472	1.79168	2.97338	3.39266
DIDO1	689.133	0.106268	0.545886	0.19467	0.845651	0.999975	yes	4.20921	2.6014	7.65646	10.3741	5.22715	1.50069	6.89579	7.64704
GID8	2471.42	-0.116381	0.187568	-0.620474	0.534946	0.999975	yes	21.7776	17.5553	27.4446	25.9566	22.0687	16.8908	22.2319	25.9328
ARFGAP1	1307.53	-0.140389	0.186402	-0.753148	0.451361	0.999975	yes	30.2091	18.8956	30.2808	36.5705	34.2536	18.7621	27.9504	32.1715
CHRNA4	1361.58	0.137072	0.62963	0.217702	0.827661	0.999975	yes	7.14436	4.09712	13.8564	39.7972	21.3247	2.87928	20.3172	28.5266
EEF1A2	13752.2	0.0617488	0.399646	0.154509	0.877209	0.999975	yes	239.264	147.735	450.466	641.599	364.843	124.697	415.671	651.646
GMEB2	246.963	0.0179224	0.24485	0.0731975	0.941649	0.999975	yes	2.45926	1.69917	1.81681	3.06686	2.20751	1.49456	2.96462	2.81351
C20orf27	4365.02	0.144972	0.227071	0.638444	0.523185	0.999975	yes	147.062	132.668	144.757	168.675	172.073	137.124	177.988	189.016
CDC25B	621.002	0.0836848	0.201641	0.415019	0.678128	0.999975	yes	7.66116	5.39386	9.48144	13.6046	9.45068	6.28664	9.93477	13.0387
RNF24	801.513	0.0646094	0.247707	0.26083	0.794223	0.999975	yes	11.8941	7.43603	13.491	14.838	11.9704	8.70818	15.1427	15.6322
ARFRP1	998.124	0.0478544	0.209607	0.228306	0.819408	0.999975	yes	24.2598	19.4929	27.4105	26.9868	29.5516	19.7766	28.4679	27.6201
NDUFAF5	1629.24	0.0590611	0.349294	0.169087	0.865728	0.999975	yes	83.8579	84.0028	70.162	76.1199	82.5038	103.007	74.187	77.8783
TRIB3	1799.98	0.151642	0.444765	0.340948	0.733142	0.999975	yes	39.9629	32.5468	27.7332	25.0141	41.4727	44.1413	28.852	25.2254
RASSF2	301.546	0.209233	0.367824	0.568839	0.569465	0.999975	yes	2.26732	1.06292	2.08657	2.93917	2.38677	0.759965	3.2188	3.91444
CSNK2A1	5144.17	0.0184743	0.150112	0.12307	0.902052	0.999975	yes	71.8989	64.5255	94.6584	110.294	100.324	58.9486	97.0311	100.409
CDS2	12412.5	0.0487449	0.153492	0.317573	0.750809	0.999975	yes	67.0115	58.1081	70.523	82.5263	71.2981	55.1629	79.1511	75.3481
HM13	2712.44	0.010026	0.147395	0.0680213	0.945769	0.999975	yes	62.5502	49.0812	77.0512	88.1578	66.25	47.9543	82.4595	88.9121
SNPH	1068.18	0.082456	0.408071	0.202063	0.839868	0.999975	yes	5.92218	3.73155	7.81253	17.0502	9.68144	2.90494	11.4086	12.9504
SEC23B	2386.78	-0.145638	0.168517	-0.864232	0.38746	0.999975	yes	32.3086	27.1195	40.2237	39.5843	32.7193	22.878	37.0922	38.7858
CCM2L	112.088	-0.367908	0.48685	-0.755691	0.449834	0.999975	yes	2.57027	1.89696	1.51296	1.49092	2.58151	1.35126	1.15196	0.952718
TM9SF4	1658.07	-0.0252876	0.254824	-0.0992357	0.920951	0.999975	yes	16.7595	10.6932	23.8816	28.4663	20.2529	10.2736	19.4983	25.8563
CRNKL1	710.615	0.00592184	0.249525	0.0237325	0.981066	0.999975	yes	10.5741	4.32957	8.47729	9.58815	7.8168	5.70386	8.73698	8.9943
POFUT1	596.367	-0.00757802	0.213974	-0.0354156	0.971748	0.999975	yes	5.04973	3.16876	4.65294	5.94893	4.80358	3.98325	4.87761	6.21814
SAMHD1	865.382	0.187849	0.263632	0.712545	0.476127	0.999975	yes	6.74984	4.71879	8.6735	12.6747	10.9773	4.36794	9.06577	12.1973
PAK5	408.937	0.124724	0.535054	0.233106	0.815679	0.999975	yes	2.42288	1.22613	4.50629	5.8498	4.07972	0.561728	4.41721	6.85141
KIF3B	901.864	0.274091	0.601417	0.455742	0.648576	0.999975	yes	2.85574	1.31398	5.42679	14.1573	7.72336	1.14794	8.15751	10.9792
MROH8	81.0951	0.249096	0.331636	0.751112	0.452585	0.999975	yes	3.23756	1.84814	1.92596	4.33984	2.3853	2.783	2.33274	2.50021
NOP56	1607.8	0.0623591	0.228041	0.273456	0.784503	0.999975	yes	40.8777	23.4553	42.4289	50.3763	44.997	20.656	51.0835	61.1552
MANBAL	2497.21	0.0630729	0.330268	0.190975	0.848545	0.999975	yes	83.8223	82.9659	78.9923	81.8844	89.6117	94.3477	85.3591	81.8753
IDH3B	3786.63	-0.113391	0.35057	-0.323446	0.746357	0.999975	yes	152.233	135.933	122.413	116.502	139.298	121.342	117.757	118.451
MAPRE1	7360.54	0.0587387	0.172096	0.341314	0.732867	0.999975	yes	109.493	91.3832	123.059	135.413	122.408	91.1857	136.574	140.515
CDK5RAP1	866.489	-0.200863	0.274492	-0.731765	0.464312	0.999975	yes	24.3863	18.9391	23.0837	19.4512	20.1905	15.018	19.7725	22.8863
SNTA1	422.168	-0.248114	0.228632	-1.08521	0.277828	0.999975	yes	6.35408	7.23783	10.0641	10.9982	6.92659	5.79776	8.03012	8.86763
TTI1	983.566	0.0181088	0.230396	0.0785988	0.937352	0.999975	yes	11.9745	5.94976	11.9076	11.3352	12.6007	7.11788	12.723	12.5595
E2F1	188.707	-0.368878	0.322136	-1.1451	0.252168	0.999975	yes	2.71241	3.07074	3.92384	2.7253	3.26686	1.74779	2.82687	2.35477
RPRD1B	736.096	-0.183008	0.21439	-0.853622	0.393315	0.999975	yes	11.2927	6.10459	11.7107	10.7461	10.9494	4.22436	10.9745	12.9803
PXMP4	170.244	0.200229	0.316812	0.632012	0.527379	0.999975	yes	2.63248	2.65585	3.16701	4.76194	3.18149	3.39465	4.55924	6.03245
CHMP4B	1738.64	0.112935	0.163769	0.689602	0.490444	0.999975	yes	43.6026	30.5062	46.3666	66.8183	54.3754	32.3407	53.0396	66.0631
CST3	3560.39	-0.0506889	0.16954	-0.29898	0.764955	0.999975	yes	213.158	195.814	271.016	305.856	231.859	166.579	280.124	307.912
ACTR5	222.33	0.328261	0.313341	1.04761	0.294816	0.999975	yes	3.57194	2.77276	3.02534	2.89526	3.98454	3.67656	4.24654	3.86993
AHCY	9344.13	-0.149275	0.309324	-0.482584	0.629391	0.999975	yes	199.342	191.485	185.789	171.464	179.836	160.412	176.772	182.21
PPP1R16B	410.107	-0.00290849	0.260106	-0.0111819	0.991078	0.999975	yes	1.99751	1.40102	3.1944	4.06297	3.56894	1.3553	3.10104	3.57691
DHX35	385.274	-0.225652	0.230688	-0.978167	0.327992	0.999975	yes	7.59014	3.66434	6.14875	8.48352	5.62981	4.65492	5.16893	4.52448
DNTTIP1	611.044	-0.0607335	0.278829	-0.217817	0.827572	0.999975	yes	25.4471	20.4355	22.413	23.757	22.8483	20.705	20.9903	24.312
MAP1LC3A	4879.29	0.0755603	0.199104	0.379501	0.704316	0.999975	yes	248.808	221.615	251.133	293.039	280.566	206.566	309.095	317.636
PIGU	1905.26	-0.142635	0.355818	-0.400866	0.688519	0.999975	yes	58.3191	53.4126	46.6609	43.277	50.8837	47.8148	46.121	45.1364
ACOT8	1803.05	-0.123486	0.361946	-0.341172	0.732974	0.999975	yes	81.991	85.5682	68.633	62.8516	72.1694	73.0617	78.6712	69.0305
APMAP	10218.9	-0.0804409	0.300022	-0.268116	0.78861	0.999975	yes	206.823	187.492	190.517	178.574	184.073	174.88	194.413	192.614
ZNF516	386.303	0.155135	0.490311	0.316401	0.751698	0.999975	yes	1.99416	1.64172	3.62343	5.62891	7.28768	1.96637	4.88165	5.26119
ADNP2	822.23	0.00871547	0.212746	0.0409666	0.967323	0.999975	yes	7.74395	3.57437	8.10892	9.50995	8.39576	3.50657	7.07053	9.11849
RBFA	442.177	0.0405978	0.283699	0.143102	0.88621	0.999975	yes	13.3972	9.43674	14.1072	11.9263	12.7434	14.3595	13.2998	13.0139
USP14	2195.2	0.198363	0.233815	0.848375	0.396229	0.999975	yes	21.7073	13.1768	22.6425	35.6108	30.7315	15.2354	29.4662	34.8401
VAPA	8357.41	-0.0617791	0.306025	-0.201876	0.840014	0.999975	yes	309.525	261.111	234.288	235.032	287.978	264.945	232.24	218.342
METTL4	344.932	0.10661	0.315777	0.337611	0.735656	0.999975	yes	8.76439	2.76867	4.137	5.00923	7.12031	4.05478	4.65575	3.4595
SMCHD1	621.219	0.360356	0.594425	0.606225	0.544365	0.999975	yes	1.85135	0.591226	3.89403	6.8244	3.697	1.08898	4.24998	6.2633
MYL12A	1871.89	0.140813	0.242281	0.581196	0.561109	0.999975	yes	79.1056	80.0726	102.667	106.628	88.3452	90.366	111.848	122.409
CEP76	248.316	-0.148099	0.306763	-0.48278	0.629252	0.999975	yes	10.1863	11.1989	7.6598	10.347	8.84152	7.5607	12.4665	9.83062
RNMT	1463.19	0.0759973	0.211054	0.360084	0.718784	0.999975	yes	13.2924	6.23416	11.558	14.6583	13.9927	7.21554	15.4577	13.4871
RNF125	318.002	0.204185	0.486784	0.419458	0.674882	0.999975	yes	3.83798	1.18614	2.19211	6.91844	4.54506	1.21779	4.80405	5.51034
ANKRD12	89.4307	0.297714	0.609623	0.488357	0.625297	0.999975	yes	8.93904	3.0513	9.98088	5.91847	5.40702	6.89006	4.59952	3.18897
NOL4	103.526	0.0652314	0.343487	0.189909	0.84938	0.999975	yes	0.790266	0.889903	2.16197	2.29396	1.26992	1.46929	3.04847	3.00818
POLI	190.818	0.249267	0.38204	0.652464	0.514102	0.999975	yes	1.78737	1.46895	4.85988	5.58394	2.73243	2.06858	6.02381	3.94649
MIB1	3311.34	0.0937282	0.363474	0.257868	0.796509	0.999975	yes	9.88734	4.50351	17.9862	21.1736	14.344	5.46289	16.4339	19.6937
RBBP8	116.58	-0.00271216	0.460481	-0.00588983	0.995301	0.999975	yes	1.31307	1.5601	3.31276	3.04915	1.83149	1.25658	2.49956	4.03173
RIOK3	3918.43	-0.0782615	0.183765	-0.425878	0.670197	0.999975	yes	42.3441	30.8428	61.0387	50.9524	45.5343	31.8026	46.432	53.5438
CSTF2	489.526	-0.123218	0.191375	-0.643857	0.519668	0.999975	yes	9.66835	7.39477	9.73806	10.6782	9.17711	5.64157	8.07063	8.30665
PSMD10	4977.94	0.00968175	0.261233	0.0370618	0.970436	0.999975	yes	138.084	131.42	237.071	224.069	126.01	143.222	232.304	218.059
ATG4A	746.569	0.103102	0.308458	0.334251	0.73819	0.999975	yes	8.89176	8.56007	19.855	22.0623	11.0184	9.16089	21.3644	20.4643
STS	1043.15	0.0749854	0.655524	0.11439	0.908929	0.999975	yes	2.25885	1.35411	8.77483	15.3549	4.34142	1.2884	10.5477	12.7451
PGRMC1	12146.5	-0.00773049	0.323972	-0.0238616	0.980963	0.999975	yes	280.611	272.827	256.955	249.283	271.286	271.112	277.024	263.206
NKAP	160.178	-0.0806045	0.493663	-0.163279	0.870299	0.999975	yes	2.70201	1.16986	2.74822	5.257	3.86512	1.57008	2.28154	5.62892
MCTS2	54.4394	0.307116	0.599357	0.512408	0.608365	0.999975	yes	2.03518	4.80577	1.68954	6.93602	5.81603	5.04239	5.81244	2.32348
ALG13	862.434	-0.00924362	0.345057	-0.0267887	0.978628	0.999975	yes	16.7017	11.5088	22.0538	23.163	17.0983	8.5811	23.479	23.0602
PRPS2	123.31	-0.780445	0.464401	-1.68054	0.092852	0.999975	yes	5.03974	2.35485	5.23168	2.36813	3.78356	2.35614	2.76176	1.19453
MOSPD1	808.574	-0.0626802	0.357156	-0.175498	0.860688	0.999975	yes	22.4392	19.0635	20.963	14.931	20.3202	17.0312	19.4965	15.2851
WDR13	4037.9	-0.098956	0.254342	-0.389067	0.697226	0.999975	yes	101.647	94.1512	126.498	94.3221	93.6599	82.8484	100.283	111.717
SUV39H1	303.561	0.0550934	0.210098	0.262227	0.793146	0.999975	yes	4.00471	3.50765	5.00781	5.24386	5.00377	3.65521	4.92202	4.96929
SRPX	359.311	-0.228055	0.336228	-0.678274	0.497598	0.999975	yes	11.2604	6.8571	9.55587	7.59543	9.63536	7.2111	7.52495	6.76496
GLRA2	432.301	-0.117115	0.245438	-0.477167	0.633243	0.999975	yes	5.40339	3.78435	7.7777	9.37344	5.29186	4.43268	6.47936	8.00944
STAG2	893.021	-0.0452471	0.552636	-0.081875	0.934746	0.999975	yes	4.54357	1.65108	10.7853	16.3988	5.52559	6.42714	11.8689	11.181
ATP11C	666.39	0.356008	0.4306	0.826773	0.408366	0.999975	yes	3.71881	2.13302	4.57791	6.83872	5.4298	1.3688	8.76244	9.57937
MCF2	227.896	0.0800713	0.279007	0.286987	0.774122	0.999975	yes	2.50986	2.37913	2.65921	2.67274	2.65389	2.92421	3.37313	3.1626
CCDC22	756.141	-0.0883357	0.228053	-0.387346	0.6985	0.999975	yes	11.8349	9.8045	17.7803	17.4408	11.7334	7.73809	16.5227	20.025
SYP	14787	-0.10364	0.146429	-0.707784	0.479079	0.999975	yes	272.196	203.982	304.962	353.486	278.337	168.172	280.493	354.877
PLS3	1857.56	0.132903	0.36147	0.367673	0.713117	0.999975	yes	29.8886	20.8551	20.6315	23.4332	32.6196	26.7975	23.821	20.8888
NAA10	2842.54	0.0641101	0.314457	0.203876	0.838451	0.999975	yes	166.611	171.18	191.196	180.498	171.781	185.881	182.93	221.065
SMARCA1	954.842	0.134679	0.262715	0.512642	0.608202	0.999975	yes	8.61052	4.67487	10.5589	14.1147	10.5712	4.95868	11.9926	14.9201
RBBP7	4657.5	-0.0518051	0.275919	-0.187755	0.851069	0.999975	yes	65.8221	62.4941	133.189	132.287	67.8345	61.7248	129.082	128.943
KCND1	328.851	0.368736	0.584486	0.630872	0.528124	0.999975	yes	1.76931	0.847819	2.69821	6.08127	3.15374	1.66722	5.64688	6.55014
SLC25A14	1758.94	-0.0307298	0.339043	-0.090637	0.927781	0.999975	yes	56.161	55.9415	51.3643	48.165	49.5176	60.8659	55.1231	53.6657
FMR1	473.196	0.107007	0.382121	0.280033	0.779452	0.999975	yes	4.32861	3.88393	5.03824	9.02056	6.0983	2.61982	7.42623	7.22675
PIM2	557.302	0.081142	0.214057	0.379068	0.704638	0.999975	yes	9.47743	9.71927	10.9549	13.1897	11.6273	7.5117	14.6422	14.5904
SCML2	398.977	-0.0192483	0.21639	-0.0889518	0.92912	0.999975	yes	4.33655	3.09932	5.52464	5.72483	4.88743	3.75189	4.72012	5.13795
SLC35A2	1540.46	-0.133637	0.305672	-0.43719	0.661973	0.999975	yes	32.9693	36.0568	35.6589	31.2808	33.9438	26.3099	32.5103	32.5845
PQBP1	2557.49	-0.0868827	0.275955	-0.314843	0.752881	0.999975	yes	142.952	122.808	135.644	117.185	139.648	102.528	124.244	139.483
PCSK1N	16542.8	0.132822	0.284192	0.467368	0.640237	0.999975	yes	678.892	538.855	701.022	1167.51	955.683	332.48	1082.54	1215.41
EMD	2542.02	-0.0777479	0.252134	-0.30836	0.757809	0.999975	yes	102.575	104.045	113.436	109.252	109.769	91.1993	114.708	110.035
TAFAZZIN	243.565	-0.172802	0.322483	-0.53585	0.592063	0.999975	yes	6.59159	5.73958	10.7279	8.24386	6.39866	10.5131	5.85939	6.48863
PGK1	16913.3	-0.0535335	0.340701	-0.157128	0.875144	0.999975	yes	320.82	308.462	265.489	243.885	289.732	287.33	278.025	267.782
MAGT1	212.1	0.190762	0.34195	0.557865	0.576937	0.999975	yes	1.97988	1.80812	2.73552	4.61888	3.15075	1.52213	3.37309	3.50989
SMS	8751.62	-0.0836586	0.344447	-0.242878	0.8081	0.999975	yes	159.43	140.842	364.764	355.245	148.172	128.552	344.616	342.52
UBL4A	1591.36	0.0854777	0.325764	0.262391	0.79302	0.999975	yes	29.5482	30.1405	26.4417	31.4096	38.8091	31.9976	28.8969	31.1086
CD99L2	8067.23	-0.0922195	0.159606	-0.577793	0.563404	0.999975	yes	100.31	76.2993	123.539	130.597	95.9519	72.1608	118.494	127.492
RP2	423.183	0.312643	0.381506	0.819498	0.412502	0.999975	yes	3.93845	4.02107	3.79398	3.71804	4.36323	5.56826	5.49254	3.81339
JADE3	359.947	0.101549	0.282084	0.359995	0.718851	0.999975	yes	2.96757	1.73484	4.21191	3.58458	3.90115	1.75197	4.85479	4.4336
CDK16	7421.06	0.143738	0.491744	0.292302	0.770056	0.999975	yes	59.5852	45.5254	179.639	233.644	92.4072	43.3214	205.223	238.544
USP11	7974.22	0.055266	0.5175	0.106794	0.914952	0.999975	yes	61.5144	29.6106	136.592	219.301	86.841	28.2853	153.337	199.377
PCYT1B	776.493	0.338938	0.550612	0.615567	0.53818	0.999975	yes	2.24672	1.45252	7.79806	11.0448	5.90232	2.09011	8.77985	11.0309
HTATSF1	1132.08	0.22431	0.269845	0.831254	0.40583	0.999975	yes	19.5983	11.2094	22.2778	29.0465	29.3985	9.72342	21.9892	32.4514
TIMP1	789.87	0.20775	0.194101	1.07032	0.284475	0.999975	yes	47.7281	40.1447	52.8805	60.9793	59.5758	34.9868	71.3389	82.518
FGD1	503.705	0.138983	0.58206	0.238778	0.811278	0.999975	yes	1.99703	1.08523	5.28675	11.6727	4.73272	1.27056	6.66309	8.64362
PIN4	1273.47	0.0697048	0.377067	0.18486	0.853339	0.999975	yes	50.9233	47.506	40.9202	35.2718	49.0191	50.3259	42.238	49.8923
PORCN	832.93	-0.305459	0.25361	-1.20444	0.228418	0.999975	yes	19.0861	21.278	25.9266	23.1339	16.0686	16.4677	20.404	20.1096
MAGED2	14622.2	0.00797177	0.244582	0.0325934	0.973999	0.999975	yes	344.692	259.523	297.875	304.489	320.004	244.489	325.983	368.22
RBM3	10935.8	-0.0281189	0.412669	-0.0681389	0.945675	0.999975	yes	325.504	352.039	239.873	221.125	297.972	352.914	259.957	245.684
KLF8	512.885	-0.197681	0.467705	-0.422662	0.672542	0.999975	yes	2.03404	1.31898	5.92598	6.65619	2.81446	0.95778	4.44061	4.9156
ZDHHC15	635.564	-0.196146	0.198221	-0.989529	0.322405	0.999975	yes	4.40122	2.91081	5.52736	6.27774	3.56059	2.83845	4.72602	5.78694
PBDC1	503.58	-0.269067	0.217337	-1.23802	0.21571	0.999975	yes	23.3193	18.6426	22.3681	26.3813	19.3666	15.7101	19.9029	22.5512
GLA	439.539	-0.0508099	0.406622	-0.124956	0.900558	0.999975	yes	12.9029	15.5078	11.7106	11.6538	11.0135	15.252	13.584	12.1095
ARMCX3	3570.64	-0.0324427	0.251611	-0.12894	0.897405	0.999975	yes	57.457	40.2186	39.2389	48.6485	51.1446	33.8394	51.8387	54.9951
BEX4	4717.64	-0.108855	0.289807	-0.375611	0.707206	0.999975	yes	181.005	158.556	159.46	160.607	161.067	144.619	164.612	162.722
NALCN	1106.03	-0.0196785	0.355897	-0.0552928	0.955905	0.999975	yes	5.96631	4.06303	11.0396	16.3866	7.12921	4.23371	13.0899	12.4433
FGF14	356.499	0.245018	0.229256	1.06875	0.285181	0.999975	yes	2.74239	1.53374	2.96868	5.26013	2.56142	3.28271	1.44688	3.48836
NDFIP2	6184.83	-0.0487466	0.249275	-0.195554	0.84496	0.999975	yes	61.0138	60.1835	78.6373	71.0863	54.9888	61.5469	81.0032	67.1161
FNDC3A	564.47	0.11619	0.408489	0.284438	0.776075	0.999975	yes	2.4716	1.28783	4.5336	7.12088	4.23728	1.474	4.43061	6.56134
CDADC1	202.665	0.000639012	0.222818	0.00286787	0.997712	0.999975	yes	10.6663	7.41132	9.8852	12.1121	10.8241	3.8852	11.0402	14.044
CAB39L	1273.61	0.0279798	0.213438	0.131091	0.895704	0.999975	yes	12.4821	10.8711	18.1554	16.9837	13.2435	10.3309	19.4413	18.191
STK24	4194.19	-0.394163	0.310538	-1.26929	0.204338	0.999975	yes	57.9273	32.9059	127.086	117.677	55.1721	32.9897	72.686	79.2317
DNAJC3	599.514	0.257344	0.397349	0.647652	0.51721	0.999975	yes	3.04566	2.16374	6.45667	8.10219	6.29912	2.36498	7.05018	7.15911
UGGT2	87.5478	-0.245199	0.311109	-0.788146	0.430611	0.999975	yes	1.17876	2.11592	1.42827	1.23873	1.93761	0.590108	1.23765	0.871651
ARHGEF7	1834.23	0.0727835	0.29777	0.244429	0.806899	0.999975	yes	12.7816	9.44271	18.8771	30.1221	22.8838	7.71599	18.4096	22.5703
FGF9	131.791	-0.529329	0.293742	-1.80202	0.0715423	0.999975	yes	6.22344	4.02549	6.46371	3.81231	4.18756	2.02811	6.05013	3.56952
SUPT20H	813.486	-0.0276721	0.165037	-0.167672	0.866841	0.999975	yes	12.43	9.9406	15.3772	18.6826	15.8255	12.1877	16.0738	17.2076
MRPS31	400.555	0.0155407	0.224257	0.0692986	0.944752	0.999975	yes	11.6226	8.89193	15.5273	12.6017	11.7936	9.34931	13.7298	15.4668
SLC25A15	414.933	-0.0835793	0.271512	-0.307829	0.758213	0.999975	yes	5.04342	5.43279	10.0419	7.45946	7.17674	7.03977	5.5743	7.82872
KPNA3	2835.31	-0.00872016	0.201072	-0.0433683	0.965408	0.999975	yes	25.7777	15.0777	33.6455	36.7435	28.2955	16.8434	30.8497	36.9111
VWA8	225.59	0.384361	0.521919	0.736438	0.461464	0.999975	yes	0.830971	0.565031	2.27036	2.91956	1.88793	1.05234	3.25613	2.39614
KATNAL1	2512.3	0.00959289	0.287897	0.0333206	0.973419	0.999975	yes	16.902	8.73502	26.2231	31.2101	18.1945	11.6997	24.9927	21.4508
INTS6	315.615	0.114563	0.256916	0.445917	0.655657	0.999975	yes	5.04677	0.880212	6.33481	3.20997	6.23904	3.01591	6.11601	3.75053
DHRS12	220.12	0.0246035	0.264618	0.0929772	0.925922	0.999975	yes	11.0498	9.80775	14.3718	16.7581	11.5959	12.8379	13.1995	13.4538
TSC22D1	9693.96	-0.0030907	0.269792	-0.0114559	0.99086	0.999975	yes	126.553	106.51	114.987	116.449	114.28	117.147	116.591	115.367
CLN5	1237.32	-0.0641113	0.268573	-0.238711	0.81133	0.999975	yes	26.1405	23.8019	36.112	27.8485	22.9599	25.8677	28.7146	22.1283
MGRN1	1441.9	0.323	0.569097	0.567565	0.57033	0.999975	yes	14.7823	4.11629	13.8692	41.0827	33.3374	4.28108	25.9294	33.5189
TRADD	169.758	-0.389039	0.350748	-1.10917	0.267357	0.999975	yes	11.515	9.38527	15.7545	16.4617	8.64209	2.33596	16.6893	13.9762
HSF4	32.2027	-0.303797	0.557994	-0.544444	0.586136	0.999975	yes	1.0216	1.50635	1.93052	2.09126	0.488844	0.735432	1.42247	1.59021
CORO1A	1860.05	0.0465623	0.261085	0.178341	0.858455	0.999975	yes	43.0066	53.2609	51.2917	50.3394	49.7275	42.5205	62.723	65.4475
MAPK3	3094.29	-0.0539105	0.157316	-0.342689	0.731833	0.999975	yes	74.0034	57.5988	90.7937	107.686	91.2373	45.9647	84.2535	98.4652
PHKB	1471.32	0.0653346	0.165291	0.39527	0.692644	0.999975	yes	14.8674	12.5438	20.1431	17.1191	16.2434	13.438	20.2909	19.0713
LYRM1	1646.61	-0.0292714	0.333846	-0.0876792	0.930132	0.999975	yes	61.8175	51.6481	53.8326	48.8601	56.6895	55.4674	53.3159	48.8489
NUTF2	7680.11	-0.0651293	0.322744	-0.201799	0.840074	0.999975	yes	466.583	463.161	406.956	374.246	427.382	412.9	438.012	423.309
NUP93	4207.27	-0.0779127	0.278677	-0.27958	0.7798	0.999975	yes	39.4793	40.8249	77.5853	82.3988	39.5285	30.6312	73.732	83.0558
CENPT	1053.83	0.0232225	0.28496	0.0814937	0.935049	0.999975	yes	20.9292	20.1009	20.8857	22.328	24.6608	19.4654	22.6416	20.7337
LONP2	1128.39	-0.034213	0.332604	-0.102864	0.918071	0.999975	yes	10.8908	6.41382	16.3007	19.5667	12.0539	5.23139	15.119	18.0328
N4BP1	304.88	0.117317	0.493718	0.23762	0.812176	0.999975	yes	1.9709	1.62439	2.01766	4.73143	3.22366	0.66738	2.81387	4.65371
CBLN1	275.093	-0.144634	0.360438	-0.401273	0.688219	0.999975	yes	5.85346	3.64274	11.5686	11.5746	6.05737	7.70827	5.88741	10.4403
ARL2BP	3996.56	-0.111536	0.260349	-0.428409	0.668353	0.999975	yes	83.786	78.0795	99.7468	94.169	79.3401	76.7249	87.2211	85.2888
DHODH	164.07	-0.121774	0.280622	-0.433942	0.66433	0.999975	yes	3.48084	2.2453	3.30881	5.90225	2.34955	5.5859	3.72777	3.32338
CTCF	407.676	0.058307	0.489821	0.119037	0.905246	0.999975	yes	2.94977	1.47591	5.79368	8.90859	5.55305	1.92762	4.92048	7.96583
ACD	498.11	-0.034406	0.225155	-0.15281	0.878548	0.999975	yes	15.8943	12.8111	15.9419	18.9836	15.917	15.2215	20.215	17.4415
POLR2C	2629.4	-0.164248	0.376855	-0.435837	0.662955	0.999975	yes	96.5177	78.8144	70.2676	63.5515	87.0103	71.3216	68.1929	59.6003
PARD6A	1435.77	-0.245392	0.399264	-0.614611	0.538812	0.999975	yes	52.2064	61.2262	57.5781	47.7732	45.6838	56.9879	42.3058	40.5264
ZNF821	1102.15	-0.00500358	0.258941	-0.0193233	0.984583	0.999975	yes	29.0557	27.4581	35.1562	32.2296	29.2319	26.5158	33.5544	42.0844
MMP15	5638.31	0.0797419	0.212564	0.375144	0.707553	0.999975	yes	50.8694	36.6039	54.7672	75.1978	63.0461	28.3518	72.4154	75.6382
USB1	1431.65	0.013311	0.239627	0.0555488	0.955701	0.999975	yes	33.4541	20.14	36.5902	45.3581	43.834	16.3325	45.6381	46.4786
CYB5B	8787.61	0.415152	0.283306	1.46539	0.142815	0.999975	yes	139.123	156.466	164.904	176.338	210.367	214.597	218.651	208.851
NME3	1909.74	0.0155488	0.339073	0.0458567	0.963424	0.999975	yes	92.5981	117.88	118.039	108.278	114.29	112.078	128.886	97.9473
NDRG4	11925.1	-0.0174123	0.19305	-0.0901958	0.928132	0.999975	yes	238.37	151.911	227.775	302.721	301.259	159.532	234.366	274.693
PSMD7	3873.42	0.0843194	0.235317	0.358322	0.720102	0.999975	yes	121.243	87.2393	131.199	127.968	132.373	113.474	112.29	125.656
SETD6	311.103	-0.0190622	0.23893	-0.0797812	0.936411	0.999975	yes	7.29781	7.88632	6.89312	8.68238	9.38723	5.88094	6.91034	8.71176
SLC38A7	729.805	-0.0396934	0.362292	-0.109562	0.912757	0.999975	yes	6.96362	4.41246	11.9182	13.3605	7.88837	2.52603	10.5731	11.42
VAC14	1597.46	0.147752	0.385961	0.382816	0.701856	0.999975	yes	15.5401	10.7944	26.0051	34.5072	26.5264	10.3487	25.4231	37.267
HAS3	617.405	-0.123237	0.198911	-0.619559	0.535548	0.999975	yes	6.72419	7.2092	9.43109	12.031	10.7544	3.89148	6.55406	8.98261
TANGO6	419.249	0.194345	0.251269	0.773454	0.439254	0.999975	yes	3.89735	3.17016	5.27983	5.64427	4.98939	4.69196	3.80337	5.88262
COG4	2236.56	-0.146631	0.163276	-0.898055	0.369156	0.999975	yes	40.4974	28.6157	43.8463	58.7113	48.5242	28.6448	39.5548	42.2305
SMPD3	1830.96	0.170456	0.345592	0.493228	0.621851	0.999975	yes	17.136	9.71828	11.1525	17.9409	28.1938	8.73553	12.2419	15.8817
SLC7A6OS	538.52	0.14118	0.199218	0.708672	0.478528	0.999975	yes	5.77359	6.30222	7.73076	8.39147	6.90911	5.90293	6.91004	9.2745
SLC7A6	721.907	0.0509583	0.275654	0.184863	0.853337	0.999975	yes	8.2895	9.59186	6.22627	13.8238	11.1495	5.57474	14.6093	8.62334
PLA2G15	693.623	0.235214	0.22746	1.03409	0.301095	0.999975	yes	13.9565	8.85226	11.5858	20.574	16.571	11.3529	17.5157	21.4646
WDR59	499.598	-0.158715	0.224026	-0.708466	0.478656	0.999975	yes	10.5158	6.15837	12.5146	13.5797	9.16859	6.47968	11.6022	17.6501
MON1B	798.313	0.135709	0.226534	0.599067	0.549128	0.999975	yes	14.0093	10.8274	12.8019	17.3704	20.27	7.0255	14.9303	16.4367
CMC2	1300.21	0.0508916	0.447041	0.113841	0.909364	0.999975	yes	161.107	174.259	124.595	121.986	170.604	184.853	142.634	116.002
AXIN1	339.184	0.00024581	0.215236	0.00114205	0.999089	0.999975	yes	3.51553	3.14595	5.11187	6.41939	6.31209	2.98592	5.98644	6.50211
HCFC1R1	2006.19	-0.0281224	0.181429	-0.155005	0.876817	0.999975	yes	166.687	139.398	193.686	246.136	166.019	114.199	195.693	257.484
NPRL3	586.757	-0.0482706	0.406146	-0.11885	0.905394	0.999975	yes	7.84465	3.52845	12.0029	22.2122	11.0143	4.56349	13.093	15.3474
MPG	1966.34	-0.286285	0.370678	-0.772327	0.439921	0.999975	yes	94.4767	106.226	97.7494	85.9234	75.5892	90.688	87.7246	71.5499
NECAB2	1821.5	-0.103261	0.378803	-0.272598	0.785163	0.999975	yes	26.2728	21.9922	67.6634	74.6523	25.1702	22.4044	54.0368	73.3191
HSDL1	7859.51	-0.0855575	0.268977	-0.318085	0.750421	0.999975	yes	96.3674	92.9502	99.0889	104.301	92.1981	86.4348	92.5056	86.8899
TAF1C	458.509	-0.0922906	0.273398	-0.337569	0.735688	0.999975	yes	6.07832	3.78405	7.66171	11.544	6.73817	2.52602	6.62605	8.05798
NAGPA	100.685	-0.473386	0.468645	-1.01012	0.31244	0.999975	yes	3.68715	6.41628	2.17135	2.73497	3.51122	2.84631	1.29088	3.14134
COTL1	10492.3	0.101064	0.355499	0.284287	0.77619	0.999975	yes	282.293	258.7	199.118	211.721	308.815	245.911	274.295	257.18
USP10	745.194	-0.100084	0.318836	-0.313906	0.753592	0.999975	yes	7.64134	4.73261	13.4888	16.2455	13.0775	4.40618	12.5527	13.7057
TSC2	1715.41	0.317945	0.429289	0.740631	0.458917	0.999975	yes	9.40768	4.88221	13.8311	20.4149	17.8015	8.54423	20.2292	28.3344
ZNF500	112.63	0.0316174	0.324115	0.09755	0.92229	0.999975	yes	2.63078	1.23992	2.4389	3.16003	2.3087	0.883725	1.89618	4.88502
NME4	872.304	-0.0510408	0.383239	-0.133183	0.894049	0.999975	yes	43.103	43.3999	35.8256	40.7907	48.1009	45.0693	32.904	34.2433
NOMO3	1693	0.0253574	0.440253	0.0575974	0.954069	0.999975	yes	13.7021	4.34353	24.1769	31.5581	16.2808	8.05628	34.0151	27.4318
LMF1	903.074	-0.175899	0.249082	-0.706188	0.480071	0.999975	yes	22.9474	20.6408	36.2712	25.5268	24.4606	19.9632	22.0323	19.811
CIAO3	576.58	0.20734	0.294254	0.704628	0.481042	0.999975	yes	12.5192	9.56031	10.4744	11.2424	15.0823	10.7256	11.974	13.3001
MTHFSD	123.059	-0.0316908	0.256711	-0.123449	0.901751	0.999975	yes	3.3453	1.84907	5.96476	5.24755	3.48758	1.66759	5.23106	5.29156
CLCN7	1857.92	-0.264631	0.207944	-1.27261	0.203156	0.999975	yes	22.1554	14.5106	26.1049	37.1694	24.2295	9.40268	23.3502	29.7224
HAGHL	1397.99	-0.232823	0.302341	-0.770067	0.44126	0.999975	yes	40.1916	55.4909	69.5352	70.2394	41.5009	42.0239	63.6002	55.1812
ANTKMT	1707.86	0.0632695	0.48734	0.129826	0.896704	0.999975	yes	81.9119	103.048	77.3002	62.4213	85.2478	114.815	69.4974	60.5543
SLC7A5	8240.69	0.174263	0.330363	0.527491	0.597853	0.999975	yes	75.1614	37.7818	70.3632	90.0728	125.043	54.4828	56.081	67.8094
METRN	1046.19	-0.119088	0.41371	-0.287853	0.773459	0.999975	yes	46.885	50.1631	38.6244	36.2838	35.6142	54.7137	41.7575	30.1827
FBXO31	1856.58	-0.128514	0.179757	-0.714928	0.474653	0.999975	yes	24.993	24.0892	47.6227	46.6839	29.133	18.7026	42.4503	44.7396
STUB1	7191.8	-0.129059	0.309374	-0.41716	0.676561	0.999975	yes	227.103	249.774	269.304	254.14	222.266	240.485	246.777	228.832
RHBDL1	76.7609	-0.423488	0.346942	-1.22063	0.222225	0.999975	yes	1.88896	2.22036	3.30789	3.37174	1.71212	1.89006	2.84041	1.90661
NUBP1	471.669	0.0066739	0.347743	0.019192	0.984688	0.999975	yes	21.3361	17.245	17.8281	14.8555	21.6622	18.6352	16.9421	17.3029
UBE2I	4064.98	0.0239691	0.227065	0.10556	0.915931	0.999975	yes	73.499	64.9283	78.9508	83.3725	79.0241	66.218	77.8022	82.5853
CRYM	69.7903	-0.796973	0.558171	-1.42783	0.153341	0.999975	yes	1.24471	1.58958	5.54379	6.36457	1.99368	1.33688	2.31404	3.30827
GSPT1	3855.08	0.0872086	0.179729	0.485223	0.627518	0.999975	yes	41.0172	24.0624	48.489	49.6977	46.3921	28.5661	44.4566	50.7568
ZNF174	308.731	-0.0992894	0.214624	-0.462621	0.643636	0.999975	yes	6.54884	6.50941	9.10021	8.84008	6.74548	4.93318	9.04049	9.01239
CLUAP1	356.246	-0.0353154	0.20673	-0.170829	0.864358	0.999975	yes	7.74377	4.56216	8.73731	13.3432	8.74721	6.06607	8.6862	10.1607
UBFD1	8084.67	-0.0259359	0.227052	-0.114229	0.909057	0.999975	yes	116.168	110.978	131.671	126.121	155.067	100.469	131.014	106.258
EARS2	847.472	-0.0429028	0.155528	-0.275852	0.782662	0.999975	yes	12.7235	9.73094	16.8999	17.5491	18.7342	10.2764	15.5515	13.9928
ELOB	13189.4	-0.049028	0.409834	-0.119629	0.904777	0.999975	yes	1052.1	1206.28	876.538	788.342	977.102	1112.27	962.417	813.223
GGA2	388.405	-0.175513	0.264105	-0.664557	0.506334	0.999975	yes	8.15229	9.80964	12.2463	7.61381	7.726	3.8205	5.22733	5.9241
CPPED1	276.652	0.121058	0.244562	0.495001	0.620599	0.999975	yes	3.8736	2.42113	2.88803	2.62241	4.21831	3.21967	4.10417	5.60059
USP31	497.214	0.114171	0.414553	0.275407	0.783003	0.999975	yes	1.35	1.3183	3.19596	5.01613	2.60681	1.48243	4.50241	3.69855
HMOX2	1963.57	0.117653	0.146487	0.803163	0.42188	0.999975	yes	57.0884	42.8891	78.4299	85.114	70.3538	47.3511	78.0558	87.8342
DNAJA3	2121.06	-0.0882729	0.280351	-0.314866	0.752863	0.999975	yes	39.7794	31.602	33.8615	34.4771	45.2896	37.1229	34.2032	35.973
BFAR	4105.41	-0.224841	0.296528	-0.758248	0.448303	0.999975	yes	94.9198	79.2018	88.9689	80.0261	79.6992	70.6772	75.8392	76.3752
RBL2	179.415	0.247677	0.218512	1.13347	0.257016	0.999975	yes	1.20557	1.43067	1.63916	1.84739	1.65974	1.1027	1.94318	1.84415
QPRT	995.644	-0.395255	0.491223	-0.804635	0.42103	0.999975	yes	12.8681	13.8596	52.3259	58.7224	20.1069	11.2177	30.8118	43.4751
RPGRIP1L	248.716	-0.109208	0.291741	-0.37433	0.708159	0.999975	yes	7.55497	4.90688	5.70217	7.32444	5.18652	3.53497	6.64891	7.24814
MAZ	7079.48	0.112629	0.190042	0.592655	0.553412	0.999975	yes	107.034	86.6008	147.277	185.121	148.467	87.6411	155.12	182.939
STX4	263.278	0.232673	0.224405	1.03684	0.299808	0.999975	yes	10.425	9.68429	14.9019	15.7434	13.4875	9.91783	12.6581	16.5999
CDIPT	6558.93	-0.185215	0.224748	-0.824098	0.409884	0.999975	yes	158.001	156.274	190.329	196.914	145.899	129.706	190.276	172.246
BCKDK	896.86	-0.112958	0.27151	-0.416035	0.677384	0.999975	yes	15.8376	12.3842	27.8033	30.2614	16.2645	11.2861	23.2042	31.181
KAT8	378.258	-0.180813	0.201466	-0.89749	0.369457	0.999975	yes	9.82797	7.8216	14.8243	17.5812	10.8788	7.00412	10.7621	15.2136
NOMO1	4248.93	0.0703737	0.375595	0.187366	0.851374	0.999975	yes	33.4623	15.3856	50.7562	62.3894	43.0752	15.5136	46.2002	70.3232
CCP110	427.574	0.250553	0.577253	0.434043	0.664257	0.999975	yes	2.08007	1.53952	4.11234	7.07548	3.64389	1.7756	5.66848	5.62437
VPS35L	1710.99	-0.00934916	0.207377	-0.0450828	0.964041	0.999975	yes	25.1827	11.6843	29.9776	32.5491	19.0435	11.7971	26.6576	28.7605
RNF40	1718.2	0.191049	0.473915	0.403129	0.686854	0.999975	yes	20.1284	4.34215	13.7351	38.3683	23.2311	3.69902	22.662	33.1005
KNOP1	198.58	0.0783689	0.387694	0.202141	0.839806	0.999975	yes	5.83191	3.62733	5.98955	8.62268	6.92955	2.58935	6.62791	10.0488
AAGAB	2518.16	0.0824743	0.365233	0.225813	0.821347	0.999975	yes	54.431	49.4068	40.0208	44.8439	55.8879	52.0907	47.5761	47.1945
LACTB	362.042	-0.0247297	0.372885	-0.0663198	0.947123	0.999975	yes	3.92366	3.841	10.4393	15.7832	6.02813	3.91565	11.7444	12.6946
CORO2B	1836.9	0.178808	0.398185	0.449058	0.65339	0.999975	yes	14.556	7.43768	23.4639	40.1339	26.5542	8.36091	26.2388	34.5509
CSK	1976.04	0.059214	0.30169	0.196274	0.844395	0.999975	yes	25.0667	16.5835	38.3507	51.1504	39.5098	13.1822	37.2865	48.1544
HERC1	1630.44	0.38201	0.71427	0.534825	0.592771	0.999975	yes	7.23457	2.93493	9.28865	17.504	8.46019	3.22248	15.014	23.8607
TRIP4	645.41	-0.0694608	0.183892	-0.377726	0.705634	0.999975	yes	15.7054	11.9712	18.7784	17.9924	15.6251	10.2162	16.9785	18.5007
MTFMT	284.499	0.200699	0.277421	0.723445	0.469406	0.999975	yes	11.2768	7.47059	6.49941	8.75207	9.35815	7.43075	12.0416	7.97076
AP3B2	1188.91	0.284551	0.384433	0.740184	0.459188	0.999975	yes	12.264	6.84325	13.0717	19.3405	18.8756	5.13132	17.5328	21.3884
IGDCC4	158.18	-0.0738325	0.40716	-0.181335	0.856104	0.999975	yes	1.19211	0.457644	0.702688	2.52111	1.17233	1.30825	1.11424	1.42086
RAB11A	10520.6	0.0765418	0.237995	0.321611	0.747747	0.999975	yes	432.783	440.087	501.061	481.449	467.503	444.236	522.338	467.388
CTSH	83.023	-0.903983	0.408552	-2.21265	0.0269219	0.999975	yes	2.66055	3.0043	5.13089	4.53011	1.07565	1.51282	1.90193	3.04173
CD276	2494.18	0.169705	0.19028	0.891869	0.372463	0.999975	yes	32.1713	21.4932	34.4882	51.3668	46.8359	21.8257	44.9601	50.9136
FAH	546.389	-0.412075	0.337432	-1.22121	0.222007	0.999975	yes	19.4295	26.1581	21.0205	18.7625	17.7135	12.6824	14.8124	15.8426
RPAP1	513.311	0.0956744	0.54529	0.175456	0.860721	0.999975	yes	3.78149	1.71937	7.36154	12.181	5.87552	2.31397	6.96815	8.15711
HOMER2	730.77	0.180445	0.209663	0.860642	0.389435	0.999975	yes	15.528	9.14614	14.0244	24.6242	17.1377	11.9594	16.3169	20.9125
TMEM87A	1797.98	-0.0650209	0.207629	-0.31316	0.754159	0.999975	yes	27.1927	20.4937	28.6385	28.5744	25.5344	22.3216	26.9519	29.8038
DTWD1	190.204	-0.0428557	0.218955	-0.195728	0.844823	0.999975	yes	8.02635	3.92179	8.48678	7.98282	6.37039	3.36396	7.1931	7.23515
FAM189A1	962.671	0.15708	0.448847	0.349962	0.726367	0.999975	yes	5.0013	4.35398	11.0771	16.8114	9.29753	2.29124	13.5198	16.546
GABPB1	356.345	0.322834	0.20729	1.5574	0.119375	0.999975	yes	6.70007	4.57336	5.21575	7.67187	7.79179	5.57476	8.9	6.73457
DMXL2	965.227	0.152858	0.717893	0.212926	0.831385	0.999975	yes	1.00578	2.0698	5.03735	11.5041	3.38278	0.51934	5.17617	8.59415
SCG3	1807.52	0.299253	0.60449	0.49505	0.620565	0.999975	yes	16.8507	4.5144	22.4619	56.6564	30.8615	4.50098	32.9044	51.4654
DNAJC17	99.3264	-0.130596	0.407263	-0.320668	0.748462	0.999975	yes	9.10622	6.81227	8.40724	12.3444	11.0592	3.21558	7.96235	8.13678
EIF3J	2074.97	0.029861	0.178976	0.166844	0.867493	0.999975	yes	44.9888	27.7247	51.4673	50.5256	47.492	35.8317	40.8417	50.6111
SPG11	636.752	0.167872	0.470333	0.356922	0.72115	0.999975	yes	2.85192	2.32759	4.73068	7.52863	5.97932	2.36019	5.5968	6.90906
RHOV	69.1901	-0.0102262	0.305057	-0.0335222	0.973258	0.999975	yes	2.12758	1.17264	2.00543	2.09011	1.44685	1.3528	2.3395	2.35231
VPS18	2207.67	0.0334918	0.271745	0.123247	0.901911	0.999975	yes	19.0497	13.2333	27.6022	33.258	24.0425	10.1608	28.9233	35.4186
BLOC1S6	2383.31	-0.0441583	0.253431	-0.174242	0.861675	0.999975	yes	46.4439	30.2147	41.4525	40.2832	43.6849	35.5457	35.276	36.5017
MYEF2	1607.93	0.261046	0.239384	1.09049	0.275497	0.999975	yes	24.0612	12.9253	15.0948	24.4814	30.6099	17.6039	23.5572	24.9365
PDGFRL	40.3949	0.00753985	0.595485	0.0126617	0.989898	0.999975	yes	0.27671	0.621414	2.64141	2.68985	1.00651	1.20059	1.64935	1.99316
ZDHHC2	2899.71	-0.0740787	0.253444	-0.292289	0.770066	0.999975	yes	20.2349	19.0345	36.2765	31.7086	15.7426	17.6631	40.4614	26.2753
BRF2	1449.36	-0.0709441	0.369654	-0.191921	0.847804	0.999975	yes	32.181	27.5974	22.0541	20.0605	23.4001	27.6429	24.8784	25.4123
TRIM35	1031.14	0.109765	0.200608	0.547162	0.584267	0.999975	yes	10.5914	8.04443	9.36437	12.4351	12.2991	7.43619	11.5019	11.9845
ZFAND1	1709.19	-0.289783	0.298428	-0.97103	0.331533	0.999975	yes	55.2761	59.284	70.5076	58.0873	49.885	46.3839	58.1686	46.8489
FZD3	1129.81	0.00777545	0.26977	0.0288225	0.977006	0.999975	yes	5.82537	6.98617	7.24175	12.1672	7.83785	5.19263	11.7586	7.08872
INTS9	364.738	0.0381006	0.344783	0.110506	0.912008	0.999975	yes	8.57251	5.39944	5.1863	5.53913	6.14062	7.05002	7.24285	7.14348
RIPK2	173.45	-0.42975	0.270191	-1.59054	0.111713	0.999975	yes	3.34755	2.47146	5.71784	5.53162	3.94667	1.97676	3.218	4.45507
NBN	796.968	0.0842768	0.301819	0.279229	0.780069	0.999975	yes	5.44431	2.85855	9.40052	10.8694	8.04403	3.88647	8.92968	9.76425
CPQ	295.299	0.0164697	0.22431	0.0734241	0.941469	0.999975	yes	5.84278	4.65674	7.05199	8.94615	5.719	5.1679	8.57554	7.16351
DECR1	671.381	-0.313402	0.221635	-1.41404	0.157349	0.999975	yes	40.1832	37.2456	51.7124	43.8654	35.5398	21.5251	45.5581	44.3664
BPNT2	5398.16	-0.0703742	0.175586	-0.400795	0.688571	0.999975	yes	26.9392	20.7758	35.6331	36.1025	27.8211	22.0409	33.1321	31.7716
LAPTM4B	5161.78	-0.0995007	0.351795	-0.282837	0.777301	0.999975	yes	96.097	91.6245	87.525	80.9028	88.5071	92.0301	82.4811	70.6735
UBE2W	3810.05	0.00718109	0.23367	0.0307317	0.975484	0.999975	yes	43.8372	38.8391	41.5383	45.6984	41.67	38.0788	48.2491	41.1815
NIPAL2	389.985	-0.0242054	0.226862	-0.106697	0.91503	0.999975	yes	5.73202	3.43385	3.38641	4.82637	3.42	2.39447	5.02512	3.64954
GDAP1	3151.57	0.0600962	0.169918	0.353679	0.72358	0.999975	yes	42.1272	26.7159	35.0007	46.6402	43.771	28.7345	40.1693	46.4505
RAB2A	12267.1	0.0209161	0.278093	0.0752126	0.940046	0.999975	yes	209.037	189.797	196.656	216.641	229.267	198.479	229.043	210.126
EIF3E	12424.7	-0.112699	0.264073	-0.426772	0.669546	0.999975	yes	419.546	343.097	499.726	422.116	352.494	385.819	397.473	445.668
EMC2	821.351	-0.0558332	0.176053	-0.317138	0.751139	0.999975	yes	38.5798	31.6405	50.0101	47.6428	39.8807	31.6206	43.8826	43.794
NDRG1	261.82	0.000807317	0.344097	0.00234619	0.998128	0.999975	yes	3.38293	3.74895	4.95642	6.1195	2.80602	2.47798	10.4586	5.48369
ZC2HC1A	2997.8	0.177127	0.17078	1.03717	0.299658	0.999975	yes	31.8713	24.7448	37.7255	42.4505	35.6712	29.4966	46.228	45.6451
STMN2	64593.4	0.0307652	0.173227	0.1776	0.859037	0.999975	yes	1371.71	929.227	1757.7	1829.41	1449.5	976.165	1631.44	2102.41
ARMC1	2006.55	-0.0850591	0.298043	-0.285392	0.775344	0.999975	yes	40.6087	37.016	46.4856	41.0044	42.5115	47.3838	43.3706	35.8182
CHRAC1	66.1615	0.443066	0.337377	1.31327	0.189093	0.999975	yes	0.65918	1.20334	1.19925	1.96517	1.49275	1.02796	1.51649	3.61842
NCALD	10828	0.213716	0.15938	1.34092	0.179946	0.999975	yes	143.254	111.298	158.043	188.233	194.997	89.3215	173.264	212.59
SNX16	277.122	-0.115529	0.256918	-0.449672	0.652947	0.999975	yes	5.36507	6.02926	5.37124	7.16259	4.43101	4.15401	3.84605	5.88623
UBR5	675.312	0.235583	0.60865	0.387058	0.698713	0.999975	yes	2.6023	0.934173	5.89422	6.06155	4.64062	1.65374	3.85855	4.98807
GFUS	2953.83	-0.138014	0.395618	-0.348858	0.727196	0.999975	yes	105.62	123.188	85.5997	79.0514	101.925	97.4145	88.6097	91.6175
PYCR3	426.764	0.0266348	0.263072	0.101245	0.919356	0.999975	yes	7.93477	7.3694	7.72057	8.56204	7.35814	6.64642	6.74844	8.81343
EEF1D	3922.8	-0.0556505	0.215317	-0.258458	0.796053	0.999975	yes	121.032	100.286	128.5	130	144.603	107.203	111.381	115.266
SQLE	9776.73	0.600896	0.224855	2.67238	0.00753163	0.999975	yes	77.9499	79.0876	130.487	159.995	157.21	142.85	173.974	194.466
INTS10	854.004	0.0196669	0.276225	0.0711988	0.94324	0.999975	yes	24.2592	24.3854	22.048	25.0563	23.3055	27.8969	26.0678	22.1581
ERI1	285.259	-0.127936	0.322597	-0.39658	0.691677	0.999975	yes	3.63183	4.12176	4.5834	3.39739	4.12622	6.22644	3.70313	3.22921
SLC39A14	1715.74	-0.123306	0.203976	-0.604515	0.545501	0.999975	yes	14.306	11.5292	19.5422	18.0747	14.6363	13.5508	15.477	14.6057
MTMR9	4353.17	0.149484	0.184878	0.808556	0.418771	0.999975	yes	24.4027	14.3709	27.0095	33.8328	31.885	16.9197	34.1585	32.8025
LEPROTL1	4727.64	0.0272667	0.217453	0.125391	0.900214	0.999975	yes	58.2291	53.9778	68.4758	67.3147	54.2142	52.0168	72.9895	73.7595
DCTN6	3281.3	-0.00920977	0.399251	-0.0230676	0.981596	0.999975	yes	174.055	158.209	115.94	121.083	142.249	166.165	139.685	136.34
R3HCC1	3824.16	0.047088	0.299947	0.156988	0.875255	0.999975	yes	108.12	102.619	98.0702	100.273	108.761	101.781	117.945	111.989
GSR	706.516	0.0810552	0.264568	0.306368	0.759325	0.999975	yes	8.52552	6.63681	13.3317	16.1347	14.8739	9.89897	12.7309	13.4378
UBXN8	359.24	-0.0902267	0.336772	-0.267916	0.788764	0.999975	yes	12.4517	10.0079	12.1225	10.103	12.9011	10.1559	9.37429	9.27713
PPP2CB	5958.45	-0.0173899	0.249253	-0.0697683	0.944378	0.999975	yes	134.309	111.676	133.646	132.157	129.455	113.693	135.521	137.544
ERICH1	173.695	0.359465	0.304344	1.18111	0.237558	0.999975	yes	3.66783	1.99269	2.87608	6.80815	6.29587	3.62415	3.97401	5.80894
NEFM	44273.3	0.543572	0.876814	0.61994	0.535297	0.999975	yes	154.051	53.122	254.627	1708.53	722.772	30.8833	892.278	1327.71
TUSC3	9509.72	-0.0870476	0.284946	-0.305488	0.759995	0.999975	yes	242.128	228.339	258.001	233.34	217.782	219.212	241.426	237.737
KLHDC4	488.112	0.0455371	0.22166	0.205437	0.837231	0.999975	yes	13.216	7.48095	11.3335	17.3668	12.9647	8.80139	10.0407	15.2264
MCM4	424.495	0.027485	0.342871	0.0801614	0.936109	0.999975	yes	5.72468	3.13772	7.21138	9.74365	7.54798	2.26285	6.4197	13.8798
KCTD9	128.787	-0.151694	0.374361	-0.405208	0.685324	0.999975	yes	2.88008	1.52934	3.3261	2.60193	1.36226	1.49721	4.16892	2.75523
ASAH1	7305.26	-0.188775	0.300612	-0.62797	0.530024	0.999975	yes	175.426	167.858	174.859	148.958	150.643	152.39	148.331	141.342
BNIP3L	1882.7	0.0422321	0.174727	0.241703	0.80901	0.999975	yes	25.5516	18.6126	31.1672	32.3331	29.1713	20.8384	27.8846	30.0876
MAN2B1	505.373	-0.115015	0.338697	-0.339582	0.734172	0.999975	yes	6.11699	10.3556	14.2654	11.8404	8.86732	4.98433	8.16944	13.4813
NUCB1	2385.42	0.00335071	0.377682	0.00887177	0.992921	0.999975	yes	32.6271	22.8092	55.2388	83.5415	54.4421	17.3765	61.814	75.8165
DHDH	100.664	-0.596331	0.419902	-1.42017	0.155559	0.999975	yes	5.4834	5.21284	6.94672	4.59553	1.97622	2.32275	6.11093	6.62439
GYS1	1244.34	0.00580101	0.286415	0.0202539	0.983841	0.999975	yes	11.7778	8.82337	16.9442	20.7113	14.963	5.97268	17.5279	23.9444
ECH1	3319.25	-0.144177	0.221643	-0.650492	0.515374	0.999975	yes	141.97	132.602	161.765	168.934	151.104	114.354	152.894	181.809
HNRNPL	3880.17	0.249656	0.261918	0.953186	0.340496	0.999975	yes	104.145	73.0789	72.1752	87.4711	128.078	72.6209	109.351	118.199
NFKBIB	160.646	-0.136196	0.32113	-0.424116	0.671481	0.999975	yes	6.90738	5.2475	7.06608	6.15317	8.66292	3.63352	6.02884	5.23649
TUBB4A	6090.99	0.353529	0.49938	0.707935	0.478985	0.999975	yes	100.67	45.8953	113.483	262.449	202.685	30.8654	186.169	271.195
SARS2	715.4	0.127901	0.336588	0.379994	0.70395	0.999975	yes	17.2446	15.3045	18.8716	16.1954	22.7567	17.4838	21.6188	15.8186
SNRNP70	1266.49	0.181189	0.186508	0.971484	0.331308	0.999975	yes	30.1901	19.7585	35.9693	42.0378	46.6305	21.2812	37.0274	44.6227
CLPTM1	5914.24	0.0377067	0.217002	0.173762	0.862053	0.999975	yes	90.2579	60.5429	117.4	133.282	114.089	50.5725	119.106	142.854
RELB	63.0947	-0.423928	0.371084	-1.1424	0.253286	0.999975	yes	1.05956	1.19548	1.72941	1.74813	0.840286	0.644219	1.33593	1.58616
CLASRP	161.424	0.447484	0.503194	0.889286	0.373849	0.999975	yes	2.3336	1.89223	2.74896	5.46443	4.98138	0.900753	4.03614	6.03071
LIN7B	2462.86	-0.0975765	0.431718	-0.226019	0.821186	0.999975	yes	177.531	222.991	159.688	158.652	163.458	215.546	165.415	140.788
PPP1R37	1155.48	-0.110454	0.264811	-0.417106	0.676601	0.999975	yes	14.557	9.12879	21.5554	30.2855	19.8576	7.47565	19.1207	24.6098
PIH1D1	1780.35	-0.285511	0.307904	-0.927272	0.353785	0.999975	yes	70.1936	74.9252	94.2141	74.1972	63.1664	63.2078	74.5453	64.4657
PEX11G	129.761	-0.522588	0.4878	-1.07132	0.284028	0.999975	yes	7.46769	8.26569	4.12956	5.39503	5.26969	5.40889	3.8675	3.80727
ERCC2	1570.93	-0.0537892	0.301248	-0.178555	0.858287	0.999975	yes	17.282	13.4348	30.0358	34.0477	19.5911	17.4721	24.6153	29.6948
PLEKHJ1	2496.18	0.0433578	0.378526	0.114544	0.908807	0.999975	yes	88.1217	98.9801	85.3915	81.026	90.5147	103.947	95.1729	81.1386
SLC17A7	1287.8	-0.190679	0.298208	-0.639417	0.522552	0.999975	yes	15.9327	11.981	22.2086	28.0699	15.8751	6.70305	22.9514	26.8343
RNASEH2A	585.27	-0.105905	0.374707	-0.282635	0.777457	0.999975	yes	25.5464	25.5215	23.1041	18.2166	21.4634	23.1975	23.0325	21.5531
SF3A2	896.725	0.0303282	0.34868	0.0869801	0.930687	0.999975	yes	19.4117	11.3436	28.0902	44.1766	32.7374	9.60228	27.994	36.8753
OAZ1	41409.9	-0.00834974	0.455462	-0.0183324	0.985374	0.999975	yes	2393.46	2806.27	1903.67	1807.24	2481.43	2898.91	2024.45	1746.63
TRMT1	1256.28	-0.280961	0.240117	-1.1701	0.241962	0.999975	yes	29.2431	23.7313	30.4771	31.9267	26.4736	21.4456	23.3258	25.133
STX10	137.22	-0.15091	0.421325	-0.358181	0.720208	0.999975	yes	5.0683	5.00892	4.95655	6.14423	5.15368	5.79239	4.70282	4.3528
DMPK	238.992	0.137855	0.499261	0.276117	0.782458	0.999975	yes	1.57416	1.40025	4.33075	8.99901	3.83611	1.93483	5.61028	5.7853
TBC1D17	979.488	0.00637332	0.279462	0.0228057	0.981805	0.999975	yes	18.1687	11.3826	23.7929	35.1318	23.9707	10.1612	22.5137	32.6384
YJU2B	354.267	-0.174608	0.27732	-0.629627	0.528939	0.999975	yes	10.1594	9.0128	10.5096	9.18011	11.4021	6.85621	9.24304	9.76136
PTOV1	7439.68	-0.0165843	0.29299	-0.0566037	0.954861	0.999975	yes	219.127	198.413	191.898	195.78	246.867	172.66	196.987	220.289
TLE5	8247.26	-0.0234709	0.144014	-0.162976	0.870537	0.999975	yes	200.68	160.529	261.087	304.254	238.004	162.026	242.139	292.783
NOVA2	1148.7	-0.0617997	0.381919	-0.161814	0.871453	0.999975	yes	3.84664	3.82039	4.81613	10.9253	6.63989	1.69017	7.49942	7.07449
SGTA	2120.56	-0.0290664	0.168812	-0.172182	0.863294	0.999975	yes	45.1995	32.4167	43.2242	49.7957	46.4413	27.4467	43.3312	50.117
MED25	668.828	0.0722562	0.358274	0.201678	0.840168	0.999975	yes	9.10431	7.96022	11.663	19.5529	14.3311	3.97178	13.9197	18.2249
SNAPC2	1016.71	-0.164261	0.192257	-0.854379	0.392895	0.999975	yes	28.4328	27.0565	36.6506	38.6976	26.5817	22.6622	30.4066	38.3881
C19orf53	2150.71	-0.0232837	0.283265	-0.0821975	0.93449	0.999975	yes	185.153	173.308	184.22	159.029	162.252	156.877	203.748	194.24
TIMM44	1054.21	0.0513582	0.282038	0.182097	0.855507	0.999975	yes	26.2065	20.5894	23.8144	23.4397	31.3859	24.7965	24.3492	25.12
TNNT1	84.4017	-0.00385603	0.343477	-0.0112265	0.991043	0.999975	yes	6.89	6.98126	8.0589	7.29826	10.0259	4.09088	7.33407	6.64169
VRK3	203.631	-0.0579246	0.235241	-0.246235	0.805501	0.999975	yes	9.52447	6.31361	8.10149	12.3317	6.92142	5.41612	7.71232	7.2499
FAM32A	4122.9	-0.000379312	0.323994	-0.00117074	0.999066	0.999975	yes	143.789	129.599	115.58	123.265	138.985	129.074	132.534	128.045
PPP6R1	1693.87	0.0895903	0.455168	0.196829	0.843961	0.999975	yes	10.5971	7.36499	19.3726	35.0497	17.5689	4.92929	24.382	30.3266
MED26	201.006	-0.00816092	0.267978	-0.0304537	0.975705	0.999975	yes	3.22533	3.3365	2.0487	4.37585	3.32175	3.38391	5.09478	4.53912
OLFM2	5488.37	-0.205692	0.173353	-1.18655	0.235405	0.999975	yes	112.046	92.8992	150.149	150.783	112.662	85.5052	118.288	128.207
AKAP8	136.098	0.466497	0.306649	1.52127	0.128191	0.999975	yes	1.5041	1.21049	1.13686	2.19142	2.22591	1.21476	2.61318	2.46244
ILVBL	5553.7	-0.220819	0.34608	-0.638056	0.523437	0.999975	yes	131.387	137.161	161.266	134.365	117.412	135.794	110.684	101.133
ZNF419	435.178	0.0476006	0.461946	0.103044	0.917928	0.999975	yes	18.1642	10.8987	5.66821	6.99654	16.5398	12.6822	6.4446	7.1054
SLC1A6	3206.73	-0.0770836	0.305752	-0.252111	0.800955	0.999975	yes	60.0773	73.9226	65.5527	59.7407	59.6706	52.3737	83.2189	72.3614
POP4	1117.61	-0.0446808	0.264698	-0.168799	0.865955	0.999975	yes	73.48	62.0705	59.6583	64.4576	65.337	56.6006	70.4763	76.1406
CCNE1	187.774	-0.393567	0.266377	-1.47748	0.139547	0.999975	yes	4.89949	5.03765	4.39972	5.67386	4.11428	2.69694	4.67525	4.31742
URI1	1209.96	-0.0887849	0.162557	-0.546176	0.584945	0.999975	yes	19.8841	14.6131	21.2086	27.2754	21.1322	12.8079	25.3184	25.763
PDCD5	1559.2	0.0728355	0.27306	0.266738	0.789671	0.999975	yes	153.749	140.367	166.504	159.617	154.027	155.931	180.885	177.959
ANKRD27	147.14	0.171159	0.425146	0.402588	0.687251	0.999975	yes	1.19091	0.814823	2.15327	2.75601	2.93433	1.98233	1.70425	2.27547
RPS16	28321.4	-0.0456364	0.522702	-0.0873087	0.930426	0.999975	yes	2830.22	3439.06	2102.07	1867.57	2717.7	3677.1	1936.25	1687.54
TIMM50	2603.1	-0.0998273	0.342654	-0.291335	0.770795	0.999975	yes	119.281	125.149	118.043	105.808	116.791	120.25	109.779	95.1557
FBL	1056.23	-0.183176	0.305853	-0.598902	0.549238	0.999975	yes	51.0331	55.0901	59.9363	52.3816	54.295	52.541	45.2535	52.1358
DYRK1B	635.275	-0.0455295	0.370026	-0.123044	0.902072	0.999975	yes	10.8769	5.58826	10.1906	21.8596	14.359	3.91948	13.8723	16.209
GPI	9661.42	0.0301706	0.330401	0.0913152	0.927242	0.999975	yes	172.803	116.315	259.448	270.217	193.386	90.5731	242.878	318.356
AKT2	506.894	0.0352238	0.190338	0.185059	0.853183	0.999975	yes	9.50491	3.87293	8.95823	10.5831	7.91146	4.93644	7.12216	8.34319
PLD3	20461.3	0.0358858	0.195284	0.183762	0.8542	0.999975	yes	515.046	365.215	491.729	643.472	634.718	304.954	556.555	667.545
PIAS4	892.184	0.124304	0.233762	0.531756	0.594895	0.999975	yes	11.5404	7.98401	15.8333	16.6289	16.5402	5.87408	15.8965	18.8216
NUMBL	917.926	0.103747	0.39173	0.264843	0.791131	0.999975	yes	22.8723	19.6058	30.3301	54.4713	30.7288	10.9818	45.7253	53.4455
YJU2	387.06	0.197136	0.2058	0.9579	0.338113	0.999975	yes	10.4136	8.19248	11.2102	16.3114	16.5125	8.93507	13.3177	15.2653
SHD	847.396	-0.433289	0.332276	-1.304	0.192233	0.999975	yes	19.1588	14.1848	30.2063	24.616	21.4965	15.155	11.0872	15.7769
TBCB	18122.4	0.0298754	0.421186	0.0709317	0.943452	0.999975	yes	984.995	1076.81	768.655	689.808	1012.6	1065.29	873.873	816.728
FSD1	4573.03	-0.010096	0.257376	-0.0392265	0.96871	0.999975	yes	111.427	100.171	107.219	101.837	108.278	86.9451	117.123	125.301
POLR2I	2832.26	0.0582244	0.355767	0.163659	0.87	0.999975	yes	390.056	384.918	304.379	332.782	397.479	379.223	416.363	351.358
CLIP3	2619.79	0.196143	0.754329	0.260023	0.794846	0.999975	yes	16.3941	5.06538	30.9889	102.512	50.7198	2.72371	47.3558	72.8474
ZFR2	239.828	0.146712	0.223829	0.655467	0.512167	0.999975	yes	12.4646	7.61748	12.564	14.8969	16.7161	8.27152	13.5008	11.7399
[truncated: 37,510 more rows]
